# Supplementary material for: The oocyte-enriched metabolite serotonin alleviates cellular senescence and aging phenotypes in the mouse
Source: EMBO J. 2026 Jun 16;45(14):4849–86. doi: 10.1038/s44318-026-00832-x (PMC13373241; doi:10.1038/s44318-026-00832-x)
Supplement: Supplementary file 1 — Table EV1 [file 44318_2026_832_MOESM1_ESM.xlsx]

## Sheet: Sheet1
Experiments	Name	Sequence 5'-3'
qRT-PCR Primers
	H Actin F	ATCCGCCGCCCGTCCACA
	H Actin R	ACCATCACGCCCTGGTGCCT
	H P21 F	TCACTGTCTTGTACCCTTGTGC
	H P21 R	GGCGTTTGGAGTGGTAGAAA
	H P16 F	GATCCAGGTGGGTAGAAGGTC
	H P16 R	CCCCTGCAAACTTCGTCCT
	H P53 F	CAGCACATGACGGAGGTTGT
	H P53 R	TCATCCAAATACTCCACACGC
	H IL6 F	ACTCACCTCTTCAGAACGAATTG
	H IL6 R	CCATCTTTGGAAGGTTCAGGTTG
	H IL1β F	GGGCCTCAAGGAAAAGAATC
	H IL1β R	TTCTGCTTGAGAGGTGCTGA
	H HTR1A F	AACCTTGCAGTGTCCTTATCAG
	H HTR1A R	TGATGTGGTGTTGTTGCCCT
	H HTR1B F	CCCTGGAAAGTACTGCTGGT
	H HTR1B R	TCCGGTACACTGTGGCAATC
	H HTR1D F	CTCACCAGGAAGCTCCACAC
	H HTR1D R	TGGAAACCAAGAGGTCGGTG
	H HTR1E F	CGCACCGTCCACAAGGAAC
	H HTR1E R	GTGGTCTCTTGTGTTCCATTTTCT
	H HTR1F F	AGTGGGCCCTAGTGAAGGTAT
	H HTR1F R	TCTGAGGTCAAGTTTTGATCAGATG
	H HTR2A F	CCTGTATGGGTACCGGTGG
	H HTR2A R	GATGGAGGCCGTGGAGAAG
	H HTR2B F	TGGTGTGGTTAATTTCAATAGGCAT
	H HTR2B R	TGGGTTGTCCACATCAGTCTC
	H HTR2C F	TCCTTTATGATTATGTCTGGCCACT
	H HTR2C R	GTGCATGATGGACGCTGTTG
	H HTR3A F	TGCTCAGCCATGGGAAACC
	H HTR3A R	TACATCTGTCCCTCGGGCTC
	H HTR3B F	GGTAACAGAGTCCTCGCTGTATG
	H HTR3B R	TGATAGATTGAAGCTGCGACCA
	H HTR3C F	GGCCACCCCAAAGATGTCC
	H HTR3C R	GCGCCTGATGGCCACATAA
	H HTR3D F	CTCCCAGCCACTAGCACTTC
	H HTR3D R	GCGAAGTAGACACCTCGCTT
	H HTR3E F	GCAAGGCCACCGCAAAG
	H HTR3E R	CTGATGGCCACATAGAACACGA
	H HTR4 F	GACAGGCAGCTCAGGAAAATAAA
	H HTR4 R	CAATGGCACCAAAGGGCATC
	H HTR5A F	TCTACAAGGCTGCCAAGTTCC
	H HTR5A R	GTCCTTCACCTCCACAGCTT
	H HTR6 F	CATAGTCCAGGCCGTGTGC
	H HTR6 R	ACAGTAACCCAGCCATGTGAG
	H HTR7 F	GAGACCTGAGTTTGTGCTGAGG
	H HTR7 R	ATACCGGTGGCCTCTTTTCTG
	H ATF4 F	CCCTTCACCTTCTTACAACCTC
	H ATF4 R	TGCCCAGCTCTAAACTAAAGGA
	H DDIT3 F	GGAAACAGAGTGGTCATTCCC
	H DDIT3 R	CTGCTTGAGCCGTTCATTCTC
	H PPP1R15A F	ATGATGGCATGTATGGTGAGC
	H PPP1R15A R	AACCTTGCAGTGTCCTTATCAG
	M 28s rRNA F	GGTTGAGGGCCACCTTATTT
	M 28s rRNA R	GAAGAAAGACCGGGAAGAGAAA
	M il1b F	GCAACTGTTCCTGAACTCAACT
	M il1b R	ATCTTTTGGGGTCCGTCAACT
	M cdkn1a F	CCTGGTGATGTCCGACCTG
	M cdkn1a R	CCATGAGCGCATCGCAATC
	M cdkn2a F	CGCAGGTTCTTGGTCACTGT
	M cdkn2a R	TGTTCACGAAAGCCAGAGCG
	M IL6 F	TAGTCCTTCCTACCCCAATTTCC
	M IL6 R	TTGGTCCTTAGCCACTCCTTC
	M tp53 F	AACCGCCGACCTATCCTTACC
	M tp53 R	GCACAAACACGAACCTCAAAGC
genotyping primers
	1824 jakson F	TTGGACCAAACAAGTACATATCA
	1824 jakson R1	CCAATGATAGTGACAGGTATACGG
	1824 jakson R2	CTGACATTCTAGTGGAGGGAGA
shRNA	HSP90AB1	5′-AGTAAACTAAGGGTGTCAACTCGAGTTGACACCCTTAGTTTACTGC-3′

## Sheet: Legend
Table EV1:This table lists the primers and shRNA sequences used in the article.
