# Supplementary material for: The oocyte-enriched metabolite serotonin alleviates cellular senescence and aging phenotypes in the mouse
Source: EMBO J. 2026 Jun 16;45(14):4849–86. doi: 10.1038/s44318-026-00832-x (PMC13373241; doi:10.1038/s44318-026-00832-x)
Supplement: Supplementary file 3 — Dataset EV1 [file 44318_2026_832_MOESM3_ESM.xlsx]

## Sheet: Peak area
Metabolite	MII-1	MII-2	MII-3	2PN-1	2PN-2	2PN-3	2C-1	2C-2	2C-3
1-Methyladenosine	917628	2.06045e+06	1.34363e+06	236244	311429	1.25926e+06	613553	1.02504e+06	408256
1-Methylnicotinamide	157430	303223	325917	128915	139260	373230	148037	156263	84538.3
2'-Deoxycytidine	456493	328875	282945	179333	200273	231046	212029	190646	160271
Adenosine	1.59324e+06	2.48892e+06	2.47354e+06	1.11785e+06	2.10602e+06	2.41098e+06	1.48306e+06	2.34146e+06	1.65314e+06
Arginine	138411	237532	306005	107701	132495	198002	327700	398893	312486
Betaine	1.78845e+08	1.50989e+08	1.55193e+08	1.65986e+08	1.78949e+08	1.41209e+08	1.28898e+08	1.34399e+08	1.26029e+08
cAMP	175184	234537	237766	120303	142429	153420	70457.9	127795	88108.6
Carnitine	8.68135e+06	5.98626e+06	6.5932e+06	1.33912e+07	1.15098e+07	1.0281e+07	7.30164e+06	6.17491e+06	7.24989e+06
Carnitine-C3	4.07946e+06	3.95169e+06	3.79979e+06	2.78928e+06	3.11635e+06	1.83878e+06	1.13134e+06	2.02139e+06	1.74789e+06
Carnitine-C4	934859	930917	727385	725023	1.09487e+06	779480	865713	1.53877e+06	603369
Carnitine-C5	1.79232e+06	1.67542e+06	1.14208e+06	276598	348466	370344	314927	435107	379902
Carnitine-C6	1.12473e+06	995601	1.03078e+06	1.3286e+06	857355	958606	1.15918e+06	1.07992e+06	1.50486e+06
Carnitine-C8	365585	349017	366523	602713	315476	297748	648806	327056	506292
cGMP	51730.2	98413.6	84164.6	29450.3	60511.4	57205.4	36559.3	73126	70671.6
Citrulline	541895	692838	639260	245250	281821	526771	544554	729685	573331
Creatine	1.27942e+07	1.26948e+07	1.3376e+07	1.09389e+07	1.45898e+07	1.20046e+07	6.06221e+06	4.77815e+06	4.14111e+06
Cycloleucine	4.41255e+06	5.90269e+06	4.66339e+06	3.84438e+06	3.30958e+06	3.99881e+06	2.27414e+06	3.39055e+06	2.14208e+06
Cytidine	785643	1.09182e+06	1.07231e+06	685934	986202	882307	618611	876851	565106
dAMP	3.37046e+06	4.07174e+06	3.21411e+06	2.43659e+06	2.38528e+06	1.69195e+06	694832	781755	1.02407e+06
Glycerophosphorylcholine	6.7484e+06	6.81097e+06	6.54041e+06	5.08343e+06	5.4166e+06	4.36474e+06	2.66127e+06	3.5965e+06	2.51741e+06
Guanine	646766	760881	1.13852e+06	714495	7.2942e+06	1.42428e+06	1.11157e+06	866824	785903
Guanosine	372820	602086	564244	324738	460841	506467	300265	676010	365884
Histidine	3.40851e+06	5.4785e+06	1.53631e+06	217826	254979	527241	1.76127e+06	4.88707e+06	1.81755e+06
Hypoxanthine	2.8103e+06	3.04476e+06	1.5251e+06	516006	974645	1.23635e+06	2.41831e+06	3.5729e+06	1.56264e+06
Imidazoleacetic acid	2.09718e+06	2.27717e+06	2.0684e+06	2.872e+06	1.80821e+06	2.59001e+06	1.84602e+06	2.72115e+06	1.96655e+06
Inosine	226424	378020	264675	144426	218506	255179	186483	407542	213526
Isoleucine	1.21408e+08	1.40823e+08	5.67376e+07	2.50197e+07	2.99992e+07	4.32217e+07	1.06442e+08	1.94486e+08	7.02602e+07
Kynurenic acid	201126	342640	350404	118140	221178	367266	207063	273219	179609
Kynurenine	130278	169454	192816	82866.4	94675.7	165732	95638.1	135983	87234.7
Leucine	1.49542e+08	1.78068e+08	8.16406e+07	3.56428e+07	4.09467e+07	6.26485e+07	1.33838e+08	2.31241e+08	9.04709e+07
Methionine	1.20908e+07	1.62084e+07	2.20872e+07	3.38787e+06	3.58171e+06	3.98435e+06	5.89965e+06	2.71901e+07	4.82362e+06
Methionine sulfoxide	83622.2	148067	234126	41725.2	41316	55427.4	69791.8	104539	69974.9
N-Acetyl-aspartic acid	378493	413370	374550	339313	303482	417367	302895	357681	278184
NAD	9.48388e+06	8.57243e+06	8.51378e+06	3.3378e+06	4.01012e+06	3.01212e+06	765184	1.30738e+06	1.24342e+06
Nicotinamide	4.81581e+06	5.50921e+06	1.00588e+07	5.52078e+06	6.32518e+06	1.3055e+07	7.65278e+06	8.4444e+06	1.84833e+07
Nicotinate	982768	991146	886736	895349	854033	1.26502e+06	904116	1.19716e+06	794188
Pantothenic acid	422047	508051	425683	72390.4	122658	153441	82318.9	155542	67764.3
Phenylalanine	1.53316e+08	1.57755e+08	8.33147e+07	2.31486e+07	2.7124e+07	4.70173e+07	1.26067e+08	1.64508e+08	8.7352e+07
Proline	2.15369e+07	2.61602e+07	1.29488e+07	7.28511e+06	7.02682e+06	9.30198e+06	2.28018e+07	3.918e+07	2.41405e+07
Purine	272323	276336	125757	37297.6	41973	79889.6	206392	340994	134904
Pyridoxine	137742	152128	198799	129241	114576	202019	147966	209081	125460
Riboflavin	44478.2	183917	721414	12790	22167.8	51993.5	18442.3	55724.5	14607.9
SDMA-ADMA	337050	395283	305242	205072	171023	426164	218041	443540	194546
Serine	293452	513511	263916	232634	118285	77186.1	357175	607403	785321
S-Methyl-5'-thioadenosine	4.5e+06	2.90347e+06	2.49189e+06	3.93682e+06	3.6737e+06	3.1836e+06	1.06649e+06	1.11627e+06	1.59118e+06
Spermidine	5.4973e+06	3.35187e+06	6.24523e+06	8.91232e+06	5.43111e+06	9.53342e+06	5.34621e+06	1.83534e+06	4.53284e+06
Trimethyllysine	225032	499539	325623	321653	276546	313904	348112	771513	626155
Tryptophan	3.74563e+07	3.81579e+07	1.38384e+07	2.24544e+06	3.19032e+06	6.55357e+06	2.85741e+07	3.87841e+07	1.68597e+07
Tyrosine	6.2511e+07	6.40301e+07	2.58929e+07	7.67409e+06	8.54371e+06	1.46114e+07	3.64372e+07	7.53405e+07	2.61447e+07
Uracil	686520	783806	643021	672867	547346	943122	922412	1.1261e+06	795479
Urea	3.42536e+06	5.49671e+06	3.15907e+06	1.35799e+06	1.46e+06	2.2435e+06	5.05693e+06	6.71719e+06	3.75654e+06
Valine-Norvaline	2.33931e+07	3.52136e+07	1.63738e+07	8.60625e+06	8.11454e+06	1.09235e+07	2.38292e+07	4.33223e+07	1.89088e+07
Xanthosine	58175.6	78458.4	54572.2	27720.1	43087.4	53102.7	39085.7	63435.3	37965.3
Anthranilate	50662.7	57948.5	119835	37373.5	60909.9	131454	104306	47911.3	40854.9
NR	117459	176792	358326	125772	131600	151042	123532	189441	107065
3-Phenyllactic acid	200022	241593	182371	141819	138214	223170	227596	289733	183439
4-Hydroxybenzoic acid	1.90876e+06	1.8983e+06	1.6004e+06	914596	1.15828e+06	1.52966e+06	2.04349e+06	2.36858e+06	1.76109e+06
ADP-ribose	188008	236605	241535	164229	272771	156664	42721.7	61904.2	41336.3
AMP	1.91544e+06	2.39196e+06	3.33603e+06	722938	1.49373e+06	826664	558047	871864	528367
Citraconic acid	977445	1.01658e+06	1.08412e+06	640993	936269	989628	763598	1.31515e+06	773308
dTMP	13637.7	19315.2	24273.7	13791.7	15370.6	18274.6	43796.8	40648.5	37232
Gluconic acid	194429	299824	415336	105474	123285	151406	123903	254987	158478
Glutamate	3.17689e+06	4.06655e+06	3.05378e+06	2.57715e+06	2.81392e+06	2.25001e+06	3.83243e+06	4.73106e+06	4.50556e+06
Hydroxyglutaric acid	1.44227e+07	1.49059e+07	1.72436e+07	1.68175e+07	1.97931e+07	1.66763e+07	7.1793e+06	8.0224e+06	9.21515e+06
IMP	158881	158031	165321	106059	784922	438682	82250	95184.4	310583
Indole-3-carboxylic acid	18855.5	28094.7	39535.7	9951.61	23672.7	26605.9	23964.7	19997.2	17605.6
Lactic acid	1.2424e+08	1.10872e+08	122051409	1.39558e+08	1.08559e+08	1.82444e+08	9.21972e+07	1.17312e+08	8.6964e+07
N-Acetyl-L-alanine	386403	443810	317111	256495	241373	348321	395503	542676	288025
Pyroglutamic acid	3.56854e+06	4.18217e+06	2.03061e+06	1.0931e+06	996910	1.60845e+06	2.85934e+06	5.12858e+06	2.33126e+06
Ribose 5-phosphate	3.87964e+06	4.65682e+06	3.56327e+06	2.4561e+06	2.94283e+06	1.56273e+06	2.01684e+06	1.93948e+06	2.0206e+06
sn-Glycerol 3-phosphate	1.44088e+07	2.08864e+07	1.32409e+07	8.72041e+06	9.54095e+06	4.92993e+06	6.46602e+06	7.96633e+06	8.37203e+06
Succinate	1.56945e+07	1.62735e+07	1.43611e+07	1.65067e+07	1.29317e+07	2.47153e+07	2.3544e+07	2.71266e+07	1.89262e+07
Taurine	2.71537e+07	3.83894e+07	2.4946e+07	1.48515e+07	1.59576e+07	7.61202e+06	2.83569e+06	3.80776e+06	4.15236e+06
UDP-galactose	6.06809e+06	5.90545e+06	3.02105e+06	1.58397e+06	2.27606e+06	1.46043e+06	440442	770437	535563
UDP-N-acetylglucosamine	4.52191e+07	4.50153e+07	3.89693e+07	2.51543e+07	2.54251e+07	2.24378e+07	8.49832e+06	1.09832e+07	9.88218e+06
Xanthine	1.62762e+06	1.74814e+06	569387	147778	291781	372387	1.37949e+06	2.11131e+06	886105
Malate	4.27423e+06	6.47896e+06	1.06404e+07	5.10323e+06	5.32433e+06	9.97769e+06	4.71855e+06	7.20571e+06	4.76169e+06
5-Hydroxyindoleacetic acid	59355.7	87412.2	62038.3	20770.7	21991.7	38223	8372	9641.24	5091.29
7-Methylguanosine	188281	329656	182861	117035	108709	160189	116857	154351	62897.3
Acetylcarnitine	9.03167e+07	9.40425e+07	9.27002e+07	9.22606e+07	9.94318e+07	9.66905e+07	5.97718e+07	6.06551e+07	5.65687e+07
Alanine-Sarcosine	903298	1.38674e+06	731847	664554	506865	530630	1.20559e+06	1.68734e+06	1.30736e+06
Biotin	293415	253057	177550	184932	204256	221082	236403	306634	326483
Homoserine	1.0774e+06	1.55652e+06	587773	324093	306279	322635	938170	1.90927e+06	1.04781e+06
Lysine	779089	1.1584e+06	468507	228180	188304	203777	383769	1.085e+06	491694
N-Acetyl-L-lysine	111304	180428	140697	76381.3	82904.5	97787.2	86844.6	121742	74447
Serotonin	130822	161245	89688	49784.5	33754.4	29835.8	25527.2	9170.5	12301.5
Ascorbic acid	7.61058e+06	9.57939e+06	210471	2.51719e+06	2.09633e+06	643140	3533.26	5971.9	3073.59
Citrate	5.49049e+07	8.23546e+06	6.09721e+06	2.4942e+06	3.69569e+06	4.90366e+06	2.82514e+06	5.16181e+06	1.46289e+06
Fumaric acid	352537	409598	457006	286974	464503	462938	342103	472047	435653
Malonate	478210	665186	841563	618329	546753	914864	648208	572409	590315
Xanthurenic acid	221132	219328	166266	119676	158487	156262	204409	256297	152479
1-Methylhistidine	18631.9	39852.4	24697	3270.33	15791.7	16029.8	17013.7	23644.9	14322.7
Adenine	1.21203e+06	1.32635e+06	705995	953314	851018	841132	845377	1.38296e+06	727905
Carnitine-C12	41116.1	35469.6	30592.6	31775.1	37059.1	73664.3	38877.5	53972.7	57394.1
CMP	6.49034e+06	7.35559e+06	7.3649e+06	5.80826e+06	6.42242e+06	5.03514e+06	4.35299e+06	4.48573e+06	4.41957e+06
Glutamine	634118	834215	727112	351407	333950	356962	338622	710115	527085
GMP	661911	696214	812313	229227	250366	300547	156756	190915	104724
GSH	2.14937e+08	2.86497e+08	8.07347e+07	1.92605e+08	2.39711e+08	1.539e+08	7.90912e+07	8.7348e+07	8.94786e+07
GSSG	5.85587e+07	6.47922e+07	9.30853e+07	3.50994e+07	3.50235e+07	4.00472e+07	1.41715e+07	1.60776e+07	1.86292e+07
Hydroxyproline	245794	258003	204247	164588	176127	161024	492553	592642	581782
N-Acetylputrescine	892084	753187	792601	368444	414751	451566	190372	151284	198283
Phosphocholine	4.47753e+06	6.73057e+06	3.69857e+06	670246	906280	470460	318452	330265	428611
S-Adenosyl-methionine	212685	216980	294243	254310	271781	331846	164956	193905	150338
Spermine	120858	55473.8	88390.7	176361	119074	600056	108684	77028.9	78039.3
NMN	1.95963e+06	2.04127e+06	2.47853e+06	4.25056e+06	4.03691e+06	3.98613e+06	758110	791264	707169
UMP	4.31215e+06	4.70098e+06	7.35304e+06	2.44312e+06	2.94665e+06	2.30518e+06	1.12736e+06	1.58502e+06	1.35384e+06
XMP	25635.9	19710.6	20920.1	8391.03	9703.64	9356.14	9051.61	18353.9	12420.6
α-ketoisovaleric acid	17919.8	19521.3	12602	8668.52	8384.54	10198.1	30875.2	36484.4	17378.7
2-Aminoadipic acid	5.09052e+06	5.83062e+06	5.85208e+06	4.54431e+06	4.05097e+06	3.28562e+06	1.15447e+06	1.00324e+06	911988
Carnitine-C16	54888.1	55466.4	47979	49036.1	40913.4	23160.9	52408.8	41555.4	40993.9
Cystathionine	43758.1	68171.9	147178	273791	222822	174402	2.59068e+06	3.34909e+06	4.60823e+06
Phosphoethanolamine	197528	349474	194569	165384	153482	84914	57668.1	77521.2	93464.9
Putrescine	1.54171e+06	1.34173e+06	1.54732e+06	963645	830661	503185	512393	307146	327024
ATP	105610	98941.9	55156.9	86974	78968.6	61765.7	49857.8	123703	44875.6
NADH	20329	23737.6	16957.4	13063.2	31645.1	16315.6	2124.38	7080.28	4596.91
cis-Aconitic acid	736668	1.50215e+06	899647	500734	430486	384987	187682	416796	310307
dCMP	106428	108789	134910	39800.6	50374.6	41533.6	36357.2	33866.4	30640.4
dCTP	15402.4	16043.7	15125.2	18904	15276.3	13103.4	10641.8	14234.6	15251.7
Isocitrate	347184	469106	526774	289772	294191	339801	225949	442409	248039
NAAD	32860.8	49167.8	36114	45449.7	24224.6	18368	10087.3	8284.75	12444
N-Acetyl-Asp-Glu	194044	229426	220109	169646	130374	138926	66814.4	95399.5	118493
Pyruvate	58269	75346.8	59286.6	81586.2	62429	117474	65968.7	109685	55203.2
S-(5'-Adenosyl)-L-homocysteine	39677.5	34935.9	16850.3	60234.9	37582.7	19098.3	6060.37	9407.44	15554.8
α-Ketoglutaric acid	808328	767941	542798	482119	673344	648945	257691	315135	231146

## Sheet: Normalized data
Metabolite	MII-1	MII-2	MII-3	2PN-1	2PN-2	2PN-3	2C-1	2C-2	2C-3	Q1	Q3	CE	pos/neg
1-Methyladenosine	0.0579947	0.122054	0.11868	0.0250447	0.0308833	0.122798	0.0609783	0.0725485	0.0466509	281.8	150	27	＋
1-Methylnicotinamide	0.00994967	0.0179618	0.0287875	0.0136665	0.0138099	0.0363959	0.0147127	0.0110597	0.00966009	137.001	94	20	＋
2'-Deoxycytidine	0.0288507	0.0194814	0.0249919	0.0190115	0.0198603	0.0225307	0.0210727	0.0134932	0.018314	228.1	112	23	+
Adenosine	0.100694	0.147435	0.218483	0.118506	0.208846	0.23511	0.147394	0.16572	0.188902	268.241	136	27	＋
Arginine	0.0087477	0.0140705	0.0270288	0.0114176	0.013139	0.0193084	0.0325686	0.0282322	0.0357074	173.2	131	-19.1	-
Betaine	11.3031	8.94406	13.7079	17.5965	17.7457	13.7702	12.8106	9.51226	14.4012	118	58	5	＋
cAMP	0.0110718	0.0138932	0.0210014	0.0127535	0.0141242	0.0149609	0.0070025	0.00904488	0.0100681	328	79	-30	-
Carnitine	0.548668	0.354605	0.582364	1.41962	1.14138	1.00257	0.725677	0.437038	0.828436	162.1	85	25	+
Carnitine-C3	0.257825	0.234084	0.335627	0.295697	0.309037	0.179311	0.112439	0.143066	0.199729	218.2	85	20	+
Carnitine-C4	0.0590838	0.0551442	0.0642484	0.0768611	0.108574	0.0760119	0.0860393	0.108909	0.0689463	232.2	85	20	+
Carnitine-C5	0.113276	0.0992459	0.100877	0.0293227	0.0345561	0.0361146	0.0312992	0.0307953	0.043411	246.2	85	20	+
Carnitine-C6	0.071084	0.0589759	0.0910465	0.140848	0.0850209	0.0934796	0.115205	0.076433	0.171959	395.229	220.072/145.076	28/40	+
Carnitine-C8	0.0231052	0.0206745	0.0323742	0.0638948	0.0312846	0.0290352	0.0644819	0.0231478	0.0578533	423.261	220.072/145.076	29/40	+
cGMP	0.00326938	0.00582967	0.00743408	0.00312209	0.0060007	0.00557845	0.00363347	0.00517559	0.00807556	344	79	-50	-
Citrulline	0.0342482	0.0410413	0.0564645	0.0259994	0.0279472	0.0513687	0.0541207	0.0516444	0.0655139	176	159	14	＋
Creatine	0.808603	0.751995	1.18147	1.15965	1.44682	1.17064	0.602495	0.33818	0.4732	132	90.1	16.7	＋
Cycloleucine	0.278877	0.349655	0.411908	0.40755	0.328199	0.389948	0.226017	0.23997	0.244773	130	84	15	+
Cytidine	0.0496532	0.0646754	0.0947146	0.0727172	0.0977982	0.0860392	0.061481	0.0620603	0.064574	244	112	12	＋
dAMP	0.213015	0.241195	0.283895	0.258307	0.236539	0.164992	0.0690562	0.0553298	0.117019	330	79	-30	-
Glycerophosphorylcholine	0.426504	0.403457	0.577701	0.538904	0.537145	0.425633	0.264492	0.254547	0.287661	258.2	104	23	+
Guanine	0.0408761	0.0450719	0.100563	0.075745	0.72334	0.13889	0.110474	0.0613506	0.0898042	152.2	110	20	＋
Guanosine	0.0235625	0.0356654	0.0498385	0.0344261	0.0456999	0.0493888	0.029842	0.0478455	0.0418091	281.94	150.2	-28.16	-
Histidine	0.21542	0.324527	0.135699	0.0230921	0.0252854	0.0514145	0.175044	0.345889	0.207689	120	74	15	+
Hypoxanthine	0.177613	0.180361	0.134709	0.0547028	0.0966521	0.120564	0.240344	0.252876	0.178561	135	92	-18	-
Imidazoleacetic acid	0.132543	0.134892	0.182697	0.304467	0.179314	0.252568	0.183467	0.192593	0.224716	127.002	81	15	＋
Inosine	0.0143102	0.0223926	0.0233781	0.0153109	0.0216684	0.0248841	0.0185337	0.0288444	0.0243994	267	135	-27	-
Isoleucine	7.67305	8.34188	5.01151	2.65238	2.97491	4.21482	10.5788	13.765	8.02855	132.095	86 / 69	15 / 23	＋
Kynurenic acid	0.0127113	0.0202968	0.0309504	0.0125242	0.0219334	0.0358144	0.0205791	0.0193374	0.0205237	188	144	-21	-
Kynurenine	0.00823366	0.0100378	0.0170311	0.00878483	0.00938866	0.0161615	0.00950504	0.00962435	0.00996821	209.1	94	19.2	＋
Leucine	9.45119	10.5481	7.21114	3.77856	4.06054	6.10924	13.3016	16.3664	10.338	132.095	86 / 44	15 / 31	＋
Methionine	0.764145	0.960128	1.95092	0.359155	0.355185	0.388539	0.586339	1.92441	0.55119	150.051	104 / 56	14 / 22	＋
Methionine sulfoxide	0.00528498	0.00877098	0.0206798	0.00442337	0.00409716	0.00540507	0.00693629	0.00739887	0.00799595	166.04	74	14	＋
N-Acetyl-aspartic acid	0.023921	0.0244865	0.0330832	0.0359712	0.0300953	0.0407	0.0301034	0.0253153	0.0317877	444.1	291	-22	-
NAD	0.599388	0.5078	0.752004	0.353846	0.39767	0.29373	0.0760481	0.0925316	0.142084	665.1	136/428	70/38	＋
Nicotinamide	0.304363	0.326346	0.888472	0.585268	0.627245	1.27307	0.760575	0.597663	2.11207	123.1	80	22	＋
Nicotinate	0.0621116	0.058712	0.0783235	0.0949177	0.0846914	0.12336	0.089856	0.0847306	0.090751	124.5	80.9	27	+
Pantothenic acid	0.0266737	0.0300951	0.0375997	0.00767424	0.0121636	0.014963	0.00818131	0.0110087	0.00774335	218	146	-19	-
Phenylalanine	9.68971	9.34486	7.35901	2.45402	2.68979	4.58495	12.5292	11.6433	9.98161	301.2	120.2	31	+
Proline	1.36115	1.54964	1.14374	0.772308	0.696824	0.907094	2.26617	2.77302	2.75851	116	70	21	+
Purine	0.017211	0.0163691	0.0111079	0.00395399	0.00416232	0.00779053	0.0205124	0.0241343	0.0154153	121.11	94	25	＋
Pyridoxine	0.00870538	0.0090115	0.0175595	0.0137011	0.0113621	0.0197001	0.0147057	0.014798	0.0143362	170.074	152/134	17/29	＋
Riboflavin	0.00281106	0.0108946	0.0637209	0.00135589	0.0021983	0.00507021	0.00183289	0.00394398	0.00166922	377	243	24	＋
SDMA/ADMA	0.0213018	0.0234152	0.0269613	0.0217401	0.0169597	0.0415579	0.0216701	0.0313921	0.0222306	203.1	70.1	29	+
Serine	0.0185464	0.0304186	0.0233112	0.024662	0.0117299	0.00752689	0.0354981	0.0429898	0.0897377	106	60	13	＋
S-Methyl-5'-thioadenosine	0.284403	0.171991	0.220103	0.41735	0.364307	0.310453	0.105994	0.0790053	0.181822	298	136	29	+
Spermidine	0.347433	0.198553	0.551628	0.944812	0.538583	0.929663	0.531335	0.129899	0.517962	146.1	112.0/83.9	20/30	+
Trimethyllysine	0.0142222	0.0295909	0.0287616	0.034099	0.0274241	0.0306108	0.0345973	0.0546048	0.07155	189.1	84	29	+
Tryptophan	2.36726	2.26034	1.22232	0.238043	0.316373	0.639079	2.83985	2.74499	1.92654	205	188 / 146	0.565217	＋
Tyrosine	3.95074	3.79291	2.28706	0.813545	0.847249	1.42485	3.62133	5.33233	2.98753	182.1	77	39	＋
Uracil	0.0433885	0.0464299	0.0567967	0.0713319	0.0542784	0.0919697	0.0916744	0.0797012	0.0908984	111	42	-22	-
Urea	0.216485	0.325606	0.279034	0.143963	0.144783	0.218778	0.502586	0.475418	0.429256	61	44	70	＋
Valine/Norvaline	1.47846	2.08593	1.44626	0.912365	0.80469	1.06522	2.36827	3.06619	2.16069	118	55	27	+
Xanthosine	0.00367674	0.0046476	0.00482025	0.00293866	0.00427282	0.00517837	0.00388455	0.00448972	0.00433825	282.7	151	-33.89	-
Anthranilate	0.00320192	0.00343266	0.0105847	0.00396204	0.00604022	0.0128189	0.0103665	0.00339099	0.00466844	136	92	-18	-
NR	0.00742347	0.0104725	0.0316502	0.0133334	0.0130503	0.0147291	0.0122773	0.0134079	0.0122342	256	124.2	25	+
3-Phenyllactic acid	0.0126415	0.0143111	0.0161084	0.0150345	0.0137062	0.0217627	0.0226197	0.0205062	0.0209613	135	91	-20	-
4-Hydroxybenzoic acid	0.120635	0.112449	0.14136	0.096958	0.114862	0.149166	0.203093	0.167639	0.201237	137	93	-20	-
ADP-ribose	0.0118822	0.0140156	0.0213342	0.0174102	0.0270497	0.0152773	0.00424592	0.00438135	0.00472345	558	346.2	-30	-
AMP	0.121057	0.141691	0.294665	0.0766401	0.148128	0.0806132	0.0554617	0.0617073	0.0603759	348.3	136	25	＋
Citraconic acid	0.0617752	0.0602187	0.0957581	0.0679529	0.0928464	0.0965047	0.0758906	0.0930816	0.088365	129.003	85.1	-13	-
dTMP	0.000861912	0.00114417	0.00214405	0.00146208	0.00152424	0.00178207	0.00435276	0.00287695	0.00425446	321.1	79	-30	-
Gluconic acid	0.0122881	0.0177605	0.0366858	0.0111815	0.0122257	0.0147645	0.0123142	0.018047	0.0181091	195	129	-15	-
Glutamate	0.200782	0.240888	0.269734	0.273209	0.279046	0.219412	0.380888	0.334847	0.514845	146	102	-30	-
Hydroxyglutaric acid	0.911526	0.882974	1.52309	1.78286	1.96281	1.62621	0.713518	0.567796	1.053	417.1	137	-30	-
IMP	0.0100414	0.00936116	0.0146025	0.0112435	0.0778379	0.0427786	0.00817446	0.0067368	0.0354899	349.2	137.1	24	＋
Indole-3-carboxylic acid	0.00119168	0.00166423	0.00349211	0.00105499	0.00234754	0.00259451	0.00238174	0.00141533	0.00201177	295	116	-28	-
Lactic acid	7.85203	6.56765	10.7805	14.7948	10.7654	17.7912	9.16306	8.30291	9.93727	89.0317	43	-14	-
N-Acetyl-L-alanine	0.0244209	0.0262897	0.0280098	0.0271915	0.0239361	0.0339669	0.0393072	0.0384086	0.0329123	131.9	90	15	＋
Pyroglutamic acid	0.225534	0.247737	0.179359	0.115881	0.09886	0.15685	0.284177	0.362982	0.266391	128	82.1	-16.8	-
Ribose 5-phosphate	0.245196	0.275853	0.314736	0.260375	0.29183	0.152391	0.200445	0.137269	0.230891	229.1	97	-18	-
sn-Glycerol 3-phosphate	0.910646	1.23724	1.16954	0.924467	0.946142	0.480748	0.642629	0.563827	0.956662	173	99	19	+
Succinate	0.991904	0.963984	1.26849	1.74991	1.28239	2.41014	2.33993	1.91992	2.16268	116.8	73	-30	-
Taurine	1.71614	2.27405	2.20343	1.57443	1.58246	0.742295	0.281826	0.269499	0.474486	124.0147	80/107	-12/-10	-
UDP-galactose	0.383507	0.349818	0.266843	0.167919	0.225709	0.142415	0.0437736	0.0545287	0.0611981	565	323	-34	-
UDP-N-acetylglucosamine	2.85788	2.66655	3.44208	2.66665	2.52132	2.18805	0.844609	0.777347	1.12923	606.074	158.9	-30	-
Xanthine	0.102867	0.103553	0.0502927	0.0156663	0.0289349	0.0363137	0.137101	0.149431	0.101254	151.11	108	-23	-
Malate	0.270135	0.383791	0.939848	0.541003	0.527994	0.972986	0.468956	0.509993	0.544113	133	71	-20	-
5-Hydroxyindoleacetic acid	0.00375133	0.00517799	0.00547971	0.00220194	0.00218084	0.00372736	0.000832055	0.000682372	0.000581776	192.058	146	21	＋
7-Methylguanosine	0.0118995	0.0195276	0.0161517	0.0124071	0.0107803	0.015621	0.0116139	0.0109244	0.00718721	166	79	43	+
Acetylcarnitine	5.70808	5.57075	8.18801	9.78072	9.86029	9.42889	5.94045	4.29294	6.46404	204	145	22	+
Alanine/Sarcosine	0.0570891	0.0821457	0.0646425	0.0704506	0.050264	0.051745	0.119818	0.119423	0.14939	90	44	17	+
Biotin	0.0185441	0.0149902	0.0156826	0.019605	0.0202554	0.0215591	0.023495	0.0217024	0.0373068	245.088	227 / 97	20 / 40	＋
Homoserine	0.0680923	0.092203	0.0519168	0.0343578	0.0303726	0.0314622	0.0932405	0.135131	0.119732	120	74	15	+
Lysine	0.049239	0.0686192	0.0413822	0.0241898	0.0186734	0.0198716	0.0381411	0.0767923	0.0561854	147.11	84	22	＋
N-Acetyl-L-lysine	0.00703448	0.0106879	0.0124275	0.00809733	0.00822134	0.00953584	0.00863109	0.00861645	0.00850697	189	84	28	+
Serotonin	0.00826804	0.00955157	0.00792195	0.00527775	0.0033473	0.00290947	0.00253704	0.000649054	0.00140568	177.1	160	18	＋
Ascorbic acid	0.480994	0.567449	0.0185905	0.266852	0.207886	0.0627166	0.000351155	0.000422669	0.000351216	175	115/87	-17/-27	-
Citrate	3.47003	0.487839	0.538554	0.264415	0.366488	0.478186	0.280778	0.365334	0.167163	191.027	111	-16	-
Fumaric acid	0.0222806	0.0242631	0.0403663	0.0304227	0.0460631	0.045144	0.0340001	0.0334098	0.0497816	115.011	71 / 27	-0.647059	-
Malonate	0.0302232	0.0394033	0.0743335	0.0655503	0.0542195	0.089214	0.0644224	0.040513	0.0674546	102.9	59	-14	-
Xanthurenic acid	0.0139757	0.0129922	0.014686	0.0126871	0.0157166	0.0152381	0.0203153	0.0181398	0.0174236	204.001	160	-30	-
1-Methylhistidine	0.00117755	0.00236071	0.00218143	0.000346694	0.001566	0.00156316	0.00169092	0.0016735	0.00163664	170.1	124	20	＋
Adenine	0.076601	0.0785683	0.062359	0.101063	0.0843924	0.0820239	0.0840182	0.0978808	0.0831768	136.13	119.035	32	＋
Carnitine-C12	0.00259857	0.00210109	0.00270218	0.00336853	0.00367502	0.00718346	0.00386386	0.00381999	0.00655836	479.323	220.072/145.076	45/36	+
CMP	0.410194	0.435719	0.650526	0.615745	0.636888	0.491008	0.432624	0.317484	0.505019	324.052	112	19	+
Glutamine	0.0400767	0.0494159	0.0642242	0.0372533	0.0331166	0.0348096	0.0336541	0.0502593	0.0602293	147	130.2	14	＋
GMP	0.0418333	0.0412412	0.0717499	0.0243008	0.0248279	0.0293082	0.0155793	0.0135123	0.0119667	364.2	152.2	23	＋
GSH	13.5842	16.9711	7.13112	20.4184	23.7713	15.0078	7.86052	6.18217	10.2246	308.1	179.1/162.1	18/21	+
GSSG	3.70095	3.83806	8.22203	3.72096	3.47316	3.90525	1.40844	1.13791	2.12874	611.2	306.1	-32	-
Hydroxyproline	0.0155343	0.0152832	0.0180407	0.0174483	0.0174659	0.0157024	0.0489527	0.041945	0.0664796	132.004	68.2	19	＋
N-Acetylputrescine	0.0563803	0.0446161	0.0700088	0.0390595	0.0411293	0.044035	0.0189202	0.0107073	0.0226576	131.001	114	12	＋
Phosphocholine	0.282983	0.398695	0.326687	0.0710541	0.0898725	0.0458775	0.0316495	0.0233749	0.0489769	184	145	12	+
S-Adenosyl-methionine	0.0134418	0.0128531	0.0259898	0.0269599	0.0269516	0.0323603	0.0163943	0.0137239	0.017179	399.1	298	28	+
Spermine	0.00763832	0.00328607	0.00780736	0.0186964	0.0118081	0.0585152	0.0108016	0.00545182	0.00891746	743.3	193.2	61	+
NMN	0.12385	0.120917	0.218924	0.45061	0.400325	0.388712	0.0753451	0.0560028	0.0808074	335.2	123	19	+
UMP	0.272531	0.278469	0.649479	0.259	0.292209	0.224792	0.112043	0.112182	0.154702	323	79	-30	-
XMP	0.0016202	0.00116759	0.00184783	0.000889549	0.000962275	0.000912375	0.000899598	0.00129902	0.00141929	365.3	153.2	24	+
α-ketoisovaleric acid	0.00113255	0.00115637	0.00111311	0.000918966	0.000831465	0.000994484	0.00306855	0.00258223	0.00198585	145	101	30	＋
2-Aminoadipic acid	0.321725	0.345385	0.516902	0.481751	0.40172	0.320401	0.114737	0.0710055	0.104212	160.1	116.1	-17	-
Carnitine-C16	0.00346897	0.00328563	0.00423789	0.00519841	0.00405724	0.00225857	0.00520868	0.00294114	0.00468432	535.386	220.072/145.076	37 / 47	+
Cystathionine	0.00276555	0.00403826	0.0129999	0.0290251	0.0220965	0.0170071	0.257476	0.237036	0.526577	223.067	134 / 88	20 / 47	＋
Phosphoethanolamine	0.0124839	0.0207016	0.0171858	0.0175326	0.0152203	0.00828049	0.00573137	0.00548667	0.0106801	140.1	79	-18	-
Putrescine	0.0974371	0.0794792	0.136672	0.102158	0.0823737	0.0490687	0.0509245	0.0217387	0.0373686	89	72	15	+
ATP	0.00667466	0.00586097	0.0048719	0.00922028	0.00783104	0.00602316	0.00495514	0.00875524	0.00512789	506.2	79	-70	-
NADH	0.00128481	0.00140613	0.00149781	0.00138486	0.00313813	0.00159104	0.000211133	0.000501116	0.000525283	664.125	79/408	-124/-42	-
cis-Aconitic acid	0.0465579	0.0889822	0.0794639	0.0530838	0.0426897	0.0375424	0.0186529	0.0294993	0.0354584	173.1	129.1/85.0	1.25	-
dCMP	0.00672633	0.00644427	0.0119163	0.00421934	0.00499547	0.0040502	0.00361338	0.00239694	0.00350124	308.057	112.05	15	＋
dCTP	0.000973442	0.000950372	0.00133598	0.00200405	0.00151489	0.00127779	0.00105764	0.00100747	0.00174279	466	79	-30	-
Isocitrate	0.0219423	0.0277881	0.0465288	0.0307193	0.0291739	0.0331361	0.022456	0.0313121	0.0283432	193.027	59/39	17/81	＋
NAAD	0.00207682	0.00291252	0.00318987	0.00481821	0.00240227	0.00179118	0.00100254	0.000586364	0.00142196	665	428	35	＋
N-Acetyl-Asp-Glu	0.0122637	0.0135904	0.0194417	0.0179845	0.0129288	0.0135475	0.00664038	0.00675203	0.0135401	285.072	155	-20	-
Pyruvate	0.00368265	0.00446327	0.00523666	0.00864911	0.00619086	0.0114556	0.00655633	0.0077631	0.006308	128	82.1	-30	-
S-(5'-Adenosyl)-L-homocysteine	0.00250765	0.00206948	0.00148835	0.00638562	0.00372695	0.0018624	0.000602312	0.000665824	0.00177743	381.1	134.1	-31	-
α-Ketoglutaric acid	0.0510869	0.0454901	0.0479442	0.0511103	0.0667731	0.0632827	0.0256108	0.0223041	0.0264128	145	101	30	＋

## Sheet: Legend
Dataset EV1:Raw peak areas and peak areas normalized to total metabolite content, together with CE, Q1, and Q3 parameters, for targeted metabolomics of oocyte, zygote, and 2‑cell stage embryos.
