# Supplementary material for: The oocyte-enriched metabolite serotonin alleviates cellular senescence and aging phenotypes in the mouse
Source: EMBO J. 2026 Jun 16;45(14):4849–86. doi: 10.1038/s44318-026-00832-x (PMC13373241; doi:10.1038/s44318-026-00832-x)
Supplement: Supplementary file 4 — Dataset EV2 [file 44318_2026_832_MOESM4_ESM.xlsx]

## Sheet: Annotation_Combine
Protein accession	Protein description	Gene name	Coverage [%]	Peptides	Razor + unique peptides	Unique peptides	Intensity	log10(intensity)	Subcellular localization	KEGG KO No.	KEGG Gene	KEGG pathway	Biological Process	Cellular Component	Molecular Function	Pfam ID	Domain description	COG/KOG category	COG/KOG NO.	COG/KOG description	WikiPathways	externalDetailsURL	Is_TF	Reactome pathway	Reactome link	HallMark	msigdbURL
P60709	Actin, cytoplasmic 1 OS=Homo sapiens OX=9606 GN=ACTB PE=1 SV=1	ACTB	25.87	9	9	5	843294000	8.92598	cytoskeleton	K05692	ACTB_G1; actin beta/gamma 1	hsa04510 Focal adhesion; hsa04921 Oxytocin signaling pathway; hsa05412 Arrhythmogenic right ventricular cardiomyopathy; hsa04814 Motor proteins; hsa04919 Thyroid hormone signaling pathway; hsa05110 Vibrio cholerae infection; hsa05418 Fluid shear stress and atherosclerosis; hsa05131 Shigellosis; hsa05132 Salmonella infection; hsa05416 Viral myocarditis; hsa05225 Hepatocellular carcinoma; hsa04670 …	GO:0000079 regulation of cyclin-dependent protein serine/threonine kinase activity; GO:0000902 cell morphogenesis; GO:0001654 eye development; GO:0001932 regulation of protein phosphorylation; GO:0001933 negative regulation of protein phosphorylation; GO:0002252 immune effector process; GO:0002253 activation of immune response; GO:0002376 immune system process; GO:0002429 immune response-activati…	GO:0000123 histone acetyltransferase complex; GO:0001725 stress fiber; GO:0002102 podosome; GO:0005622 intracellular anatomical structure; GO:0005634 nucleus; GO:0005654 nucleoplasm; GO:0005737 cytoplasm; GO:0005829 cytosol; GO:0005856 cytoskeleton; GO:0005886 plasma membrane; GO:0005912 adherens junction; GO:0005925 focal adhesion; GO:0005938 cell cortex; GO:0014069 postsynaptic density; GO:0015…	GO:0005198 structural molecule activity; GO:0005200 structural constituent of cytoskeleton; GO:0005488 binding; GO:0005515 protein binding; GO:0008092 cytoskeletal protein binding; GO:0008134 transcription factor binding; GO:0019894 kinesin binding; GO:0019899 enzyme binding; GO:0019900 kinase binding; GO:0019901 protein kinase binding; GO:0030957 Tat protein binding; GO:0042802 identical protein…			Z	KOG0676	Actin and related proteins	WP2118 Arrhythmogenic right ventricular cardiomyopathy;WP2272 Pathogenic Escherichia coli infection;WP2636 Common pathways underlying drug addiction;WP289 Myometrial relaxation and contraction pathways;WP306 Focal adhesion;WP314 Fas ligand pathway and stress induction of heat shock proteins;WP4217 Ebola virus infection in host;WP4298 Acute viral myocarditis;WP4321 Thermogenesis;WP4534 Mechanoregu…	https://www.wikipathways.org/instance/WP2118;https://www.wikipathways.org/instance/WP2272;https://www.wikipathways.org/instance/WP2636;https://www.wikipathways.org/instance/WP289;https://www.wikipathways.org/instance/WP306;https://www.wikipathways.org/instance/WP314;https://www.wikipathways.org/instance/WP4217;https://www.wikipathways.org/instance/WP4298;https://www.wikipathways.org/instance/WP43…		R-HSA-109582 Hemostasis;R-HSA-1266738 Developmental Biology;R-HSA-1445148 Translocation of SLC2A4 (GLUT4) to the plasma membrane;R-HSA-1500931 Cell-Cell communication;R-HSA-157858 Gap junction trafficking and regulation;R-HSA-162582 Signal Transduction;R-HSA-1643685 Disease;R-HSA-168249 Innate Immune System;R-HSA-168256 Immune System;R-HSA-190828 Gap junction trafficking;R-HSA-190873 Gap junction…		APICAL JUNCTION	https://www.gsea-msigdb.org/gsea/msigdb/human/geneset/HALLMARK_APICAL_JUNCTION
P07737	Profilin-1 OS=Homo sapiens OX=9606 GN=PFN1 PE=1 SV=2	PFN1	32.14	4	4	4	505960000	8.70412	cytoplasm	K05759	PFN; profilin	hsa04810 Regulation of actin cytoskeleton; hsa05132 Salmonella infection; hsa04015 Rap1 signaling pathway; hsa05014 Amyotrophic lateral sclerosis; hsa05131 Shigellosis	GO:0001838 embryonic epithelial tube formation; GO:0001841 neural tube formation; GO:0001843 neural tube closure; GO:0002009 morphogenesis of an epithelium; GO:0006355 regulation of DNA-templated transcription; GO:0006357 regulation of transcription by RNA polymerase II; GO:0006996 organelle organization; GO:0007010 cytoskeleton organization; GO:0007015 actin filament organization; GO:0007154 cel…	GO:0005576 extracellular region; GO:0005622 intracellular anatomical structure; GO:0005634 nucleus; GO:0005737 cytoplasm; GO:0005829 cytosol; GO:0005856 cytoskeleton; GO:0005938 cell cortex; GO:0042995 cell projection; GO:0043005 neuron projection; GO:0043226 organelle; GO:0043227 membrane-bounded organelle; GO:0043228 non-membrane-bounded organelle; GO:0043229 intracellular organelle; GO:0043231…	GO:0000166 nucleotide binding; GO:0000774 adenyl-nucleotide exchange factor activity; GO:0003779 actin binding; GO:0003785 actin monomer binding; GO:0005102 signaling receptor binding; GO:0005488 binding; GO:0005515 protein binding; GO:0005543 phospholipid binding; GO:0005546 phosphatidylinositol-4,5-bisphosphate binding; GO:0008092 cytoskeletal protein binding; GO:0008289 lipid binding; GO:00170…	PF00235	Profilin	Z	KOG1755	Profilin	WP3680 Physico chemical features and toxicity associated pathways;WP3888 VEGFA VEGFR2 signaling;WP51 Regulation of actin cytoskeleton;WP524 G13 signaling pathway	https://www.wikipathways.org/instance/WP3680;https://www.wikipathways.org/instance/WP3888;https://www.wikipathways.org/instance/WP51;https://www.wikipathways.org/instance/WP524		R-HSA-109582 Hemostasis;R-HSA-114608 Platelet degranulation ;R-HSA-1266738 Developmental Biology;R-HSA-162582 Signal Transduction;R-HSA-194315 Signaling by Rho GTPases;R-HSA-195258 RHO GTPase Effectors;R-HSA-195721 Signaling by WNT;R-HSA-376176 Signaling by ROBO receptors;R-HSA-3858494 Beta-catenin independent WNT signaling;R-HSA-4086400 PCP/CE pathway;R-HSA-422475 Axon guidance;R-HSA-5663220 RHO…	https://reactome.org/PathwayBrowser/#/R-HSA-109582;https://reactome.org/PathwayBrowser/#/R-HSA-114608;https://reactome.org/PathwayBrowser/#/R-HSA-1266738;https://reactome.org/PathwayBrowser/#/R-HSA-162582;https://reactome.org/PathwayBrowser/#/R-HSA-194315;https://reactome.org/PathwayBrowser/#/R-HSA-195258;https://reactome.org/PathwayBrowser/#/R-HSA-195721;https://reactome.org/PathwayBrowser/#/R-H…	APICAL JUNCTION;COMPLEMENT;PI3K AKT MTOR SIGNALING	https://www.gsea-msigdb.org/gsea/msigdb/human/geneset/HALLMARK_APICAL_JUNCTION;https://www.gsea-msigdb.org/gsea/msigdb/human/geneset/HALLMARK_COMPLEMENT;https://www.gsea-msigdb.org/gsea/msigdb/human/geneset/HALLMARK_PI3K_AKT_MTOR_SIGNALING
P68104	Elongation factor 1-alpha 1 OS=Homo sapiens OX=9606 GN=EEF1A1 PE=1 SV=1	EEF1A1	14.5	6	6	0	411659000	8.61454	cytoplasm	K03231	EEF1A; elongation factor 1-alpha	hsa05134 Legionellosis; hsa05140 Leishmaniasis; hsa03013 Nucleocytoplasmic transport	GO:0001775 cell activation; GO:0002252 immune effector process; GO:0002263 cell activation involved in immune response; GO:0002274 myeloid leukocyte activation; GO:0002275 myeloid cell activation involved in immune response; GO:0002283 neutrophil activation involved in immune response; GO:0002366 leukocyte activation involved in immune response; GO:0002376 immune system process; GO:0002443 leukoc…	GO:0000323 lytic vacuole; GO:0001726 ruffle; GO:0005576 extracellular region; GO:0005622 intracellular anatomical structure; GO:0005634 nucleus; GO:0005730 nucleolus; GO:0005737 cytoplasm; GO:0005764 lysosome; GO:0005765 lysosomal membrane; GO:0005773 vacuole; GO:0005774 vacuolar membrane; GO:0005829 cytosol; GO:0005853 eukaryotic translation elongation factor 1 complex; GO:0005856 cytoskeleton; …	GO:0000049 tRNA binding; GO:0000166 nucleotide binding; GO:0001882 nucleoside binding; GO:0001883 purine nucleoside binding; GO:0003676 nucleic acid binding; GO:0003723 RNA binding; GO:0003746 translation elongation factor activity; GO:0003824 catalytic activity; GO:0003924 GTPase activity; GO:0005488 binding; GO:0005515 protein binding; GO:0005525 GTP binding; GO:0008135 translation factor activ…	PF00009; PF03144; PF03143	Elongation factor Tu GTP binding domain; Elongation factor Tu domain 2; Elongation factor Tu C-terminal domain	J	KOG0052	Translation elongation factor EF-1 alpha/Tu	WP107 Translation factors;WP4549 Fragile X syndrome;WP5224 2q37 copy number variation syndrome	https://www.wikipathways.org/instance/WP107;https://www.wikipathways.org/instance/WP4549;https://www.wikipathways.org/instance/WP5224		R-HSA-156842 Eukaryotic Translation Elongation;R-HSA-156902 Peptide chain elongation;R-HSA-1643685 Disease;R-HSA-168249 Innate Immune System;R-HSA-168256 Immune System;R-HSA-2262752 Cellular responses to stress;R-HSA-3371511 HSF1 activation;R-HSA-3371556 Cellular response to heat stress;R-HSA-392499 Metabolism of proteins;R-HSA-5663205 Infectious disease;R-HSA-597592 Post-translational protein mo…	https://reactome.org/PathwayBrowser/#/R-HSA-156842;https://reactome.org/PathwayBrowser/#/R-HSA-156902;https://reactome.org/PathwayBrowser/#/R-HSA-1643685;https://reactome.org/PathwayBrowser/#/R-HSA-168249;https://reactome.org/PathwayBrowser/#/R-HSA-168256;https://reactome.org/PathwayBrowser/#/R-HSA-2262752;https://reactome.org/PathwayBrowser/#/R-HSA-3371511;https://reactome.org/PathwayBrowser/#/R…
P07437	Tubulin beta chain OS=Homo sapiens OX=9606 GN=TUBB PE=1 SV=2	TUBB	21.4	11	11	11	350762000	8.54501	cytoplasm,nucleus	K07375	TUBB; tubulin beta	hsa05016 Huntington disease; hsa04814 Motor proteins; hsa04540 Gap junction; hsa05012 Parkinson disease; hsa05010 Alzheimer disease; hsa05132 Salmonella infection; hsa04145 Phagosome; hsa05130 Pathogenic Escherichia coli infection; hsa05022 Pathways of neurodegeneration - multiple diseases; hsa05014 Amyotrophic lateral sclerosis; hsa05020 Prion disease	GO:0000086 G2/M transition of mitotic cell cycle; GO:0000226 microtubule cytoskeleton organization; GO:0000278 mitotic cell cycle; GO:0001775 cell activation; GO:0001906 cell killing; GO:0001909 leukocyte mediated cytotoxicity; GO:0002228 natural killer cell mediated immunity; GO:0002252 immune effector process; GO:0002263 cell activation involved in immune response; GO:0002274 myeloid leukocyte …	GO:0000323 lytic vacuole; GO:0005576 extracellular region; GO:0005622 intracellular anatomical structure; GO:0005634 nucleus; GO:0005635 nuclear envelope; GO:0005641 nuclear envelope lumen; GO:0005737 cytoplasm; GO:0005764 lysosome; GO:0005766 primary lysosome; GO:0005773 vacuole; GO:0005775 vacuolar lumen; GO:0005829 cytosol; GO:0005856 cytoskeleton; GO:0005874 microtubule; GO:0012505 endomembra…	GO:0000166 nucleotide binding; GO:0001882 nucleoside binding; GO:0001883 purine nucleoside binding; GO:0005102 signaling receptor binding; GO:0005198 structural molecule activity; GO:0005200 structural constituent of cytoskeleton; GO:0005488 binding; GO:0005515 protein binding; GO:0005525 GTP binding; GO:0017076 purine nucleotide binding; GO:0019001 guanyl nucleotide binding; GO:0019899 enzyme bi…	PF00091; PF03953	Tubulin/FtsZ family, GTPase domain; Tubulin C-terminal domain	Z	KOG1375	Beta tubulin	WP2059 Alzheimer 39 s disease and miRNA effects;WP2272 Pathogenic Escherichia coli infection;WP2359 Parkin ubiquitin proteasomal system pathway;WP5124 Alzheimer 39 s disease;WP5366 NF1 copy number variation syndrome	https://www.wikipathways.org/instance/WP2059;https://www.wikipathways.org/instance/WP2272;https://www.wikipathways.org/instance/WP2359;https://www.wikipathways.org/instance/WP5124;https://www.wikipathways.org/instance/WP5366		R-HSA-1640170 Cell Cycle;R-HSA-1643685 Disease;R-HSA-168249 Innate Immune System;R-HSA-168256 Immune System;R-HSA-1852241 Organelle biogenesis and maintenance;R-HSA-2565942 Regulation of PLK1 Activity at G2/M Transition;R-HSA-380259 Loss of Nlp from mitotic centrosomes;R-HSA-380270 Recruitment of mitotic centrosome proteins and complexes;R-HSA-380284 Loss of proteins required for interphase micro…	https://reactome.org/PathwayBrowser/#/R-HSA-1640170;https://reactome.org/PathwayBrowser/#/R-HSA-1643685;https://reactome.org/PathwayBrowser/#/R-HSA-168249;https://reactome.org/PathwayBrowser/#/R-HSA-168256;https://reactome.org/PathwayBrowser/#/R-HSA-1852241;https://reactome.org/PathwayBrowser/#/R-HSA-2565942;https://reactome.org/PathwayBrowser/#/R-HSA-380259;https://reactome.org/PathwayBrowser/#/…	E2F TARGETS	https://www.gsea-msigdb.org/gsea/msigdb/human/geneset/HALLMARK_E2F_TARGETS
P14618	Pyruvate kinase PKM OS=Homo sapiens OX=9606 GN=PKM PE=1 SV=4	PKM	24.67	11	11	11	317473000	8.50171	cytoplasm	K00873	PK; pyruvate kinase [EC:2.7.1.40]	hsa05203 Viral carcinogenesis; hsa04922 Glucagon signaling pathway; hsa05165 Human papillomavirus infection; hsa00620 Pyruvate metabolism; hsa00010 Glycolysis / Gluconeogenesis; hsa01200 Carbon metabolism; hsa04930 Type II diabetes mellitus; hsa01230 Biosynthesis of amino acids; hsa01100 Metabolic pathways; hsa05230 Central carbon metabolism in cancer	GO:0000768 syncytium formation by plasma membrane fusion; GO:0001666 response to hypoxia; GO:0001889 liver development; GO:0005975 carbohydrate metabolic process; GO:0005996 monosaccharide metabolic process; GO:0006006 glucose metabolic process; GO:0006082 organic acid metabolic process; GO:0006090 pyruvate metabolic process; GO:0006091 generation of precursor metabolites and energy; GO:0006096 g…	GO:0001917 photoreceptor inner segment; GO:0005622 intracellular anatomical structure; GO:0005634 nucleus; GO:0005737 cytoplasm; GO:0005829 cytosol; GO:0005886 plasma membrane; GO:0005929 cilium; GO:0016020 membrane; GO:0032991 protein-containing complex; GO:0035770 ribonucleoprotein granule; GO:0036464 cytoplasmic ribonucleoprotein granule; GO:0042995 cell projection; GO:0043186 P granule; GO:00…	GO:0000166 nucleotide binding; GO:0003824 catalytic activity; GO:0004743 pyruvate kinase activity; GO:0005488 binding; GO:0005515 protein binding; GO:0016740 transferase activity; GO:0016772 transferase activity, transferring phosphorus-containing groups; GO:0016773 phosphotransferase activity, alcohol group as acceptor; GO:0017076 purine nucleotide binding; GO:0030554 adenyl nucleotide binding; …	PF00224; PF02887	Pyruvate kinase, barrel domain; Pyruvate kinase, alpha/beta domain	G	KOG2323	Pyruvate kinase	WP3614 Photodynamic therapy induced HIF 1 survival signaling;WP3925 Amino acid metabolism;WP4018 Clear cell renal cell carcinoma pathways;WP4290 Metabolic reprogramming in colon cancer;WP4629 Aerobic glycolysis;WP5049 Glycolysis in senescence;WP5211 Glucose metabolism in triple negative breast cancer cells;WP5220 Metabolic reprogramming in pancreatic cancer;WP534 Glycolysis and gluconeogenesis;WP…	https://www.wikipathways.org/instance/WP3614;https://www.wikipathways.org/instance/WP3925;https://www.wikipathways.org/instance/WP4018;https://www.wikipathways.org/instance/WP4290;https://www.wikipathways.org/instance/WP4629;https://www.wikipathways.org/instance/WP5049;https://www.wikipathways.org/instance/WP5211;https://www.wikipathways.org/instance/WP5220;https://www.wikipathways.org/instance/W…		R-HSA-168249 Innate Immune System;R-HSA-168256 Immune System;R-HSA-6798695 Neutrophil degranulation	https://reactome.org/PathwayBrowser/#/R-HSA-168249;https://reactome.org/PathwayBrowser/#/R-HSA-168256;https://reactome.org/PathwayBrowser/#/R-HSA-6798695	GLYCOLYSIS	https://www.gsea-msigdb.org/gsea/msigdb/human/geneset/HALLMARK_GLYCOLYSIS
P08238	Heat shock protein HSP 90-beta OS=Homo sapiens OX=9606 GN=HSP90AB1 PE=1 SV=4	HSP90AB1	20.17	17	17	2	299859000	8.47692	cytoplasm	K04079	HSP90A; molecular chaperone HtpG	hsa05215 Prostate cancer; hsa04612 Antigen processing and presentation; hsa05200 Pathways in cancer; hsa05207 Chemical carcinogenesis - receptor activation; hsa04659 Th17 cell differentiation; hsa05418 Fluid shear stress and atherosclerosis; hsa05132 Salmonella infection; hsa04621 NOD-like receptor signaling pathway; hsa04657 IL-17 signaling pathway; hsa04151 PI3K-Akt signaling pathway; hsa04914 …	GO:0000003 reproduction; GO:0000086 G2/M transition of mitotic cell cycle; GO:0000226 microtubule cytoskeleton organization; GO:0000278 mitotic cell cycle; GO:0000578 embryonic axis specification; GO:0000723 telomere maintenance; GO:0000902 cell morphogenesis; GO:0001568 blood vessel development; GO:0001654 eye development; GO:0001745 compound eye morphogenesis; GO:0001751 compound eye photorecep…	GO:0000323 lytic vacuole; GO:0005576 extracellular region; GO:0005622 intracellular anatomical structure; GO:0005634 nucleus; GO:0005654 nucleoplasm; GO:0005667 transcription regulator complex; GO:0005694 chromosome; GO:0005700 polytene chromosome; GO:0005705 polytene chromosome interband; GO:0005737 cytoplasm; GO:0005739 mitochondrion; GO:0005764 lysosome; GO:0005765 lysosomal membrane; GO:00057…	GO:0000166 nucleotide binding; GO:0001882 nucleoside binding; GO:0001883 purine nucleoside binding; GO:0001884 pyrimidine nucleoside binding; GO:0002134 UTP binding; GO:0002135 CTP binding; GO:0003676 nucleic acid binding; GO:0003723 RNA binding; GO:0003725 double-stranded RNA binding; GO:0003824 catalytic activity; GO:0004672 protein kinase activity; GO:0004713 protein tyrosine kinase activity; …	PF02518	Histidine kinase-, DNA gyrase B-, and HSP90-like ATPase	O	KOG0019	Molecular chaperone (HSP90 family)	WP2882 Nuclear receptors meta pathway;WP2884 NRF2 pathway;WP3932 Focal adhesion PI3K Akt mTOR signaling pathway;WP4172 PI3K Akt signaling pathway	https://www.wikipathways.org/instance/WP2882;https://www.wikipathways.org/instance/WP2884;https://www.wikipathways.org/instance/WP3932;https://www.wikipathways.org/instance/WP4172		R-HSA-1266738 Developmental Biology;R-HSA-1430728 Metabolism;R-HSA-162582 Signal Transduction;R-HSA-1640170 Cell Cycle;R-HSA-1643685 Disease;R-HSA-168249 Innate Immune System;R-HSA-168256 Immune System;R-HSA-168643 Nucleotide-binding domain, leucine rich repeat containing receptor (NLR) signaling pathways;R-HSA-168928 DDX58/IFIH1-mediated induction of interferon-alpha/beta;R-HSA-194315 Signaling …		MYC TARGETS V1	https://www.gsea-msigdb.org/gsea/msigdb/human/geneset/HALLMARK_MYC_TARGETS_V1
P08670	Vimentin OS=Homo sapiens OX=9606 GN=VIM PE=1 SV=4	VIM	31.12	16	16	13	263841000	8.42134	nucleus	K07606	VIM; vimentin	hsa05206 MicroRNAs in cancer; hsa05169 Epstein-Barr virus infection	GO:0000003 reproduction; GO:0001654 eye development; GO:0001701 in utero embryonic development; GO:0001890 placenta development; GO:0001893 maternal placenta development; GO:0002064 epithelial cell development; GO:0002088 lens development in camera-type eye; GO:0002376 immune system process; GO:0003006 developmental process involved in reproduction; GO:0003008 system process; GO:0003012 muscle sy…	GO:0005622 intracellular anatomical structure; GO:0005634 nucleus; GO:0005737 cytoplasm; GO:0005777 peroxisome; GO:0005829 cytosol; GO:0005844 polysome; GO:0005856 cytoskeleton; GO:0005882 intermediate filament; GO:0005886 plasma membrane; GO:0016020 membrane; GO:0030139 endocytic vesicle; GO:0030424 axon; GO:0030496 midbody; GO:0031252 cell leading edge; GO:0031410 cytoplasmic vesicle; GO:003198…	GO:0003676 nucleic acid binding; GO:0003723 RNA binding; GO:0003725 double-stranded RNA binding; GO:0005198 structural molecule activity; GO:0005200 structural constituent of cytoskeleton; GO:0005212 structural constituent of eye lens; GO:0005488 binding; GO:0005515 protein binding; GO:0019215 intermediate filament binding; GO:0019899 enzyme binding; GO:0019900 kinase binding; GO:0019901 protein …			DY	KOG0977	Nuclear envelope protein lamin, intermediate filament superfamily	WP2328 Allograft rejection;WP2431 Spinal cord injury;WP2572 Primary focal segmental glomerulosclerosis FSGS;WP2814 Mammary gland development pathway Puberty Stage 2 of 4;WP2864 Apoptosis related network due to altered Notch3 in ovarian cancer;WP383 Striated muscle contraction pathway;WP3859 TGF beta signaling in thyroid cells for epithelial mesenchymal transition;WP4352 Ciliary landscape;WP5300 T…	https://www.wikipathways.org/instance/WP2328;https://www.wikipathways.org/instance/WP2431;https://www.wikipathways.org/instance/WP2572;https://www.wikipathways.org/instance/WP2814;https://www.wikipathways.org/instance/WP2864;https://www.wikipathways.org/instance/WP383;https://www.wikipathways.org/instance/WP3859;https://www.wikipathways.org/instance/WP4352;https://www.wikipathways.org/instance/WP…		R-HSA-109581 Apoptosis;R-HSA-111465 Apoptotic cleavage of cellular proteins;R-HSA-1280215 Cytokine Signaling in Immune system;R-HSA-162582 Signal Transduction;R-HSA-1632852 Macroautophagy;R-HSA-168256 Immune System;R-HSA-194315 Signaling by Rho GTPases;R-HSA-264870 Caspase-mediated cleavage of cytoskeletal proteins;R-HSA-390522 Striated Muscle Contraction;R-HSA-397014 Muscle contraction;R-HSA-449…	https://reactome.org/PathwayBrowser/#/R-HSA-109581;https://reactome.org/PathwayBrowser/#/R-HSA-111465;https://reactome.org/PathwayBrowser/#/R-HSA-1280215;https://reactome.org/PathwayBrowser/#/R-HSA-162582;https://reactome.org/PathwayBrowser/#/R-HSA-1632852;https://reactome.org/PathwayBrowser/#/R-HSA-168256;https://reactome.org/PathwayBrowser/#/R-HSA-194315;https://reactome.org/PathwayBrowser/#/R-…	EPITHELIAL MESENCHYMAL TRANSITION	https://www.gsea-msigdb.org/gsea/msigdb/human/geneset/HALLMARK_EPITHELIAL_MESENCHYMAL_TRANSITION
P22626	Heterogeneous nuclear ribonucleoproteins A2/B1 OS=Homo sapiens OX=9606 GN=HNRNPA2B1 PE=1 SV=2	HNRNPA2B1	14.73	5	5	5	171331000	8.23384	nucleus	K13158	HNRNPA2B1; heterogeneous nuclear ribonucleoprotein A2/B1	hsa05014 Amyotrophic lateral sclerosis	GO:0000003 reproduction; GO:0000122 negative regulation of transcription by RNA polymerase II; GO:0000375 RNA splicing, via transesterification reactions; GO:0000377 RNA splicing, via transesterification reactions with bulged adenosine as nucleophile; GO:0000381 regulation of alternative mRNA splicing, via spliceosome; GO:0000398 mRNA splicing, via spliceosome; GO:0000723 telomere maintenance; GO…	GO:0000781 chromosome, telomeric region; GO:0000785 chromatin; GO:0000792 heterochromatin; GO:0005576 extracellular region; GO:0005615 extracellular space; GO:0005622 intracellular anatomical structure; GO:0005634 nucleus; GO:0005654 nucleoplasm; GO:0005681 spliceosomal complex; GO:0005694 chromosome; GO:0005700 polytene chromosome; GO:0005703 polytene chromosome puff; GO:0005737 cytoplasm; GO:00…	GO:0001067 transcription regulatory region nucleic acid binding; GO:0001069 regulatory region RNA binding; GO:0003676 nucleic acid binding; GO:0003677 DNA binding; GO:0003697 single-stranded DNA binding; GO:0003723 RNA binding; GO:0003727 single-stranded RNA binding; GO:0003729 mRNA binding; GO:0003730 mRNA 3'-UTR binding; GO:0005488 binding; GO:0005515 protein binding; GO:0019899 enzyme binding;…	PF00076	RNA recognition motif. (a.k.a. RRM, RBD, or RNP domain)	R	KOG0118	FOG: RRM domain	WP411 mRNA processing	https://www.wikipathways.org/instance/WP411		R-HSA-1280215 Cytokine Signaling in Immune system;R-HSA-168256 Immune System;R-HSA-447115 Interleukin-12 family signaling;R-HSA-449147 Signaling by Interleukins;R-HSA-72163 mRNA Splicing - Major Pathway;R-HSA-72172 mRNA Splicing;R-HSA-72203 Processing of Capped Intron-Containing Pre-mRNA;R-HSA-8950505 Gene and protein expression by JAK-STAT signaling after Interleukin-12 stimulation;R-HSA-8953854…	https://reactome.org/PathwayBrowser/#/R-HSA-1280215;https://reactome.org/PathwayBrowser/#/R-HSA-168256;https://reactome.org/PathwayBrowser/#/R-HSA-447115;https://reactome.org/PathwayBrowser/#/R-HSA-449147;https://reactome.org/PathwayBrowser/#/R-HSA-72163;https://reactome.org/PathwayBrowser/#/R-HSA-72172;https://reactome.org/PathwayBrowser/#/R-HSA-72203;https://reactome.org/PathwayBrowser/#/R-HSA-…	MYC TARGETS V1	https://www.gsea-msigdb.org/gsea/msigdb/human/geneset/HALLMARK_MYC_TARGETS_V1
P68363	Tubulin alpha-1B chain OS=Homo sapiens OX=9606 GN=TUBA1B PE=1 SV=1	TUBA1B	4.21	2	1	1	166308000	8.22091	cytoskeleton	K07374	TUBA; tubulin alpha	hsa05016 Huntington disease; hsa04814 Motor proteins; hsa04540 Gap junction; hsa04530 Tight junction; hsa05012 Parkinson disease; hsa05010 Alzheimer disease; hsa05132 Salmonella infection; hsa04145 Phagosome; hsa05130 Pathogenic Escherichia coli infection; hsa04210 Apoptosis; hsa05022 Pathways of neurodegeneration - multiple diseases; hsa05014 Amyotrophic lateral sclerosis; hsa05020 Prion disease	GO:0000226 microtubule cytoskeleton organization; GO:0006810 transport; GO:0006996 organelle organization; GO:0007010 cytoskeleton organization; GO:0007017 microtubule-based process; GO:0009987 cellular process; GO:0010033 response to organic substance; GO:0016043 cellular component organization; GO:0030705 cytoskeleton-dependent intracellular transport; GO:0034097 response to cytokine; GO:004222…	GO:0005622 intracellular anatomical structure; GO:0005737 cytoplasm; GO:0005829 cytosol; GO:0005856 cytoskeleton; GO:0005874 microtubule; GO:0005881 cytoplasmic microtubule; GO:0015630 microtubule cytoskeleton; GO:0043209 myelin sheath; GO:0043226 organelle; GO:0043228 non-membrane-bounded organelle; GO:0043229 intracellular organelle; GO:0043232 intracellular non-membrane-bounded organelle; GO:0…	GO:0003676 nucleic acid binding; GO:0003723 RNA binding; GO:0003725 double-stranded RNA binding; GO:0005198 structural molecule activity; GO:0005200 structural constituent of cytoskeleton; GO:0005488 binding; GO:0005515 protein binding; GO:0019899 enzyme binding; GO:0031625 ubiquitin protein ligase binding; GO:0044389 ubiquitin-like protein ligase binding; GO:0097159 organic cyclic compound bindi…	PF00091; PF03953	Tubulin/FtsZ family, GTPase domain; Tubulin C-terminal domain	Z	KOG1376	Alpha tubulin	WP2059 Alzheimer 39 s disease and miRNA effects;WP2272 Pathogenic Escherichia coli infection;WP2328 Allograft rejection;WP2359 Parkin ubiquitin proteasomal system pathway;WP5124 Alzheimer 39 s disease	https://www.wikipathways.org/instance/WP2059;https://www.wikipathways.org/instance/WP2272;https://www.wikipathways.org/instance/WP2328;https://www.wikipathways.org/instance/WP2359;https://www.wikipathways.org/instance/WP5124		R-HSA-109582 Hemostasis;R-HSA-112314 Neurotransmitter receptors and postsynaptic signal transmission;R-HSA-112315 Transmission across Chemical Synapses;R-HSA-112316 Neuronal System;R-HSA-1169410 Antiviral mechanism by IFN-stimulated genes;R-HSA-1266738 Developmental Biology;R-HSA-1280215 Cytokine Signaling in Immune system;R-HSA-1280218 Adaptive Immune System;R-HSA-1445148 Translocation of SLC2A4…
P04264	Keratin, type II cytoskeletal 1 OS=Homo sapiens OX=9606 GN=KRT1 PE=1 SV=6	KRT1	25.31	20	20	20	134656000	8.12923	nucleus	K07605			GO:0001775 cell activation; GO:0001867 complement activation, lectin pathway; GO:0002252 immune effector process; GO:0002253 activation of immune response; GO:0002263 cell activation involved in immune response; GO:0002274 myeloid leukocyte activation; GO:0002275 myeloid cell activation involved in immune response; GO:0002283 neutrophil activation involved in immune response; GO:0002366 leukocyte…	GO:0001533 cornified envelope; GO:0005576 extracellular region; GO:0005622 intracellular anatomical structure; GO:0005737 cytoplasm; GO:0005829 cytosol; GO:0005856 cytoskeleton; GO:0005882 intermediate filament; GO:0005886 plasma membrane; GO:0012505 endomembrane system; GO:0016020 membrane; GO:0030141 secretory granule; GO:0031410 cytoplasmic vesicle; GO:0031974 membrane-enclosed lumen; GO:00319…	GO:0005198 structural molecule activity; GO:0005488 binding; GO:0005515 protein binding; GO:0030246 carbohydrate binding; GO:0030280 structural constituent of skin epidermis; GO:0038023 signaling receptor activity; GO:0046982 protein heterodimerization activity; GO:0046983 protein dimerization activity; GO:0060089 molecular transducer activity;						WP2355 Corticotropin releasing hormone signaling pathway	https://www.wikipathways.org/instance/WP2355		R-HSA-1266738 Developmental Biology;R-HSA-168249 Innate Immune System;R-HSA-168256 Immune System;R-HSA-6798695 Neutrophil degranulation;R-HSA-6805567 Keratinization;R-HSA-6809371 Formation of the cornified envelope	https://reactome.org/PathwayBrowser/#/R-HSA-1266738;https://reactome.org/PathwayBrowser/#/R-HSA-168249;https://reactome.org/PathwayBrowser/#/R-HSA-168256;https://reactome.org/PathwayBrowser/#/R-HSA-6798695;https://reactome.org/PathwayBrowser/#/R-HSA-6805567;https://reactome.org/PathwayBrowser/#/R-HSA-6809371	ALLOGRAFT REJECTION;KRAS SIGNALING DN	https://www.gsea-msigdb.org/gsea/msigdb/human/geneset/HALLMARK_ALLOGRAFT_REJECTION;https://www.gsea-msigdb.org/gsea/msigdb/human/geneset/HALLMARK_KRAS_SIGNALING_DN
P63104	14-3-3 protein zeta/delta OS=Homo sapiens OX=9606 GN=YWHAZ PE=1 SV=1	YWHAZ	20.41	6	6	6	131094000	8.11758	cytoplasm	K16197	YWHAB_Q_Z; 14-3-3 protein beta/theta/zeta	hsa05160 Hepatitis C; hsa04110 Cell cycle; hsa04390 Hippo signaling pathway; hsa05161 Hepatitis B; hsa05203 Viral carcinogenesis; hsa04151 PI3K-Akt signaling pathway; hsa04114 Oocyte meiosis	GO:0001775 cell activation; GO:0001821 histamine secretion; GO:0002252 immune effector process; GO:0002263 cell activation involved in immune response; GO:0002274 myeloid leukocyte activation; GO:0002275 myeloid cell activation involved in immune response; GO:0002279 mast cell activation involved in immune response; GO:0002349 histamine production involved in inflammatory response; GO:0002366 leu…	GO:0005576 extracellular region; GO:0005615 extracellular space; GO:0005622 intracellular anatomical structure; GO:0005634 nucleus; GO:0005654 nucleoplasm; GO:0005737 cytoplasm; GO:0005739 mitochondrion; GO:0005829 cytosol; GO:0014069 postsynaptic density; GO:0031252 cell leading edge; GO:0031410 cytoplasmic vesicle; GO:0031974 membrane-enclosed lumen; GO:0031981 nuclear lumen; GO:0031982 vesicle…	GO:0005488 binding; GO:0005515 protein binding; GO:0008134 transcription factor binding; GO:0019899 enzyme binding; GO:0019900 kinase binding; GO:0019901 protein kinase binding; GO:0019904 protein domain specific binding; GO:0031625 ubiquitin protein ligase binding; GO:0042802 identical protein binding; GO:0044325 transmembrane transporter binding; GO:0044389 ubiquitin-like protein ligase binding…			O	KOG0841	Multifunctional chaperone (14-3-3 family)	WP179 Cell cycle;WP2037 Prolactin signaling pathway;WP2272 Pathogenic Escherichia coli infection;WP289 Myometrial relaxation and contraction pathways;WP4666 Hepatitis B infection;WP536 Calcium regulation in cardiac cells;WP5376 17p13 3 YWHAE copy number variation;WP706 Sudden infant death syndrome SIDS susceptibility pathways	https://www.wikipathways.org/instance/WP179;https://www.wikipathways.org/instance/WP2037;https://www.wikipathways.org/instance/WP2272;https://www.wikipathways.org/instance/WP289;https://www.wikipathways.org/instance/WP4666;https://www.wikipathways.org/instance/WP536;https://www.wikipathways.org/instance/WP5376;https://www.wikipathways.org/instance/WP706		R-HSA-109581 Apoptosis;R-HSA-109582 Hemostasis;R-HSA-109606 Intrinsic Pathway for Apoptosis;R-HSA-111447 Activation of BAD and translocation to mitochondria ;R-HSA-114452 Activation of BH3-only proteins;R-HSA-1280215 Cytokine Signaling in Immune system;R-HSA-1280218 Adaptive Immune System;R-HSA-1445148 Translocation of SLC2A4 (GLUT4) to the plasma membrane;R-HSA-157118 Signaling by NOTCH;R-HSA-16…		UNFOLDED PROTEIN RESPONSE	https://www.gsea-msigdb.org/gsea/msigdb/human/geneset/HALLMARK_UNFOLDED_PROTEIN_RESPONSE
P13639	Elongation factor 2 OS=Homo sapiens OX=9606 GN=EEF2 PE=1 SV=4	EEF2	20.16	18	18	18	128915000	8.1103	cytoplasm	K03234	EEF2; elongation factor 2	hsa04921 Oxytocin signaling pathway; hsa04152 AMPK signaling pathway	GO:0000302 response to reactive oxygen species; GO:0001101 response to acid chemical; GO:0001775 cell activation; GO:0002244 hematopoietic progenitor cell differentiation; GO:0002252 immune effector process; GO:0002263 cell activation involved in immune response; GO:0002274 myeloid leukocyte activation; GO:0002275 myeloid cell activation involved in immune response; GO:0002283 neutrophil activati…	GO:0005576 extracellular region; GO:0005622 intracellular anatomical structure; GO:0005737 cytoplasm; GO:0005829 cytosol; GO:0005840 ribosome; GO:0005844 polysome; GO:0005886 plasma membrane; GO:0012505 endomembrane system; GO:0016020 membrane; GO:0016234 inclusion body; GO:0016235 aggresome; GO:0030141 secretory granule; GO:0031410 cytoplasmic vesicle; GO:0031974 membrane-enclosed lumen; GO:0031…	GO:0002039 p53 binding; GO:0003676 nucleic acid binding; GO:0003723 RNA binding; GO:0003746 translation elongation factor activity; GO:0003779 actin binding; GO:0003824 catalytic activity; GO:0003924 GTPase activity; GO:0005488 binding; GO:0005515 protein binding; GO:0008092 cytoskeletal protein binding; GO:0008097 5S rRNA binding; GO:0008135 translation factor activity, RNA binding; GO:0016462 p…	PF00009; PF03144; PF14492; PF03764; PF00679	Elongation factor Tu GTP binding domain; Elongation factor Tu domain 2; Elongation Factor G, domain III; Elongation factor G, domain IV; Elongation factor G C-terminus	J	KOG0469	Elongation factor 2	WP107 Translation factors;WP1403 AMP activated protein kinase signaling;WP2380 Brain derived neurotrophic factor BDNF signaling pathway	https://www.wikipathways.org/instance/WP107;https://www.wikipathways.org/instance/WP1403;https://www.wikipathways.org/instance/WP2380		R-HSA-156842 Eukaryotic Translation Elongation;R-HSA-156902 Peptide chain elongation;R-HSA-163841 Gamma carboxylation, hypusinylation, hydroxylation, and arylsulfatase activation;R-HSA-1643685 Disease;R-HSA-168249 Innate Immune System;R-HSA-168256 Immune System;R-HSA-392499 Metabolism of proteins;R-HSA-5336415 Uptake and function of diphtheria toxin;R-HSA-5339562 Uptake and actions of bacterial t…	https://reactome.org/PathwayBrowser/#/R-HSA-156842;https://reactome.org/PathwayBrowser/#/R-HSA-156902;https://reactome.org/PathwayBrowser/#/R-HSA-163841;https://reactome.org/PathwayBrowser/#/R-HSA-1643685;https://reactome.org/PathwayBrowser/#/R-HSA-168249;https://reactome.org/PathwayBrowser/#/R-HSA-168256;https://reactome.org/PathwayBrowser/#/R-HSA-392499;https://reactome.org/PathwayBrowser/#/R-H…	UNFOLDED PROTEIN RESPONSE	https://www.gsea-msigdb.org/gsea/msigdb/human/geneset/HALLMARK_UNFOLDED_PROTEIN_RESPONSE
P10809	60 kDa heat shock protein, mitochondrial OS=Homo sapiens OX=9606 GN=HSPD1 PE=1 SV=2	HSPD1	23.39	10	10	10	127081000	8.10408	mitochondria	K04077	groEL; chaperonin GroEL [EC:5.6.1.7]	hsa05134 Legionellosis; hsa05152 Tuberculosis; hsa03018 RNA degradation; hsa04940 Type I diabetes mellitus; hsa05417 Lipid and atherosclerosis	GO:0000302 response to reactive oxygen species; GO:0001666 response to hypoxia; GO:0001775 cell activation; GO:0001816 cytokine production; GO:0001817 regulation of cytokine production; GO:0001819 positive regulation of cytokine production; GO:0002119 nematode larval development; GO:0002164 larval development; GO:0002200 somatic diversification of immune receptors; GO:0002204 somatic recombinatio…	GO:0005576 extracellular region; GO:0005615 extracellular space; GO:0005622 intracellular anatomical structure; GO:0005737 cytoplasm; GO:0005739 mitochondrion; GO:0005740 mitochondrial envelope; GO:0005743 mitochondrial inner membrane; GO:0005759 mitochondrial matrix; GO:0005768 endosome; GO:0005769 early endosome; GO:0005777 peroxisome; GO:0005782 peroxisomal matrix; GO:0005783 endoplasmic retic…	GO:0001530 lipopolysaccharide binding; GO:0002020 protease binding; GO:0002039 p53 binding; GO:0003676 nucleic acid binding; GO:0003677 DNA binding; GO:0003688 DNA replication origin binding; GO:0003690 double-stranded DNA binding; GO:0003697 single-stranded DNA binding; GO:0003723 RNA binding; GO:0003725 double-stranded RNA binding; GO:0003824 catalytic activity; GO:0005488 binding; GO:0005515 p…			O	KOG0356	Mitochondrial chaperonin, Cpn60/Hsp60p	WP2864 Apoptosis related network due to altered Notch3 in ovarian cancer;WP5346 8p23 1 copy number variation syndrome;WP706 Sudden infant death syndrome SIDS susceptibility pathways	https://www.wikipathways.org/instance/WP2864;https://www.wikipathways.org/instance/WP5346;https://www.wikipathways.org/instance/WP706		R-HSA-1268020 Mitochondrial protein import;R-HSA-212436 Generic Transcription Pathway;R-HSA-392499 Metabolism of proteins;R-HSA-73857 RNA Polymerase II Transcription;R-HSA-74160 Gene expression (Transcription);R-HSA-8864260 Transcriptional regulation by the AP-2 (TFAP2) family of transcription factors;R-HSA-8869496 TFAP2A acts as a transcriptional repressor during retinoic acid induced cell diffe…	https://reactome.org/PathwayBrowser/#/R-HSA-1268020;https://reactome.org/PathwayBrowser/#/R-HSA-212436;https://reactome.org/PathwayBrowser/#/R-HSA-392499;https://reactome.org/PathwayBrowser/#/R-HSA-73857;https://reactome.org/PathwayBrowser/#/R-HSA-74160;https://reactome.org/PathwayBrowser/#/R-HSA-8864260;https://reactome.org/PathwayBrowser/#/R-HSA-8869496;https://reactome.org/PathwayBrowser/#/R-H…	MTORC1 SIGNALING;MYC TARGETS V1;MYC TARGETS V2	https://www.gsea-msigdb.org/gsea/msigdb/human/geneset/HALLMARK_MTORC1_SIGNALING;https://www.gsea-msigdb.org/gsea/msigdb/human/geneset/HALLMARK_MYC_TARGETS_V1;https://www.gsea-msigdb.org/gsea/msigdb/human/geneset/HALLMARK_MYC_TARGETS_V2
P07195	L-lactate dehydrogenase B chain OS=Homo sapiens OX=9606 GN=LDHB PE=1 SV=2	LDHB	17.66	5	5	5	110340000	8.04273	cytoplasm	K00016	LDH; L-lactate dehydrogenase [EC:1.1.1.27]	hsa00270 Cysteine and methionine metabolism; hsa04066 HIF-1 signaling pathway; hsa04922 Glucagon signaling pathway; hsa00620 Pyruvate metabolism; hsa00010 Glycolysis / Gluconeogenesis; hsa00640 Propanoate metabolism; hsa01100 Metabolic pathways; hsa05230 Central carbon metabolism in cancer	GO:0000768 syncytium formation by plasma membrane fusion; GO:0006082 organic acid metabolic process; GO:0006089 lactate metabolic process; GO:0006090 pyruvate metabolic process; GO:0006139 nucleobase-containing compound metabolic process; GO:0006725 cellular aromatic compound metabolic process; GO:0006753 nucleoside phosphate metabolic process; GO:0006793 phosphorus metabolic process; GO:0006796 …	GO:0005622 intracellular anatomical structure; GO:0005737 cytoplasm; GO:0005829 cytosol; GO:0016020 membrane; GO:0043209 myelin sheath; GO:0045121 membrane raft; GO:0098857 membrane microdomain;	GO:0000166 nucleotide binding; GO:0003824 catalytic activity; GO:0004457 lactate dehydrogenase activity; GO:0004459 L-lactate dehydrogenase activity; GO:0005488 binding; GO:0005515 protein binding; GO:0016491 oxidoreductase activity; GO:0016614 oxidoreductase activity, acting on CH-OH group of donors; GO:0016616 oxidoreductase activity, acting on the CH-OH group of donors, NAD or NADP as acceptor…	PF00056; PF02866	lactate/malate dehydrogenase, NAD binding domain; lactate/malate dehydrogenase, alpha/beta C-terminal domain	C	KOG1495	Lactate dehydrogenase	WP4018 Clear cell renal cell carcinoma pathways;WP4236 Krebs cycle disorders;WP4595 Urea cycle and associated pathways;WP5314 Lactate shuttle in glial cells;WP534 Glycolysis and gluconeogenesis;WP5355 Metabolic Epileptic Disorders	https://www.wikipathways.org/instance/WP4018;https://www.wikipathways.org/instance/WP4236;https://www.wikipathways.org/instance/WP4595;https://www.wikipathways.org/instance/WP5314;https://www.wikipathways.org/instance/WP534;https://www.wikipathways.org/instance/WP5355		R-HSA-1428517 The citric acid (TCA) cycle and respiratory electron transport;R-HSA-1430728 Metabolism;R-HSA-70268 Pyruvate metabolism;R-HSA-71406 Pyruvate metabolism and Citric Acid (TCA) cycle	https://reactome.org/PathwayBrowser/#/R-HSA-1428517;https://reactome.org/PathwayBrowser/#/R-HSA-1430728;https://reactome.org/PathwayBrowser/#/R-HSA-70268;https://reactome.org/PathwayBrowser/#/R-HSA-71406	OXIDATIVE PHOSPHORYLATION;P53 PATHWAY	https://www.gsea-msigdb.org/gsea/msigdb/human/geneset/HALLMARK_OXIDATIVE_PHOSPHORYLATION;https://www.gsea-msigdb.org/gsea/msigdb/human/geneset/HALLMARK_P53_PATHWAY
P46776	Large ribosomal subunit protein uL15 OS=Homo sapiens OX=9606 GN=RPL27A PE=1 SV=2	RPL27A	14.19	2	2	2	103710000	8.01582	cytoplasm	K02900	RP-L27Ae; large subunit ribosomal protein L27Ae	hsa03010 Ribosome; hsa05171 Coronavirus disease - COVID-19	GO:0000184 nuclear-transcribed mRNA catabolic process, nonsense-mediated decay; GO:0000956 nuclear-transcribed mRNA catabolic process; GO:0002181 cytoplasmic translation; GO:0006139 nucleobase-containing compound metabolic process; GO:0006401 RNA catabolic process; GO:0006402 mRNA catabolic process; GO:0006412 translation; GO:0006413 translational initiation; GO:0006518 peptide metabolic process;…	GO:0005622 intracellular anatomical structure; GO:0005737 cytoplasm; GO:0005783 endoplasmic reticulum; GO:0005829 cytosol; GO:0005840 ribosome; GO:0012505 endomembrane system; GO:0015934 large ribosomal subunit; GO:0022625 cytosolic large ribosomal subunit; GO:0022626 cytosolic ribosome; GO:0032991 protein-containing complex; GO:0043226 organelle; GO:0043227 membrane-bounded organelle; GO:0043228…	GO:0003676 nucleic acid binding; GO:0003723 RNA binding; GO:0003735 structural constituent of ribosome; GO:0005198 structural molecule activity; GO:0005488 binding; GO:0097159 organic cyclic compound binding; GO:1901363 heterocyclic compound binding;			J	KOG1742	60s ribosomal protein L15/L27	WP477 Cytoplasmic ribosomal proteins	https://www.wikipathways.org/instance/WP477		R-HSA-1266738 Developmental Biology;R-HSA-1430728 Metabolism;R-HSA-156827 L13a-mediated translational silencing of Ceruloplasmin expression;R-HSA-156842 Eukaryotic Translation Elongation;R-HSA-156902 Peptide chain elongation;R-HSA-163841 Gamma carboxylation, hypusinylation, hydroxylation, and arylsulfatase activation;R-HSA-1643685 Disease;R-HSA-168255 Influenza Infection;R-HSA-168273 Influenza Vi…	https://reactome.org/PathwayBrowser/#/R-HSA-1266738;https://reactome.org/PathwayBrowser/#/R-HSA-1430728;https://reactome.org/PathwayBrowser/#/R-HSA-156827;https://reactome.org/PathwayBrowser/#/R-HSA-156842;https://reactome.org/PathwayBrowser/#/R-HSA-156902;https://reactome.org/PathwayBrowser/#/R-HSA-163841;https://reactome.org/PathwayBrowser/#/R-HSA-1643685;https://reactome.org/PathwayBrowser/#/R…
P69905	Hemoglobin subunit alpha OS=Homo sapiens OX=9606 GN=HBA1 PE=1 SV=2	HBA1	14.79	2	2	2	100845000	8.00365	cytoplasm	K13822	HBA; hemoglobin subunit alpha	hsa05144 Malaria; hsa05143 African trypanosomiasis	GO:0000302 response to reactive oxygen species; GO:0001701 in utero embryonic development; GO:0002262 myeloid cell homeostasis; GO:0002376 immune system process; GO:0002520 immune system development; GO:0003008 system process; GO:0003013 circulatory system process; GO:0006810 transport; GO:0006811 monoatomic ion transport; GO:0006820 monoatomic anion transport; GO:0006897 endocytosis; GO:0006898 …	GO:0005576 extracellular region; GO:0005615 extracellular space; GO:0005622 intracellular anatomical structure; GO:0005737 cytoplasm; GO:0005829 cytosol; GO:0005833 hemoglobin complex; GO:0005840 ribosome; GO:0015935 small ribosomal subunit; GO:0022626 cytosolic ribosome; GO:0022627 cytosolic small ribosomal subunit; GO:0030139 endocytic vesicle; GO:0031410 cytoplasmic vesicle; GO:0031838 haptogl…	GO:0001540 amyloid-beta binding; GO:0005488 binding; GO:0020037 heme binding; GO:0033218 amide binding; GO:0036094 small molecule binding; GO:0042277 peptide binding; GO:0043177 organic acid binding; GO:0046906 tetrapyrrole binding; GO:0097159 organic cyclic compound binding; GO:1901363 heterocyclic compound binding;	PF00042	Globin	C	KOG3378	Globins and related hemoproteins	WP15 Selenium micronutrient network;WP1533 Vitamin B12 metabolism;WP176 Folate metabolism;WP1995 Effects of nitric oxide	https://www.wikipathways.org/instance/WP15;https://www.wikipathways.org/instance/WP1533;https://www.wikipathways.org/instance/WP176;https://www.wikipathways.org/instance/WP1995		R-HSA-1237044 Erythrocytes take up carbon dioxide and release oxygen;R-HSA-1247673 Erythrocytes take up oxygen and release carbon dioxide;R-HSA-1480926 O2/CO2 exchange in erythrocytes;R-HSA-2168880 Scavenging of heme from plasma;R-HSA-2173782 Binding and Uptake of Ligands by Scavenger Receptors;R-HSA-2262752 Cellular responses to stress;R-HSA-382551 Transport of small molecules;R-HSA-5653656 Vesi…	https://reactome.org/PathwayBrowser/#/R-HSA-1237044;https://reactome.org/PathwayBrowser/#/R-HSA-1247673;https://reactome.org/PathwayBrowser/#/R-HSA-1480926;https://reactome.org/PathwayBrowser/#/R-HSA-2168880;https://reactome.org/PathwayBrowser/#/R-HSA-2173782;https://reactome.org/PathwayBrowser/#/R-HSA-2262752;https://reactome.org/PathwayBrowser/#/R-HSA-382551;https://reactome.org/PathwayBrowser/…
P84085	ADP-ribosylation factor 5 OS=Homo sapiens OX=9606 GN=ARF5 PE=1 SV=2	ARF5	21.67	4	4	4	98633900	7.99403	mitochondria	K07940	ARF5; ADP-ribosylation factor 5	hsa04144 Endocytosis	GO:0000003 reproduction; GO:0001654 eye development; GO:0003006 developmental process involved in reproduction; GO:0006807 nitrogen compound metabolic process; GO:0006810 transport; GO:0006836 neurotransmitter transport; GO:0006890 retrograde vesicle-mediated transport, Golgi to endoplasmic reticulum; GO:0006897 endocytosis; GO:0007154 cell communication; GO:0007267 cell-cell signaling; GO:000726…	GO:0005622 intracellular anatomical structure; GO:0005737 cytoplasm; GO:0005886 plasma membrane; GO:0016020 membrane; GO:0071944 cell periphery;	GO:0000166 nucleotide binding; GO:0001882 nucleoside binding; GO:0001883 purine nucleoside binding; GO:0003824 catalytic activity; GO:0003924 GTPase activity; GO:0005488 binding; GO:0005525 GTP binding; GO:0016462 pyrophosphatase activity; GO:0016740 transferase activity; GO:0016757 glycosyltransferase activity; GO:0016763 pentosyltransferase activity; GO:0016787 hydrolase activity; GO:0016817 hy…	PF00025	ADP-ribosylation factor family	U	KOG0070	GTP-binding ADP-ribosylation factor Arf1	WP5224 2q37 copy number variation syndrome	https://www.wikipathways.org/instance/WP5224		R-HSA-199977 ER to Golgi Anterograde Transport;R-HSA-199991 Membrane Trafficking;R-HSA-392499 Metabolism of proteins;R-HSA-446203 Asparagine N-linked glycosylation;R-HSA-5653656 Vesicle-mediated transport;R-HSA-597592 Post-translational protein modification;R-HSA-6807878 COPI-mediated anterograde transport;R-HSA-6811434 COPI-dependent Golgi-to-ER retrograde traffic;R-HSA-6811442 Intra-Golgi and r…	https://reactome.org/PathwayBrowser/#/R-HSA-199977;https://reactome.org/PathwayBrowser/#/R-HSA-199991;https://reactome.org/PathwayBrowser/#/R-HSA-392499;https://reactome.org/PathwayBrowser/#/R-HSA-446203;https://reactome.org/PathwayBrowser/#/R-HSA-5653656;https://reactome.org/PathwayBrowser/#/R-HSA-597592;https://reactome.org/PathwayBrowser/#/R-HSA-6807878;https://reactome.org/PathwayBrowser/#/R-…
P62753	Small ribosomal subunit protein eS6 OS=Homo sapiens OX=9606 GN=RPS6 PE=1 SV=1	RPS6	10.84	3	3	3	98429600	7.99313	cytoplasm	K02991	RP-S6e; small subunit ribosomal protein S6e	hsa04150 mTOR signaling pathway; hsa01521 EGFR tyrosine kinase inhibitor resistance; hsa04371 Apelin signaling pathway; hsa04066 HIF-1 signaling pathway; hsa04714 Thermogenesis; hsa05205 Proteoglycans in cancer; hsa04151 PI3K-Akt signaling pathway; hsa04910 Insulin signaling pathway; hsa05171 Coronavirus disease - COVID-19; hsa03010 Ribosome	GO:0000003 reproduction; GO:0000028 ribosomal small subunit assembly; GO:0000075 cell cycle checkpoint signaling; GO:0000082 G1/S transition of mitotic cell cycle; GO:0000184 nuclear-transcribed mRNA catabolic process, nonsense-mediated decay; GO:0000278 mitotic cell cycle; GO:0000956 nuclear-transcribed mRNA catabolic process; GO:0001775 cell activation; GO:0001776 leukocyte homeostasis; GO:0001…	GO:0005622 intracellular anatomical structure; GO:0005634 nucleus; GO:0005654 nucleoplasm; GO:0005730 nucleolus; GO:0005737 cytoplasm; GO:0005783 endoplasmic reticulum; GO:0005829 cytosol; GO:0005840 ribosome; GO:0005844 polysome; GO:0012505 endomembrane system; GO:0015935 small ribosomal subunit; GO:0022626 cytosolic ribosome; GO:0022627 cytosolic small ribosomal subunit; GO:0030425 dendrite; GO…	GO:0003676 nucleic acid binding; GO:0003723 RNA binding; GO:0003729 mRNA binding; GO:0003735 structural constituent of ribosome; GO:0005198 structural molecule activity; GO:0005488 binding; GO:0005515 protein binding; GO:0019899 enzyme binding; GO:0019900 kinase binding; GO:0019901 protein kinase binding; GO:0097159 organic cyclic compound binding; GO:1901363 heterocyclic compound binding;			J	KOG1646	40S ribosomal protein S6	WP127 IL 5 signaling pathway;WP2032 Thyroid stimulating hormone TSH signaling pathway;WP2034 Leptin signaling pathway;WP2035 Follicle stimulating hormone FSH signaling pathway;WP2037 Prolactin signaling pathway;WP2203 Thymic stromal lymphopoietin TSLP signaling pathway;WP2332 Interleukin 11 signaling pathway;WP2374 Oncostatin M signaling pathway;WP2380 Brain derived neurotrophic factor BDNF signa…	https://www.wikipathways.org/instance/WP127;https://www.wikipathways.org/instance/WP2032;https://www.wikipathways.org/instance/WP2034;https://www.wikipathways.org/instance/WP2035;https://www.wikipathways.org/instance/WP2037;https://www.wikipathways.org/instance/WP2203;https://www.wikipathways.org/instance/WP2332;https://www.wikipathways.org/instance/WP2374;https://www.wikipathways.org/instance/WP…		R-HSA-1266738 Developmental Biology;R-HSA-1430728 Metabolism;R-HSA-156827 L13a-mediated translational silencing of Ceruloplasmin expression;R-HSA-156842 Eukaryotic Translation Elongation;R-HSA-156902 Peptide chain elongation;R-HSA-162582 Signal Transduction;R-HSA-163841 Gamma carboxylation, hypusinylation, hydroxylation, and arylsulfatase activation;R-HSA-1643685 Disease;R-HSA-165159 MTOR signall…		MYC TARGETS V1	https://www.gsea-msigdb.org/gsea/msigdb/human/geneset/HALLMARK_MYC_TARGETS_V1
P06733	Alpha-enolase OS=Homo sapiens OX=9606 GN=ENO1 PE=1 SV=2	ENO1	14.29	5	5	5	91705700	7.9624	cytoplasm	K01689	ENO; enolase [EC:4.2.1.11]	hsa04066 HIF-1 signaling pathway; hsa00010 Glycolysis / Gluconeogenesis; hsa01200 Carbon metabolism; hsa03018 RNA degradation; hsa01230 Biosynthesis of amino acids; hsa01100 Metabolic pathways	GO:0000122 negative regulation of transcription by RNA polymerase II; GO:0000165 MAPK cascade; GO:0001558 regulation of cell growth; GO:0001666 response to hypoxia; GO:0001701 in utero embryonic development; GO:0005975 carbohydrate metabolic process; GO:0005996 monosaccharide metabolic process; GO:0006006 glucose metabolic process; GO:0006007 glucose catabolic process; GO:0006082 organic acid met…	GO:0000015 phosphopyruvate hydratase complex; GO:0005622 intracellular anatomical structure; GO:0005634 nucleus; GO:0005737 cytoplasm; GO:0005829 cytosol; GO:0005886 plasma membrane; GO:0005938 cell cortex; GO:0009986 cell surface; GO:0016020 membrane; GO:0019897 extrinsic component of plasma membrane; GO:0019898 extrinsic component of membrane; GO:0030424 axon; GO:0030426 growth cone; GO:0030427…	GO:0000976 transcription cis-regulatory region binding; GO:0000977 RNA polymerase II transcription regulatory region sequence-specific DNA binding; GO:0000981 DNA-binding transcription factor activity, RNA polymerase II-specific; GO:0001067 transcription regulatory region nucleic acid binding; GO:0001227 DNA-binding transcription repressor activity, RNA polymerase II-specific; GO:0003676 nucleic …	PF03952; PF00113	Enolase, N-terminal domain; Enolase, C-terminal TIM barrel domain	G	KOG2670	Enolase	WP4018 Clear cell renal cell carcinoma pathways;WP4290 Metabolic reprogramming in colon cancer;WP4629 Aerobic glycolysis;WP5049 Glycolysis in senescence;WP534 Glycolysis and gluconeogenesis;WP5355 Metabolic Epileptic Disorders	https://www.wikipathways.org/instance/WP4018;https://www.wikipathways.org/instance/WP4290;https://www.wikipathways.org/instance/WP4629;https://www.wikipathways.org/instance/WP5049;https://www.wikipathways.org/instance/WP534;https://www.wikipathways.org/instance/WP5355	Transcription factor	R-HSA-1430728 Metabolism;R-HSA-1643685 Disease;R-HSA-5663205 Infectious disease;R-HSA-70171 Glycolysis;R-HSA-70263 Gluconeogenesis;R-HSA-70326 Glucose metabolism;R-HSA-71387 Metabolism of carbohydrates;R-HSA-9635486 Infection with Mycobacterium tuberculosis;R-HSA-9636667 Manipulation of host energy metabolism;R-HSA-9637690 Response of Mtb to phagocytosis;R-HSA-9824439 Bacterial Infection Pathways	https://reactome.org/PathwayBrowser/#/R-HSA-1430728;https://reactome.org/PathwayBrowser/#/R-HSA-1643685;https://reactome.org/PathwayBrowser/#/R-HSA-5663205;https://reactome.org/PathwayBrowser/#/R-HSA-70171;https://reactome.org/PathwayBrowser/#/R-HSA-70263;https://reactome.org/PathwayBrowser/#/R-HSA-70326;https://reactome.org/PathwayBrowser/#/R-HSA-71387;https://reactome.org/PathwayBrowser/#/R-HSA…	HYPOXIA;MTORC1 SIGNALING;GLYCOLYSIS	https://www.gsea-msigdb.org/gsea/msigdb/human/geneset/HALLMARK_HYPOXIA;https://www.gsea-msigdb.org/gsea/msigdb/human/geneset/HALLMARK_MTORC1_SIGNALING;https://www.gsea-msigdb.org/gsea/msigdb/human/geneset/HALLMARK_GLYCOLYSIS
Q92841	Probable ATP-dependent RNA helicase DDX17 OS=Homo sapiens OX=9606 GN=DDX17 PE=1 SV=2	DDX17	21.81	15	15	14	89574300	7.95218	nucleus	K13178			GO:0000122 negative regulation of transcription by RNA polymerase II; GO:0000375 RNA splicing, via transesterification reactions; GO:0000377 RNA splicing, via transesterification reactions with bulged adenosine as nucleophile; GO:0000380 alternative mRNA splicing, via spliceosome; GO:0000381 regulation of alternative mRNA splicing, via spliceosome; GO:0000398 mRNA splicing, via spliceosome; GO:00…	GO:0005622 intracellular anatomical structure; GO:0005634 nucleus; GO:0005654 nucleoplasm; GO:0005694 chromosome; GO:0005700 polytene chromosome; GO:0005703 polytene chromosome puff; GO:0005730 nucleolus; GO:0005737 cytoplasm; GO:0016604 nuclear body; GO:0016607 nuclear speck; GO:0031974 membrane-enclosed lumen; GO:0031981 nuclear lumen; GO:0043226 organelle; GO:0043227 membrane-bounded organelle…	GO:0003676 nucleic acid binding; GO:0003682 chromatin binding; GO:0003712 transcription coregulator activity; GO:0003713 transcription coactivator activity; GO:0003723 RNA binding; GO:0003724 RNA helicase activity; GO:0003729 mRNA binding; GO:0003730 mRNA 3'-UTR binding; GO:0003824 catalytic activity; GO:0004386 helicase activity; GO:0005102 signaling receptor binding; GO:0005488 binding; GO:0005…	PF00270; PF00271	DEAD/DEAH box helicase; Helicase conserved C-terminal domain	A	KOG0331	ATP-dependent RNA helicase	WP3865 Novel intracellular components of RIG I like receptor pathway	https://www.wikipathways.org/instance/WP3865		R-HSA-2990846 SUMOylation;R-HSA-3108232 SUMO E3 ligases SUMOylate target proteins;R-HSA-3899300 SUMOylation of transcription cofactors;R-HSA-392499 Metabolism of proteins;R-HSA-597592 Post-translational protein modification	https://reactome.org/PathwayBrowser/#/R-HSA-2990846;https://reactome.org/PathwayBrowser/#/R-HSA-3108232;https://reactome.org/PathwayBrowser/#/R-HSA-3899300;https://reactome.org/PathwayBrowser/#/R-HSA-392499;https://reactome.org/PathwayBrowser/#/R-HSA-597592
P35268	Large ribosomal subunit protein eL22 OS=Homo sapiens OX=9606 GN=RPL22 PE=1 SV=2	RPL22	18.75	2	2	2	84722700	7.928	nucleus	K02891	RP-L22e; large subunit ribosomal protein L22e	hsa03010 Ribosome; hsa05171 Coronavirus disease - COVID-19	GO:0000184 nuclear-transcribed mRNA catabolic process, nonsense-mediated decay; GO:0000956 nuclear-transcribed mRNA catabolic process; GO:0002181 cytoplasmic translation; GO:0006139 nucleobase-containing compound metabolic process; GO:0006401 RNA catabolic process; GO:0006402 mRNA catabolic process; GO:0006412 translation; GO:0006413 translational initiation; GO:0006518 peptide metabolic process;…	GO:0005622 intracellular anatomical structure; GO:0005634 nucleus; GO:0005737 cytoplasm; GO:0005783 endoplasmic reticulum; GO:0005789 endoplasmic reticulum membrane; GO:0005791 rough endoplasmic reticulum; GO:0005829 cytosol; GO:0005840 ribosome; GO:0012505 endomembrane system; GO:0015934 large ribosomal subunit; GO:0016020 membrane; GO:0022625 cytosolic large ribosomal subunit; GO:0022626 cytoso…	GO:0003676 nucleic acid binding; GO:0003723 RNA binding; GO:0003735 structural constituent of ribosome; GO:0005198 structural molecule activity; GO:0005488 binding; GO:0097159 organic cyclic compound binding; GO:1901363 heterocyclic compound binding;			J	KOG3434	60S ribosomal protein L22	WP477 Cytoplasmic ribosomal proteins	https://www.wikipathways.org/instance/WP477		R-HSA-1266738 Developmental Biology;R-HSA-1430728 Metabolism;R-HSA-156827 L13a-mediated translational silencing of Ceruloplasmin expression;R-HSA-156842 Eukaryotic Translation Elongation;R-HSA-156902 Peptide chain elongation;R-HSA-1643685 Disease;R-HSA-168255 Influenza Infection;R-HSA-168273 Influenza Viral RNA Transcription and Replication;R-HSA-1799339 SRP-dependent cotranslational protein targ…	https://reactome.org/PathwayBrowser/#/R-HSA-1266738;https://reactome.org/PathwayBrowser/#/R-HSA-1430728;https://reactome.org/PathwayBrowser/#/R-HSA-156827;https://reactome.org/PathwayBrowser/#/R-HSA-156842;https://reactome.org/PathwayBrowser/#/R-HSA-156902;https://reactome.org/PathwayBrowser/#/R-HSA-1643685;https://reactome.org/PathwayBrowser/#/R-HSA-168255;https://reactome.org/PathwayBrowser/#/R…	MYC TARGETS V1	https://www.gsea-msigdb.org/gsea/msigdb/human/geneset/HALLMARK_MYC_TARGETS_V1
P02768	Albumin OS=Homo sapiens OX=9606 GN=ALB PE=1 SV=2	ALB	7.55	5	5	5	74546000	7.87242	extracellular	K16141	ALB; serum albumin	hsa04918 Thyroid hormone synthesis	GO:0001897 cytolysis by symbiont of host cells; GO:0001906 cell killing; GO:0001907 killing by symbiont of host cells; GO:0002576 platelet degranulation; GO:0003008 system process; GO:0003013 circulatory system process; GO:0003018 vascular process in circulatory system; GO:0006807 nitrogen compound metabolic process; GO:0006810 transport; GO:0006887 exocytosis; GO:0006897 endocytosis; GO:0006898 …	GO:0005576 extracellular region; GO:0005604 basement membrane; GO:0005615 extracellular space; GO:0005622 intracellular anatomical structure; GO:0005737 cytoplasm; GO:0005783 endoplasmic reticulum; GO:0005788 endoplasmic reticulum lumen; GO:0005794 Golgi apparatus; GO:0012505 endomembrane system; GO:0030141 secretory granule; GO:0031012 extracellular matrix; GO:0031091 platelet alpha granule; GO:…	GO:0003676 nucleic acid binding; GO:0003677 DNA binding; GO:0005488 binding; GO:0005504 fatty acid binding; GO:0005507 copper ion binding; GO:0005515 protein binding; GO:0008270 zinc ion binding; GO:0008289 lipid binding; GO:0015643 toxic substance binding; GO:0016209 antioxidant activity; GO:0019842 vitamin binding; GO:0019899 enzyme binding; GO:0030170 pyridoxal phosphate binding; GO:0031406 ca…	PF00273	Serum albumin family				WP15 Selenium micronutrient network;WP1533 Vitamin B12 metabolism;WP176 Folate metabolism;WP2806 Complement system;WP3888 VEGFA VEGFR2 signaling;WP5115 Network map of SARS CoV 2 signaling pathway	https://www.wikipathways.org/instance/WP15;https://www.wikipathways.org/instance/WP1533;https://www.wikipathways.org/instance/WP176;https://www.wikipathways.org/instance/WP2806;https://www.wikipathways.org/instance/WP3888;https://www.wikipathways.org/instance/WP5115		R-HSA-109582 Hemostasis;R-HSA-114608 Platelet degranulation ;R-HSA-1430728 Metabolism;R-HSA-159418 Recycling of bile acids and salts;R-HSA-174824 Plasma lipoprotein assembly, remodeling, and clearance;R-HSA-189445 Metabolism of porphyrins;R-HSA-189451 Heme biosynthesis;R-HSA-189483 Heme degradation;R-HSA-194068 Bile acid and bile salt metabolism;R-HSA-2168880 Scavenging of heme from plasma;R-HSA-…	https://reactome.org/PathwayBrowser/#/R-HSA-109582;https://reactome.org/PathwayBrowser/#/R-HSA-114608;https://reactome.org/PathwayBrowser/#/R-HSA-1430728;https://reactome.org/PathwayBrowser/#/R-HSA-159418;https://reactome.org/PathwayBrowser/#/R-HSA-174824;https://reactome.org/PathwayBrowser/#/R-HSA-189445;https://reactome.org/PathwayBrowser/#/R-HSA-189451;https://reactome.org/PathwayBrowser/#/R-H…	PEROXISOME	https://www.gsea-msigdb.org/gsea/msigdb/human/geneset/HALLMARK_PEROXISOME
P62851	Small ribosomal subunit protein eS25 OS=Homo sapiens OX=9606 GN=RPS25 PE=1 SV=1	RPS25	16.8	3	3	3	72515700	7.86043	nucleus	K02975	RP-S25e; small subunit ribosomal protein S25e	hsa03010 Ribosome; hsa05171 Coronavirus disease - COVID-19	GO:0000028 ribosomal small subunit assembly; GO:0000184 nuclear-transcribed mRNA catabolic process, nonsense-mediated decay; GO:0000956 nuclear-transcribed mRNA catabolic process; GO:0002181 cytoplasmic translation; GO:0006139 nucleobase-containing compound metabolic process; GO:0006401 RNA catabolic process; GO:0006402 mRNA catabolic process; GO:0006412 translation; GO:0006413 translational init…	GO:0005622 intracellular anatomical structure; GO:0005634 nucleus; GO:0005654 nucleoplasm; GO:0005730 nucleolus; GO:0005737 cytoplasm; GO:0005829 cytosol; GO:0005840 ribosome; GO:0005844 polysome; GO:0015935 small ribosomal subunit; GO:0022626 cytosolic ribosome; GO:0022627 cytosolic small ribosomal subunit; GO:0031974 membrane-enclosed lumen; GO:0031981 nuclear lumen; GO:0032991 protein-containi…	GO:0003735 structural constituent of ribosome; GO:0005198 structural molecule activity;			J	KOG1767	40S ribosomal protein S25	WP477 Cytoplasmic ribosomal proteins	https://www.wikipathways.org/instance/WP477		R-HSA-1266738 Developmental Biology;R-HSA-1430728 Metabolism;R-HSA-156827 L13a-mediated translational silencing of Ceruloplasmin expression;R-HSA-156842 Eukaryotic Translation Elongation;R-HSA-156902 Peptide chain elongation;R-HSA-1643685 Disease;R-HSA-168255 Influenza Infection;R-HSA-168273 Influenza Viral RNA Transcription and Replication;R-HSA-1799339 SRP-dependent cotranslational protein targ…
P62805	Histone H4 OS=Homo sapiens OX=9606 GN=H4C1 PE=1 SV=2	H4C1	31.07	3	3	3	72058400	7.85768	nucleus	K11254	H4; histone H4	hsa05322 Systemic lupus erythematosus; hsa04613 Neutrophil extracellular trap formation; hsa05203 Viral carcinogenesis; hsa05034 Alcoholism				PF15511	Centromere kinetochore component CENP-T histone fold	B	KOG3467	Histone H4	WP2361 Gastric cancer network 1;WP2369 Histone modifications;WP4657 22q11 2 copy number variation syndrome;WP4673 Male infertility;WP5114 Nucleotide excision repair in xeroderma pigmentosum;WP5366 NF1 copy number variation syndrome;WP619 Type II interferon signaling	https://www.wikipathways.org/instance/WP2361;https://www.wikipathways.org/instance/WP2369;https://www.wikipathways.org/instance/WP4657;https://www.wikipathways.org/instance/WP4673;https://www.wikipathways.org/instance/WP5114;https://www.wikipathways.org/instance/WP5366;https://www.wikipathways.org/instance/WP619		R-HSA-110328 Recognition and association of DNA glycosylase with site containing an affected pyrimidine;R-HSA-110329 Cleavage of the damaged pyrimidine ;R-HSA-110330 Recognition and association of DNA glycosylase with site containing an affected purine;R-HSA-110331 Cleavage of the damaged purine;R-HSA-1221632 Meiotic synapsis;R-HSA-1266738 Developmental Biology;R-HSA-1474165 Reproduction;R-HSA-15…		HEME METABOLISM	https://www.gsea-msigdb.org/gsea/msigdb/human/geneset/HALLMARK_HEME_METABOLISM
P26641	Elongation factor 1-gamma OS=Homo sapiens OX=9606 GN=EEF1G PE=1 SV=3	EEF1G	13.27	4	4	4	71423300	7.85384	cytoplasm	K03233	EEF1G; elongation factor 1-gamma	hsa05134 Legionellosis	GO:0006412 translation; GO:0006414 translational elongation; GO:0006518 peptide metabolic process; GO:0006575 cellular modified amino acid metabolic process; GO:0006749 glutathione metabolic process; GO:0006790 sulfur compound metabolic process; GO:0006807 nitrogen compound metabolic process; GO:0008152 metabolic process; GO:0009058 biosynthetic process; GO:0009059 macromolecule biosynthetic proc…	GO:0005622 intracellular anatomical structure; GO:0005634 nucleus; GO:0005737 cytoplasm; GO:0005829 cytosol; GO:0043226 organelle; GO:0043227 membrane-bounded organelle; GO:0043229 intracellular organelle; GO:0043231 intracellular membrane-bounded organelle;	GO:0003676 nucleic acid binding; GO:0003723 RNA binding; GO:0003746 translation elongation factor activity; GO:0003824 catalytic activity; GO:0004364 glutathione transferase activity; GO:0005488 binding; GO:0008135 translation factor activity, RNA binding; GO:0016740 transferase activity; GO:0016765 transferase activity, transferring alkyl or aryl (other than methyl) groups; GO:0097159 organic cy…	PF02798; PF00043; PF00647	Glutathione S-transferase, N-terminal domain; Glutathione S-transferase, C-terminal domain; Elongation factor 1 gamma, conserved domain	J	KOG1627	Translation elongation factor EF-1 gamma	WP107 Translation factors	https://www.wikipathways.org/instance/WP107		R-HSA-156842 Eukaryotic Translation Elongation;R-HSA-1643685 Disease;R-HSA-392499 Metabolism of proteins;R-HSA-5663202 Diseases of signal transduction by growth factor receptors and second messengers;R-HSA-72766 Translation;R-HSA-9700206 Signaling by ALK in cancer;R-HSA-9725370 Signaling by ALK fusions and activated point mutants	https://reactome.org/PathwayBrowser/#/R-HSA-156842;https://reactome.org/PathwayBrowser/#/R-HSA-1643685;https://reactome.org/PathwayBrowser/#/R-HSA-392499;https://reactome.org/PathwayBrowser/#/R-HSA-5663202;https://reactome.org/PathwayBrowser/#/R-HSA-72766;https://reactome.org/PathwayBrowser/#/R-HSA-9700206;https://reactome.org/PathwayBrowser/#/R-HSA-9725370
P60174	Triosephosphate isomerase OS=Homo sapiens OX=9606 GN=TPI1 PE=1 SV=4	TPI1	20.08	4	4	4	67810600	7.8313	cytoplasm	K01803	TPI; triosephosphate isomerase (TIM) [EC:5.3.1.1]	hsa00010 Glycolysis / Gluconeogenesis; hsa00051 Fructose and mannose metabolism; hsa01200 Carbon metabolism; hsa00562 Inositol phosphate metabolism; hsa01230 Biosynthesis of amino acids; hsa01100 Metabolic pathways	GO:0000768 syncytium formation by plasma membrane fusion; GO:0003008 system process; GO:0005975 carbohydrate metabolic process; GO:0005996 monosaccharide metabolic process; GO:0006006 glucose metabolic process; GO:0006007 glucose catabolic process; GO:0006066 alcohol metabolic process; GO:0006071 glycerol metabolic process; GO:0006081 cellular aldehyde metabolic process; GO:0006082 organic acid m…	GO:0005622 intracellular anatomical structure; GO:0005634 nucleus; GO:0005737 cytoplasm; GO:0005829 cytosol; GO:0030016 myofibril; GO:0030017 sarcomere; GO:0030018 Z disc; GO:0031430 M band; GO:0031672 A band; GO:0031674 I band; GO:0043226 organelle; GO:0043227 membrane-bounded organelle; GO:0043228 non-membrane-bounded organelle; GO:0043229 intracellular organelle; GO:0043231 intracellular membr…	GO:0003824 catalytic activity; GO:0004807 triose-phosphate isomerase activity; GO:0005488 binding; GO:0005515 protein binding; GO:0016853 isomerase activity; GO:0016860 intramolecular oxidoreductase activity; GO:0016861 intramolecular oxidoreductase activity, interconverting aldoses and ketoses; GO:0019899 enzyme binding; GO:0031625 ubiquitin protein ligase binding; GO:0042802 identical protein b…	PF00121	Triosephosphate isomerase	G	KOG1643	Triosephosphate isomerase	WP143 Fatty acid beta oxidation;WP1946 Cori cycle;WP2456 HIF1A and PPARG regulation of glycolysis;WP4018 Clear cell renal cell carcinoma pathways;WP4629 Aerobic glycolysis;WP5178 Disorders of fructose metabolism;WP534 Glycolysis and gluconeogenesis;WP5355 Metabolic Epileptic Disorders	https://www.wikipathways.org/instance/WP143;https://www.wikipathways.org/instance/WP1946;https://www.wikipathways.org/instance/WP2456;https://www.wikipathways.org/instance/WP4018;https://www.wikipathways.org/instance/WP4629;https://www.wikipathways.org/instance/WP5178;https://www.wikipathways.org/instance/WP534;https://www.wikipathways.org/instance/WP5355		R-HSA-1430728 Metabolism;R-HSA-70171 Glycolysis;R-HSA-70263 Gluconeogenesis;R-HSA-70326 Glucose metabolism;R-HSA-71387 Metabolism of carbohydrates	https://reactome.org/PathwayBrowser/#/R-HSA-1430728;https://reactome.org/PathwayBrowser/#/R-HSA-70171;https://reactome.org/PathwayBrowser/#/R-HSA-70263;https://reactome.org/PathwayBrowser/#/R-HSA-70326;https://reactome.org/PathwayBrowser/#/R-HSA-71387	HYPOXIA;MTORC1 SIGNALING;GLYCOLYSIS	https://www.gsea-msigdb.org/gsea/msigdb/human/geneset/HALLMARK_HYPOXIA;https://www.gsea-msigdb.org/gsea/msigdb/human/geneset/HALLMARK_MTORC1_SIGNALING;https://www.gsea-msigdb.org/gsea/msigdb/human/geneset/HALLMARK_GLYCOLYSIS
Q07020	Large ribosomal subunit protein eL18 OS=Homo sapiens OX=9606 GN=RPL18 PE=1 SV=2	RPL18	18.62	3	3	3	66181000	7.82073	cytoplasm	K02883	RP-L18e; large subunit ribosomal protein L18e	hsa03010 Ribosome; hsa05171 Coronavirus disease - COVID-19	GO:0000184 nuclear-transcribed mRNA catabolic process, nonsense-mediated decay; GO:0000956 nuclear-transcribed mRNA catabolic process; GO:0002181 cytoplasmic translation; GO:0006139 nucleobase-containing compound metabolic process; GO:0006401 RNA catabolic process; GO:0006402 mRNA catabolic process; GO:0006412 translation; GO:0006413 translational initiation; GO:0006518 peptide metabolic process;…	GO:0005622 intracellular anatomical structure; GO:0005634 nucleus; GO:0005730 nucleolus; GO:0005737 cytoplasm; GO:0005783 endoplasmic reticulum; GO:0005829 cytosol; GO:0005840 ribosome; GO:0005844 polysome; GO:0012505 endomembrane system; GO:0015934 large ribosomal subunit; GO:0022625 cytosolic large ribosomal subunit; GO:0022626 cytosolic ribosome; GO:0031974 membrane-enclosed lumen; GO:0031981 …	GO:0003676 nucleic acid binding; GO:0003723 RNA binding; GO:0003735 structural constituent of ribosome; GO:0005198 structural molecule activity; GO:0005488 binding; GO:0097159 organic cyclic compound binding; GO:1901363 heterocyclic compound binding;			J	KOG1714	60s ribosomal protein L18	WP477 Cytoplasmic ribosomal proteins	https://www.wikipathways.org/instance/WP477		R-HSA-1266738 Developmental Biology;R-HSA-1430728 Metabolism;R-HSA-156827 L13a-mediated translational silencing of Ceruloplasmin expression;R-HSA-156842 Eukaryotic Translation Elongation;R-HSA-156902 Peptide chain elongation;R-HSA-1643685 Disease;R-HSA-168255 Influenza Infection;R-HSA-168273 Influenza Viral RNA Transcription and Replication;R-HSA-1799339 SRP-dependent cotranslational protein targ…	https://reactome.org/PathwayBrowser/#/R-HSA-1266738;https://reactome.org/PathwayBrowser/#/R-HSA-1430728;https://reactome.org/PathwayBrowser/#/R-HSA-156827;https://reactome.org/PathwayBrowser/#/R-HSA-156842;https://reactome.org/PathwayBrowser/#/R-HSA-156902;https://reactome.org/PathwayBrowser/#/R-HSA-1643685;https://reactome.org/PathwayBrowser/#/R-HSA-168255;https://reactome.org/PathwayBrowser/#/R…	MYC TARGETS V1;P53 PATHWAY	https://www.gsea-msigdb.org/gsea/msigdb/human/geneset/HALLMARK_MYC_TARGETS_V1;https://www.gsea-msigdb.org/gsea/msigdb/human/geneset/HALLMARK_P53_PATHWAY
P17066	Heat shock 70 kDa protein 6 OS=Homo sapiens OX=9606 GN=HSPA6 PE=1 SV=2	HSPA6	4.67	3	1	0	66014200	7.81964	cytoplasm	K03283	HSPA1_6_8; heat shock 70kDa protein 1/6/8	hsa05134 Legionellosis; hsa05162 Measles; hsa04612 Antigen processing and presentation; hsa03040 Spliceosome; hsa05145 Toxoplasmosis; hsa04213 Longevity regulating pathway - multiple species; hsa05020 Prion disease; hsa04144 Endocytosis; hsa05417 Lipid and atherosclerosis; hsa04915 Estrogen signaling pathway; hsa04010 MAPK signaling pathway; hsa04141 Protein processing in endoplasmic reticulum	GO:0001775 cell activation; GO:0002252 immune effector process; GO:0002263 cell activation involved in immune response; GO:0002274 myeloid leukocyte activation; GO:0002275 myeloid cell activation involved in immune response; GO:0002283 neutrophil activation involved in immune response; GO:0002366 leukocyte activation involved in immune response; GO:0002376 immune system process; GO:0002443 leukoc…	GO:0005576 extracellular region; GO:0005622 intracellular anatomical structure; GO:0005737 cytoplasm; GO:0005814 centriole; GO:0005815 microtubule organizing center; GO:0005829 cytosol; GO:0005856 cytoskeleton; GO:0012505 endomembrane system; GO:0015630 microtubule cytoskeleton; GO:0030141 secretory granule; GO:0031410 cytoplasmic vesicle; GO:0031974 membrane-enclosed lumen; GO:0031982 vesicle; G…	GO:0003824 catalytic activity; GO:0005488 binding; GO:0005515 protein binding; GO:0016462 pyrophosphatase activity; GO:0016787 hydrolase activity; GO:0016817 hydrolase activity, acting on acid anhydrides; GO:0016818 hydrolase activity, acting on acid anhydrides, in phosphorus-containing anhydrides; GO:0016887 ATP hydrolysis activity; GO:0017111 ribonucleoside triphosphate phosphatase activity; GO…			O	KOG0101	Molecular chaperones HSP70/HSC70, HSP70 superfamily	WP2359 Parkin ubiquitin proteasomal system pathway;WP382 MAPK signaling pathway;WP4630 Measles virus infection	https://www.wikipathways.org/instance/WP2359;https://www.wikipathways.org/instance/WP382;https://www.wikipathways.org/instance/WP4630		R-HSA-168249 Innate Immune System;R-HSA-168256 Immune System;R-HSA-2262752 Cellular responses to stress;R-HSA-3371453 Regulation of HSF1-mediated heat shock response;R-HSA-3371556 Cellular response to heat stress;R-HSA-6798695 Neutrophil degranulation;R-HSA-8953897 Cellular responses to stimuli	https://reactome.org/PathwayBrowser/#/R-HSA-168249;https://reactome.org/PathwayBrowser/#/R-HSA-168256;https://reactome.org/PathwayBrowser/#/R-HSA-2262752;https://reactome.org/PathwayBrowser/#/R-HSA-3371453;https://reactome.org/PathwayBrowser/#/R-HSA-3371556;https://reactome.org/PathwayBrowser/#/R-HSA-6798695;https://reactome.org/PathwayBrowser/#/R-HSA-8953897
P61978	Heterogeneous nuclear ribonucleoprotein K OS=Homo sapiens OX=9606 GN=HNRNPK PE=1 SV=1	HNRNPK	13.17	6	6	6	65802800	7.81824	nucleus	K12886	HNRNPK; heterogeneous nuclear ribonucleoprotein K	hsa03040 Spliceosome; hsa05206 MicroRNAs in cancer; hsa05203 Viral carcinogenesis	GO:0000003 reproduction; GO:0000122 negative regulation of transcription by RNA polymerase II; GO:0000375 RNA splicing, via transesterification reactions; GO:0000377 RNA splicing, via transesterification reactions with bulged adenosine as nucleophile; GO:0000398 mRNA splicing, via spliceosome; GO:0001101 response to acid chemical; GO:0001541 ovarian follicle development; GO:0001558 regulation of …	GO:0000228 nuclear chromosome; GO:0000785 chromatin; GO:0005622 intracellular anatomical structure; GO:0005634 nucleus; GO:0005654 nucleoplasm; GO:0005681 spliceosomal complex; GO:0005694 chromosome; GO:0005737 cytoplasm; GO:0005739 mitochondrion; GO:0005829 cytosol; GO:0005938 cell cortex; GO:0010494 cytoplasmic stress granule; GO:0014069 postsynaptic density; GO:0016604 nuclear body; GO:0016607…	GO:0000976 transcription cis-regulatory region binding; GO:0000977 RNA polymerase II transcription regulatory region sequence-specific DNA binding; GO:0000978 RNA polymerase II cis-regulatory region sequence-specific DNA binding; GO:0000981 DNA-binding transcription factor activity, RNA polymerase II-specific; GO:0000987 cis-regulatory region sequence-specific DNA binding; GO:0001067 transcriptio…	PF08067; PF00013	ROKNT (NUC014) domain; KH domain	AR	KOG2192	PolyC-binding hnRNP-K protein HRB57A/hnRNP, contains KH domain	WP411 mRNA processing;WP4258 lncRNA in canonical Wnt signaling and colorectal cancer	https://www.wikipathways.org/instance/WP411;https://www.wikipathways.org/instance/WP4258	Transcription factor	R-HSA-1643685 Disease;R-HSA-2990846 SUMOylation;R-HSA-3108232 SUMO E3 ligases SUMOylate target proteins;R-HSA-392499 Metabolism of proteins;R-HSA-4570464 SUMOylation of RNA binding proteins;R-HSA-5663205 Infectious disease;R-HSA-597592 Post-translational protein modification;R-HSA-72163 mRNA Splicing - Major Pathway;R-HSA-72172 mRNA Splicing;R-HSA-72203 Processing of Capped Intron-Containing Pre-…	https://reactome.org/PathwayBrowser/#/R-HSA-1643685;https://reactome.org/PathwayBrowser/#/R-HSA-2990846;https://reactome.org/PathwayBrowser/#/R-HSA-3108232;https://reactome.org/PathwayBrowser/#/R-HSA-392499;https://reactome.org/PathwayBrowser/#/R-HSA-4570464;https://reactome.org/PathwayBrowser/#/R-HSA-5663205;https://reactome.org/PathwayBrowser/#/R-HSA-597592;https://reactome.org/PathwayBrowser/#…
P04075	Fructose-bisphosphate aldolase A OS=Homo sapiens OX=9606 GN=ALDOA PE=1 SV=2	ALDOA	14.56	5	5	5	65567100	7.81669	cytoplasm	K01623	ALDO; fructose-bisphosphate aldolase, class I [EC:4.1.2.13]	hsa04066 HIF-1 signaling pathway; hsa00010 Glycolysis / Gluconeogenesis; hsa00051 Fructose and mannose metabolism; hsa01200 Carbon metabolism; hsa00030 Pentose phosphate pathway; hsa01230 Biosynthesis of amino acids; hsa01100 Metabolic pathways	GO:0000003 reproduction; GO:0001666 response to hypoxia; GO:0001775 cell activation; GO:0002237 response to molecule of bacterial origin; GO:0002252 immune effector process; GO:0002263 cell activation involved in immune response; GO:0002274 myeloid leukocyte activation; GO:0002275 myeloid cell activation involved in immune response; GO:0002283 neutrophil activation involved in immune response; GO…	GO:0000228 nuclear chromosome; GO:0000785 chromatin; GO:0000792 heterochromatin; GO:0005576 extracellular region; GO:0005615 extracellular space; GO:0005622 intracellular anatomical structure; GO:0005634 nucleus; GO:0005694 chromosome; GO:0005737 cytoplasm; GO:0005739 mitochondrion; GO:0005829 cytosol; GO:0005856 cytoskeleton; GO:0005929 cilium; GO:0012505 endomembrane system; GO:0015629 actin cy…	GO:0002020 protease binding; GO:0003779 actin binding; GO:0003824 catalytic activity; GO:0004332 fructose-bisphosphate aldolase activity; GO:0005488 binding; GO:0005515 protein binding; GO:0008092 cytoskeletal protein binding; GO:0015631 tubulin binding; GO:0016829 lyase activity; GO:0016830 carbon-carbon lyase activity; GO:0016832 aldehyde-lyase activity; GO:0019899 enzyme binding; GO:0030246 ca…	PF00274	Fructose-bisphosphate aldolase class-I	G	KOG1557	Fructose-biphosphate aldolase	WP1946 Cori cycle;WP3888 VEGFA VEGFR2 signaling;WP4018 Clear cell renal cell carcinoma pathways;WP4629 Aerobic glycolysis;WP4949 16p11 2 proximal deletion syndrome;WP534 Glycolysis and gluconeogenesis;WP5355 Metabolic Epileptic Disorders;WP706 Sudden infant death syndrome SIDS susceptibility pathways	https://www.wikipathways.org/instance/WP1946;https://www.wikipathways.org/instance/WP3888;https://www.wikipathways.org/instance/WP4018;https://www.wikipathways.org/instance/WP4629;https://www.wikipathways.org/instance/WP4949;https://www.wikipathways.org/instance/WP534;https://www.wikipathways.org/instance/WP5355;https://www.wikipathways.org/instance/WP706		R-HSA-109582 Hemostasis;R-HSA-114608 Platelet degranulation ;R-HSA-1430728 Metabolism;R-HSA-168249 Innate Immune System;R-HSA-168256 Immune System;R-HSA-6798695 Neutrophil degranulation;R-HSA-70171 Glycolysis;R-HSA-70263 Gluconeogenesis;R-HSA-70326 Glucose metabolism;R-HSA-71387 Metabolism of carbohydrates;R-HSA-76002 Platelet activation, signaling and aggregation;R-HSA-76005 Response to elevated…	https://reactome.org/PathwayBrowser/#/R-HSA-109582;https://reactome.org/PathwayBrowser/#/R-HSA-114608;https://reactome.org/PathwayBrowser/#/R-HSA-1430728;https://reactome.org/PathwayBrowser/#/R-HSA-168249;https://reactome.org/PathwayBrowser/#/R-HSA-168256;https://reactome.org/PathwayBrowser/#/R-HSA-6798695;https://reactome.org/PathwayBrowser/#/R-HSA-70171;https://reactome.org/PathwayBrowser/#/R-H…	HYPOXIA;ADIPOGENESIS;MTORC1 SIGNALING;FATTY ACID METABOLISM;GLYCOLYSIS;UV RESPONSE UP	https://www.gsea-msigdb.org/gsea/msigdb/human/geneset/HALLMARK_HYPOXIA;https://www.gsea-msigdb.org/gsea/msigdb/human/geneset/HALLMARK_ADIPOGENESIS;https://www.gsea-msigdb.org/gsea/msigdb/human/geneset/HALLMARK_MTORC1_SIGNALING;https://www.gsea-msigdb.org/gsea/msigdb/human/geneset/HALLMARK_FATTY_ACID_METABOLISM;https://www.gsea-msigdb.org/gsea/msigdb/human/geneset/HALLMARK_GLYCOLYSIS;https://www.g…
P25705	ATP synthase subunit alpha, mitochondrial OS=Homo sapiens OX=9606 GN=ATP5F1A PE=1 SV=1	ATP5F1A	21.16	10	10	10	65252600	7.8146	mitochondria	K02132	ATPeF1A; F-type H+-transporting ATPase subunit alpha	hsa05208 Chemical carcinogenesis - reactive oxygen species; hsa05016 Huntington disease; hsa00190 Oxidative phosphorylation; hsa05415 Diabetic cardiomyopathy; hsa05012 Parkinson disease; hsa05010 Alzheimer disease; hsa04714 Thermogenesis; hsa05022 Pathways of neurodegeneration - multiple diseases; hsa05014 Amyotrophic lateral sclerosis; hsa05020 Prion disease; hsa01100 Metabolic pathways	GO:0001936 regulation of endothelial cell proliferation; GO:0001937 negative regulation of endothelial cell proliferation; GO:0006091 generation of precursor metabolites and energy; GO:0006119 oxidative phosphorylation; GO:0006139 nucleobase-containing compound metabolic process; GO:0006163 purine nucleotide metabolic process; GO:0006164 purine nucleotide biosynthetic process; GO:0006629 lipid me…	GO:0005622 intracellular anatomical structure; GO:0005737 cytoplasm; GO:0005739 mitochondrion; GO:0005740 mitochondrial envelope; GO:0005743 mitochondrial inner membrane; GO:0005753 mitochondrial proton-transporting ATP synthase complex; GO:0005759 mitochondrial matrix; GO:0005886 plasma membrane; GO:0016020 membrane; GO:0016469 proton-transporting two-sector ATPase complex; GO:0019866 organelle …	GO:0000166 nucleotide binding; GO:0003824 catalytic activity; GO:0005102 signaling receptor binding; GO:0005215 transporter activity; GO:0005488 binding; GO:0005515 protein binding; GO:0005524 ATP binding; GO:0008324 monoatomic cation transmembrane transporter activity; GO:0015075 monoatomic ion transmembrane transporter activity; GO:0015078 proton transmembrane transporter activity; GO:0015318 i…	PF02874; PF00006; PF00306	ATP synthase alpha/beta family, beta-barrel domain; ATP synthase alpha/beta family, nucleotide-binding domain; ATP synthase alpha/beta chain, C terminal domain	C	KOG1353	F0F1-type ATP synthase, alpha subunit	WP111 Electron transport chain OXPHOS system in mitochondria;WP4932 7q11 23 copy number variation syndrome;WP623 Oxidative phosphorylation	https://www.wikipathways.org/instance/WP111;https://www.wikipathways.org/instance/WP4932;https://www.wikipathways.org/instance/WP623		R-HSA-1268020 Mitochondrial protein import;R-HSA-1428517 The citric acid (TCA) cycle and respiratory electron transport;R-HSA-1430728 Metabolism;R-HSA-1592230 Mitochondrial biogenesis;R-HSA-163200 Respiratory electron transport, ATP synthesis by chemiosmotic coupling, and heat production by uncoupling proteins.;R-HSA-163210 Formation of ATP by chemiosmotic coupling;R-HSA-1852241 Organelle biogene…	https://reactome.org/PathwayBrowser/#/R-HSA-1268020;https://reactome.org/PathwayBrowser/#/R-HSA-1428517;https://reactome.org/PathwayBrowser/#/R-HSA-1430728;https://reactome.org/PathwayBrowser/#/R-HSA-1592230;https://reactome.org/PathwayBrowser/#/R-HSA-163200;https://reactome.org/PathwayBrowser/#/R-HSA-163210;https://reactome.org/PathwayBrowser/#/R-HSA-1852241;https://reactome.org/PathwayBrowser/#…	OXIDATIVE PHOSPHORYLATION	https://www.gsea-msigdb.org/gsea/msigdb/human/geneset/HALLMARK_OXIDATIVE_PHOSPHORYLATION
P13645	Keratin, type I cytoskeletal 10 OS=Homo sapiens OX=9606 GN=KRT10 PE=1 SV=6	KRT10	24.66	14	14	14	64730800	7.81111	nucleus	K07604	KRT1; type I keratin, acidic	hsa05150 Staphylococcus aureus infection; hsa04915 Estrogen signaling pathway	GO:0006807 nitrogen compound metabolic process; GO:0007275 multicellular organism development; GO:0008152 metabolic process; GO:0008219 cell death; GO:0008544 epidermis development; GO:0009888 tissue development; GO:0009913 epidermal cell differentiation; GO:0009987 cellular process; GO:0012501 programmed cell death; GO:0016043 cellular component organization; GO:0018149 peptide cross-linking; GO…	GO:0001533 cornified envelope; GO:0005622 intracellular anatomical structure; GO:0005737 cytoplasm; GO:0005829 cytosol; GO:0005856 cytoskeleton; GO:0005882 intermediate filament; GO:0005886 plasma membrane; GO:0016020 membrane; GO:0043226 organelle; GO:0043228 non-membrane-bounded organelle; GO:0043229 intracellular organelle; GO:0043232 intracellular non-membrane-bounded organelle; GO:0045111 in…	GO:0005198 structural molecule activity; GO:0005488 binding; GO:0005515 protein binding; GO:0030280 structural constituent of skin epidermis; GO:0046982 protein heterodimerization activity; GO:0046983 protein dimerization activity;									R-HSA-1266738 Developmental Biology;R-HSA-6805567 Keratinization;R-HSA-6809371 Formation of the cornified envelope	https://reactome.org/PathwayBrowser/#/R-HSA-1266738;https://reactome.org/PathwayBrowser/#/R-HSA-6805567;https://reactome.org/PathwayBrowser/#/R-HSA-6809371
P60842	Eukaryotic initiation factor 4A-I OS=Homo sapiens OX=9606 GN=EIF4A1 PE=1 SV=1	EIF4A1	20.44	9	9	9	55637900	7.74537	nucleus	K03257			GO:0000003 reproduction; GO:0000122 negative regulation of transcription by RNA polymerase II; GO:0000381 regulation of alternative mRNA splicing, via spliceosome; GO:0002164 larval development; GO:0002165 instar larval or pupal development; GO:0002168 instar larval development; GO:0003006 developmental process involved in reproduction; GO:0006139 nucleobase-containing compound metabolic process;…	GO:0005622 intracellular anatomical structure; GO:0005634 nucleus; GO:0005730 nucleolus; GO:0005737 cytoplasm; GO:0005829 cytosol; GO:0016281 eukaryotic translation initiation factor 4F complex; GO:0031974 membrane-enclosed lumen; GO:0031981 nuclear lumen; GO:0032991 protein-containing complex; GO:0035770 ribonucleoprotein granule; GO:0036464 cytoplasmic ribonucleoprotein granule; GO:0043186 P gr…	GO:0000339 RNA cap binding; GO:0003676 nucleic acid binding; GO:0003723 RNA binding; GO:0003724 RNA helicase activity; GO:0003725 double-stranded RNA binding; GO:0003729 mRNA binding; GO:0003743 translation initiation factor activity; GO:0003824 catalytic activity; GO:0004386 helicase activity; GO:0005488 binding; GO:0008135 translation factor activity, RNA binding; GO:0008186 ATP-dependent activ…	PF00270; PF00271	DEAD/DEAH box helicase; Helicase conserved C-terminal domain	J	KOG0327	Translation initiation factor 4F, helicase subunit (eIF-4A) and related helicases	WP107 Translation factors;WP4549 Fragile X syndrome;WP4566 Translation inhibitors in chronically activated PDGFRA cells;WP585 Interferon type I signaling pathways	https://www.wikipathways.org/instance/WP107;https://www.wikipathways.org/instance/WP4549;https://www.wikipathways.org/instance/WP4566;https://www.wikipathways.org/instance/WP585		R-HSA-1169408 ISG15 antiviral mechanism;R-HSA-1169410 Antiviral mechanism by IFN-stimulated genes;R-HSA-1266738 Developmental Biology;R-HSA-1280215 Cytokine Signaling in Immune system;R-HSA-156827 L13a-mediated translational silencing of Ceruloplasmin expression;R-HSA-168256 Immune System;R-HSA-392499 Metabolism of proteins;R-HSA-429914 Deadenylation-dependent mRNA decay;R-HSA-429947 Deadenylatio…	https://reactome.org/PathwayBrowser/#/R-HSA-1169408;https://reactome.org/PathwayBrowser/#/R-HSA-1169410;https://reactome.org/PathwayBrowser/#/R-HSA-1266738;https://reactome.org/PathwayBrowser/#/R-HSA-1280215;https://reactome.org/PathwayBrowser/#/R-HSA-156827;https://reactome.org/PathwayBrowser/#/R-HSA-168256;https://reactome.org/PathwayBrowser/#/R-HSA-392499;https://reactome.org/PathwayBrowser/#/…	UNFOLDED PROTEIN RESPONSE;MYC TARGETS V1	https://www.gsea-msigdb.org/gsea/msigdb/human/geneset/HALLMARK_UNFOLDED_PROTEIN_RESPONSE;https://www.gsea-msigdb.org/gsea/msigdb/human/geneset/HALLMARK_MYC_TARGETS_V1
P52272	Heterogeneous nuclear ribonucleoprotein M OS=Homo sapiens OX=9606 GN=HNRNPM PE=1 SV=3	HNRNPM	18.63	11	11	11	55555300	7.74473	cytoplasm	K12887	HNRNPM; heterogeneous nuclear ribonucleoprotein M	hsa03040 Spliceosome	GO:0000003 reproduction; GO:0000375 RNA splicing, via transesterification reactions; GO:0000377 RNA splicing, via transesterification reactions with bulged adenosine as nucleophile; GO:0000380 alternative mRNA splicing, via spliceosome; GO:0000398 mRNA splicing, via spliceosome; GO:0000578 embryonic axis specification; GO:0002237 response to molecule of bacterial origin; GO:0003002 regionalizatio…	GO:0000228 nuclear chromosome; GO:0000785 chromatin; GO:0005622 intracellular anatomical structure; GO:0005634 nucleus; GO:0005654 nucleoplasm; GO:0005681 spliceosomal complex; GO:0005694 chromosome; GO:0005737 cytoplasm; GO:0009986 cell surface; GO:0016363 nuclear matrix; GO:0016604 nuclear body; GO:0016607 nuclear speck; GO:0031974 membrane-enclosed lumen; GO:0031981 nuclear lumen; GO:0032991 p…	GO:0003676 nucleic acid binding; GO:0003723 RNA binding; GO:0003729 mRNA binding; GO:0003730 mRNA 3'-UTR binding; GO:0003823 antigen binding; GO:0005488 binding; GO:0005515 protein binding; GO:0019904 protein domain specific binding; GO:0048306 calcium-dependent protein binding; GO:0097159 organic cyclic compound binding; GO:1901363 heterocyclic compound binding; GO:1990405 protein antigen bindin…	PF00076	RNA recognition motif. (a.k.a. RRM, RBD, or RNP domain)	A	KOG4212	RNA-binding protein hnRNP-M	WP411 mRNA processing	https://www.wikipathways.org/instance/WP411		R-HSA-162582 Signal Transduction;R-HSA-190236 Signaling by FGFR;R-HSA-5654738 Signaling by FGFR2;R-HSA-6803529 FGFR2 alternative splicing;R-HSA-72163 mRNA Splicing - Major Pathway;R-HSA-72172 mRNA Splicing;R-HSA-72203 Processing of Capped Intron-Containing Pre-mRNA;R-HSA-8953854 Metabolism of RNA;R-HSA-9006934 Signaling by Receptor Tyrosine Kinases	https://reactome.org/PathwayBrowser/#/R-HSA-162582;https://reactome.org/PathwayBrowser/#/R-HSA-190236;https://reactome.org/PathwayBrowser/#/R-HSA-5654738;https://reactome.org/PathwayBrowser/#/R-HSA-6803529;https://reactome.org/PathwayBrowser/#/R-HSA-72163;https://reactome.org/PathwayBrowser/#/R-HSA-72172;https://reactome.org/PathwayBrowser/#/R-HSA-72203;https://reactome.org/PathwayBrowser/#/R-HSA…
P50991	T-complex protein 1 subunit delta OS=Homo sapiens OX=9606 GN=CCT4 PE=1 SV=4	CCT4	11.69	7	7	7	51859600	7.71483	cytoplasm	K09496			GO:0000003 reproduction; GO:0006403 RNA localization; GO:0006457 protein folding; GO:0006458 'de novo' protein folding; GO:0006810 transport; GO:0007275 multicellular organism development; GO:0007338 single fertilization; GO:0007339 binding of sperm to zona pellucida; GO:0008037 cell recognition; GO:0009566 fertilization; GO:0009653 anatomical structure morphogenesis; GO:0009791 post-embryonic de…	GO:0002199 zona pellucida receptor complex; GO:0005622 intracellular anatomical structure; GO:0005634 nucleus; GO:0005654 nucleoplasm; GO:0005737 cytoplasm; GO:0005813 centrosome; GO:0005815 microtubule organizing center; GO:0005829 cytosol; GO:0005832 chaperonin-containing T-complex; GO:0005856 cytoskeleton; GO:0005874 microtubule; GO:0015630 microtubule cytoskeleton; GO:0031974 membrane-enclose…	GO:0005488 binding; GO:0005515 protein binding; GO:0044183 protein folding chaperone; GO:0051082 unfolded protein binding;			O	KOG0358	Chaperonin complex component, TCP-1 delta subunit (CCT4)	WP4949 16p11 2 proximal deletion syndrome	https://www.wikipathways.org/instance/WP4949		R-HSA-1852241 Organelle biogenesis and maintenance;R-HSA-389957 Prefoldin mediated transfer of substrate to CCT/TriC;R-HSA-389958 Cooperation of Prefoldin and TriC/CCT in actin and tubulin folding;R-HSA-389960 Formation of tubulin folding intermediates by CCT/TriC;R-HSA-390450 Folding of actin by CCT/TriC;R-HSA-390466 Chaperonin-mediated protein folding;R-HSA-390471 Association of TriC/CCT with t…	https://reactome.org/PathwayBrowser/#/R-HSA-1852241;https://reactome.org/PathwayBrowser/#/R-HSA-389957;https://reactome.org/PathwayBrowser/#/R-HSA-389958;https://reactome.org/PathwayBrowser/#/R-HSA-389960;https://reactome.org/PathwayBrowser/#/R-HSA-390450;https://reactome.org/PathwayBrowser/#/R-HSA-390466;https://reactome.org/PathwayBrowser/#/R-HSA-390471;https://reactome.org/PathwayBrowser/#/R-H…	MYC TARGETS V1	https://www.gsea-msigdb.org/gsea/msigdb/human/geneset/HALLMARK_MYC_TARGETS_V1
P62937	Peptidyl-prolyl cis-trans isomerase A OS=Homo sapiens OX=9606 GN=PPIA PE=1 SV=2	PPIA	24.24	5	5	5	51337400	7.71043	cytoplasm	K03767	PPIA; peptidyl-prolyl cis-trans isomerase A (cyclophilin A) [EC:5.2.1.8]	hsa03250 Viral life cycle - HIV-1; hsa04217 Necroptosis	GO:0000413 protein peptidyl-prolyl isomerization; GO:0001775 cell activation; GO:0002252 immune effector process; GO:0002263 cell activation involved in immune response; GO:0002274 myeloid leukocyte activation; GO:0002275 myeloid cell activation involved in immune response; GO:0002283 neutrophil activation involved in immune response; GO:0002366 leukocyte activation involved in immune response; G…	GO:0005576 extracellular region; GO:0005622 intracellular anatomical structure; GO:0005634 nucleus; GO:0005737 cytoplasm; GO:0005829 cytosol; GO:0012505 endomembrane system; GO:0030141 secretory granule; GO:0030496 midbody; GO:0031410 cytoplasmic vesicle; GO:0031974 membrane-enclosed lumen; GO:0031982 vesicle; GO:0031983 vesicle lumen; GO:0032991 protein-containing complex; GO:0034774 secretory g…	GO:0003755 peptidyl-prolyl cis-trans isomerase activity; GO:0003824 catalytic activity; GO:0005488 binding; GO:0005515 protein binding; GO:0016018 cyclosporin A binding; GO:0016853 isomerase activity; GO:0016859 cis-trans isomerase activity; GO:0033218 amide binding; GO:0042277 peptide binding; GO:0046790 virion binding; GO:0051082 unfolded protein binding; GO:0140096 catalytic activity, acting o…	PF00160	Cyclophilin type peptidyl-prolyl cis-trans isomerase/CLD	O	KOG0865	Cyclophilin type peptidyl-prolyl cis-trans isomerase	WP2037 Prolactin signaling pathway	https://www.wikipathways.org/instance/WP2037		R-HSA-109582 Hemostasis;R-HSA-114608 Platelet degranulation ;R-HSA-1168372 Downstream signaling events of B Cell Receptor (BCR);R-HSA-1280215 Cytokine Signaling in Immune system;R-HSA-1280218 Adaptive Immune System;R-HSA-162585 Uncoating of the HIV Virion;R-HSA-162587 HIV Life Cycle;R-HSA-162588 Budding and maturation of HIV virion;R-HSA-162589 Reverse Transcription of HIV RNA;R-HSA-162592 Integr…	https://reactome.org/PathwayBrowser/#/R-HSA-109582;https://reactome.org/PathwayBrowser/#/R-HSA-114608;https://reactome.org/PathwayBrowser/#/R-HSA-1168372;https://reactome.org/PathwayBrowser/#/R-HSA-1280215;https://reactome.org/PathwayBrowser/#/R-HSA-1280218;https://reactome.org/PathwayBrowser/#/R-HSA-162585;https://reactome.org/PathwayBrowser/#/R-HSA-162587;https://reactome.org/PathwayBrowser/#/R…	MTORC1 SIGNALING;MYC TARGETS V1;GLYCOLYSIS	https://www.gsea-msigdb.org/gsea/msigdb/human/geneset/HALLMARK_MTORC1_SIGNALING;https://www.gsea-msigdb.org/gsea/msigdb/human/geneset/HALLMARK_MYC_TARGETS_V1;https://www.gsea-msigdb.org/gsea/msigdb/human/geneset/HALLMARK_GLYCOLYSIS
P21333	Filamin-A OS=Homo sapiens OX=9606 GN=FLNA PE=1 SV=4	FLNA	12.16	29	27	27	50889600	7.70663	cytoplasm	K04437	FLNA; filamin	hsa04510 Focal adhesion; hsa05132 Salmonella infection; hsa05205 Proteoglycans in cancer; hsa04010 MAPK signaling pathway	GO:0000003 reproduction; GO:0000226 microtubule cytoskeleton organization; GO:0000278 mitotic cell cycle; GO:0000280 nuclear division; GO:0000902 cell morphogenesis; GO:0001525 angiogenesis; GO:0001568 blood vessel development; GO:0001775 cell activation; GO:0001837 epithelial to mesenchymal transition; GO:0001944 vasculature development; GO:0001974 blood vessel remodeling; GO:0002009 morphogenes…	GO:0005576 extracellular region; GO:0005622 intracellular anatomical structure; GO:0005634 nucleus; GO:0005694 chromosome; GO:0005730 nucleolus; GO:0005737 cytoplasm; GO:0005794 Golgi apparatus; GO:0005802 trans-Golgi network; GO:0005829 cytosol; GO:0005856 cytoskeleton; GO:0005884 actin filament; GO:0005886 plasma membrane; GO:0005903 brush border; GO:0005911 cell-cell junction; GO:0005938 cell …	GO:0001664 G protein-coupled receptor binding; GO:0003779 actin binding; GO:0005080 protein kinase C binding; GO:0005102 signaling receptor binding; GO:0005488 binding; GO:0005515 protein binding; GO:0008092 cytoskeletal protein binding; GO:0008134 transcription factor binding; GO:0015459 potassium channel regulator activity; GO:0016247 channel regulator activity; GO:0019899 enzyme binding; GO:00…	PF00307; PF00630	Calponin homology (CH) domain; Filamin/ABP280 repeat	Z	KOG0518	Actin-binding cytoskeleton protein, filamin	WP138 Androgen receptor signaling pathway;WP2037 Prolactin signaling pathway;WP306 Focal adhesion;WP3668 Hypothesized pathways in pathogenesis of cardiovascular disease;WP382 MAPK signaling pathway;WP395 IL 4 signaling pathway;WP4217 Ebola virus infection in host;WP4656 Joubert syndrome;WP5399 NPHP1 deletion syndrome	https://www.wikipathways.org/instance/WP138;https://www.wikipathways.org/instance/WP2037;https://www.wikipathways.org/instance/WP306;https://www.wikipathways.org/instance/WP3668;https://www.wikipathways.org/instance/WP382;https://www.wikipathways.org/instance/WP395;https://www.wikipathways.org/instance/WP4217;https://www.wikipathways.org/instance/WP4656;https://www.wikipathways.org/instance/WP5399		R-HSA-109582 Hemostasis;R-HSA-114608 Platelet degranulation ;R-HSA-1169410 Antiviral mechanism by IFN-stimulated genes;R-HSA-1280215 Cytokine Signaling in Immune system;R-HSA-1500931 Cell-Cell communication;R-HSA-162582 Signal Transduction;R-HSA-168256 Immune System;R-HSA-194315 Signaling by Rho GTPases;R-HSA-195258 RHO GTPase Effectors;R-HSA-430116 GP1b-IX-V activation signalling;R-HSA-446353 Ce…	https://reactome.org/PathwayBrowser/#/R-HSA-109582;https://reactome.org/PathwayBrowser/#/R-HSA-114608;https://reactome.org/PathwayBrowser/#/R-HSA-1169410;https://reactome.org/PathwayBrowser/#/R-HSA-1280215;https://reactome.org/PathwayBrowser/#/R-HSA-1500931;https://reactome.org/PathwayBrowser/#/R-HSA-162582;https://reactome.org/PathwayBrowser/#/R-HSA-168256;https://reactome.org/PathwayBrowser/#/R…	MITOTIC SPINDLE;EPITHELIAL MESENCHYMAL TRANSITION;ALLOGRAFT REJECTION	https://www.gsea-msigdb.org/gsea/msigdb/human/geneset/HALLMARK_MITOTIC_SPINDLE;https://www.gsea-msigdb.org/gsea/msigdb/human/geneset/HALLMARK_EPITHELIAL_MESENCHYMAL_TRANSITION;https://www.gsea-msigdb.org/gsea/msigdb/human/geneset/HALLMARK_ALLOGRAFT_REJECTION
P07355	Annexin A2 OS=Homo sapiens OX=9606 GN=ANXA2 PE=1 SV=2	ANXA2	25.96	10	10	2	49901900	7.69812	cytoplasm	K17092	ANXA2; annexin A2	hsa05132 Salmonella infection	GO:0001501 skeletal system development; GO:0001503 ossification; GO:0001525 angiogenesis; GO:0001568 blood vessel development; GO:0001765 membrane raft assembly; GO:0001775 cell activation; GO:0001816 cytokine production; GO:0001919 regulation of receptor recycling; GO:0001921 positive regulation of receptor recycling; GO:0001932 regulation of protein phosphorylation; GO:0001934 positive regulati…	GO:0000323 lytic vacuole; GO:0001726 ruffle; GO:0005576 extracellular region; GO:0005604 basement membrane; GO:0005615 extracellular space; GO:0005622 intracellular anatomical structure; GO:0005634 nucleus; GO:0005737 cytoplasm; GO:0005764 lysosome; GO:0005765 lysosomal membrane; GO:0005766 primary lysosome; GO:0005768 endosome; GO:0005769 early endosome; GO:0005770 late endosome; GO:0005773 vacu…	GO:0001786 phosphatidylserine binding; GO:0002020 protease binding; GO:0003779 actin binding; GO:0004857 enzyme inhibitor activity; GO:0004859 phospholipase inhibitor activity; GO:0005215 transporter activity; GO:0005216 monoatomic ion channel activity; GO:0005244 voltage-gated monoatomic ion channel activity; GO:0005245 voltage-gated calcium channel activity; GO:0005261 monoatomic cation channel…	PF00191	Annexin	U	KOG0819	Annexin	WP4522 Metabolic pathway of LDL HDL and TG including diseases;WP4659 Gastrin signaling pathway;WP98 Prostaglandin synthesis and regulation	https://www.wikipathways.org/instance/WP4522;https://www.wikipathways.org/instance/WP4659;https://www.wikipathways.org/instance/WP98		R-HSA-109582 Hemostasis;R-HSA-1280215 Cytokine Signaling in Immune system;R-HSA-168249 Innate Immune System;R-HSA-168256 Immune System;R-HSA-397014 Muscle contraction;R-HSA-445355 Smooth Muscle Contraction;R-HSA-447115 Interleukin-12 family signaling;R-HSA-449147 Signaling by Interleukins;R-HSA-6798695 Neutrophil degranulation;R-HSA-75205 Dissolution of Fibrin Clot;R-HSA-8950505 Gene and protein …	https://reactome.org/PathwayBrowser/#/R-HSA-109582;https://reactome.org/PathwayBrowser/#/R-HSA-1280215;https://reactome.org/PathwayBrowser/#/R-HSA-168249;https://reactome.org/PathwayBrowser/#/R-HSA-168256;https://reactome.org/PathwayBrowser/#/R-HSA-397014;https://reactome.org/PathwayBrowser/#/R-HSA-445355;https://reactome.org/PathwayBrowser/#/R-HSA-447115;https://reactome.org/PathwayBrowser/#/R-H…	HYPOXIA;UV RESPONSE DN	https://www.gsea-msigdb.org/gsea/msigdb/human/geneset/HALLMARK_HYPOXIA;https://www.gsea-msigdb.org/gsea/msigdb/human/geneset/HALLMARK_UV_RESPONSE_DN
P35908	Keratin, type II cytoskeletal 2 epidermal OS=Homo sapiens OX=9606 GN=KRT2 PE=1 SV=2	KRT2	26.92	16	15	14	48526000	7.68597	nucleus	K07605			GO:0001667 ameboidal-type cell migration; GO:0001775 cell activation; GO:0001942 hair follicle development; GO:0002009 morphogenesis of an epithelium; GO:0002064 epithelial cell development; GO:0002376 immune system process; GO:0003008 system process; GO:0003334 keratinocyte development; GO:0006807 nitrogen compound metabolic process; GO:0006950 response to stress; GO:0006952 defense response; GO…	GO:0001533 cornified envelope; GO:0005622 intracellular anatomical structure; GO:0005737 cytoplasm; GO:0005829 cytosol; GO:0005856 cytoskeleton; GO:0005882 intermediate filament; GO:0005886 plasma membrane; GO:0016020 membrane; GO:0043226 organelle; GO:0043228 non-membrane-bounded organelle; GO:0043229 intracellular organelle; GO:0043232 intracellular non-membrane-bounded organelle; GO:0045095 ke…	GO:0004888 transmembrane signaling receptor activity; GO:0005102 signaling receptor binding; GO:0005198 structural molecule activity; GO:0005200 structural constituent of cytoskeleton; GO:0005488 binding; GO:0005515 protein binding; GO:0008092 cytoskeletal protein binding; GO:0030280 structural constituent of skin epidermis; GO:0032395 MHC class II receptor activity; GO:0038023 signaling receptor…									R-HSA-1266738 Developmental Biology;R-HSA-6805567 Keratinization;R-HSA-6809371 Formation of the cornified envelope	https://reactome.org/PathwayBrowser/#/R-HSA-1266738;https://reactome.org/PathwayBrowser/#/R-HSA-6805567;https://reactome.org/PathwayBrowser/#/R-HSA-6809371
P00338	L-lactate dehydrogenase A chain OS=Homo sapiens OX=9606 GN=LDHA PE=1 SV=2	LDHA	15.66	5	4	4	46435500	7.66685	cytoplasm	K00016	LDH; L-lactate dehydrogenase [EC:1.1.1.27]	hsa00270 Cysteine and methionine metabolism; hsa04066 HIF-1 signaling pathway; hsa04922 Glucagon signaling pathway; hsa00620 Pyruvate metabolism; hsa00010 Glycolysis / Gluconeogenesis; hsa00640 Propanoate metabolism; hsa01100 Metabolic pathways; hsa05230 Central carbon metabolism in cancer	GO:0000302 response to reactive oxygen species; GO:0000768 syncytium formation by plasma membrane fusion; GO:0001666 response to hypoxia; GO:0005975 carbohydrate metabolic process; GO:0005996 monosaccharide metabolic process; GO:0006006 glucose metabolic process; GO:0006007 glucose catabolic process; GO:0006082 organic acid metabolic process; GO:0006089 lactate metabolic process; GO:0006090 pyruv…	GO:0005622 intracellular anatomical structure; GO:0005737 cytoplasm; GO:0005739 mitochondrion; GO:0005759 mitochondrial matrix; GO:0005829 cytosol; GO:0005929 cilium; GO:0016020 membrane; GO:0031514 motile cilium; GO:0031974 membrane-enclosed lumen; GO:0035686 sperm fibrous sheath; GO:0036126 sperm flagellum; GO:0042995 cell projection; GO:0043226 organelle; GO:0043227 membrane-bounded organelle;…	GO:0000166 nucleotide binding; GO:0003824 catalytic activity; GO:0004457 lactate dehydrogenase activity; GO:0004459 L-lactate dehydrogenase activity; GO:0005488 binding; GO:0005515 protein binding; GO:0016491 oxidoreductase activity; GO:0016614 oxidoreductase activity, acting on CH-OH group of donors; GO:0016616 oxidoreductase activity, acting on the CH-OH group of donors, NAD or NADP as acceptor…	PF00056; PF02866	lactate/malate dehydrogenase, NAD binding domain; lactate/malate dehydrogenase, alpha/beta C-terminal domain	C	KOG1495	Lactate dehydrogenase	WP1946 Cori cycle;WP2456 HIF1A and PPARG regulation of glycolysis;WP3614 Photodynamic therapy induced HIF 1 survival signaling;WP3888 VEGFA VEGFR2 signaling;WP3925 Amino acid metabolism;WP4018 Clear cell renal cell carcinoma pathways;WP4141 PI3K AKT mTOR vitamin D3 signaling;WP4206 Hereditary leiomyomatosis and renal cell carcinoma pathway;WP4236 Krebs cycle disorders;WP4290 Metabolic reprogrammi…	https://www.wikipathways.org/instance/WP1946;https://www.wikipathways.org/instance/WP2456;https://www.wikipathways.org/instance/WP3614;https://www.wikipathways.org/instance/WP3888;https://www.wikipathways.org/instance/WP3925;https://www.wikipathways.org/instance/WP4018;https://www.wikipathways.org/instance/WP4141;https://www.wikipathways.org/instance/WP4206;https://www.wikipathways.org/instance/W…		R-HSA-1428517 The citric acid (TCA) cycle and respiratory electron transport;R-HSA-1430728 Metabolism;R-HSA-70268 Pyruvate metabolism;R-HSA-71406 Pyruvate metabolism and Citric Acid (TCA) cycle	https://reactome.org/PathwayBrowser/#/R-HSA-1428517;https://reactome.org/PathwayBrowser/#/R-HSA-1430728;https://reactome.org/PathwayBrowser/#/R-HSA-70268;https://reactome.org/PathwayBrowser/#/R-HSA-71406	HYPOXIA;MTORC1 SIGNALING;MYC TARGETS V1;FATTY ACID METABOLISM;OXIDATIVE PHOSPHORYLATION;GLYCOLYSIS	https://www.gsea-msigdb.org/gsea/msigdb/human/geneset/HALLMARK_HYPOXIA;https://www.gsea-msigdb.org/gsea/msigdb/human/geneset/HALLMARK_MTORC1_SIGNALING;https://www.gsea-msigdb.org/gsea/msigdb/human/geneset/HALLMARK_MYC_TARGETS_V1;https://www.gsea-msigdb.org/gsea/msigdb/human/geneset/HALLMARK_FATTY_ACID_METABOLISM;https://www.gsea-msigdb.org/gsea/msigdb/human/geneset/HALLMARK_OXIDATIVE_PHOSPHORYLAT…
O75874	Isocitrate dehydrogenase [NADP] cytoplasmic OS=Homo sapiens OX=9606 GN=IDH1 PE=1 SV=2	IDH1	12.08	5	5	5	45482800	7.65785	cytoplasm	K00031	IDH1; isocitrate dehydrogenase [EC:1.1.1.42]	hsa00480 Glutathione metabolism; hsa04146 Peroxisome; hsa00020 Citrate cycle (TCA cycle); hsa01210 2-Oxocarboxylic acid metabolism; hsa01200 Carbon metabolism; hsa01230 Biosynthesis of amino acids; hsa01100 Metabolic pathways; hsa05230 Central carbon metabolism in cancer	GO:0000003 reproduction; GO:0001775 cell activation; GO:0002252 immune effector process; GO:0002263 cell activation involved in immune response; GO:0002274 myeloid leukocyte activation; GO:0002275 myeloid cell activation involved in immune response; GO:0002283 neutrophil activation involved in immune response; GO:0002366 leukocyte activation involved in immune response; GO:0002376 immune system p…	GO:0005576 extracellular region; GO:0005622 intracellular anatomical structure; GO:0005737 cytoplasm; GO:0005739 mitochondrion; GO:0005777 peroxisome; GO:0005782 peroxisomal matrix; GO:0005829 cytosol; GO:0012505 endomembrane system; GO:0030141 secretory granule; GO:0031410 cytoplasmic vesicle; GO:0031907 microbody lumen; GO:0031974 membrane-enclosed lumen; GO:0031982 vesicle; GO:0031983 vesicle …	GO:0000166 nucleotide binding; GO:0000287 magnesium ion binding; GO:0003824 catalytic activity; GO:0004448 isocitrate dehydrogenase [NAD(P)+] activity; GO:0004450 isocitrate dehydrogenase (NADP+) activity; GO:0005102 signaling receptor binding; GO:0005488 binding; GO:0005515 protein binding; GO:0016491 oxidoreductase activity; GO:0016614 oxidoreductase activity, acting on CH-OH group of donors; G…	PF00180	Isocitrate/isopropylmalate dehydrogenase	C	KOG1526	NADP-dependent isocitrate dehydrogenase	WP100 Glutathione metabolism;WP2453 TCA cycle and deficiency of pyruvate dehydrogenase complex PDHc;WP3585 Cytosine methylation;WP3925 Amino acid metabolism	https://www.wikipathways.org/instance/WP100;https://www.wikipathways.org/instance/WP2453;https://www.wikipathways.org/instance/WP3585;https://www.wikipathways.org/instance/WP3925		R-HSA-1430728 Metabolism;R-HSA-1643685 Disease;R-HSA-168249 Innate Immune System;R-HSA-168256 Immune System;R-HSA-196854 Metabolism of vitamins and cofactors;R-HSA-2262752 Cellular responses to stress;R-HSA-2978092 Abnormal conversion of 2-oxoglutarate to 2-hydroxyglutarate;R-HSA-389542 NADPH regeneration;R-HSA-5668914 Diseases of metabolism;R-HSA-6798695 Neutrophil degranulation;R-HSA-8953897 Ce…	https://reactome.org/PathwayBrowser/#/R-HSA-1430728;https://reactome.org/PathwayBrowser/#/R-HSA-1643685;https://reactome.org/PathwayBrowser/#/R-HSA-168249;https://reactome.org/PathwayBrowser/#/R-HSA-168256;https://reactome.org/PathwayBrowser/#/R-HSA-196854;https://reactome.org/PathwayBrowser/#/R-HSA-2262752;https://reactome.org/PathwayBrowser/#/R-HSA-2978092;https://reactome.org/PathwayBrowser/#/…	ADIPOGENESIS;MTORC1 SIGNALING;XENOBIOTIC METABOLISM;FATTY ACID METABOLISM;OXIDATIVE PHOSPHORYLATION;GLYCOLYSIS;BILE ACID METABOLISM;PEROXISOME	https://www.gsea-msigdb.org/gsea/msigdb/human/geneset/HALLMARK_ADIPOGENESIS;https://www.gsea-msigdb.org/gsea/msigdb/human/geneset/HALLMARK_MTORC1_SIGNALING;https://www.gsea-msigdb.org/gsea/msigdb/human/geneset/HALLMARK_XENOBIOTIC_METABOLISM;https://www.gsea-msigdb.org/gsea/msigdb/human/geneset/HALLMARK_FATTY_ACID_METABOLISM;https://www.gsea-msigdb.org/gsea/msigdb/human/geneset/HALLMARK_OXIDATIVE_…
P11142	Heat shock cognate 71 kDa protein OS=Homo sapiens OX=9606 GN=HSPA8 PE=1 SV=1	HSPA8	15.33	8	8	8	45469400	7.65772	cytoplasm	K03283	HSPA1_6_8; heat shock 70kDa protein 1/6/8	hsa05134 Legionellosis; hsa05162 Measles; hsa04612 Antigen processing and presentation; hsa03040 Spliceosome; hsa05145 Toxoplasmosis; hsa04213 Longevity regulating pathway - multiple species; hsa05020 Prion disease; hsa04144 Endocytosis; hsa05417 Lipid and atherosclerosis; hsa04915 Estrogen signaling pathway; hsa04010 MAPK signaling pathway; hsa04141 Protein processing in endoplasmic reticulum	GO:0000003 reproduction; GO:0000082 G1/S transition of mitotic cell cycle; GO:0000278 mitotic cell cycle; GO:0000375 RNA splicing, via transesterification reactions; GO:0000377 RNA splicing, via transesterification reactions with bulged adenosine as nucleophile; GO:0000398 mRNA splicing, via spliceosome; GO:0001655 urogenital system development; GO:0001775 cell activation; GO:0001822 kidney devel…	GO:0000323 lytic vacuole; GO:0000974 Prp19 complex; GO:0001917 photoreceptor inner segment; GO:0005576 extracellular region; GO:0005615 extracellular space; GO:0005622 intracellular anatomical structure; GO:0005634 nucleus; GO:0005654 nucleoplasm; GO:0005730 nucleolus; GO:0005737 cytoplasm; GO:0005764 lysosome; GO:0005765 lysosomal membrane; GO:0005768 endosome; GO:0005770 late endosome; GO:00057…	GO:0000166 nucleotide binding; GO:0001664 G protein-coupled receptor binding; GO:0001786 phosphatidylserine binding; GO:0003676 nucleic acid binding; GO:0003723 RNA binding; GO:0003824 catalytic activity; GO:0005102 signaling receptor binding; GO:0005488 binding; GO:0005504 fatty acid binding; GO:0005515 protein binding; GO:0005524 ATP binding; GO:0005543 phospholipid binding; GO:0008134 transcri…			O	KOG0101	Molecular chaperones HSP70/HSC70, HSP70 superfamily	WP2359 Parkin ubiquitin proteasomal system pathway;WP382 MAPK signaling pathway;WP410 Exercise induced circadian regulation;WP4630 Measles virus infection;WP5115 Network map of SARS CoV 2 signaling pathway;WP5218 Extrafollicular and follicular B cell activation by SARS CoV 2;WP5345 1p36 copy number variation syndrome	https://www.wikipathways.org/instance/WP2359;https://www.wikipathways.org/instance/WP382;https://www.wikipathways.org/instance/WP410;https://www.wikipathways.org/instance/WP4630;https://www.wikipathways.org/instance/WP5115;https://www.wikipathways.org/instance/WP5218;https://www.wikipathways.org/instance/WP5345		R-HSA-112310 Neurotransmitter release cycle;R-HSA-112315 Transmission across Chemical Synapses;R-HSA-112316 Neuronal System;R-HSA-1169410 Antiviral mechanism by IFN-stimulated genes;R-HSA-1266738 Developmental Biology;R-HSA-1280215 Cytokine Signaling in Immune system;R-HSA-1632852 Macroautophagy;R-HSA-1643685 Disease;R-HSA-168249 Innate Immune System;R-HSA-168256 Immune System;R-HSA-199991 Membra…		G2M CHECKPOINT	https://www.gsea-msigdb.org/gsea/msigdb/human/geneset/HALLMARK_G2M_CHECKPOINT
P38117	Electron transfer flavoprotein subunit beta OS=Homo sapiens OX=9606 GN=ETFB PE=1 SV=3	ETFB	20.39	5	5	5	45310200	7.6562	cytoplasm	K03521			GO:0006082 organic acid metabolic process; GO:0006091 generation of precursor metabolites and energy; GO:0006119 oxidative phosphorylation; GO:0006139 nucleobase-containing compound metabolic process; GO:0006163 purine nucleotide metabolic process; GO:0006629 lipid metabolic process; GO:0006631 fatty acid metabolic process; GO:0006635 fatty acid beta-oxidation; GO:0006725 cellular aromatic compou…	GO:0005622 intracellular anatomical structure; GO:0005737 cytoplasm; GO:0005739 mitochondrion; GO:0005759 mitochondrial matrix; GO:0005829 cytosol; GO:0017133 mitochondrial electron transfer flavoprotein complex; GO:0031974 membrane-enclosed lumen; GO:0032991 protein-containing complex; GO:0043226 organelle; GO:0043227 membrane-bounded organelle; GO:0043229 intracellular organelle; GO:0043231 int…	GO:0003824 catalytic activity; GO:0009055 electron transfer activity; GO:0016491 oxidoreductase activity;	PF01012	Electron transfer flavoprotein domain	C	KOG3180	Electron transfer flavoprotein, beta subunit				R-HSA-1428517 The citric acid (TCA) cycle and respiratory electron transport;R-HSA-1430728 Metabolism;R-HSA-163200 Respiratory electron transport, ATP synthesis by chemiosmotic coupling, and heat production by uncoupling proteins.;R-HSA-392499 Metabolism of proteins;R-HSA-597592 Post-translational protein modification;R-HSA-611105 Respiratory electron transport;R-HSA-8876725 Protein methylation	https://reactome.org/PathwayBrowser/#/R-HSA-1428517;https://reactome.org/PathwayBrowser/#/R-HSA-1430728;https://reactome.org/PathwayBrowser/#/R-HSA-163200;https://reactome.org/PathwayBrowser/#/R-HSA-392499;https://reactome.org/PathwayBrowser/#/R-HSA-597592;https://reactome.org/PathwayBrowser/#/R-HSA-611105;https://reactome.org/PathwayBrowser/#/R-HSA-8876725	ADIPOGENESIS;ESTROGEN RESPONSE LATE;OXIDATIVE PHOSPHORYLATION	https://www.gsea-msigdb.org/gsea/msigdb/human/geneset/HALLMARK_ADIPOGENESIS;https://www.gsea-msigdb.org/gsea/msigdb/human/geneset/HALLMARK_ESTROGEN_RESPONSE_LATE;https://www.gsea-msigdb.org/gsea/msigdb/human/geneset/HALLMARK_OXIDATIVE_PHOSPHORYLATION
P51153	Ras-related protein Rab-13 OS=Homo sapiens OX=9606 GN=RAB13 PE=1 SV=1	RAB13	15.76	3	3	2	45200800	7.65515	cytoplasm	K06109	RAB13; Ras-related protein Rab-13	hsa04530 Tight junction	GO:0000003 reproduction; GO:0001525 angiogenesis; GO:0001568 blood vessel development; GO:0001667 ameboidal-type cell migration; GO:0001944 vasculature development; GO:0002064 epithelial cell development; GO:0003006 developmental process involved in reproduction; GO:0006807 nitrogen compound metabolic process; GO:0006810 transport; GO:0006886 intracellular protein transport; GO:0006935 chemotaxis…	GO:0005622 intracellular anatomical structure; GO:0005737 cytoplasm; GO:0005768 endosome; GO:0005794 Golgi apparatus; GO:0005802 trans-Golgi network; GO:0005829 cytosol; GO:0005886 plasma membrane; GO:0005911 cell-cell junction; GO:0005923 bicellular tight junction; GO:0012505 endomembrane system; GO:0012506 vesicle membrane; GO:0016020 membrane; GO:0016328 lateral plasma membrane; GO:0019897 ext…	GO:0000166 nucleotide binding; GO:0001882 nucleoside binding; GO:0001883 purine nucleoside binding; GO:0003824 catalytic activity; GO:0003924 GTPase activity; GO:0005488 binding; GO:0005515 protein binding; GO:0005525 GTP binding; GO:0016462 pyrophosphatase activity; GO:0016787 hydrolase activity; GO:0016817 hydrolase activity, acting on acid anhydrides; GO:0016818 hydrolase activity, acting on a…	PF00071	Ras family	TU	KOG0078	GTP-binding protein SEC4, small G protein superfamily, and related Ras family GTP-binding proteins	WP4542 Leukocyte intrinsic Hippo pathway functions	https://www.wikipathways.org/instance/WP4542		R-HSA-1445148 Translocation of SLC2A4 (GLUT4) to the plasma membrane;R-HSA-199991 Membrane Trafficking;R-HSA-392499 Metabolism of proteins;R-HSA-5653656 Vesicle-mediated transport;R-HSA-597592 Post-translational protein modification;R-HSA-8873719 RAB geranylgeranylation;R-HSA-8876198 RAB GEFs exchange GTP for GDP on RABs;R-HSA-9007101 Rab regulation of trafficking	https://reactome.org/PathwayBrowser/#/R-HSA-1445148;https://reactome.org/PathwayBrowser/#/R-HSA-199991;https://reactome.org/PathwayBrowser/#/R-HSA-392499;https://reactome.org/PathwayBrowser/#/R-HSA-5653656;https://reactome.org/PathwayBrowser/#/R-HSA-597592;https://reactome.org/PathwayBrowser/#/R-HSA-8873719;https://reactome.org/PathwayBrowser/#/R-HSA-8876198;https://reactome.org/PathwayBrowser/#/…
P09651	Heterogeneous nuclear ribonucleoprotein A1 OS=Homo sapiens OX=9606 GN=HNRNPA1 PE=1 SV=5	HNRNPA1	15.32	6	6	6	44497500	7.64834	nucleus	K12741	HNRNPA1_3; heterogeneous nuclear ribonucleoprotein A1/A3	hsa03040 Spliceosome; hsa05014 Amyotrophic lateral sclerosis	GO:0000003 reproduction; GO:0000375 RNA splicing, via transesterification reactions; GO:0000377 RNA splicing, via transesterification reactions with bulged adenosine as nucleophile; GO:0000380 alternative mRNA splicing, via spliceosome; GO:0000381 regulation of alternative mRNA splicing, via spliceosome; GO:0000398 mRNA splicing, via spliceosome; GO:0001654 eye development; GO:0001745 compound ey…	GO:0000781 chromosome, telomeric region; GO:0000785 chromatin; GO:0000792 heterochromatin; GO:0005622 intracellular anatomical structure; GO:0005634 nucleus; GO:0005654 nucleoplasm; GO:0005681 spliceosomal complex; GO:0005694 chromosome; GO:0005700 polytene chromosome; GO:0005703 polytene chromosome puff; GO:0005737 cytoplasm; GO:0016604 nuclear body; GO:0016607 nuclear speck; GO:0031974 membrane…	GO:0003676 nucleic acid binding; GO:0003677 DNA binding; GO:0003697 single-stranded DNA binding; GO:0003723 RNA binding; GO:0003727 single-stranded RNA binding; GO:0003729 mRNA binding; GO:0003730 mRNA 3'-UTR binding; GO:0005488 binding; GO:0005515 protein binding; GO:0019904 protein domain specific binding; GO:0035198 miRNA binding; GO:0036002 pre-mRNA binding; GO:0042162 telomeric DNA binding; …	PF00076	RNA recognition motif. (a.k.a. RRM, RBD, or RNP domain)	R	KOG0118	FOG: RRM domain	WP411 mRNA processing	https://www.wikipathways.org/instance/WP411		R-HSA-162582 Signal Transduction;R-HSA-1643685 Disease;R-HSA-190236 Signaling by FGFR;R-HSA-5654738 Signaling by FGFR2;R-HSA-5663205 Infectious disease;R-HSA-6803529 FGFR2 alternative splicing;R-HSA-72163 mRNA Splicing - Major Pathway;R-HSA-72172 mRNA Splicing;R-HSA-72203 Processing of Capped Intron-Containing Pre-mRNA;R-HSA-8953854 Metabolism of RNA;R-HSA-9006934 Signaling by Receptor Tyrosine K…	https://reactome.org/PathwayBrowser/#/R-HSA-162582;https://reactome.org/PathwayBrowser/#/R-HSA-1643685;https://reactome.org/PathwayBrowser/#/R-HSA-190236;https://reactome.org/PathwayBrowser/#/R-HSA-5654738;https://reactome.org/PathwayBrowser/#/R-HSA-5663205;https://reactome.org/PathwayBrowser/#/R-HSA-6803529;https://reactome.org/PathwayBrowser/#/R-HSA-72163;https://reactome.org/PathwayBrowser/#/R…	MYC TARGETS V1	https://www.gsea-msigdb.org/gsea/msigdb/human/geneset/HALLMARK_MYC_TARGETS_V1
P26373	Large ribosomal subunit protein eL13 OS=Homo sapiens OX=9606 GN=RPL13 PE=1 SV=4	RPL13	21.33	4	4	4	42859000	7.63204	cytoplasm	K02873	RP-L13e; large subunit ribosomal protein L13e	hsa03010 Ribosome; hsa05171 Coronavirus disease - COVID-19	GO:0000184 nuclear-transcribed mRNA catabolic process, nonsense-mediated decay; GO:0000956 nuclear-transcribed mRNA catabolic process; GO:0001889 liver development; GO:0002181 cytoplasmic translation; GO:0006139 nucleobase-containing compound metabolic process; GO:0006401 RNA catabolic process; GO:0006402 mRNA catabolic process; GO:0006412 translation; GO:0006413 translational initiation; GO:0006…	GO:0005622 intracellular anatomical structure; GO:0005634 nucleus; GO:0005730 nucleolus; GO:0005737 cytoplasm; GO:0005783 endoplasmic reticulum; GO:0005829 cytosol; GO:0005840 ribosome; GO:0012505 endomembrane system; GO:0015934 large ribosomal subunit; GO:0022625 cytosolic large ribosomal subunit; GO:0022626 cytosolic ribosome; GO:0031974 membrane-enclosed lumen; GO:0031981 nuclear lumen; GO:003…	GO:0003676 nucleic acid binding; GO:0003723 RNA binding; GO:0003735 structural constituent of ribosome; GO:0005198 structural molecule activity; GO:0005488 binding; GO:0097159 organic cyclic compound binding; GO:1901363 heterocyclic compound binding;			J	KOG3295	60S Ribosomal protein L13	WP477 Cytoplasmic ribosomal proteins	https://www.wikipathways.org/instance/WP477		R-HSA-1266738 Developmental Biology;R-HSA-1430728 Metabolism;R-HSA-156827 L13a-mediated translational silencing of Ceruloplasmin expression;R-HSA-156842 Eukaryotic Translation Elongation;R-HSA-156902 Peptide chain elongation;R-HSA-1643685 Disease;R-HSA-168255 Influenza Infection;R-HSA-168273 Influenza Viral RNA Transcription and Replication;R-HSA-1799339 SRP-dependent cotranslational protein targ…	https://reactome.org/PathwayBrowser/#/R-HSA-1266738;https://reactome.org/PathwayBrowser/#/R-HSA-1430728;https://reactome.org/PathwayBrowser/#/R-HSA-156827;https://reactome.org/PathwayBrowser/#/R-HSA-156842;https://reactome.org/PathwayBrowser/#/R-HSA-156902;https://reactome.org/PathwayBrowser/#/R-HSA-1643685;https://reactome.org/PathwayBrowser/#/R-HSA-168255;https://reactome.org/PathwayBrowser/#/R…
P0CG47	Polyubiquitin-B OS=Homo sapiens OX=9606 GN=UBB PE=1 SV=1	UBB	56.33	4	4	0	42621400	7.62963	cytoplasm,nucleus	K04551	UBB; ubiquitin B	hsa04137 Mitophagy - animal; hsa04140 Autophagy - animal; hsa05167 Kaposi sarcoma-associated herpesvirus infection; hsa05022 Pathways of neurodegeneration - multiple diseases; hsa04120 Ubiquitin mediated proteolysis; hsa05131 Shigellosis; hsa05012 Parkinson disease	GO:0000122 negative regulation of transcription by RNA polymerase II; GO:0000165 MAPK cascade; GO:0000209 protein polyubiquitination; GO:0000715 nucleotide-excision repair, DNA damage recognition; GO:0000731 DNA synthesis involved in DNA repair; GO:0000902 cell morphogenesis; GO:0001666 response to hypoxia; GO:0001932 regulation of protein phosphorylation; GO:0001934 positive regulation of protei…	GO:0005622 intracellular anatomical structure; GO:0005634 nucleus; GO:0005654 nucleoplasm; GO:0005737 cytoplasm; GO:0005739 mitochondrion; GO:0005740 mitochondrial envelope; GO:0005741 mitochondrial outer membrane; GO:0005768 endosome; GO:0005783 endoplasmic reticulum; GO:0005789 endoplasmic reticulum membrane; GO:0005829 cytosol; GO:0005886 plasma membrane; GO:0010008 endosome membrane; GO:00125…	GO:0031386 protein tag activity;	PF00240	Ubiquitin family	OR	KOG0001	Ubiquitin and ubiquitin-like proteins	WP183 Proteasome degradation;WP2371 Parkinson 39 s disease pathway;WP3300 Dual hijack model of Vif in HIV infection	https://www.wikipathways.org/instance/WP183;https://www.wikipathways.org/instance/WP2371;https://www.wikipathways.org/instance/WP3300		R-HSA-109581 Apoptosis;R-HSA-110312 Translesion synthesis by REV1;R-HSA-110313 Translesion synthesis by Y family DNA polymerases bypasses lesions on DNA template;R-HSA-110314 Recognition of DNA damage by PCNA-containing replication complex;R-HSA-110320 Translesion Synthesis by POLH;R-HSA-1168372 Downstream signaling events of B Cell Receptor (BCR);R-HSA-1169091 Activation of NF-kappaB in B cells;…
P62269	Small ribosomal subunit protein uS13 OS=Homo sapiens OX=9606 GN=RPS18 PE=1 SV=3	RPS18	24.34	4	4	4	42544900	7.62885	cytoplasm	K02964	RP-S18e; small subunit ribosomal protein S18e	hsa03010 Ribosome; hsa05171 Coronavirus disease - COVID-19	GO:0000184 nuclear-transcribed mRNA catabolic process, nonsense-mediated decay; GO:0000956 nuclear-transcribed mRNA catabolic process; GO:0006139 nucleobase-containing compound metabolic process; GO:0006401 RNA catabolic process; GO:0006402 mRNA catabolic process; GO:0006412 translation; GO:0006413 translational initiation; GO:0006518 peptide metabolic process; GO:0006605 protein targeting; GO:00…	GO:0005622 intracellular anatomical structure; GO:0005634 nucleus; GO:0005654 nucleoplasm; GO:0005737 cytoplasm; GO:0005783 endoplasmic reticulum; GO:0005789 endoplasmic reticulum membrane; GO:0005791 rough endoplasmic reticulum; GO:0005829 cytosol; GO:0005840 ribosome; GO:0012505 endomembrane system; GO:0015935 small ribosomal subunit; GO:0016020 membrane; GO:0022626 cytosolic ribosome; GO:00226…	GO:0003735 structural constituent of ribosome; GO:0005198 structural molecule activity; GO:0005488 binding; GO:0005515 protein binding; GO:0019899 enzyme binding; GO:0019900 kinase binding; GO:0019901 protein kinase binding;			J	KOG3311	Ribosomal protein S18	WP477 Cytoplasmic ribosomal proteins	https://www.wikipathways.org/instance/WP477		R-HSA-1266738 Developmental Biology;R-HSA-1430728 Metabolism;R-HSA-156827 L13a-mediated translational silencing of Ceruloplasmin expression;R-HSA-156842 Eukaryotic Translation Elongation;R-HSA-156902 Peptide chain elongation;R-HSA-1643685 Disease;R-HSA-168255 Influenza Infection;R-HSA-168273 Influenza Viral RNA Transcription and Replication;R-HSA-1799339 SRP-dependent cotranslational protein targ…
Q15366	Poly(rC)-binding protein 2 OS=Homo sapiens OX=9606 GN=PCBP2 PE=1 SV=1	PCBP2	13.97	4	2	2	40711900	7.60972	cytoskeleton	K13162	PCBP2; poly(rC)-binding protein 2	hsa04216 Ferroptosis	GO:0000375 RNA splicing, via transesterification reactions; GO:0000377 RNA splicing, via transesterification reactions with bulged adenosine as nucleophile; GO:0000381 regulation of alternative mRNA splicing, via spliceosome; GO:0000398 mRNA splicing, via spliceosome; GO:0001817 regulation of cytokine production; GO:0001818 negative regulation of cytokine production; GO:0002682 regulation of immu…	GO:0005622 intracellular anatomical structure; GO:0005634 nucleus; GO:0005654 nucleoplasm; GO:0005737 cytoplasm; GO:0005829 cytosol; GO:0031974 membrane-enclosed lumen; GO:0031981 nuclear lumen; GO:0043226 organelle; GO:0043227 membrane-bounded organelle; GO:0043229 intracellular organelle; GO:0043231 intracellular membrane-bounded organelle; GO:0043233 organelle lumen; GO:0070013 intracellular o…	GO:0003676 nucleic acid binding; GO:0003677 DNA binding; GO:0003697 single-stranded DNA binding; GO:0003723 RNA binding; GO:0005488 binding; GO:0005515 protein binding; GO:0019899 enzyme binding; GO:0031625 ubiquitin protein ligase binding; GO:0044389 ubiquitin-like protein ligase binding; GO:0097159 organic cyclic compound binding; GO:1901363 heterocyclic compound binding; GO:1990829 C-rich sing…	PF00013	KH domain	AR	KOG2190	PolyC-binding proteins alphaCP-1 and related KH domain proteins	WP411 mRNA processing;WP4313 Ferroptosis;WP5072 Modulators of TCR signaling and T cell activation	https://www.wikipathways.org/instance/WP411;https://www.wikipathways.org/instance/WP4313;https://www.wikipathways.org/instance/WP5072	Transcription factor	R-HSA-1643685 Disease;R-HSA-168249 Innate Immune System;R-HSA-168256 Immune System;R-HSA-168928 DDX58/IFIH1-mediated induction of interferon-alpha/beta;R-HSA-5663205 Infectious disease;R-HSA-72163 mRNA Splicing - Major Pathway;R-HSA-72172 mRNA Splicing;R-HSA-72203 Processing of Capped Intron-Containing Pre-mRNA;R-HSA-8953854 Metabolism of RNA;R-HSA-936440 Negative regulators of DDX58/IFIH1 signal…	https://reactome.org/PathwayBrowser/#/R-HSA-1643685;https://reactome.org/PathwayBrowser/#/R-HSA-168249;https://reactome.org/PathwayBrowser/#/R-HSA-168256;https://reactome.org/PathwayBrowser/#/R-HSA-168928;https://reactome.org/PathwayBrowser/#/R-HSA-5663205;https://reactome.org/PathwayBrowser/#/R-HSA-72163;https://reactome.org/PathwayBrowser/#/R-HSA-72172;https://reactome.org/PathwayBrowser/#/R-HS…
P04083	Annexin A1 OS=Homo sapiens OX=9606 GN=ANXA1 PE=1 SV=2	ANXA1	12.43	4	4	4	40655800	7.60912	cytoplasm	K17091			GO:0000003 reproduction; GO:0000302 response to reactive oxygen species; GO:0001655 urogenital system development; GO:0001775 cell activation; GO:0001776 leukocyte homeostasis; GO:0001780 neutrophil homeostasis; GO:0001817 regulation of cytokine production; GO:0001818 negative regulation of cytokine production; GO:0001819 positive regulation of cytokine production; GO:0001889 liver development; G…	GO:0000323 lytic vacuole; GO:0001533 cornified envelope; GO:0005576 extracellular region; GO:0005615 extracellular space; GO:0005622 intracellular anatomical structure; GO:0005634 nucleus; GO:0005654 nucleoplasm; GO:0005737 cytoplasm; GO:0005739 mitochondrion; GO:0005740 mitochondrial envelope; GO:0005764 lysosome; GO:0005768 endosome; GO:0005769 early endosome; GO:0005773 vacuole; GO:0005829 cyt…	GO:0003676 nucleic acid binding; GO:0003677 DNA binding; GO:0003697 single-stranded DNA binding; GO:0003824 catalytic activity; GO:0004857 enzyme inhibitor activity; GO:0004859 phospholipase inhibitor activity; GO:0005102 signaling receptor binding; GO:0005198 structural molecule activity; GO:0005488 binding; GO:0005509 calcium ion binding; GO:0005515 protein binding; GO:0005543 phospholipid bind…	PF00191	Annexin	U	KOG0819	Annexin	WP2431 Spinal cord injury;WP3888 VEGFA VEGFR2 signaling;WP98 Prostaglandin synthesis and regulation	https://www.wikipathways.org/instance/WP2431;https://www.wikipathways.org/instance/WP3888;https://www.wikipathways.org/instance/WP98		R-HSA-1280215 Cytokine Signaling in Immune system;R-HSA-162582 Signal Transduction;R-HSA-168256 Immune System;R-HSA-372790 Signaling by GPCR;R-HSA-373076 Class A/1 (Rhodopsin-like receptors);R-HSA-375276 Peptide ligand-binding receptors;R-HSA-388396 GPCR downstream signalling;R-HSA-397014 Muscle contraction;R-HSA-416476 G alpha (q) signalling events;R-HSA-418594 G alpha (i) signalling events;R-HS…	https://reactome.org/PathwayBrowser/#/R-HSA-1280215;https://reactome.org/PathwayBrowser/#/R-HSA-162582;https://reactome.org/PathwayBrowser/#/R-HSA-168256;https://reactome.org/PathwayBrowser/#/R-HSA-372790;https://reactome.org/PathwayBrowser/#/R-HSA-373076;https://reactome.org/PathwayBrowser/#/R-HSA-375276;https://reactome.org/PathwayBrowser/#/R-HSA-388396;https://reactome.org/PathwayBrowser/#/R-H…	APOPTOSIS;COAGULATION	https://www.gsea-msigdb.org/gsea/msigdb/human/geneset/HALLMARK_APOPTOSIS;https://www.gsea-msigdb.org/gsea/msigdb/human/geneset/HALLMARK_COAGULATION
P63244	Small ribosomal subunit protein RACK1 OS=Homo sapiens OX=9606 GN=RACK1 PE=1 SV=3	RACK1	27.13	7	7	7	40597100	7.6085	cytoplasm,nucleus	K14753	RACK1; guanine nucleotide-binding protein subunit beta-2-like 1 protein	hsa05162 Measles	GO:0000003 reproduction; GO:0000278 mitotic cell cycle; GO:0000280 nuclear division; GO:0000281 mitotic cytokinesis; GO:0000375 RNA splicing, via transesterification reactions; GO:0000377 RNA splicing, via transesterification reactions with bulged adenosine as nucleophile; GO:0000398 mRNA splicing, via spliceosome; GO:0000902 cell morphogenesis; GO:0000910 cytokinesis; GO:0001525 angiogenesis; GO…	GO:0000775 chromosome, centromeric region; GO:0000776 kinetochore; GO:0001891 phagocytic cup; GO:0005622 intracellular anatomical structure; GO:0005634 nucleus; GO:0005635 nuclear envelope; GO:0005654 nucleoplasm; GO:0005694 chromosome; GO:0005737 cytoplasm; GO:0005739 mitochondrion; GO:0005773 vacuole; GO:0005776 autophagosome; GO:0005813 centrosome; GO:0005815 microtubule organizing center; GO:…	GO:0004857 enzyme inhibitor activity; GO:0004860 protein kinase inhibitor activity; GO:0005080 protein kinase C binding; GO:0005102 signaling receptor binding; GO:0005198 structural molecule activity; GO:0005488 binding; GO:0005515 protein binding; GO:0008047 enzyme activator activity; GO:0008200 ion channel inhibitor activity; GO:0008656 cysteine-type endopeptidase activator activity involved in…			T	KOG0279	G protein beta subunit-like protein	WP138 Androgen receptor signaling pathway;WP2380 Brain derived neurotrophic factor BDNF signaling pathway;WP3888 VEGFA VEGFR2 signaling;WP4630 Measles virus infection;WP5036 Angiotensin II receptor type 1 pathway;WP5300 TROP2 regulatory signaling;WP585 Interferon type I signaling pathways	https://www.wikipathways.org/instance/WP138;https://www.wikipathways.org/instance/WP2380;https://www.wikipathways.org/instance/WP3888;https://www.wikipathways.org/instance/WP4630;https://www.wikipathways.org/instance/WP5036;https://www.wikipathways.org/instance/WP5300;https://www.wikipathways.org/instance/WP585		R-HSA-162582 Signal Transduction;R-HSA-5357905 Regulation of TNFR1 signaling;R-HSA-5357956 TNFR1-induced NF-kappa-B signaling pathway;R-HSA-5626978 TNFR1-mediated ceramide production;R-HSA-73887 Death Receptor Signaling;R-HSA-75893 TNF signaling	https://reactome.org/PathwayBrowser/#/R-HSA-162582;https://reactome.org/PathwayBrowser/#/R-HSA-5357905;https://reactome.org/PathwayBrowser/#/R-HSA-5357956;https://reactome.org/PathwayBrowser/#/R-HSA-5626978;https://reactome.org/PathwayBrowser/#/R-HSA-73887;https://reactome.org/PathwayBrowser/#/R-HSA-75893	MYC TARGETS V1;P53 PATHWAY	https://www.gsea-msigdb.org/gsea/msigdb/human/geneset/HALLMARK_MYC_TARGETS_V1;https://www.gsea-msigdb.org/gsea/msigdb/human/geneset/HALLMARK_P53_PATHWAY
Q15365	Poly(rC)-binding protein 1 OS=Homo sapiens OX=9606 GN=PCBP1 PE=1 SV=2	PCBP1	19.38	5	5	5	39991300	7.60197	cytoskeleton	K12889	PCBP1; poly(rC)-binding protein 1	hsa04216 Ferroptosis; hsa03040 Spliceosome	GO:0000375 RNA splicing, via transesterification reactions; GO:0000377 RNA splicing, via transesterification reactions with bulged adenosine as nucleophile; GO:0000398 mRNA splicing, via spliceosome; GO:0006139 nucleobase-containing compound metabolic process; GO:0006355 regulation of DNA-templated transcription; GO:0006357 regulation of transcription by RNA polymerase II; GO:0006396 RNA processi…	GO:0005622 intracellular anatomical structure; GO:0005634 nucleus; GO:0005654 nucleoplasm; GO:0005737 cytoplasm; GO:0005829 cytosol; GO:0016604 nuclear body; GO:0016607 nuclear speck; GO:0031974 membrane-enclosed lumen; GO:0031981 nuclear lumen; GO:0032991 protein-containing complex; GO:0035770 ribonucleoprotein granule; GO:0036464 cytoplasmic ribonucleoprotein granule; GO:0043226 organelle; GO:0…	GO:0000981 DNA-binding transcription factor activity, RNA polymerase II-specific; GO:0003676 nucleic acid binding; GO:0003677 DNA binding; GO:0003697 single-stranded DNA binding; GO:0003700 DNA-binding transcription factor activity; GO:0003723 RNA binding; GO:0003729 mRNA binding; GO:0003730 mRNA 3'-UTR binding; GO:0005488 binding; GO:0008494 translation activator activity; GO:0043565 sequence-sp…	PF00013	KH domain	AR	KOG2190	PolyC-binding proteins alphaCP-1 and related KH domain proteins	WP4313 Ferroptosis	https://www.wikipathways.org/instance/WP4313	Transcription factor	R-HSA-72163 mRNA Splicing - Major Pathway;R-HSA-72172 mRNA Splicing;R-HSA-72203 Processing of Capped Intron-Containing Pre-mRNA;R-HSA-8953854 Metabolism of RNA	https://reactome.org/PathwayBrowser/#/R-HSA-72163;https://reactome.org/PathwayBrowser/#/R-HSA-72172;https://reactome.org/PathwayBrowser/#/R-HSA-72203;https://reactome.org/PathwayBrowser/#/R-HSA-8953854	MYC TARGETS V1	https://www.gsea-msigdb.org/gsea/msigdb/human/geneset/HALLMARK_MYC_TARGETS_V1
P35527	Keratin, type I cytoskeletal 9 OS=Homo sapiens OX=9606 GN=KRT9 PE=1 SV=3	KRT9	14.93	9	9	9	39587300	7.59756	nucleus	K07604	KRT1; type I keratin, acidic	hsa05150 Staphylococcus aureus infection; hsa04915 Estrogen signaling pathway	GO:0000003 reproduction; GO:0001667 ameboidal-type cell migration; GO:0001775 cell activation; GO:0001942 hair follicle development; GO:0002009 morphogenesis of an epithelium; GO:0002376 immune system process; GO:0003008 system process; GO:0006807 nitrogen compound metabolic process; GO:0006950 response to stress; GO:0006952 defense response; GO:0006954 inflammatory response; GO:0006955 immune re…	GO:0001533 cornified envelope; GO:0005622 intracellular anatomical structure; GO:0005737 cytoplasm; GO:0005829 cytosol; GO:0005856 cytoskeleton; GO:0005882 intermediate filament; GO:0005886 plasma membrane; GO:0016020 membrane; GO:0043226 organelle; GO:0043228 non-membrane-bounded organelle; GO:0043229 intracellular organelle; GO:0043232 intracellular non-membrane-bounded organelle; GO:0045095 ke…	GO:0004888 transmembrane signaling receptor activity; GO:0005102 signaling receptor binding; GO:0005198 structural molecule activity; GO:0005200 structural constituent of cytoskeleton; GO:0005488 binding; GO:0005515 protein binding; GO:0030280 structural constituent of skin epidermis; GO:0032395 MHC class II receptor activity; GO:0038023 signaling receptor activity; GO:0042287 MHC protein binding…									R-HSA-1266738 Developmental Biology;R-HSA-6805567 Keratinization;R-HSA-6809371 Formation of the cornified envelope	https://reactome.org/PathwayBrowser/#/R-HSA-1266738;https://reactome.org/PathwayBrowser/#/R-HSA-6805567;https://reactome.org/PathwayBrowser/#/R-HSA-6809371
P14174	Macrophage migration inhibitory factor OS=Homo sapiens OX=9606 GN=MIF PE=1 SV=4	MIF	17.39	2	2	2	39274400	7.59411	cytoplasm,nucleus	K07253	MIF; phenylpyruvate tautomerase [EC:5.3.2.1]	hsa00350 Tyrosine metabolism; hsa00360 Phenylalanine metabolism; hsa01100 Metabolic pathways	GO:0000003 reproduction; GO:0000302 response to reactive oxygen species; GO:0001516 prostaglandin biosynthetic process; GO:0001666 response to hypoxia; GO:0001775 cell activation; GO:0001817 regulation of cytokine production; GO:0001819 positive regulation of cytokine production; GO:0001932 regulation of protein phosphorylation; GO:0001934 positive regulation of protein phosphorylation; GO:000194…	GO:0005576 extracellular region; GO:0005615 extracellular space; GO:0005622 intracellular anatomical structure; GO:0005634 nucleus; GO:0005654 nucleoplasm; GO:0005737 cytoplasm; GO:0005829 cytosol; GO:0009986 cell surface; GO:0012505 endomembrane system; GO:0030141 secretory granule; GO:0031410 cytoplasmic vesicle; GO:0031974 membrane-enclosed lumen; GO:0031981 nuclear lumen; GO:0031982 vesicle; …	GO:0002020 protease binding; GO:0003824 catalytic activity; GO:0004167 dopachrome isomerase activity; GO:0005102 signaling receptor binding; GO:0005125 cytokine activity; GO:0005126 cytokine receptor binding; GO:0005488 binding; GO:0005515 protein binding; GO:0016853 isomerase activity; GO:0016860 intramolecular oxidoreductase activity; GO:0016862 intramolecular oxidoreductase activity, interconv…	PF01187	Macrophage migration inhibitory factor (MIF)	V	KOG1759	Macrophage migration inhibitory factor	WP236 Adipogenesis;WP2431 Spinal cord injury;WP5322 CKAP4 signaling pathway map	https://www.wikipathways.org/instance/WP236;https://www.wikipathways.org/instance/WP2431;https://www.wikipathways.org/instance/WP5322		R-HSA-109582 Hemostasis;R-HSA-1280215 Cytokine Signaling in Immune system;R-HSA-168249 Innate Immune System;R-HSA-168256 Immune System;R-HSA-202733 Cell surface interactions at the vascular wall;R-HSA-447115 Interleukin-12 family signaling;R-HSA-449147 Signaling by Interleukins;R-HSA-6798695 Neutrophil degranulation;R-HSA-8950505 Gene and protein expression by JAK-STAT signaling after Interleukin…	https://reactome.org/PathwayBrowser/#/R-HSA-109582;https://reactome.org/PathwayBrowser/#/R-HSA-1280215;https://reactome.org/PathwayBrowser/#/R-HSA-168249;https://reactome.org/PathwayBrowser/#/R-HSA-168256;https://reactome.org/PathwayBrowser/#/R-HSA-202733;https://reactome.org/PathwayBrowser/#/R-HSA-447115;https://reactome.org/PathwayBrowser/#/R-HSA-449147;https://reactome.org/PathwayBrowser/#/R-H…	HYPOXIA;FATTY ACID METABOLISM;GLYCOLYSIS	https://www.gsea-msigdb.org/gsea/msigdb/human/geneset/HALLMARK_HYPOXIA;https://www.gsea-msigdb.org/gsea/msigdb/human/geneset/HALLMARK_FATTY_ACID_METABOLISM;https://www.gsea-msigdb.org/gsea/msigdb/human/geneset/HALLMARK_GLYCOLYSIS
Q00839	Heterogeneous nuclear ribonucleoprotein U OS=Homo sapiens OX=9606 GN=HNRNPU PE=1 SV=6	HNRNPU	9.45	7	7	7	36893000	7.56694	nucleus	K12888	HNRNPU; heterogeneous nuclear ribonucleoprotein U	hsa03040 Spliceosome	GO:0000122 negative regulation of transcription by RNA polymerase II; GO:0000375 RNA splicing, via transesterification reactions; GO:0000377 RNA splicing, via transesterification reactions with bulged adenosine as nucleophile; GO:0000381 regulation of alternative mRNA splicing, via spliceosome; GO:0000398 mRNA splicing, via spliceosome; GO:0006139 nucleobase-containing compound metabolic process;…	GO:0000228 nuclear chromosome; GO:0000775 chromosome, centromeric region; GO:0000776 kinetochore; GO:0000803 sex chromosome; GO:0005622 intracellular anatomical structure; GO:0005634 nucleus; GO:0005654 nucleoplasm; GO:0005681 spliceosomal complex; GO:0005694 chromosome; GO:0005697 telomerase holoenzyme complex; GO:0005737 cytoplasm; GO:0005813 centrosome; GO:0005815 microtubule organizing center…	GO:0000166 nucleotide binding; GO:0000976 transcription cis-regulatory region binding; GO:0000977 RNA polymerase II transcription regulatory region sequence-specific DNA binding; GO:0000978 RNA polymerase II cis-regulatory region sequence-specific DNA binding; GO:0000987 cis-regulatory region sequence-specific DNA binding; GO:0000993 RNA polymerase II complex binding; GO:0001067 transcription reg…	PF02037; PF13671	SAP domain; AAA domain	A	KOG2242	Scaffold/matrix specific factor hnRNP-U/SAF-A, contains SPRY domain	WP3594 Circadian rhythm genes;WP411 mRNA processing;WP4258 lncRNA in canonical Wnt signaling and colorectal cancer	https://www.wikipathways.org/instance/WP3594;https://www.wikipathways.org/instance/WP411;https://www.wikipathways.org/instance/WP4258		R-HSA-72163 mRNA Splicing - Major Pathway;R-HSA-72172 mRNA Splicing;R-HSA-72203 Processing of Capped Intron-Containing Pre-mRNA;R-HSA-8953854 Metabolism of RNA	https://reactome.org/PathwayBrowser/#/R-HSA-72163;https://reactome.org/PathwayBrowser/#/R-HSA-72172;https://reactome.org/PathwayBrowser/#/R-HSA-72203;https://reactome.org/PathwayBrowser/#/R-HSA-8953854	G2M CHECKPOINT;MYC TARGETS V1;UV RESPONSE UP	https://www.gsea-msigdb.org/gsea/msigdb/human/geneset/HALLMARK_G2M_CHECKPOINT;https://www.gsea-msigdb.org/gsea/msigdb/human/geneset/HALLMARK_MYC_TARGETS_V1;https://www.gsea-msigdb.org/gsea/msigdb/human/geneset/HALLMARK_UV_RESPONSE_UP
P07900	Heat shock protein HSP 90-alpha OS=Homo sapiens OX=9606 GN=HSP90AA1 PE=1 SV=5	HSP90AA1	19.54	16	9	7	36753400	7.5653	cytoplasm	K04079	HSP90A; molecular chaperone HtpG	hsa05215 Prostate cancer; hsa04612 Antigen processing and presentation; hsa05200 Pathways in cancer; hsa05207 Chemical carcinogenesis - receptor activation; hsa04659 Th17 cell differentiation; hsa05418 Fluid shear stress and atherosclerosis; hsa05132 Salmonella infection; hsa04621 NOD-like receptor signaling pathway; hsa04657 IL-17 signaling pathway; hsa04151 PI3K-Akt signaling pathway; hsa04914 …	GO:0000003 reproduction; GO:0000086 G2/M transition of mitotic cell cycle; GO:0000226 microtubule cytoskeleton organization; GO:0000278 mitotic cell cycle; GO:0000578 embryonic axis specification; GO:0000723 telomere maintenance; GO:0000902 cell morphogenesis; GO:0001654 eye development; GO:0001745 compound eye morphogenesis; GO:0001751 compound eye photoreceptor cell differentiation; GO:0001752 …	GO:0000323 lytic vacuole; GO:0001726 ruffle; GO:0005576 extracellular region; GO:0005622 intracellular anatomical structure; GO:0005634 nucleus; GO:0005654 nucleoplasm; GO:0005667 transcription regulator complex; GO:0005694 chromosome; GO:0005700 polytene chromosome; GO:0005705 polytene chromosome interband; GO:0005737 cytoplasm; GO:0005764 lysosome; GO:0005765 lysosomal membrane; GO:0005773 vacu…	GO:0000166 nucleotide binding; GO:0001882 nucleoside binding; GO:0001883 purine nucleoside binding; GO:0001884 pyrimidine nucleoside binding; GO:0002134 UTP binding; GO:0002135 CTP binding; GO:0003676 nucleic acid binding; GO:0003723 RNA binding; GO:0003725 double-stranded RNA binding; GO:0003729 mRNA binding; GO:0003824 catalytic activity; GO:0004672 protein kinase activity; GO:0004713 protein t…	PF02518	Histidine kinase-, DNA gyrase B-, and HSP90-like ATPase	O	KOG0019	Molecular chaperone (HSP90 family)	WP1433 Nucleotide binding oligomerization domain NOD pathway;WP231 TNF alpha signaling pathway;WP2355 Corticotropin releasing hormone signaling pathway;WP2586 Aryl hydrocarbon receptor pathway;WP262 Ebstein Barr virus LMP1 signaling;WP2873 Aryl hydrocarbon receptor pathway;WP2875 Constitutive androstane receptor pathway;WP2876 Pregnane X receptor pathway;WP2880 Glucocorticoid receptor pathway;WP2…	https://www.wikipathways.org/instance/WP1433;https://www.wikipathways.org/instance/WP231;https://www.wikipathways.org/instance/WP2355;https://www.wikipathways.org/instance/WP2586;https://www.wikipathways.org/instance/WP262;https://www.wikipathways.org/instance/WP2873;https://www.wikipathways.org/instance/WP2875;https://www.wikipathways.org/instance/WP2876;https://www.wikipathways.org/instance/WP2…		R-HSA-1227986 Signaling by ERBB2;R-HSA-1227990 Signaling by ERBB2 in Cancer;R-HSA-1236382 Constitutive Signaling by Ligand-Responsive EGFR Cancer Variants;R-HSA-1266738 Developmental Biology;R-HSA-1280215 Cytokine Signaling in Immune system;R-HSA-1430728 Metabolism;R-HSA-1474151 Tetrahydrobiopterin (BH4) synthesis, recycling, salvage and regulation;R-HSA-162582 Signal Transduction;R-HSA-1632852 M…		FATTY ACID METABOLISM	https://www.gsea-msigdb.org/gsea/msigdb/human/geneset/HALLMARK_FATTY_ACID_METABOLISM
P18085	ADP-ribosylation factor 4 OS=Homo sapiens OX=9606 GN=ARF4 PE=1 SV=3	ARF4	11.67	2	1	1	36128500	7.55785	cytoplasm	K07939	ARF4; ADP-ribosylation factor 4	hsa04144 Endocytosis	GO:0000003 reproduction; GO:0001654 eye development; GO:0003006 developmental process involved in reproduction; GO:0003008 system process; GO:0006355 regulation of DNA-templated transcription; GO:0006357 regulation of transcription by RNA polymerase II; GO:0006807 nitrogen compound metabolic process; GO:0006810 transport; GO:0006836 neurotransmitter transport; GO:0006888 endoplasmic reticulum to …	GO:0001726 ruffle; GO:0005622 intracellular anatomical structure; GO:0005737 cytoplasm; GO:0005794 Golgi apparatus; GO:0005829 cytosol; GO:0005886 plasma membrane; GO:0012505 endomembrane system; GO:0016020 membrane; GO:0030425 dendrite; GO:0031252 cell leading edge; GO:0031253 cell projection membrane; GO:0031256 leading edge membrane; GO:0032587 ruffle membrane; GO:0036477 somatodendritic compa…	GO:0000166 nucleotide binding; GO:0001882 nucleoside binding; GO:0001883 purine nucleoside binding; GO:0003824 catalytic activity; GO:0003924 GTPase activity; GO:0005085 guanyl-nucleotide exchange factor activity; GO:0005102 signaling receptor binding; GO:0005154 epidermal growth factor receptor binding; GO:0005488 binding; GO:0005515 protein binding; GO:0005525 GTP binding; GO:0016462 pyrophosph…	PF00025	ADP-ribosylation factor family	U	KOG0070	GTP-binding ADP-ribosylation factor Arf1	WP3888 VEGFA VEGFR2 signaling	https://www.wikipathways.org/instance/WP3888		R-HSA-1852241 Organelle biogenesis and maintenance;R-HSA-199977 ER to Golgi Anterograde Transport;R-HSA-199991 Membrane Trafficking;R-HSA-392499 Metabolism of proteins;R-HSA-446203 Asparagine N-linked glycosylation;R-HSA-5617833 Cilium Assembly;R-HSA-5620916 VxPx cargo-targeting to cilium;R-HSA-5620920 Cargo trafficking to the periciliary membrane;R-HSA-5653656 Vesicle-mediated transport;R-HSA-59…	https://reactome.org/PathwayBrowser/#/R-HSA-1852241;https://reactome.org/PathwayBrowser/#/R-HSA-199977;https://reactome.org/PathwayBrowser/#/R-HSA-199991;https://reactome.org/PathwayBrowser/#/R-HSA-392499;https://reactome.org/PathwayBrowser/#/R-HSA-446203;https://reactome.org/PathwayBrowser/#/R-HSA-5617833;https://reactome.org/PathwayBrowser/#/R-HSA-5620916;https://reactome.org/PathwayBrowser/#/R…	COAGULATION	https://www.gsea-msigdb.org/gsea/msigdb/human/geneset/HALLMARK_COAGULATION
P23246	Splicing factor, proline- and glutamine-rich OS=Homo sapiens OX=9606 GN=SFPQ PE=1 SV=2	SFPQ	11.88	7	7	7	36032900	7.5567	nucleus	K13219			GO:0000003 reproduction; GO:0000122 negative regulation of transcription by RNA polymerase II; GO:0000375 RNA splicing, via transesterification reactions; GO:0000377 RNA splicing, via transesterification reactions with bulged adenosine as nucleophile; GO:0000380 alternative mRNA splicing, via spliceosome; GO:0000398 mRNA splicing, via spliceosome; GO:0000724 double-strand break repair via homolog…	GO:0000785 chromatin; GO:0005622 intracellular anatomical structure; GO:0005634 nucleus; GO:0005654 nucleoplasm; GO:0005667 transcription regulator complex; GO:0005681 spliceosomal complex; GO:0005694 chromosome; GO:0016363 nuclear matrix; GO:0016604 nuclear body; GO:0031974 membrane-enclosed lumen; GO:0031981 nuclear lumen; GO:0032991 protein-containing complex; GO:0034399 nuclear periphery; GO:…	GO:0000976 transcription cis-regulatory region binding; GO:0000977 RNA polymerase II transcription regulatory region sequence-specific DNA binding; GO:0000978 RNA polymerase II cis-regulatory region sequence-specific DNA binding; GO:0000981 DNA-binding transcription factor activity, RNA polymerase II-specific; GO:0000987 cis-regulatory region sequence-specific DNA binding; GO:0001067 transcriptio…	PF00076; PF08075	RNA recognition motif. (a.k.a. RRM, RBD, or RNP domain); NOPS (NUC059) domain	A	KOG0115	RNA-binding protein p54nrb (RRM superfamily)	WP3594 Circadian rhythm genes;WP411 mRNA processing;WP4241 Type 2 papillary renal cell carcinoma	https://www.wikipathways.org/instance/WP3594;https://www.wikipathways.org/instance/WP411;https://www.wikipathways.org/instance/WP4241	Transcription factor	R-HSA-162582 Signal Transduction;R-HSA-1643685 Disease;R-HSA-5663205 Infectious disease;R-HSA-8848021 Signaling by PTK6;R-HSA-8849468 PTK6 Regulates Proteins Involved in RNA Processing;R-HSA-9006927 Signaling by Non-Receptor Tyrosine Kinases;R-HSA-9635465 Suppression of apoptosis;R-HSA-9635486 Infection with Mycobacterium tuberculosis;R-HSA-9637690 Response of Mtb to phagocytosis;R-HSA-9824439 Ba…	https://reactome.org/PathwayBrowser/#/R-HSA-162582;https://reactome.org/PathwayBrowser/#/R-HSA-1643685;https://reactome.org/PathwayBrowser/#/R-HSA-5663205;https://reactome.org/PathwayBrowser/#/R-HSA-8848021;https://reactome.org/PathwayBrowser/#/R-HSA-8849468;https://reactome.org/PathwayBrowser/#/R-HSA-9006927;https://reactome.org/PathwayBrowser/#/R-HSA-9635465;https://reactome.org/PathwayBrowser/…	G2M CHECKPOINT	https://www.gsea-msigdb.org/gsea/msigdb/human/geneset/HALLMARK_G2M_CHECKPOINT
P37802	Transgelin-2 OS=Homo sapiens OX=9606 GN=TAGLN2 PE=1 SV=3	TAGLN2	28.14	5	5	4	36006900	7.55639	cytoplasm,nucleus	K20526			GO:0002576 platelet degranulation; GO:0006810 transport; GO:0006887 exocytosis; GO:0009888 tissue development; GO:0009987 cellular process; GO:0016192 vesicle-mediated transport; GO:0030154 cell differentiation; GO:0030855 epithelial cell differentiation; GO:0032502 developmental process; GO:0032940 secretion by cell; GO:0045055 regulated exocytosis; GO:0046903 secretion; GO:0048856 anatomical st…	GO:0005576 extracellular region; GO:0005622 intracellular anatomical structure; GO:0005737 cytoplasm; GO:0005829 cytosol;		PF00307	Calponin homology (CH) domain	Z	KOG2046	Calponin				R-HSA-109582 Hemostasis;R-HSA-114608 Platelet degranulation ;R-HSA-76002 Platelet activation, signaling and aggregation;R-HSA-76005 Response to elevated platelet cytosolic Ca2+	https://reactome.org/PathwayBrowser/#/R-HSA-109582;https://reactome.org/PathwayBrowser/#/R-HSA-114608;https://reactome.org/PathwayBrowser/#/R-HSA-76002;https://reactome.org/PathwayBrowser/#/R-HSA-76005
O15372	Eukaryotic translation initiation factor 3 subunit H OS=Homo sapiens OX=9606 GN=EIF3H PE=1 SV=1	EIF3H	16.48	6	6	6	34157700	7.53349	cytoplasm	K03247	EIF3H; translation initiation factor 3 subunit H	hsa05162 Measles	GO:0001944 vasculature development; GO:0006412 translation; GO:0006413 translational initiation; GO:0006417 regulation of translation; GO:0006446 regulation of translational initiation; GO:0006518 peptide metabolic process; GO:0006807 nitrogen compound metabolic process; GO:0007275 multicellular organism development; GO:0007399 nervous system development; GO:0007417 central nervous system develop…	GO:0005622 intracellular anatomical structure; GO:0005737 cytoplasm; GO:0005829 cytosol; GO:0005852 eukaryotic translation initiation factor 3 complex; GO:0032991 protein-containing complex; GO:0071541 eukaryotic translation initiation factor 3 complex, eIF3m;	GO:0003676 nucleic acid binding; GO:0003723 RNA binding; GO:0003743 translation initiation factor activity; GO:0005488 binding; GO:0008135 translation factor activity, RNA binding; GO:0097159 organic cyclic compound binding; GO:1901363 heterocyclic compound binding;			J	KOG1560	Translation initiation factor 3, subunit h (eIF-3h)	WP107 Translation factors;WP3888 VEGFA VEGFR2 signaling;WP4630 Measles virus infection;WP5027 nsp1 from SARS CoV 2 inhibits translation initiation in the host cell	https://www.wikipathways.org/instance/WP107;https://www.wikipathways.org/instance/WP3888;https://www.wikipathways.org/instance/WP4630;https://www.wikipathways.org/instance/WP5027		R-HSA-156827 L13a-mediated translational silencing of Ceruloplasmin expression;R-HSA-392499 Metabolism of proteins;R-HSA-72613 Eukaryotic Translation Initiation;R-HSA-72649 Translation initiation complex formation;R-HSA-72662 Activation of the mRNA upon binding of the cap-binding complex and eIFs, and subsequent binding to 43S;R-HSA-72689 Formation of a pool of free 40S subunits;R-HSA-72695 Forma…	https://reactome.org/PathwayBrowser/#/R-HSA-156827;https://reactome.org/PathwayBrowser/#/R-HSA-392499;https://reactome.org/PathwayBrowser/#/R-HSA-72613;https://reactome.org/PathwayBrowser/#/R-HSA-72649;https://reactome.org/PathwayBrowser/#/R-HSA-72662;https://reactome.org/PathwayBrowser/#/R-HSA-72689;https://reactome.org/PathwayBrowser/#/R-HSA-72695;https://reactome.org/PathwayBrowser/#/R-HSA-727…
Q05682	Caldesmon OS=Homo sapiens OX=9606 GN=CALD1 PE=1 SV=3	CALD1	12.86	10	10	10	33822500	7.52921	nucleus	K12327	CALD1; caldesmon	hsa04270 Vascular smooth muscle contraction	GO:0000003 reproduction; GO:0003008 system process; GO:0003012 muscle system process; GO:0006936 muscle contraction; GO:0006996 organelle organization; GO:0007010 cytoskeleton organization; GO:0007015 actin filament organization; GO:0007565 female pregnancy; GO:0009987 cellular process; GO:0016043 cellular component organization; GO:0022414 reproductive process; GO:0022607 cellular component asse…	GO:0005622 intracellular anatomical structure; GO:0005737 cytoplasm; GO:0005829 cytosol; GO:0005856 cytoskeleton; GO:0005884 actin filament; GO:0005886 plasma membrane; GO:0014069 postsynaptic density; GO:0015629 actin cytoskeleton; GO:0016020 membrane; GO:0030425 dendrite; GO:0032279 asymmetric synapse; GO:0036477 somatodendritic compartment; GO:0042995 cell projection; GO:0043005 neuron project…	GO:0003779 actin binding; GO:0005488 binding; GO:0005515 protein binding; GO:0005516 calmodulin binding; GO:0005523 tropomyosin binding; GO:0008092 cytoskeletal protein binding; GO:0017022 myosin binding; GO:0044548 S100 protein binding; GO:0045159 myosin II binding;						WP289 Myometrial relaxation and contraction pathways	https://www.wikipathways.org/instance/WP289		R-HSA-397014 Muscle contraction;R-HSA-445355 Smooth Muscle Contraction	https://reactome.org/PathwayBrowser/#/R-HSA-397014;https://reactome.org/PathwayBrowser/#/R-HSA-445355	EPITHELIAL MESENCHYMAL TRANSITION	https://www.gsea-msigdb.org/gsea/msigdb/human/geneset/HALLMARK_EPITHELIAL_MESENCHYMAL_TRANSITION
Q15149	Plectin OS=Homo sapiens OX=9606 GN=PLEC PE=1 SV=3	PLEC	16.65	75	75	72	33800800	7.52893	cytoplasm,nucleus	K10388			GO:0000003 reproduction; GO:0000226 microtubule cytoskeleton organization; GO:0000902 cell morphogenesis; GO:0001558 regulation of cell growth; GO:0001578 microtubule bundle formation; GO:0001700 embryonic development via the syncytial blastoderm; GO:0001709 cell fate determination; GO:0001763 morphogenesis of a branching structure; GO:0001952 regulation of cell-matrix adhesion; GO:0002009 morpho…	GO:0000235 astral microtubule; GO:0001726 ruffle; GO:0005576 extracellular region; GO:0005604 basement membrane; GO:0005622 intracellular anatomical structure; GO:0005634 nucleus; GO:0005737 cytoplasm; GO:0005794 Golgi apparatus; GO:0005818 aster; GO:0005819 spindle; GO:0005829 cytosol; GO:0005856 cytoskeleton; GO:0005874 microtubule; GO:0005876 spindle microtubule; GO:0005881 cytoplasmic microtu…	GO:0002020 protease binding; GO:0003779 actin binding; GO:0003824 catalytic activity; GO:0004857 enzyme inhibitor activity; GO:0004866 endopeptidase inhibitor activity; GO:0004869 cysteine-type endopeptidase inhibitor activity; GO:0005102 signaling receptor binding; GO:0005178 integrin binding; GO:0005198 structural molecule activity; GO:0005200 structural constituent of cytoskeleton; GO:0005488 …	PF03501; PF00307; PF17902; PF18373	Plectin/S10 domain; Calponin homology (CH) domain; SH3 domain; Spectrin like domain	J	KOG3344	40s ribosomal protein s10	WP4535 Envelope proteins and their potential roles in EDMD physiopathology	https://www.wikipathways.org/instance/WP4535		R-HSA-109581 Apoptosis;R-HSA-111465 Apoptotic cleavage of cellular proteins;R-HSA-1474244 Extracellular matrix organization;R-HSA-1474290 Collagen formation;R-HSA-1500931 Cell-Cell communication;R-HSA-2022090 Assembly of collagen fibrils and other multimeric structures;R-HSA-264870 Caspase-mediated cleavage of cytoskeletal proteins;R-HSA-446107 Type I hemidesmosome assembly;R-HSA-446728 Cell junc…	https://reactome.org/PathwayBrowser/#/R-HSA-109581;https://reactome.org/PathwayBrowser/#/R-HSA-111465;https://reactome.org/PathwayBrowser/#/R-HSA-1474244;https://reactome.org/PathwayBrowser/#/R-HSA-1474290;https://reactome.org/PathwayBrowser/#/R-HSA-1500931;https://reactome.org/PathwayBrowser/#/R-HSA-2022090;https://reactome.org/PathwayBrowser/#/R-HSA-264870;https://reactome.org/PathwayBrowser/#/…	IL2 STAT5 SIGNALING	https://www.gsea-msigdb.org/gsea/msigdb/human/geneset/HALLMARK_IL2_STAT5_SIGNALING
P29692	Elongation factor 1-delta OS=Homo sapiens OX=9606 GN=EEF1D PE=1 SV=5	EEF1D	12.46	3	3	3	33255700	7.52187	cytoplasm	K15410			GO:0006139 nucleobase-containing compound metabolic process; GO:0006351 DNA-templated transcription; GO:0006412 translation; GO:0006414 translational elongation; GO:0006518 peptide metabolic process; GO:0006725 cellular aromatic compound metabolic process; GO:0006807 nitrogen compound metabolic process; GO:0008152 metabolic process; GO:0009058 biosynthetic process; GO:0009059 macromolecule biosyn…	GO:0001650 fibrillar center; GO:0005622 intracellular anatomical structure; GO:0005634 nucleus; GO:0005730 nucleolus; GO:0005737 cytoplasm; GO:0005829 cytosol; GO:0005853 eukaryotic translation elongation factor 1 complex; GO:0031974 membrane-enclosed lumen; GO:0031981 nuclear lumen; GO:0032991 protein-containing complex; GO:0043226 organelle; GO:0043227 membrane-bounded organelle; GO:0043228 non…	GO:0003676 nucleic acid binding; GO:0003677 DNA binding; GO:0003723 RNA binding; GO:0003746 translation elongation factor activity; GO:0005488 binding; GO:0005515 protein binding; GO:0008134 transcription factor binding; GO:0008135 translation factor activity, RNA binding; GO:0031072 heat shock protein binding; GO:0097159 organic cyclic compound binding; GO:1901363 heterocyclic compound binding;	PF10587; PF00736	Eukaryotic elongation factor 1 beta central acidic region; EF-1 guanine nucleotide exchange domain	K	KOG1668	Elongation factor 1 beta/delta chain	WP107 Translation factors	https://www.wikipathways.org/instance/WP107		R-HSA-156842 Eukaryotic Translation Elongation;R-HSA-392499 Metabolism of proteins;R-HSA-72766 Translation	https://reactome.org/PathwayBrowser/#/R-HSA-156842;https://reactome.org/PathwayBrowser/#/R-HSA-392499;https://reactome.org/PathwayBrowser/#/R-HSA-72766
A0A8I5KQE6	Small ribosomal subunit protein uS2B OS=Homo sapiens OX=9606 GN=RPSA2 PE=3 SV=1	RPSA2	11.86	4	4	4	33066100	7.51938	cytoplasm	K02998	RP-SAe; small subunit ribosomal protein SAe	hsa03010 Ribosome; hsa05171 Coronavirus disease - COVID-19	GO:0000028 ribosomal small subunit assembly; GO:0000184 nuclear-transcribed mRNA catabolic process, nonsense-mediated decay; GO:0000447 endonucleolytic cleavage in ITS1 to separate SSU-rRNA from 5.8S rRNA and LSU-rRNA from tricistronic rRNA transcript (SSU-rRNA, 5.8S rRNA, LSU-rRNA); GO:0000460 maturation of 5.8S rRNA; GO:0000461 endonucleolytic cleavage to generate mature 3'-end of SSU-rRNA from…	GO:0005576 extracellular region; GO:0005604 basement membrane; GO:0005622 intracellular anatomical structure; GO:0005634 nucleus; GO:0005654 nucleoplasm; GO:0005737 cytoplasm; GO:0005829 cytosol; GO:0005840 ribosome; GO:0005886 plasma membrane; GO:0015935 small ribosomal subunit; GO:0016020 membrane; GO:0022626 cytosolic ribosome; GO:0022627 cytosolic small ribosomal subunit; GO:0030684 preriboso…	GO:0003735 structural constituent of ribosome; GO:0005055 laminin receptor activity; GO:0005198 structural molecule activity; GO:0005488 binding; GO:0005515 protein binding; GO:0043021 ribonucleoprotein complex binding; GO:0043022 ribosome binding; GO:0043236 laminin binding; GO:0044877 protein-containing complex binding; GO:0050840 extracellular matrix binding; GO:0098631 cell adhesion mediator …			J	KOG0830	40S ribosomal protein SA (P40)/Laminin receptor 1
P30101	Protein disulfide-isomerase A3 OS=Homo sapiens OX=9606 GN=PDIA3 PE=1 SV=4	PDIA3	22.38	11	11	11	32975200	7.51819	endoplasmic reticulum	K08056	PDIA3; protein disulfide-isomerase A3 [EC:5.3.4.1]	hsa05168 Herpes simplex virus 1 infection; hsa04612 Antigen processing and presentation; hsa05170 Human immunodeficiency virus 1 infection; hsa05169 Epstein-Barr virus infection; hsa04141 Protein processing in endoplasmic reticulum; hsa05163 Human cytomegalovirus infection	GO:0000003 reproduction; GO:0001666 response to hypoxia; GO:0002376 immune system process; GO:0002474 antigen processing and presentation of peptide antigen via MHC class I; GO:0002478 antigen processing and presentation of exogenous peptide antigen; GO:0002479 antigen processing and presentation of exogenous peptide antigen via MHC class I, TAP-dependent; GO:0002931 response to ischemia; GO:0003…	GO:0001669 acrosomal vesicle; GO:0005576 extracellular region; GO:0005615 extracellular space; GO:0005622 intracellular anatomical structure; GO:0005634 nucleus; GO:0005737 cytoplasm; GO:0005739 mitochondrion; GO:0005740 mitochondrial envelope; GO:0005758 mitochondrial intermembrane space; GO:0005768 endosome; GO:0005783 endoplasmic reticulum; GO:0005788 endoplasmic reticulum lumen; GO:0005789 en…	GO:0003756 protein disulfide isomerase activity; GO:0003810 protein-glutamine gamma-glutamyltransferase activity; GO:0003824 catalytic activity; GO:0004175 endopeptidase activity; GO:0004197 cysteine-type endopeptidase activity; GO:0004620 phospholipase activity; GO:0004629 phospholipase C activity; GO:0005102 signaling receptor binding; GO:0005488 binding; GO:0005515 protein binding; GO:0008081 …	PF00085; PF13848	Thioredoxin; Thioredoxin-like domain	O	KOG0190	Protein disulfide isomerase (prolyl 4-hydroxylase beta subunit)	WP3995 Prion disease pathway	https://www.wikipathways.org/instance/WP3995		R-HSA-1236974 ER-Phagosome pathway;R-HSA-1236975 Antigen processing-Cross presentation;R-HSA-1280218 Adaptive Immune System;R-HSA-168256 Immune System;R-HSA-392499 Metabolism of proteins;R-HSA-446203 Asparagine N-linked glycosylation;R-HSA-532668 N-glycan trimming in the ER and Calnexin/Calreticulin cycle;R-HSA-597592 Post-translational protein modification;R-HSA-901042 Calnexin/calreticulin cycl…	https://reactome.org/PathwayBrowser/#/R-HSA-1236974;https://reactome.org/PathwayBrowser/#/R-HSA-1236975;https://reactome.org/PathwayBrowser/#/R-HSA-1280218;https://reactome.org/PathwayBrowser/#/R-HSA-168256;https://reactome.org/PathwayBrowser/#/R-HSA-392499;https://reactome.org/PathwayBrowser/#/R-HSA-446203;https://reactome.org/PathwayBrowser/#/R-HSA-532668;https://reactome.org/PathwayBrowser/#/R…
Q9BUF5	Tubulin beta-6 chain OS=Homo sapiens OX=9606 GN=TUBB6 PE=1 SV=1	TUBB6	15.7	8	4	4	32856400	7.51662	cytoplasm,nucleus	K07375	TUBB; tubulin beta	hsa05016 Huntington disease; hsa04814 Motor proteins; hsa04540 Gap junction; hsa05012 Parkinson disease; hsa05010 Alzheimer disease; hsa05132 Salmonella infection; hsa04145 Phagosome; hsa05130 Pathogenic Escherichia coli infection; hsa05022 Pathways of neurodegeneration - multiple diseases; hsa05014 Amyotrophic lateral sclerosis; hsa05020 Prion disease		GO:0005622 intracellular anatomical structure; GO:0005856 cytoskeleton; GO:0005874 microtubule; GO:0015630 microtubule cytoskeleton; GO:0043226 organelle; GO:0043228 non-membrane-bounded organelle; GO:0043229 intracellular organelle; GO:0043232 intracellular non-membrane-bounded organelle; GO:0099080 supramolecular complex; GO:0099081 supramolecular polymer; GO:0099512 supramolecular fiber; GO:00…		PF00091; PF03953	Tubulin/FtsZ family, GTPase domain; Tubulin C-terminal domain	Z	KOG1375	Beta tubulin	WP2059 Alzheimer 39 s disease and miRNA effects;WP2272 Pathogenic Escherichia coli infection;WP2359 Parkin ubiquitin proteasomal system pathway;WP5124 Alzheimer 39 s disease	https://www.wikipathways.org/instance/WP2059;https://www.wikipathways.org/instance/WP2272;https://www.wikipathways.org/instance/WP2359;https://www.wikipathways.org/instance/WP5124		R-HSA-109582 Hemostasis;R-HSA-112314 Neurotransmitter receptors and postsynaptic signal transmission;R-HSA-112315 Transmission across Chemical Synapses;R-HSA-112316 Neuronal System;R-HSA-1169410 Antiviral mechanism by IFN-stimulated genes;R-HSA-1266738 Developmental Biology;R-HSA-1280215 Cytokine Signaling in Immune system;R-HSA-1280218 Adaptive Immune System;R-HSA-1445148 Translocation of SLC2A4…
P49368	T-complex protein 1 subunit gamma OS=Homo sapiens OX=9606 GN=CCT3 PE=1 SV=4	CCT3	16.33	11	11	11	31855500	7.50318	mitochondria	K09495			GO:0000003 reproduction; GO:0006457 protein folding; GO:0006458 'de novo' protein folding; GO:0006810 transport; GO:0007338 single fertilization; GO:0007339 binding of sperm to zona pellucida; GO:0008037 cell recognition; GO:0009566 fertilization; GO:0009889 regulation of biosynthetic process; GO:0009891 positive regulation of biosynthetic process; GO:0009893 positive regulation of metabolic proc…	GO:0002199 zona pellucida receptor complex; GO:0005622 intracellular anatomical structure; GO:0005737 cytoplasm; GO:0005829 cytosol; GO:0005832 chaperonin-containing T-complex; GO:0005856 cytoskeleton; GO:0005874 microtubule; GO:0005886 plasma membrane; GO:0015630 microtubule cytoskeleton; GO:0016020 membrane; GO:0032991 protein-containing complex; GO:0043209 myelin sheath; GO:0043226 organelle; …	GO:0003824 catalytic activity; GO:0005488 binding; GO:0005515 protein binding; GO:0016462 pyrophosphatase activity; GO:0016787 hydrolase activity; GO:0016817 hydrolase activity, acting on acid anhydrides; GO:0016818 hydrolase activity, acting on acid anhydrides, in phosphorus-containing anhydrides; GO:0016887 ATP hydrolysis activity; GO:0017111 ribonucleoside triphosphate phosphatase activity; GO…			O	KOG0364	Chaperonin complex component, TCP-1 gamma subunit (CCT3)	WP4949 16p11 2 proximal deletion syndrome	https://www.wikipathways.org/instance/WP4949		R-HSA-1852241 Organelle biogenesis and maintenance;R-HSA-389957 Prefoldin mediated transfer of substrate to CCT/TriC;R-HSA-389958 Cooperation of Prefoldin and TriC/CCT in actin and tubulin folding;R-HSA-389960 Formation of tubulin folding intermediates by CCT/TriC;R-HSA-390450 Folding of actin by CCT/TriC;R-HSA-390466 Chaperonin-mediated protein folding;R-HSA-390471 Association of TriC/CCT with t…	https://reactome.org/PathwayBrowser/#/R-HSA-1852241;https://reactome.org/PathwayBrowser/#/R-HSA-389957;https://reactome.org/PathwayBrowser/#/R-HSA-389958;https://reactome.org/PathwayBrowser/#/R-HSA-389960;https://reactome.org/PathwayBrowser/#/R-HSA-390450;https://reactome.org/PathwayBrowser/#/R-HSA-390466;https://reactome.org/PathwayBrowser/#/R-HSA-390471;https://reactome.org/PathwayBrowser/#/R-H…	MYC TARGETS V1	https://www.gsea-msigdb.org/gsea/msigdb/human/geneset/HALLMARK_MYC_TARGETS_V1
P68371	Tubulin beta-4B chain OS=Homo sapiens OX=9606 GN=TUBB4B PE=1 SV=1	TUBB4B	20.45	10	1	1	31814800	7.50263	cytoplasm,nucleus	K07375	TUBB; tubulin beta	hsa05016 Huntington disease; hsa04814 Motor proteins; hsa04540 Gap junction; hsa05012 Parkinson disease; hsa05010 Alzheimer disease; hsa05132 Salmonella infection; hsa04145 Phagosome; hsa05130 Pathogenic Escherichia coli infection; hsa05022 Pathways of neurodegeneration - multiple diseases; hsa05014 Amyotrophic lateral sclerosis; hsa05020 Prion disease	GO:0000086 G2/M transition of mitotic cell cycle; GO:0000278 mitotic cell cycle; GO:0001775 cell activation; GO:0001906 cell killing; GO:0001909 leukocyte mediated cytotoxicity; GO:0002228 natural killer cell mediated immunity; GO:0002252 immune effector process; GO:0002263 cell activation involved in immune response; GO:0002274 myeloid leukocyte activation; GO:0002275 myeloid cell activation inv…	GO:0000323 lytic vacuole; GO:0005576 extracellular region; GO:0005622 intracellular anatomical structure; GO:0005737 cytoplasm; GO:0005764 lysosome; GO:0005766 primary lysosome; GO:0005773 vacuole; GO:0005775 vacuolar lumen; GO:0005829 cytosol; GO:0005856 cytoskeleton; GO:0005874 microtubule; GO:0012505 endomembrane system; GO:0015630 microtubule cytoskeleton; GO:0030141 secretory granule; GO:003…	GO:0000166 nucleotide binding; GO:0001882 nucleoside binding; GO:0001883 purine nucleoside binding; GO:0003676 nucleic acid binding; GO:0003723 RNA binding; GO:0003725 double-stranded RNA binding; GO:0005102 signaling receptor binding; GO:0005488 binding; GO:0005515 protein binding; GO:0005525 GTP binding; GO:0017076 purine nucleotide binding; GO:0019001 guanyl nucleotide binding; GO:0032549 ribo…	PF00091; PF03953	Tubulin/FtsZ family, GTPase domain; Tubulin C-terminal domain	Z	KOG1375	Beta tubulin	WP2059 Alzheimer 39 s disease and miRNA effects;WP2272 Pathogenic Escherichia coli infection;WP2359 Parkin ubiquitin proteasomal system pathway;WP5124 Alzheimer 39 s disease	https://www.wikipathways.org/instance/WP2059;https://www.wikipathways.org/instance/WP2272;https://www.wikipathways.org/instance/WP2359;https://www.wikipathways.org/instance/WP5124		R-HSA-109582 Hemostasis;R-HSA-112314 Neurotransmitter receptors and postsynaptic signal transmission;R-HSA-112315 Transmission across Chemical Synapses;R-HSA-112316 Neuronal System;R-HSA-1169410 Antiviral mechanism by IFN-stimulated genes;R-HSA-1266738 Developmental Biology;R-HSA-1280215 Cytokine Signaling in Immune system;R-HSA-1280218 Adaptive Immune System;R-HSA-1445148 Translocation of SLC2A4…
P02545	Prelamin-A/C OS=Homo sapiens OX=9606 GN=LMNA PE=1 SV=1	LMNA	26.05	19	19	19	31350500	7.49624	nucleus	K12641	LMNA; lamin A/C	hsa05410 Hypertrophic cardiomyopathy; hsa04210 Apoptosis; hsa05412 Arrhythmogenic right ventricular cardiomyopathy; hsa05414 Dilated cardiomyopathy	GO:0000003 reproduction; GO:0000226 microtubule cytoskeleton organization; GO:0000278 mitotic cell cycle; GO:0000280 nuclear division; GO:0000910 cytokinesis; GO:0001654 eye development; GO:0001666 response to hypoxia; GO:0001745 compound eye morphogenesis; GO:0001763 morphogenesis of a branching structure; GO:0002009 morphogenesis of an epithelium; GO:0002682 regulation of immune system process;…	GO:0005622 intracellular anatomical structure; GO:0005634 nucleus; GO:0005635 nuclear envelope; GO:0005638 lamin filament; GO:0005652 nuclear lamina; GO:0005654 nucleoplasm; GO:0005737 cytoplasm; GO:0005829 cytosol; GO:0005856 cytoskeleton; GO:0005882 intermediate filament; GO:0012505 endomembrane system; GO:0016020 membrane; GO:0016363 nuclear matrix; GO:0031090 organelle membrane; GO:0031965 nu…	GO:0005102 signaling receptor binding; GO:0005198 structural molecule activity; GO:0005488 binding; GO:0005515 protein binding; GO:0008157 protein phosphatase 1 binding; GO:0019899 enzyme binding; GO:0019902 phosphatase binding; GO:0019903 protein phosphatase binding; GO:0042393 histone binding; GO:0042802 identical protein binding;	PF00932	Lamin Tail Domain	DY	KOG0977	Nuclear envelope protein lamin, intermediate filament superfamily	WP2118 Arrhythmogenic right ventricular cardiomyopathy;WP236 Adipogenesis;WP314 Fas ligand pathway and stress induction of heat shock proteins;WP4299 Lamin A processing pathway;WP4758 Nephrotic syndrome;WP4844 Influence of laminopathies on Wnt signaling;WP4879 Overlap between signal transduction pathways contributing to LMNA laminopathies;WP5102 Familial partial lipodystrophy;WP5103 Progeria asso…	https://www.wikipathways.org/instance/WP2118;https://www.wikipathways.org/instance/WP236;https://www.wikipathways.org/instance/WP314;https://www.wikipathways.org/instance/WP4299;https://www.wikipathways.org/instance/WP4758;https://www.wikipathways.org/instance/WP4844;https://www.wikipathways.org/instance/WP4879;https://www.wikipathways.org/instance/WP5102;https://www.wikipathways.org/instance/WP5…	Transcription factor	R-HSA-1643685 Disease;R-HSA-2262752 Cellular responses to stress;R-HSA-381038 XBP1(S) activates chaperone genes;R-HSA-381070 IRE1alpha activates chaperones;R-HSA-381119 Unfolded Protein Response (UPR);R-HSA-5663202 Diseases of signal transduction by growth factor receptors and second messengers;R-HSA-6802952 Signaling by BRAF and RAF1 fusions;R-HSA-6802957 Oncogenic MAPK signaling;R-HSA-8953897 C…	https://reactome.org/PathwayBrowser/#/R-HSA-1643685;https://reactome.org/PathwayBrowser/#/R-HSA-2262752;https://reactome.org/PathwayBrowser/#/R-HSA-381038;https://reactome.org/PathwayBrowser/#/R-HSA-381070;https://reactome.org/PathwayBrowser/#/R-HSA-381119;https://reactome.org/PathwayBrowser/#/R-HSA-5663202;https://reactome.org/PathwayBrowser/#/R-HSA-6802952;https://reactome.org/PathwayBrowser/#/…	APOPTOSIS	https://www.gsea-msigdb.org/gsea/msigdb/human/geneset/HALLMARK_APOPTOSIS
P20700	Lamin-B1 OS=Homo sapiens OX=9606 GN=LMNB1 PE=1 SV=2	LMNB1	16.55	10	10	10	31222800	7.49447	nucleus	K07611	LMNB; lamin B	hsa04210 Apoptosis	GO:0000003 reproduction; GO:0000226 microtubule cytoskeleton organization; GO:0000278 mitotic cell cycle; GO:0000280 nuclear division; GO:0000910 cytokinesis; GO:0001654 eye development; GO:0001666 response to hypoxia; GO:0001745 compound eye morphogenesis; GO:0001763 morphogenesis of a branching structure; GO:0001932 regulation of protein phosphorylation; GO:0001934 positive regulation of protei…	GO:0005622 intracellular anatomical structure; GO:0005634 nucleus; GO:0005635 nuclear envelope; GO:0005637 nuclear inner membrane; GO:0005638 lamin filament; GO:0005652 nuclear lamina; GO:0005654 nucleoplasm; GO:0005737 cytoplasm; GO:0005829 cytosol; GO:0005856 cytoskeleton; GO:0005882 intermediate filament; GO:0012505 endomembrane system; GO:0016020 membrane; GO:0016363 nuclear matrix; GO:001986…	GO:0005102 signaling receptor binding; GO:0005198 structural molecule activity; GO:0005488 binding; GO:0005515 protein binding; GO:0008432 JUN kinase binding; GO:0019899 enzyme binding; GO:0019900 kinase binding; GO:0019901 protein kinase binding; GO:0042393 histone binding; GO:0042802 identical protein binding; GO:0043274 phospholipase binding;	PF00932	Lamin Tail Domain	DY	KOG0977	Nuclear envelope protein lamin, intermediate filament superfamily	WP314 Fas ligand pathway and stress induction of heat shock proteins;WP5102 Familial partial lipodystrophy;WP5103 Progeria associated lipodystrophy;WP5104 Acquired partial lipodystrophy Barraquer Simons syndrome	https://www.wikipathways.org/instance/WP314;https://www.wikipathways.org/instance/WP5102;https://www.wikipathways.org/instance/WP5103;https://www.wikipathways.org/instance/WP5104	Transcription factor	R-HSA-109581 Apoptosis;R-HSA-111465 Apoptotic cleavage of cellular proteins;R-HSA-1221632 Meiotic synapsis;R-HSA-1280215 Cytokine Signaling in Immune system;R-HSA-1474165 Reproduction;R-HSA-1500620 Meiosis;R-HSA-162582 Signal Transduction;R-HSA-1640170 Cell Cycle;R-HSA-1643685 Disease;R-HSA-168256 Immune System;R-HSA-194315 Signaling by Rho GTPases;R-HSA-2262752 Cellular responses to stress;R-HSA…	https://reactome.org/PathwayBrowser/#/R-HSA-109581;https://reactome.org/PathwayBrowser/#/R-HSA-111465;https://reactome.org/PathwayBrowser/#/R-HSA-1221632;https://reactome.org/PathwayBrowser/#/R-HSA-1280215;https://reactome.org/PathwayBrowser/#/R-HSA-1474165;https://reactome.org/PathwayBrowser/#/R-HSA-1500620;https://reactome.org/PathwayBrowser/#/R-HSA-162582;https://reactome.org/PathwayBrowser/#/…	MITOTIC SPINDLE;G2M CHECKPOINT;E2F TARGETS	https://www.gsea-msigdb.org/gsea/msigdb/human/geneset/HALLMARK_MITOTIC_SPINDLE;https://www.gsea-msigdb.org/gsea/msigdb/human/geneset/HALLMARK_G2M_CHECKPOINT;https://www.gsea-msigdb.org/gsea/msigdb/human/geneset/HALLMARK_E2F_TARGETS
P24844	Myosin regulatory light polypeptide 9 OS=Homo sapiens OX=9606 GN=MYL9 PE=1 SV=4	MYL9	23.26	4	4	4	31057100	7.49216	mitochondria	K12755	MYL9; myosin regulatory light chain 9	hsa04510 Focal adhesion; hsa04270 Vascular smooth muscle contraction; hsa04921 Oxytocin signaling pathway; hsa04360 Axon guidance; hsa04814 Motor proteins; hsa04530 Tight junction; hsa05131 Shigellosis; hsa05132 Salmonella infection; hsa04810 Regulation of actin cytoskeleton; hsa04024 cAMP signaling pathway; hsa04520 Adherens junction; hsa04670 Leukocyte transendothelial migration; hsa04022 cGMP-…	GO:0000003 reproduction; GO:0000278 mitotic cell cycle; GO:0000281 mitotic cytokinesis; GO:0000902 cell morphogenesis; GO:0000910 cytokinesis; GO:0001667 ameboidal-type cell migration; GO:0001700 embryonic development via the syncytial blastoderm; GO:0001736 establishment of planar polarity; GO:0001738 morphogenesis of a polarized epithelium; GO:0001894 tissue homeostasis; GO:0002009 morphogenesi…	GO:0001725 stress fiber; GO:0005576 extracellular region; GO:0005622 intracellular anatomical structure; GO:0005737 cytoplasm; GO:0005819 spindle; GO:0005829 cytosol; GO:0005856 cytoskeleton; GO:0005859 muscle myosin complex; GO:0005886 plasma membrane; GO:0005911 cell-cell junction; GO:0005912 adherens junction; GO:0005938 cell cortex; GO:0015629 actin cytoskeleton; GO:0015630 microtubule cytosk…	GO:0005198 structural molecule activity; GO:0005488 binding; GO:0005515 protein binding; GO:0008092 cytoskeletal protein binding; GO:0008307 structural constituent of muscle; GO:0017022 myosin binding; GO:0032036 myosin heavy chain binding; GO:0045159 myosin II binding; GO:0046982 protein heterodimerization activity; GO:0046983 protein dimerization activity;	PF13405; PF13833	EF-hand domain; EF-hand domain pair	Z	KOG0031	Myosin regulatory light chain, EF-Hand protein superfamily	WP306 Focal adhesion;WP383 Striated muscle contraction pathway	https://www.wikipathways.org/instance/WP306;https://www.wikipathways.org/instance/WP383		R-HSA-1266738 Developmental Biology;R-HSA-162582 Signal Transduction;R-HSA-194315 Signaling by Rho GTPases;R-HSA-195258 RHO GTPase Effectors;R-HSA-212436 Generic Transcription Pathway;R-HSA-2682334 EPH-Ephrin signaling;R-HSA-373755 Semaphorin interactions;R-HSA-3928663 EPHA-mediated growth cone collapse;R-HSA-397014 Muscle contraction;R-HSA-400685 Sema4D in semaphorin signaling;R-HSA-416572 Sema4…	https://reactome.org/PathwayBrowser/#/R-HSA-1266738;https://reactome.org/PathwayBrowser/#/R-HSA-162582;https://reactome.org/PathwayBrowser/#/R-HSA-194315;https://reactome.org/PathwayBrowser/#/R-HSA-195258;https://reactome.org/PathwayBrowser/#/R-HSA-212436;https://reactome.org/PathwayBrowser/#/R-HSA-2682334;https://reactome.org/PathwayBrowser/#/R-HSA-373755;https://reactome.org/PathwayBrowser/#/R-…	APICAL JUNCTION;EPITHELIAL MESENCHYMAL TRANSITION	https://www.gsea-msigdb.org/gsea/msigdb/human/geneset/HALLMARK_APICAL_JUNCTION;https://www.gsea-msigdb.org/gsea/msigdb/human/geneset/HALLMARK_EPITHELIAL_MESENCHYMAL_TRANSITION
P59998	Actin-related protein 2/3 complex subunit 4 OS=Homo sapiens OX=9606 GN=ARPC4 PE=1 SV=3	ARPC4	17.86	3	3	3	30370900	7.48246	mitochondria	K05755	ARPC4; actin related protein 2/3 complex, subunit 4	hsa04666 Fc gamma R-mediated phagocytosis; hsa04530 Tight junction; hsa05131 Shigellosis; hsa05100 Bacterial invasion of epithelial cells; hsa05132 Salmonella infection; hsa04810 Regulation of actin cytoskeleton; hsa05130 Pathogenic Escherichia coli infection; hsa04144 Endocytosis; hsa05135 Yersinia infection	GO:0000902 cell morphogenesis; GO:0001667 ameboidal-type cell migration; GO:0002009 morphogenesis of an epithelium; GO:0002252 immune effector process; GO:0002253 activation of immune response; GO:0002376 immune system process; GO:0002429 immune response-activating cell surface receptor signaling pathway; GO:0002431 Fc receptor mediated stimulatory signaling pathway; GO:0002433 immune response-re…	GO:0005622 intracellular anatomical structure; GO:0005737 cytoplasm; GO:0005829 cytosol; GO:0005856 cytoskeleton; GO:0005885 Arp2/3 protein complex; GO:0015629 actin cytoskeleton; GO:0032991 protein-containing complex; GO:0043226 organelle; GO:0043228 non-membrane-bounded organelle; GO:0043229 intracellular organelle; GO:0043232 intracellular non-membrane-bounded organelle;	GO:0003779 actin binding; GO:0005198 structural molecule activity; GO:0005200 structural constituent of cytoskeleton; GO:0005488 binding; GO:0005515 protein binding; GO:0008092 cytoskeletal protein binding; GO:0019899 enzyme binding;			Z	KOG1876	Actin-related protein Arp2/3 complex, subunit ARPC4	WP2272 Pathogenic Escherichia coli infection	https://www.wikipathways.org/instance/WP2272		R-HSA-1266738 Developmental Biology;R-HSA-162582 Signal Transduction;R-HSA-1643685 Disease;R-HSA-168249 Innate Immune System;R-HSA-168256 Immune System;R-HSA-194315 Signaling by Rho GTPases;R-HSA-195258 RHO GTPase Effectors;R-HSA-199991 Membrane Trafficking;R-HSA-2029480 Fcgamma receptor (FCGR) dependent phagocytosis;R-HSA-2029482 Regulation of actin dynamics for phagocytic cup formation;R-HSA-26…	https://reactome.org/PathwayBrowser/#/R-HSA-1266738;https://reactome.org/PathwayBrowser/#/R-HSA-162582;https://reactome.org/PathwayBrowser/#/R-HSA-1643685;https://reactome.org/PathwayBrowser/#/R-HSA-168249;https://reactome.org/PathwayBrowser/#/R-HSA-168256;https://reactome.org/PathwayBrowser/#/R-HSA-194315;https://reactome.org/PathwayBrowser/#/R-HSA-195258;https://reactome.org/PathwayBrowser/#/R-…
O00299	Chloride intracellular channel protein 1 OS=Homo sapiens OX=9606 GN=CLIC1 PE=1 SV=4	CLIC1	21.16	5	5	5	30156000	7.47937	cytoplasm	K05021			GO:0006810 transport; GO:0006811 monoatomic ion transport; GO:0006820 monoatomic anion transport; GO:0006821 chloride transport; GO:0007154 cell communication; GO:0007165 signal transduction; GO:0009987 cellular process; GO:0015698 inorganic anion transport; GO:0023052 signaling; GO:0030278 regulation of ossification; GO:0034220 monoatomic ion transmembrane transport; GO:0042391 regulation of mem…	GO:0005576 extracellular region; GO:0005615 extracellular space; GO:0005622 intracellular anatomical structure; GO:0005634 nucleus; GO:0005635 nuclear envelope; GO:0005737 cytoplasm; GO:0005739 mitochondrion; GO:0005903 brush border; GO:0012505 endomembrane system; GO:0031967 organelle envelope; GO:0031975 envelope; GO:0031982 vesicle; GO:0043226 organelle; GO:0043227 membrane-bounded organelle; …	GO:0005215 transporter activity; GO:0005216 monoatomic ion channel activity; GO:0005244 voltage-gated monoatomic ion channel activity; GO:0005247 voltage-gated chloride channel activity; GO:0005253 monoatomic anion channel activity; GO:0005254 chloride channel activity; GO:0008308 voltage-gated monoatomic anion channel activity; GO:0008509 monoatomic anion transmembrane transporter activity; GO:0…	PF13409; PF13410	Glutathione S-transferase, N-terminal domain; Glutathione S-transferase, C-terminal domain	P	KOG1422	Intracellular Cl- channel CLIC, contains GST domain	WP3888 VEGFA VEGFR2 signaling	https://www.wikipathways.org/instance/WP3888
P25786	Proteasome subunit alpha type-1 OS=Homo sapiens OX=9606 GN=PSMA1 PE=1 SV=1	PSMA1	9.51	2	2	2	28986300	7.46219	cytoplasm	K02725	PSMA1; 20S proteasome subunit alpha 6 [EC:3.4.25.1]	hsa05017 Spinocerebellar ataxia; hsa05016 Huntington disease; hsa03050 Proteasome; hsa05012 Parkinson disease; hsa05010 Alzheimer disease; hsa05022 Pathways of neurodegeneration - multiple diseases; hsa05014 Amyotrophic lateral sclerosis; hsa05020 Prion disease	GO:0000003 reproduction; GO:0001703 gastrulation with mouth forming first; GO:0002682 regulation of immune system process; GO:0002683 negative regulation of immune system process; GO:0002861 regulation of inflammatory response to antigenic stimulus; GO:0002862 negative regulation of inflammatory response to antigenic stimulus; GO:0003006 developmental process involved in reproduction; GO:0006508 …	GO:0000502 proteasome complex; GO:0001673 male germ cell nucleus; GO:0005622 intracellular anatomical structure; GO:0005634 nucleus; GO:0005654 nucleoplasm; GO:0005737 cytoplasm; GO:0005813 centrosome; GO:0005815 microtubule organizing center; GO:0005829 cytosol; GO:0005839 proteasome core complex; GO:0005844 polysome; GO:0005856 cytoskeleton; GO:0015630 microtubule cytoskeleton; GO:0019773 prote…	GO:0001530 lipopolysaccharide binding; GO:0003676 nucleic acid binding; GO:0003723 RNA binding; GO:0005488 binding; GO:0005515 protein binding; GO:0008289 lipid binding; GO:0097159 organic cyclic compound binding; GO:0097367 carbohydrate derivative binding; GO:1901363 heterocyclic compound binding;	PF00227	Proteasome subunit	O	KOG0863	20S proteasome, regulatory subunit alpha type PSMA1/PRE5	WP183 Proteasome degradation;WP2059 Alzheimer 39 s disease and miRNA effects;WP5124 Alzheimer 39 s disease	https://www.wikipathways.org/instance/WP183;https://www.wikipathways.org/instance/WP2059;https://www.wikipathways.org/instance/WP5124		R-HSA-109581 Apoptosis;R-HSA-1168372 Downstream signaling events of B Cell Receptor (BCR);R-HSA-1169091 Activation of NF-kappaB in B cells;R-HSA-1234174 Cellular response to hypoxia;R-HSA-1234176 Oxygen-dependent proline hydroxylation of Hypoxia-inducible Factor Alpha;R-HSA-1236974 ER-Phagosome pathway;R-HSA-1236975 Antigen processing-Cross presentation;R-HSA-1236978 Cross-presentation of soluble…		MYC TARGETS V1	https://www.gsea-msigdb.org/gsea/msigdb/human/geneset/HALLMARK_MYC_TARGETS_V1
P51991	Heterogeneous nuclear ribonucleoprotein A3 OS=Homo sapiens OX=9606 GN=HNRNPA3 PE=1 SV=2	HNRNPA3	19.05	6	6	6	28864500	7.46036	nucleus	K12741	HNRNPA1_3; heterogeneous nuclear ribonucleoprotein A1/A3	hsa03040 Spliceosome; hsa05014 Amyotrophic lateral sclerosis	GO:0000003 reproduction; GO:0000375 RNA splicing, via transesterification reactions; GO:0000377 RNA splicing, via transesterification reactions with bulged adenosine as nucleophile; GO:0000381 regulation of alternative mRNA splicing, via spliceosome; GO:0000398 mRNA splicing, via spliceosome; GO:0001654 eye development; GO:0001745 compound eye morphogenesis; GO:0003006 developmental process invol…	GO:0000781 chromosome, telomeric region; GO:0000785 chromatin; GO:0000792 heterochromatin; GO:0005622 intracellular anatomical structure; GO:0005634 nucleus; GO:0005654 nucleoplasm; GO:0005681 spliceosomal complex; GO:0005694 chromosome; GO:0005700 polytene chromosome; GO:0005703 polytene chromosome puff; GO:0005737 cytoplasm; GO:0016604 nuclear body; GO:0016607 nuclear speck; GO:0031974 membrane…	GO:0003676 nucleic acid binding; GO:0003677 DNA binding; GO:0003723 RNA binding; GO:0003727 single-stranded RNA binding; GO:0003729 mRNA binding; GO:0003730 mRNA 3'-UTR binding; GO:0005215 transporter activity; GO:0005488 binding; GO:0015932 nucleobase-containing compound transmembrane transporter activity; GO:0022857 transmembrane transporter activity; GO:0022884 macromolecule transmembrane tran…	PF00076	RNA recognition motif. (a.k.a. RRM, RBD, or RNP domain)	R	KOG0118	FOG: RRM domain				R-HSA-72163 mRNA Splicing - Major Pathway;R-HSA-72172 mRNA Splicing;R-HSA-72203 Processing of Capped Intron-Containing Pre-mRNA;R-HSA-8953854 Metabolism of RNA	https://reactome.org/PathwayBrowser/#/R-HSA-72163;https://reactome.org/PathwayBrowser/#/R-HSA-72172;https://reactome.org/PathwayBrowser/#/R-HSA-72203;https://reactome.org/PathwayBrowser/#/R-HSA-8953854	MYC TARGETS V1	https://www.gsea-msigdb.org/gsea/msigdb/human/geneset/HALLMARK_MYC_TARGETS_V1
Q96AE4	Far upstream element-binding protein 1 OS=Homo sapiens OX=9606 GN=FUBP1 PE=1 SV=3	FUBP1	17.08	9	9	9	28798100	7.45936	cytoplasm	K13210			GO:0000003 reproduction; GO:0000381 regulation of alternative mRNA splicing, via spliceosome; GO:0002376 immune system process; GO:0002520 immune system development; GO:0006139 nucleobase-containing compound metabolic process; GO:0006351 DNA-templated transcription; GO:0006355 regulation of DNA-templated transcription; GO:0006357 regulation of transcription by RNA polymerase II; GO:0006366 transc…	GO:0005622 intracellular anatomical structure; GO:0005634 nucleus; GO:0005654 nucleoplasm; GO:0031974 membrane-enclosed lumen; GO:0031981 nuclear lumen; GO:0043226 organelle; GO:0043227 membrane-bounded organelle; GO:0043229 intracellular organelle; GO:0043231 intracellular membrane-bounded organelle; GO:0043233 organelle lumen; GO:0070013 intracellular organelle lumen;	GO:0000981 DNA-binding transcription factor activity, RNA polymerase II-specific; GO:0001228 DNA-binding transcription activator activity, RNA polymerase II-specific; GO:0003676 nucleic acid binding; GO:0003677 DNA binding; GO:0003697 single-stranded DNA binding; GO:0003700 DNA-binding transcription factor activity; GO:0003723 RNA binding; GO:0003729 mRNA binding; GO:0005488 binding; GO:0005515 p…	PF00013; PF09005	KH domain; Domain of unknown function (DUF1897)	A	KOG1676	K-homology type RNA binding proteins			Transcription factor
P08134	Rho-related GTP-binding protein RhoC OS=Homo sapiens OX=9606 GN=RHOC PE=1 SV=1	RHOC	12.44	3	3	1	28201700	7.45028	cytoplasm	K07857			GO:0000003 reproduction; GO:0000278 mitotic cell cycle; GO:0000281 mitotic cytokinesis; GO:0000902 cell morphogenesis; GO:0000910 cytokinesis; GO:0000912 assembly of actomyosin apparatus involved in cytokinesis; GO:0000915 actomyosin contractile ring assembly; GO:0001654 eye development; GO:0001655 urogenital system development; GO:0001667 ameboidal-type cell migration; GO:0001700 embryonic devel…	GO:0005622 intracellular anatomical structure; GO:0005634 nucleus; GO:0005737 cytoplasm; GO:0005829 cytosol; GO:0005886 plasma membrane; GO:0005911 cell-cell junction; GO:0005938 cell cortex; GO:0016020 membrane; GO:0030054 cell junction; GO:0032153 cell division site; GO:0032154 cleavage furrow; GO:0032420 stereocilium; GO:0032421 stereocilium bundle; GO:0042995 cell projection; GO:0043005 neuro…	GO:0000166 nucleotide binding; GO:0001882 nucleoside binding; GO:0001883 purine nucleoside binding; GO:0003824 catalytic activity; GO:0003924 GTPase activity; GO:0005488 binding; GO:0005515 protein binding; GO:0005525 GTP binding; GO:0016462 pyrophosphatase activity; GO:0016787 hydrolase activity; GO:0016817 hydrolase activity, acting on acid anhydrides; GO:0016818 hydrolase activity, acting on a…	PF00071	Ras family	R	KOG0393	Ras-related small GTPase, Rho type	WP2431 Spinal cord injury;WP3888 VEGFA VEGFR2 signaling;WP4217 Ebola virus infection in host	https://www.wikipathways.org/instance/WP2431;https://www.wikipathways.org/instance/WP3888;https://www.wikipathways.org/instance/WP4217		R-HSA-1266738 Developmental Biology;R-HSA-162582 Signal Transduction;R-HSA-194315 Signaling by Rho GTPases;R-HSA-195258 RHO GTPase Effectors;R-HSA-372790 Signaling by GPCR;R-HSA-373755 Semaphorin interactions;R-HSA-388396 GPCR downstream signalling;R-HSA-400685 Sema4D in semaphorin signaling;R-HSA-416482 G alpha (12/13) signalling events;R-HSA-416572 Sema4D induced cell migration and growth-cone …	https://reactome.org/PathwayBrowser/#/R-HSA-1266738;https://reactome.org/PathwayBrowser/#/R-HSA-162582;https://reactome.org/PathwayBrowser/#/R-HSA-194315;https://reactome.org/PathwayBrowser/#/R-HSA-195258;https://reactome.org/PathwayBrowser/#/R-HSA-372790;https://reactome.org/PathwayBrowser/#/R-HSA-373755;https://reactome.org/PathwayBrowser/#/R-HSA-388396;https://reactome.org/PathwayBrowser/#/R-H…
P60660	Myosin light polypeptide 6 OS=Homo sapiens OX=9606 GN=MYL6 PE=1 SV=2	MYL6	39.07	5	5	5	27403000	7.4378	cytoplasm	K12751	MYL6; myosin light chain 6	hsa04270 Vascular smooth muscle contraction; hsa04921 Oxytocin signaling pathway; hsa04814 Motor proteins; hsa04530 Tight junction	GO:0003008 system process; GO:0003012 muscle system process; GO:0006936 muscle contraction; GO:0007275 multicellular organism development; GO:0007517 muscle organ development; GO:0007519 skeletal muscle tissue development; GO:0009888 tissue development; GO:0009987 cellular process; GO:0014706 striated muscle tissue development; GO:0030029 actin filament-based process; GO:0030048 actin filament-ba…	GO:0005622 intracellular anatomical structure; GO:0005737 cytoplasm; GO:0005829 cytosol; GO:0005856 cytoskeleton; GO:0005903 brush border; GO:0015629 actin cytoskeleton; GO:0016459 myosin complex; GO:0016461 unconventional myosin complex; GO:0032991 protein-containing complex; GO:0043226 organelle; GO:0043228 non-membrane-bounded organelle; GO:0043229 intracellular organelle; GO:0043232 intracell…	GO:0003774 cytoskeletal motor activity; GO:0003824 catalytic activity; GO:0005198 structural molecule activity; GO:0008307 structural constituent of muscle; GO:0016462 pyrophosphatase activity; GO:0016787 hydrolase activity; GO:0016817 hydrolase activity, acting on acid anhydrides; GO:0016818 hydrolase activity, acting on acid anhydrides, in phosphorus-containing anhydrides; GO:0016887 ATP hydrol…			Z	KOG0030	Myosin essential light chain, EF-Hand protein superfamily	WP4352 Ciliary landscape	https://www.wikipathways.org/instance/WP4352		R-HSA-1266738 Developmental Biology;R-HSA-162582 Signal Transduction;R-HSA-194315 Signaling by Rho GTPases;R-HSA-195258 RHO GTPase Effectors;R-HSA-2682334 EPH-Ephrin signaling;R-HSA-373755 Semaphorin interactions;R-HSA-3928663 EPHA-mediated growth cone collapse;R-HSA-397014 Muscle contraction;R-HSA-400685 Sema4D in semaphorin signaling;R-HSA-416572 Sema4D induced cell migration and growth-cone co…	https://reactome.org/PathwayBrowser/#/R-HSA-1266738;https://reactome.org/PathwayBrowser/#/R-HSA-162582;https://reactome.org/PathwayBrowser/#/R-HSA-194315;https://reactome.org/PathwayBrowser/#/R-HSA-195258;https://reactome.org/PathwayBrowser/#/R-HSA-2682334;https://reactome.org/PathwayBrowser/#/R-HSA-373755;https://reactome.org/PathwayBrowser/#/R-HSA-3928663;https://reactome.org/PathwayBrowser/#/R…
P06748	Nucleophosmin OS=Homo sapiens OX=9606 GN=NPM1 PE=1 SV=2	NPM1	8.16	2	2	2	27078300	7.43262	nucleus	K11276			GO:0000054 ribosomal subunit export from nucleus; GO:0000055 ribosomal large subunit export from nucleus; GO:0000056 ribosomal small subunit export from nucleus; GO:0000226 microtubule cytoskeleton organization; GO:0000448 cleavage in ITS2 between 5.8S rRNA and LSU-rRNA of tricistronic rRNA transcript (SSU-rRNA, 5.8S rRNA, LSU-rRNA); GO:0000460 maturation of 5.8S rRNA; GO:0000463 maturation of LS…	GO:0000922 spindle pole; GO:0001652 granular component; GO:0005622 intracellular anatomical structure; GO:0005634 nucleus; GO:0005654 nucleoplasm; GO:0005730 nucleolus; GO:0005737 cytoplasm; GO:0005813 centrosome; GO:0005815 microtubule organizing center; GO:0005819 spindle; GO:0005829 cytosol; GO:0005840 ribosome; GO:0005856 cytoskeleton; GO:0015630 microtubule cytoskeleton; GO:0015934 large rib…	GO:0000166 nucleotide binding; GO:0001067 transcription regulatory region nucleic acid binding; GO:0002039 p53 binding; GO:0003676 nucleic acid binding; GO:0003677 DNA binding; GO:0003712 transcription coregulator activity; GO:0003713 transcription coactivator activity; GO:0003723 RNA binding; GO:0004857 enzyme inhibitor activity; GO:0004860 protein kinase inhibitor activity; GO:0005488 binding; …	PF03066; PF16276	Nucleoplasmin/nucleophosmin domain; Nucleophosmin C-terminal domain	R	KOG0488	Transcription factor BarH and related HOX domain proteins			Transcription factor	R-HSA-1169410 Antiviral mechanism by IFN-stimulated genes;R-HSA-1280215 Cytokine Signaling in Immune system;R-HSA-162906 HIV Infection;R-HSA-162909 Host Interactions of HIV factors;R-HSA-1640170 Cell Cycle;R-HSA-1643685 Disease;R-HSA-168256 Immune System;R-HSA-177243 Interactions of Rev with host cellular proteins;R-HSA-180746 Nuclear import of Rev protein;R-HSA-212436 Generic Transcription Pathw…	https://reactome.org/PathwayBrowser/#/R-HSA-1169410;https://reactome.org/PathwayBrowser/#/R-HSA-1280215;https://reactome.org/PathwayBrowser/#/R-HSA-162906;https://reactome.org/PathwayBrowser/#/R-HSA-162909;https://reactome.org/PathwayBrowser/#/R-HSA-1640170;https://reactome.org/PathwayBrowser/#/R-HSA-1643685;https://reactome.org/PathwayBrowser/#/R-HSA-168256;https://reactome.org/PathwayBrowser/#/…	UNFOLDED PROTEIN RESPONSE;MYC TARGETS V1;MYC TARGETS V2;ALLOGRAFT REJECTION	https://www.gsea-msigdb.org/gsea/msigdb/human/geneset/HALLMARK_UNFOLDED_PROTEIN_RESPONSE;https://www.gsea-msigdb.org/gsea/msigdb/human/geneset/HALLMARK_MYC_TARGETS_V1;https://www.gsea-msigdb.org/gsea/msigdb/human/geneset/HALLMARK_MYC_TARGETS_V2;https://www.gsea-msigdb.org/gsea/msigdb/human/geneset/HALLMARK_ALLOGRAFT_REJECTION
Q06830	Peroxiredoxin-1 OS=Homo sapiens OX=9606 GN=PRDX1 PE=1 SV=1	PRDX1	21.11	4	4	3	26911000	7.42993	cytoplasm	K13279	PRDX1; peroxiredoxin 1 [EC:1.11.1.24]	hsa05146 Amoebiasis; hsa04146 Peroxisome	GO:0000122 negative regulation of transcription by RNA polymerase II; GO:0000302 response to reactive oxygen species; GO:0000303 response to superoxide; GO:0000305 response to oxygen radical; GO:0001501 skeletal system development; GO:0001775 cell activation; GO:0001906 cell killing; GO:0001909 leukocyte mediated cytotoxicity; GO:0001932 regulation of protein phosphorylation; GO:0002228 natural k…	GO:0000228 nuclear chromosome; GO:0000785 chromatin; GO:0000791 euchromatin; GO:0005622 intracellular anatomical structure; GO:0005634 nucleus; GO:0005694 chromosome; GO:0005730 nucleolus; GO:0005737 cytoplasm; GO:0005739 mitochondrion; GO:0005759 mitochondrial matrix; GO:0005777 peroxisome; GO:0005782 peroxisomal matrix; GO:0005829 cytosol; GO:0031907 microbody lumen; GO:0031974 membrane-enclose…	GO:0003824 catalytic activity; GO:0004601 peroxidase activity; GO:0005488 binding; GO:0005515 protein binding; GO:0008379 thioredoxin peroxidase activity; GO:0016209 antioxidant activity; GO:0016491 oxidoreductase activity; GO:0016684 oxidoreductase activity, acting on peroxide as acceptor; GO:0020037 heme binding; GO:0042802 identical protein binding; GO:0042803 protein homodimerization activity…	PF00578	AhpC/TSA family	O	KOG0852	Alkyl hydroperoxide reductase, thiol specific antioxidant and related enzymes	WP138 Androgen receptor signaling pathway;WP15 Selenium micronutrient network;WP2882 Nuclear receptors meta pathway;WP2884 NRF2 pathway	https://www.wikipathways.org/instance/WP138;https://www.wikipathways.org/instance/WP15;https://www.wikipathways.org/instance/WP2882;https://www.wikipathways.org/instance/WP2884		R-HSA-1643685 Disease;R-HSA-212436 Generic Transcription Pathway;R-HSA-2262752 Cellular responses to stress;R-HSA-3299685 Detoxification of Reactive Oxygen Species;R-HSA-3700989 Transcriptional Regulation by TP53;R-HSA-5628897 TP53 Regulates Metabolic Genes;R-HSA-73857 RNA Polymerase II Transcription;R-HSA-74160 Gene expression (Transcription);R-HSA-8862803 Deregulated CDK5 triggers multiple neur…	https://reactome.org/PathwayBrowser/#/R-HSA-1643685;https://reactome.org/PathwayBrowser/#/R-HSA-212436;https://reactome.org/PathwayBrowser/#/R-HSA-2262752;https://reactome.org/PathwayBrowser/#/R-HSA-3299685;https://reactome.org/PathwayBrowser/#/R-HSA-3700989;https://reactome.org/PathwayBrowser/#/R-HSA-5628897;https://reactome.org/PathwayBrowser/#/R-HSA-73857;https://reactome.org/PathwayBrowser/#/…	MTORC1 SIGNALING;REACTIVE OXYGEN SPECIES PATHWAY;PEROXISOME	https://www.gsea-msigdb.org/gsea/msigdb/human/geneset/HALLMARK_MTORC1_SIGNALING;https://www.gsea-msigdb.org/gsea/msigdb/human/geneset/HALLMARK_REACTIVE_OXYGEN_SPECIES_PATHWAY;https://www.gsea-msigdb.org/gsea/msigdb/human/geneset/HALLMARK_PEROXISOME
P40429	Large ribosomal subunit protein uL13 OS=Homo sapiens OX=9606 GN=RPL13A PE=1 SV=2	RPL13A	24.14	5	5	3	26625200	7.42529	cytoplasm	K02872	RP-L13Ae; large subunit ribosomal protein L13Ae	hsa03010 Ribosome; hsa05171 Coronavirus disease - COVID-19	GO:0000184 nuclear-transcribed mRNA catabolic process, nonsense-mediated decay; GO:0000956 nuclear-transcribed mRNA catabolic process; GO:0002181 cytoplasmic translation; GO:0002237 response to molecule of bacterial origin; GO:0002376 immune system process; GO:0006139 nucleobase-containing compound metabolic process; GO:0006401 RNA catabolic process; GO:0006402 mRNA catabolic process; GO:0006412 …	GO:0005622 intracellular anatomical structure; GO:0005737 cytoplasm; GO:0005829 cytosol; GO:0005840 ribosome; GO:0015934 large ribosomal subunit; GO:0022625 cytosolic large ribosomal subunit; GO:0022626 cytosolic ribosome; GO:0032991 protein-containing complex; GO:0043226 organelle; GO:0043228 non-membrane-bounded organelle; GO:0043229 intracellular organelle; GO:0043232 intracellular non-membran…	GO:0003676 nucleic acid binding; GO:0003723 RNA binding; GO:0003729 mRNA binding; GO:0003735 structural constituent of ribosome; GO:0005198 structural molecule activity; GO:0005488 binding; GO:0097159 organic cyclic compound binding; GO:1901363 heterocyclic compound binding;			J	KOG3204	60S ribosomal protein L13a	WP3888 VEGFA VEGFR2 signaling;WP477 Cytoplasmic ribosomal proteins	https://www.wikipathways.org/instance/WP3888;https://www.wikipathways.org/instance/WP477		R-HSA-1266738 Developmental Biology;R-HSA-1430728 Metabolism;R-HSA-156827 L13a-mediated translational silencing of Ceruloplasmin expression;R-HSA-156842 Eukaryotic Translation Elongation;R-HSA-156902 Peptide chain elongation;R-HSA-1643685 Disease;R-HSA-168255 Influenza Infection;R-HSA-168273 Influenza Viral RNA Transcription and Replication;R-HSA-1799339 SRP-dependent cotranslational protein targ…	https://reactome.org/PathwayBrowser/#/R-HSA-1266738;https://reactome.org/PathwayBrowser/#/R-HSA-1430728;https://reactome.org/PathwayBrowser/#/R-HSA-156827;https://reactome.org/PathwayBrowser/#/R-HSA-156842;https://reactome.org/PathwayBrowser/#/R-HSA-156902;https://reactome.org/PathwayBrowser/#/R-HSA-1643685;https://reactome.org/PathwayBrowser/#/R-HSA-168255;https://reactome.org/PathwayBrowser/#/R…
Q99439	Calponin-2 OS=Homo sapiens OX=9606 GN=CNN2 PE=1 SV=4	CNN2	22.98	7	7	6	26587300	7.42467	cytoplasm				GO:0001775 cell activation; GO:0002252 immune effector process; GO:0002263 cell activation involved in immune response; GO:0002274 myeloid leukocyte activation; GO:0002275 myeloid cell activation involved in immune response; GO:0002283 neutrophil activation involved in immune response; GO:0002366 leukocyte activation involved in immune response; GO:0002376 immune system process; GO:0002443 leukoc…	GO:0001725 stress fiber; GO:0005576 extracellular region; GO:0005622 intracellular anatomical structure; GO:0005737 cytoplasm; GO:0005856 cytoskeleton; GO:0005911 cell-cell junction; GO:0012505 endomembrane system; GO:0015629 actin cytoskeleton; GO:0030054 cell junction; GO:0030141 secretory granule; GO:0031410 cytoplasmic vesicle; GO:0031974 membrane-enclosed lumen; GO:0031982 vesicle; GO:003198…	GO:0003779 actin binding; GO:0005488 binding; GO:0005515 protein binding; GO:0008092 cytoskeletal protein binding;	PF00307	Calponin homology (CH) domain	Z	KOG2046	Calponin	WP289 Myometrial relaxation and contraction pathways	https://www.wikipathways.org/instance/WP289		R-HSA-1280215 Cytokine Signaling in Immune system;R-HSA-168249 Innate Immune System;R-HSA-168256 Immune System;R-HSA-447115 Interleukin-12 family signaling;R-HSA-449147 Signaling by Interleukins;R-HSA-6798695 Neutrophil degranulation;R-HSA-8950505 Gene and protein expression by JAK-STAT signaling after Interleukin-12 stimulation;R-HSA-9020591 Interleukin-12 signaling	https://reactome.org/PathwayBrowser/#/R-HSA-1280215;https://reactome.org/PathwayBrowser/#/R-HSA-168249;https://reactome.org/PathwayBrowser/#/R-HSA-168256;https://reactome.org/PathwayBrowser/#/R-HSA-447115;https://reactome.org/PathwayBrowser/#/R-HSA-449147;https://reactome.org/PathwayBrowser/#/R-HSA-6798695;https://reactome.org/PathwayBrowser/#/R-HSA-8950505;https://reactome.org/PathwayBrowser/#/R…	APICAL JUNCTION	https://www.gsea-msigdb.org/gsea/msigdb/human/geneset/HALLMARK_APICAL_JUNCTION
P15880	Small ribosomal subunit protein uS5 OS=Homo sapiens OX=9606 GN=RPS2 PE=1 SV=2	RPS2	11.26	3	3	3	26403100	7.42165	cytoplasm	K02981	RP-S2e; small subunit ribosomal protein S2e	hsa03010 Ribosome; hsa05171 Coronavirus disease - COVID-19	GO:0000028 ribosomal small subunit assembly; GO:0000184 nuclear-transcribed mRNA catabolic process, nonsense-mediated decay; GO:0000956 nuclear-transcribed mRNA catabolic process; GO:0001731 formation of translation preinitiation complex; GO:0002181 cytoplasmic translation; GO:0002183 cytoplasmic translational initiation; GO:0006139 nucleobase-containing compound metabolic process; GO:0006364 rRN…	GO:0005622 intracellular anatomical structure; GO:0005634 nucleus; GO:0005654 nucleoplasm; GO:0005730 nucleolus; GO:0005737 cytoplasm; GO:0005829 cytosol; GO:0005840 ribosome; GO:0015935 small ribosomal subunit; GO:0022626 cytosolic ribosome; GO:0022627 cytosolic small ribosomal subunit; GO:0031974 membrane-enclosed lumen; GO:0031981 nuclear lumen; GO:0032991 protein-containing complex; GO:004322…	GO:0003676 nucleic acid binding; GO:0003723 RNA binding; GO:0003729 mRNA binding; GO:0003735 structural constituent of ribosome; GO:0005198 structural molecule activity; GO:0005488 binding; GO:0005515 protein binding; GO:0017134 fibroblast growth factor binding; GO:0019838 growth factor binding; GO:0019899 enzyme binding; GO:0044877 protein-containing complex binding; GO:0097159 organic cyclic co…	PF00333; PF03719	Ribosomal protein S5, N-terminal domain; Ribosomal protein S5, C-terminal domain	J	KOG0877	40S ribosomal protein S2/30S ribosomal protein S5	WP477 Cytoplasmic ribosomal proteins	https://www.wikipathways.org/instance/WP477		R-HSA-1266738 Developmental Biology;R-HSA-1430728 Metabolism;R-HSA-156827 L13a-mediated translational silencing of Ceruloplasmin expression;R-HSA-156842 Eukaryotic Translation Elongation;R-HSA-156902 Peptide chain elongation;R-HSA-1643685 Disease;R-HSA-168255 Influenza Infection;R-HSA-168273 Influenza Viral RNA Transcription and Replication;R-HSA-1799339 SRP-dependent cotranslational protein targ…		MYC TARGETS V1	https://www.gsea-msigdb.org/gsea/msigdb/human/geneset/HALLMARK_MYC_TARGETS_V1
P10412	Histone H1.4 OS=Homo sapiens OX=9606 GN=H1-4 PE=1 SV=2	H1-4	10.96	3	3	3	26362400	7.42098	nucleus	K11275			GO:0000122 negative regulation of transcription by RNA polymerase II; GO:0006325 chromatin organization; GO:0006355 regulation of DNA-templated transcription; GO:0006357 regulation of transcription by RNA polymerase II; GO:0006479 protein methylation; GO:0006807 nitrogen compound metabolic process; GO:0006996 organelle organization; GO:0008152 metabolic process; GO:0008213 protein alkylation; GO:…	GO:0000228 nuclear chromosome; GO:0000785 chromatin; GO:0000786 nucleosome; GO:0000792 heterochromatin; GO:0005622 intracellular anatomical structure; GO:0005634 nucleus; GO:0005694 chromosome; GO:0031974 membrane-enclosed lumen; GO:0031981 nuclear lumen; GO:0032991 protein-containing complex; GO:0032993 protein-DNA complex; GO:0043226 organelle; GO:0043227 membrane-bounded organelle; GO:0043228 …	GO:0000166 nucleotide binding; GO:0001882 nucleoside binding; GO:0001883 purine nucleoside binding; GO:0003676 nucleic acid binding; GO:0003677 DNA binding; GO:0003682 chromatin binding; GO:0003690 double-stranded DNA binding; GO:0005488 binding; GO:0005509 calcium ion binding; GO:0005524 ATP binding; GO:0005525 GTP binding; GO:0016208 AMP binding; GO:0017076 purine nucleotide binding; GO:0019001…	PF00538	linker histone H1 and H5 family	B	KOG4012	Histone H1	WP3651 Pathways affected in adenoid cystic carcinoma	https://www.wikipathways.org/instance/WP3651		R-HSA-109581 Apoptosis;R-HSA-140342 Apoptosis induced DNA fragmentation;R-HSA-2262752 Cellular responses to stress;R-HSA-2559583 Cellular Senescence;R-HSA-2559584 Formation of Senescence-Associated Heterochromatin Foci (SAHF);R-HSA-2559586 DNA Damage/Telomere Stress Induced Senescence;R-HSA-5357801 Programmed Cell Death;R-HSA-75153 Apoptotic execution phase;R-HSA-8953897 Cellular responses to sti…	https://reactome.org/PathwayBrowser/#/R-HSA-109581;https://reactome.org/PathwayBrowser/#/R-HSA-140342;https://reactome.org/PathwayBrowser/#/R-HSA-2262752;https://reactome.org/PathwayBrowser/#/R-HSA-2559583;https://reactome.org/PathwayBrowser/#/R-HSA-2559584;https://reactome.org/PathwayBrowser/#/R-HSA-2559586;https://reactome.org/PathwayBrowser/#/R-HSA-5357801;https://reactome.org/PathwayBrowser/#…
P62424	Large ribosomal subunit protein eL8 OS=Homo sapiens OX=9606 GN=RPL7A PE=1 SV=2	RPL7A	18.05	4	4	4	25950200	7.41414	cytoplasm	K02936	RP-L7Ae; large subunit ribosomal protein L7Ae	hsa03010 Ribosome; hsa05171 Coronavirus disease - COVID-19	GO:0000184 nuclear-transcribed mRNA catabolic process, nonsense-mediated decay; GO:0000470 maturation of LSU-rRNA; GO:0000956 nuclear-transcribed mRNA catabolic process; GO:0002181 cytoplasmic translation; GO:0006139 nucleobase-containing compound metabolic process; GO:0006364 rRNA processing; GO:0006396 RNA processing; GO:0006401 RNA catabolic process; GO:0006402 mRNA catabolic process; GO:00064…	GO:0005622 intracellular anatomical structure; GO:0005737 cytoplasm; GO:0005829 cytosol; GO:0005840 ribosome; GO:0005844 polysome; GO:0015934 large ribosomal subunit; GO:0016020 membrane; GO:0022625 cytosolic large ribosomal subunit; GO:0022626 cytosolic ribosome; GO:0032991 protein-containing complex; GO:0042788 polysomal ribosome; GO:0043226 organelle; GO:0043228 non-membrane-bounded organelle;…	GO:0003676 nucleic acid binding; GO:0003723 RNA binding; GO:0003735 structural constituent of ribosome; GO:0005198 structural molecule activity; GO:0005488 binding; GO:0005515 protein binding; GO:0005516 calmodulin binding; GO:0097159 organic cyclic compound binding; GO:1901363 heterocyclic compound binding;	PF01248	Ribosomal protein L7Ae/L30e/S12e/Gadd45 family	J	KOG3166	60S ribosomal protein L7A	WP477 Cytoplasmic ribosomal proteins	https://www.wikipathways.org/instance/WP477		R-HSA-1266738 Developmental Biology;R-HSA-1430728 Metabolism;R-HSA-156827 L13a-mediated translational silencing of Ceruloplasmin expression;R-HSA-156842 Eukaryotic Translation Elongation;R-HSA-156902 Peptide chain elongation;R-HSA-1643685 Disease;R-HSA-168255 Influenza Infection;R-HSA-168273 Influenza Viral RNA Transcription and Replication;R-HSA-1799339 SRP-dependent cotranslational protein targ…	https://reactome.org/PathwayBrowser/#/R-HSA-1266738;https://reactome.org/PathwayBrowser/#/R-HSA-1430728;https://reactome.org/PathwayBrowser/#/R-HSA-156827;https://reactome.org/PathwayBrowser/#/R-HSA-156842;https://reactome.org/PathwayBrowser/#/R-HSA-156902;https://reactome.org/PathwayBrowser/#/R-HSA-1643685;https://reactome.org/PathwayBrowser/#/R-HSA-168255;https://reactome.org/PathwayBrowser/#/R…
P50990	T-complex protein 1 subunit theta OS=Homo sapiens OX=9606 GN=CCT8 PE=1 SV=4	CCT8	29.2	15	15	15	25712500	7.41014	cytoplasm	K09500			GO:0000003 reproduction; GO:0001775 cell activation; GO:0002252 immune effector process; GO:0002263 cell activation involved in immune response; GO:0002274 myeloid leukocyte activation; GO:0002275 myeloid cell activation involved in immune response; GO:0002283 neutrophil activation involved in immune response; GO:0002366 leukocyte activation involved in immune response; GO:0002376 immune system p…	GO:0000323 lytic vacuole; GO:0002199 zona pellucida receptor complex; GO:0005576 extracellular region; GO:0005622 intracellular anatomical structure; GO:0005634 nucleus; GO:0005654 nucleoplasm; GO:0005737 cytoplasm; GO:0005764 lysosome; GO:0005766 primary lysosome; GO:0005773 vacuole; GO:0005775 vacuolar lumen; GO:0005813 centrosome; GO:0005815 microtubule organizing center; GO:0005829 cytosol; G…	GO:0003824 catalytic activity; GO:0005488 binding; GO:0005515 protein binding; GO:0016462 pyrophosphatase activity; GO:0016787 hydrolase activity; GO:0016817 hydrolase activity, acting on acid anhydrides; GO:0016818 hydrolase activity, acting on acid anhydrides, in phosphorus-containing anhydrides; GO:0016887 ATP hydrolysis activity; GO:0017111 ribonucleoside triphosphate phosphatase activity; GO…			O	KOG0362	Chaperonin complex component, TCP-1 theta subunit (CCT8)	WP4949 16p11 2 proximal deletion syndrome	https://www.wikipathways.org/instance/WP4949		R-HSA-168249 Innate Immune System;R-HSA-168256 Immune System;R-HSA-1852241 Organelle biogenesis and maintenance;R-HSA-389957 Prefoldin mediated transfer of substrate to CCT/TriC;R-HSA-389958 Cooperation of Prefoldin and TriC/CCT in actin and tubulin folding;R-HSA-389960 Formation of tubulin folding intermediates by CCT/TriC;R-HSA-390450 Folding of actin by CCT/TriC;R-HSA-390466 Chaperonin-mediate…	https://reactome.org/PathwayBrowser/#/R-HSA-168249;https://reactome.org/PathwayBrowser/#/R-HSA-168256;https://reactome.org/PathwayBrowser/#/R-HSA-1852241;https://reactome.org/PathwayBrowser/#/R-HSA-389957;https://reactome.org/PathwayBrowser/#/R-HSA-389958;https://reactome.org/PathwayBrowser/#/R-HSA-389960;https://reactome.org/PathwayBrowser/#/R-HSA-390450;https://reactome.org/PathwayBrowser/#/R-H…
P40926	Malate dehydrogenase, mitochondrial OS=Homo sapiens OX=9606 GN=MDH2 PE=1 SV=3	MDH2	19.82	6	6	6	25313600	7.40335	mitochondria	K00026	MDH2; malate dehydrogenase [EC:1.1.1.37]	hsa00620 Pyruvate metabolism; hsa00270 Cysteine and methionine metabolism; hsa01200 Carbon metabolism; hsa00630 Glyoxylate and dicarboxylate metabolism; hsa00020 Citrate cycle (TCA cycle); hsa01100 Metabolic pathways	GO:0005975 carbohydrate metabolic process; GO:0005996 monosaccharide metabolic process; GO:0006006 glucose metabolic process; GO:0006082 organic acid metabolic process; GO:0006091 generation of precursor metabolites and energy; GO:0006094 gluconeogenesis; GO:0006099 tricarboxylic acid cycle; GO:0006101 citrate metabolic process; GO:0006107 oxaloacetate metabolic process; GO:0006108 malate metabol…	GO:0005622 intracellular anatomical structure; GO:0005737 cytoplasm; GO:0005739 mitochondrion; GO:0005759 mitochondrial matrix; GO:0016020 membrane; GO:0031974 membrane-enclosed lumen; GO:0043209 myelin sheath; GO:0043226 organelle; GO:0043227 membrane-bounded organelle; GO:0043229 intracellular organelle; GO:0043231 intracellular membrane-bounded organelle; GO:0043233 organelle lumen; GO:0070013…	GO:0003824 catalytic activity; GO:0005488 binding; GO:0005515 protein binding; GO:0016491 oxidoreductase activity; GO:0016614 oxidoreductase activity, acting on CH-OH group of donors; GO:0016615 malate dehydrogenase activity; GO:0016616 oxidoreductase activity, acting on the CH-OH group of donors, NAD or NADP as acceptor; GO:0030060 L-malate dehydrogenase activity; GO:0042802 identical protein bi…	PF00056; PF02866	lactate/malate dehydrogenase, NAD binding domain; lactate/malate dehydrogenase, alpha/beta C-terminal domain	C	KOG1494	NAD-dependent malate dehydrogenase	WP3925 Amino acid metabolism;WP4290 Metabolic reprogramming in colon cancer;WP4519 Cerebral organic acidurias including diseases;WP4595 Urea cycle and associated pathways;WP5046 NAD metabolism in oncogene induced senescence and mitochondrial dysfunction associated senescence;WP534 Glycolysis and gluconeogenesis;WP5355 Metabolic Epileptic Disorders;WP5401 7q11 23 distal copy number variation;WP78 …	https://www.wikipathways.org/instance/WP3925;https://www.wikipathways.org/instance/WP4290;https://www.wikipathways.org/instance/WP4519;https://www.wikipathways.org/instance/WP4595;https://www.wikipathways.org/instance/WP5046;https://www.wikipathways.org/instance/WP534;https://www.wikipathways.org/instance/WP5355;https://www.wikipathways.org/instance/WP5401;https://www.wikipathways.org/instance/WP…		R-HSA-1428517 The citric acid (TCA) cycle and respiratory electron transport;R-HSA-1430728 Metabolism;R-HSA-392499 Metabolism of proteins;R-HSA-70263 Gluconeogenesis;R-HSA-70326 Glucose metabolism;R-HSA-71387 Metabolism of carbohydrates;R-HSA-71403 Citric acid cycle (TCA cycle);R-HSA-71406 Pyruvate metabolism and Citric Acid (TCA) cycle;R-HSA-9837999 Mitochondrial protein degradation	https://reactome.org/PathwayBrowser/#/R-HSA-1428517;https://reactome.org/PathwayBrowser/#/R-HSA-1430728;https://reactome.org/PathwayBrowser/#/R-HSA-392499;https://reactome.org/PathwayBrowser/#/R-HSA-70263;https://reactome.org/PathwayBrowser/#/R-HSA-70326;https://reactome.org/PathwayBrowser/#/R-HSA-71387;https://reactome.org/PathwayBrowser/#/R-HSA-71403;https://reactome.org/PathwayBrowser/#/R-HSA-…	ADIPOGENESIS;FATTY ACID METABOLISM;OXIDATIVE PHOSPHORYLATION;GLYCOLYSIS	https://www.gsea-msigdb.org/gsea/msigdb/human/geneset/HALLMARK_ADIPOGENESIS;https://www.gsea-msigdb.org/gsea/msigdb/human/geneset/HALLMARK_FATTY_ACID_METABOLISM;https://www.gsea-msigdb.org/gsea/msigdb/human/geneset/HALLMARK_OXIDATIVE_PHOSPHORYLATION;https://www.gsea-msigdb.org/gsea/msigdb/human/geneset/HALLMARK_GLYCOLYSIS
O43390	Heterogeneous nuclear ribonucleoprotein R OS=Homo sapiens OX=9606 GN=HNRNPR PE=1 SV=1	HNRNPR	13.27	8	8	8	25253700	7.40233	nucleus	K13161			GO:0000003 reproduction; GO:0000375 RNA splicing, via transesterification reactions; GO:0000377 RNA splicing, via transesterification reactions with bulged adenosine as nucleophile; GO:0000398 mRNA splicing, via spliceosome; GO:0002064 epithelial cell development; GO:0002065 columnar/cuboidal epithelial cell differentiation; GO:0002066 columnar/cuboidal epithelial cell development; GO:0003002 reg…	GO:0005622 intracellular anatomical structure; GO:0005634 nucleus; GO:0005654 nucleoplasm; GO:0005681 spliceosomal complex; GO:0031594 neuromuscular junction; GO:0031974 membrane-enclosed lumen; GO:0031981 nuclear lumen; GO:0032991 protein-containing complex; GO:0035770 ribonucleoprotein granule; GO:0043226 organelle; GO:0043227 membrane-bounded organelle; GO:0043228 non-membrane-bounded organell…	GO:0003676 nucleic acid binding; GO:0003723 RNA binding; GO:0003729 mRNA binding; GO:0005488 binding; GO:0097159 organic cyclic compound binding; GO:1901363 heterocyclic compound binding;	PF18360; PF00076	Heterogeneous nuclear ribonucleoprotein Q acidic domain; RNA recognition motif. (a.k.a. RRM, RBD, or RNP domain)	A	KOG0117	Heterogeneous nuclear ribonucleoprotein R (RRM superfamily)	WP411 mRNA processing	https://www.wikipathways.org/instance/WP411	Transcription factor	R-HSA-72163 mRNA Splicing - Major Pathway;R-HSA-72172 mRNA Splicing;R-HSA-72203 Processing of Capped Intron-Containing Pre-mRNA;R-HSA-8953854 Metabolism of RNA	https://reactome.org/PathwayBrowser/#/R-HSA-72163;https://reactome.org/PathwayBrowser/#/R-HSA-72172;https://reactome.org/PathwayBrowser/#/R-HSA-72203;https://reactome.org/PathwayBrowser/#/R-HSA-8953854	MYC TARGETS V1	https://www.gsea-msigdb.org/gsea/msigdb/human/geneset/HALLMARK_MYC_TARGETS_V1
P49327	Fatty acid synthase OS=Homo sapiens OX=9606 GN=FASN PE=1 SV=3	FASN	11.51	25	25	25	24969600	7.39741	cytoplasm	K00665	FASN; fatty acid synthase, animal type [EC:2.3.1.85]	hsa04936 Alcoholic liver disease; hsa00061 Fatty acid biosynthesis; hsa04910 Insulin signaling pathway; hsa01212 Fatty acid metabolism; hsa04152 AMPK signaling pathway; hsa01100 Metabolic pathways	GO:0001885 endothelial cell development; GO:0002064 epithelial cell development; GO:0002376 immune system process; GO:0002520 immune system development; GO:0002521 leukocyte differentiation; GO:0002573 myeloid leukocyte differentiation; GO:0003158 endothelium development; GO:0005975 carbohydrate metabolic process; GO:0005976 polysaccharide metabolic process; GO:0005977 glycogen metabolic process;…	GO:0005622 intracellular anatomical structure; GO:0005737 cytoplasm; GO:0005794 Golgi apparatus; GO:0005829 cytosol; GO:0005886 plasma membrane; GO:0012505 endomembrane system; GO:0016020 membrane; GO:0042587 glycogen granule; GO:0043226 organelle; GO:0043227 membrane-bounded organelle; GO:0043229 intracellular organelle; GO:0043231 intracellular membrane-bounded organelle; GO:0071944 cell periph…	GO:0000166 nucleotide binding; GO:0003676 nucleic acid binding; GO:0003677 DNA binding; GO:0003697 single-stranded DNA binding; GO:0003824 catalytic activity; GO:0004312 fatty acid synthase activity; GO:0005488 binding; GO:0005515 protein binding; GO:0016740 transferase activity; GO:0016746 acyltransferase activity; GO:0016747 acyltransferase activity, transferring groups other than amino-acyl gr…	PF00109; PF02801; PF00698; PF14765; PF08242; PF00107; PF00550; PF00975	Beta-ketoacyl synthase, N-terminal domain; Beta-ketoacyl synthase, C-terminal domain; Acyl transferase domain; Polyketide synthase dehydratase; Methyltransferase domain; Zinc-binding dehydrogenase; Phosphopantetheine attachment site; Thioesterase domain	I	KOG1202	Animal-type fatty acid synthase and related proteins	WP1403 AMP activated protein kinase signaling;WP1982 Sterol regulatory element binding proteins SREBP signaling;WP2011 SREBF and miR33 in cholesterol and lipid homeostasis;WP2874 Liver X receptor pathway;WP2882 Nuclear receptors meta pathway;WP357 Fatty acid biosynthesis;WP3915 Angiopoietin like protein 8 regulatory pathway;WP3965 Lipid metabolism pathway;WP4018 Clear cell renal cell carcinoma pa…	https://www.wikipathways.org/instance/WP1403;https://www.wikipathways.org/instance/WP1982;https://www.wikipathways.org/instance/WP2011;https://www.wikipathways.org/instance/WP2874;https://www.wikipathways.org/instance/WP2882;https://www.wikipathways.org/instance/WP357;https://www.wikipathways.org/instance/WP3915;https://www.wikipathways.org/instance/WP3965;https://www.wikipathways.org/instance/WP…		R-HSA-1430728 Metabolism;R-HSA-162582 Signal Transduction;R-HSA-163685 Integration of energy metabolism;R-HSA-163765 ChREBP activates metabolic gene expression;R-HSA-1655829 Regulation of cholesterol biosynthesis by SREBP (SREBF);R-HSA-196849 Metabolism of water-soluble vitamins and cofactors;R-HSA-196854 Metabolism of vitamins and cofactors;R-HSA-199220 Vitamin B5 (pantothenate) metabolism;R-HSA…	https://reactome.org/PathwayBrowser/#/R-HSA-1430728;https://reactome.org/PathwayBrowser/#/R-HSA-162582;https://reactome.org/PathwayBrowser/#/R-HSA-163685;https://reactome.org/PathwayBrowser/#/R-HSA-163765;https://reactome.org/PathwayBrowser/#/R-HSA-1655829;https://reactome.org/PathwayBrowser/#/R-HSA-196849;https://reactome.org/PathwayBrowser/#/R-HSA-196854;https://reactome.org/PathwayBrowser/#/R-…	CHOLESTEROL HOMEOSTASIS;ESTROGEN RESPONSE EARLY;FATTY ACID METABOLISM	https://www.gsea-msigdb.org/gsea/msigdb/human/geneset/HALLMARK_CHOLESTEROL_HOMEOSTASIS;https://www.gsea-msigdb.org/gsea/msigdb/human/geneset/HALLMARK_ESTROGEN_RESPONSE_EARLY;https://www.gsea-msigdb.org/gsea/msigdb/human/geneset/HALLMARK_FATTY_ACID_METABOLISM
P45880	Voltage-dependent anion-selective channel protein 2 OS=Homo sapiens OX=9606 GN=VDAC2 PE=1 SV=2	VDAC2	7.48	2	2	2	24747600	7.39353	cytoplasm	K15040	VDAC2; voltage-dependent anion channel protein 2	hsa04216 Ferroptosis; hsa05208 Chemical carcinogenesis - reactive oxygen species; hsa05166 Human T-cell leukemia virus 1 infection; hsa05415 Diabetic cardiomyopathy; hsa05012 Parkinson disease; hsa05010 Alzheimer disease; hsa04621 NOD-like receptor signaling pathway; hsa05022 Pathways of neurodegeneration - multiple diseases; hsa05017 Spinocerebellar ataxia; hsa04613 Neutrophil extracellular trap…	GO:0000003 reproduction; GO:0003006 developmental process involved in reproduction; GO:0006810 transport; GO:0006811 monoatomic ion transport; GO:0006820 monoatomic anion transport; GO:0006839 mitochondrial transport; GO:0006996 organelle organization; GO:0007005 mitochondrion organization; GO:0007154 cell communication; GO:0007165 signal transduction; GO:0007275 multicellular organism developmen…	GO:0001669 acrosomal vesicle; GO:0005622 intracellular anatomical structure; GO:0005737 cytoplasm; GO:0005739 mitochondrion; GO:0005740 mitochondrial envelope; GO:0005741 mitochondrial outer membrane; GO:0005759 mitochondrial matrix; GO:0008021 synaptic vesicle; GO:0009295 nucleoid; GO:0012505 endomembrane system; GO:0016006 Nebenkern; GO:0016020 membrane; GO:0019867 outer membrane; GO:0030133 tr…	GO:0005215 transporter activity; GO:0005216 monoatomic ion channel activity; GO:0005244 voltage-gated monoatomic ion channel activity; GO:0005253 monoatomic anion channel activity; GO:0008308 voltage-gated monoatomic anion channel activity; GO:0008509 monoatomic anion transmembrane transporter activity; GO:0015075 monoatomic ion transmembrane transporter activity; GO:0015103 inorganic anion trans…			P	KOG3126	Porin/voltage-dependent anion-selective channel protein	WP2059 Alzheimer 39 s disease and miRNA effects;WP4313 Ferroptosis;WP5124 Alzheimer 39 s disease	https://www.wikipathways.org/instance/WP2059;https://www.wikipathways.org/instance/WP4313;https://www.wikipathways.org/instance/WP5124		R-HSA-382551 Transport of small molecules;R-HSA-392499 Metabolism of proteins;R-HSA-5688426 Deubiquitination;R-HSA-5689880 Ub-specific processing proteases;R-HSA-597592 Post-translational protein modification;R-HSA-8949215 Mitochondrial calcium ion transport	https://reactome.org/PathwayBrowser/#/R-HSA-382551;https://reactome.org/PathwayBrowser/#/R-HSA-392499;https://reactome.org/PathwayBrowser/#/R-HSA-5688426;https://reactome.org/PathwayBrowser/#/R-HSA-5689880;https://reactome.org/PathwayBrowser/#/R-HSA-597592;https://reactome.org/PathwayBrowser/#/R-HSA-8949215	APOPTOSIS;OXIDATIVE PHOSPHORYLATION	https://www.gsea-msigdb.org/gsea/msigdb/human/geneset/HALLMARK_APOPTOSIS;https://www.gsea-msigdb.org/gsea/msigdb/human/geneset/HALLMARK_OXIDATIVE_PHOSPHORYLATION
P61247	Small ribosomal subunit protein eS1 OS=Homo sapiens OX=9606 GN=RPS3A PE=1 SV=2	RPS3A	12.88	3	3	3	24583900	7.39065	nucleus	K02984	RP-S3Ae; small subunit ribosomal protein S3Ae	hsa03010 Ribosome; hsa05171 Coronavirus disease - COVID-19	GO:0000184 nuclear-transcribed mRNA catabolic process, nonsense-mediated decay; GO:0000956 nuclear-transcribed mRNA catabolic process; GO:0002181 cytoplasmic translation; GO:0006139 nucleobase-containing compound metabolic process; GO:0006401 RNA catabolic process; GO:0006402 mRNA catabolic process; GO:0006412 translation; GO:0006413 translational initiation; GO:0006417 regulation of translation;…	GO:0005622 intracellular anatomical structure; GO:0005634 nucleus; GO:0005654 nucleoplasm; GO:0005730 nucleolus; GO:0005737 cytoplasm; GO:0005783 endoplasmic reticulum; GO:0005829 cytosol; GO:0005840 ribosome; GO:0012505 endomembrane system; GO:0015935 small ribosomal subunit; GO:0022626 cytosolic ribosome; GO:0022627 cytosolic small ribosomal subunit; GO:0031974 membrane-enclosed lumen; GO:00319…	GO:0003676 nucleic acid binding; GO:0003723 RNA binding; GO:0003729 mRNA binding; GO:0003735 structural constituent of ribosome; GO:0005198 structural molecule activity; GO:0005488 binding; GO:0005515 protein binding; GO:0031369 translation initiation factor binding; GO:0044877 protein-containing complex binding; GO:0048027 mRNA 5'-UTR binding; GO:0097159 organic cyclic compound binding; GO:19013…			J	KOG1628	40S ribosomal protein S3A	WP477 Cytoplasmic ribosomal proteins	https://www.wikipathways.org/instance/WP477		R-HSA-1266738 Developmental Biology;R-HSA-1430728 Metabolism;R-HSA-156827 L13a-mediated translational silencing of Ceruloplasmin expression;R-HSA-156842 Eukaryotic Translation Elongation;R-HSA-156902 Peptide chain elongation;R-HSA-1643685 Disease;R-HSA-168255 Influenza Infection;R-HSA-168273 Influenza Viral RNA Transcription and Replication;R-HSA-1799339 SRP-dependent cotranslational protein targ…		ALLOGRAFT REJECTION	https://www.gsea-msigdb.org/gsea/msigdb/human/geneset/HALLMARK_ALLOGRAFT_REJECTION
P62277	Small ribosomal subunit protein uS15 OS=Homo sapiens OX=9606 GN=RPS13 PE=1 SV=2	RPS13	15.23	3	3	3	24437400	7.38805	cytoplasm	K02953	RP-S13e; small subunit ribosomal protein S13e	hsa03010 Ribosome; hsa05171 Coronavirus disease - COVID-19	GO:0000184 nuclear-transcribed mRNA catabolic process, nonsense-mediated decay; GO:0000956 nuclear-transcribed mRNA catabolic process; GO:0002181 cytoplasmic translation; GO:0006139 nucleobase-containing compound metabolic process; GO:0006401 RNA catabolic process; GO:0006402 mRNA catabolic process; GO:0006412 translation; GO:0006413 translational initiation; GO:0006518 peptide metabolic process;…	GO:0005622 intracellular anatomical structure; GO:0005634 nucleus; GO:0005654 nucleoplasm; GO:0005730 nucleolus; GO:0005737 cytoplasm; GO:0005829 cytosol; GO:0005840 ribosome; GO:0015935 small ribosomal subunit; GO:0022626 cytosolic ribosome; GO:0022627 cytosolic small ribosomal subunit; GO:0031974 membrane-enclosed lumen; GO:0031981 nuclear lumen; GO:0032991 protein-containing complex; GO:004322…	GO:0003676 nucleic acid binding; GO:0003723 RNA binding; GO:0003729 mRNA binding; GO:0003735 structural constituent of ribosome; GO:0005198 structural molecule activity; GO:0005488 binding; GO:0019843 rRNA binding; GO:0048027 mRNA 5'-UTR binding; GO:0070181 small ribosomal subunit rRNA binding; GO:0097159 organic cyclic compound binding; GO:1901363 heterocyclic compound binding; GO:1990932 5.8S r…	PF08069; PF00312	Ribosomal S13/S15 N-terminal domain; Ribosomal protein S15	J	KOG0400	40S ribosomal protein S13	WP477 Cytoplasmic ribosomal proteins	https://www.wikipathways.org/instance/WP477		R-HSA-1266738 Developmental Biology;R-HSA-1430728 Metabolism;R-HSA-156827 L13a-mediated translational silencing of Ceruloplasmin expression;R-HSA-156842 Eukaryotic Translation Elongation;R-HSA-156902 Peptide chain elongation;R-HSA-1643685 Disease;R-HSA-168255 Influenza Infection;R-HSA-168273 Influenza Viral RNA Transcription and Replication;R-HSA-1799339 SRP-dependent cotranslational protein targ…
P35579	Myosin-9 OS=Homo sapiens OX=9606 GN=MYH9 PE=1 SV=4	MYH9	20.92	43	43	34	23979300	7.37984	cytoplasm,nucleus	K10352	MYH9s; myosin heavy chain 9/10/11/14	hsa04810 Regulation of actin cytoskeleton; hsa04270 Vascular smooth muscle contraction; hsa05130 Pathogenic Escherichia coli infection; hsa04814 Motor proteins; hsa04530 Tight junction	GO:0000003 reproduction; GO:0000212 meiotic spindle organization; GO:0000226 microtubule cytoskeleton organization; GO:0000278 mitotic cell cycle; GO:0000281 mitotic cytokinesis; GO:0000768 syncytium formation by plasma membrane fusion; GO:0000902 cell morphogenesis; GO:0000910 cytokinesis; GO:0001525 angiogenesis; GO:0001541 ovarian follicle development; GO:0001568 blood vessel development; GO:0…	GO:0001725 stress fiber; GO:0001726 ruffle; GO:0001931 uropod; GO:0005622 intracellular anatomical structure; GO:0005634 nucleus; GO:0005737 cytoplasm; GO:0005739 mitochondrion; GO:0005826 actomyosin contractile ring; GO:0005829 cytosol; GO:0005856 cytoskeleton; GO:0005884 actin filament; GO:0005886 plasma membrane; GO:0005903 brush border; GO:0005911 cell-cell junction; GO:0005912 adherens junct…	GO:0000146 microfilament motor activity; GO:0000166 nucleotide binding; GO:0001664 G protein-coupled receptor binding; GO:0001965 G-protein alpha-subunit binding; GO:0003774 cytoskeletal motor activity; GO:0003779 actin binding; GO:0003824 catalytic activity; GO:0005102 signaling receptor binding; GO:0005215 transporter activity; GO:0005391 P-type sodium:potassium-exchanging transporter activity;…	PF02736; PF00063	Myosin N-terminal SH3-like domain; Myosin head (motor domain)	Z	KOG0161	Myosin class II heavy chain	WP2572 Primary focal segmental glomerulosclerosis FSGS;WP3888 VEGFA VEGFR2 signaling;WP4758 Nephrotic syndrome	https://www.wikipathways.org/instance/WP2572;https://www.wikipathways.org/instance/WP3888;https://www.wikipathways.org/instance/WP4758		R-HSA-1266738 Developmental Biology;R-HSA-1445148 Translocation of SLC2A4 (GLUT4) to the plasma membrane;R-HSA-162582 Signal Transduction;R-HSA-1643685 Disease;R-HSA-168249 Innate Immune System;R-HSA-168256 Immune System;R-HSA-194315 Signaling by Rho GTPases;R-HSA-195258 RHO GTPase Effectors;R-HSA-199991 Membrane Trafficking;R-HSA-2029480 Fcgamma receptor (FCGR) dependent phagocytosis;R-HSA-20294…	https://reactome.org/PathwayBrowser/#/R-HSA-1266738;https://reactome.org/PathwayBrowser/#/R-HSA-1445148;https://reactome.org/PathwayBrowser/#/R-HSA-162582;https://reactome.org/PathwayBrowser/#/R-HSA-1643685;https://reactome.org/PathwayBrowser/#/R-HSA-168249;https://reactome.org/PathwayBrowser/#/R-HSA-168256;https://reactome.org/PathwayBrowser/#/R-HSA-194315;https://reactome.org/PathwayBrowser/#/R…	HYPOXIA;MITOTIC SPINDLE;MYOGENESIS;APICAL JUNCTION;HEDGEHOG SIGNALING	https://www.gsea-msigdb.org/gsea/msigdb/human/geneset/HALLMARK_HYPOXIA;https://www.gsea-msigdb.org/gsea/msigdb/human/geneset/HALLMARK_MITOTIC_SPINDLE;https://www.gsea-msigdb.org/gsea/msigdb/human/geneset/HALLMARK_MYOGENESIS;https://www.gsea-msigdb.org/gsea/msigdb/human/geneset/HALLMARK_APICAL_JUNCTION;https://www.gsea-msigdb.org/gsea/msigdb/human/geneset/HALLMARK_HEDGEHOG_SIGNALING
P62888	Large ribosomal subunit protein eL30 OS=Homo sapiens OX=9606 GN=RPL30 PE=1 SV=2	RPL30	20	2	2	2	23485600	7.3708	cytoplasm	K02908	RP-L30e; large subunit ribosomal protein L30e	hsa03010 Ribosome; hsa05171 Coronavirus disease - COVID-19	GO:0000184 nuclear-transcribed mRNA catabolic process, nonsense-mediated decay; GO:0000956 nuclear-transcribed mRNA catabolic process; GO:0001889 liver development; GO:0001906 cell killing; GO:0002181 cytoplasmic translation; GO:0002376 immune system process; GO:0006139 nucleobase-containing compound metabolic process; GO:0006401 RNA catabolic process; GO:0006402 mRNA catabolic process; GO:000641…	GO:0005622 intracellular anatomical structure; GO:0005634 nucleus; GO:0005737 cytoplasm; GO:0005829 cytosol; GO:0005840 ribosome; GO:0005844 polysome; GO:0015934 large ribosomal subunit; GO:0022625 cytosolic large ribosomal subunit; GO:0022626 cytosolic ribosome; GO:0032991 protein-containing complex; GO:0042788 polysomal ribosome; GO:0043226 organelle; GO:0043227 membrane-bounded organelle; GO:0…	GO:0003676 nucleic acid binding; GO:0003723 RNA binding; GO:0003729 mRNA binding; GO:0003735 structural constituent of ribosome; GO:0005198 structural molecule activity; GO:0005488 binding; GO:0035368 selenocysteine insertion sequence binding; GO:0097159 organic cyclic compound binding; GO:1901363 heterocyclic compound binding;	PF01248	Ribosomal protein L7Ae/L30e/S12e/Gadd45 family	J	KOG2988	60S ribosomal protein L30	WP477 Cytoplasmic ribosomal proteins	https://www.wikipathways.org/instance/WP477		R-HSA-1266738 Developmental Biology;R-HSA-1430728 Metabolism;R-HSA-156827 L13a-mediated translational silencing of Ceruloplasmin expression;R-HSA-156842 Eukaryotic Translation Elongation;R-HSA-156902 Peptide chain elongation;R-HSA-1643685 Disease;R-HSA-168255 Influenza Infection;R-HSA-168273 Influenza Viral RNA Transcription and Replication;R-HSA-1799339 SRP-dependent cotranslational protein targ…	https://reactome.org/PathwayBrowser/#/R-HSA-1266738;https://reactome.org/PathwayBrowser/#/R-HSA-1430728;https://reactome.org/PathwayBrowser/#/R-HSA-156827;https://reactome.org/PathwayBrowser/#/R-HSA-156842;https://reactome.org/PathwayBrowser/#/R-HSA-156902;https://reactome.org/PathwayBrowser/#/R-HSA-1643685;https://reactome.org/PathwayBrowser/#/R-HSA-168255;https://reactome.org/PathwayBrowser/#/R…
P05388	Large ribosomal subunit protein uL10 OS=Homo sapiens OX=9606 GN=RPLP0 PE=1 SV=1	RPLP0	14.51	4	4	0	23199500	7.36548	cytoplasm,nucleus	K02941	RP-LP0; large subunit ribosomal protein LP0	hsa03010 Ribosome; hsa05171 Coronavirus disease - COVID-19	GO:0000184 nuclear-transcribed mRNA catabolic process, nonsense-mediated decay; GO:0000956 nuclear-transcribed mRNA catabolic process; GO:0002181 cytoplasmic translation; GO:0006139 nucleobase-containing compound metabolic process; GO:0006259 DNA metabolic process; GO:0006401 RNA catabolic process; GO:0006402 mRNA catabolic process; GO:0006412 translation; GO:0006413 translational initiation; GO:…	GO:0005622 intracellular anatomical structure; GO:0005634 nucleus; GO:0005737 cytoplasm; GO:0005783 endoplasmic reticulum; GO:0005829 cytosol; GO:0005840 ribosome; GO:0012505 endomembrane system; GO:0015934 large ribosomal subunit; GO:0016020 membrane; GO:0022625 cytosolic large ribosomal subunit; GO:0022626 cytosolic ribosome; GO:0030425 dendrite; GO:0032991 protein-containing complex; GO:003577…	GO:0003735 structural constituent of ribosome; GO:0003824 catalytic activity; GO:0003906 DNA-(apurinic or apyrimidinic site) endonuclease activity; GO:0004518 nuclease activity; GO:0004519 endonuclease activity; GO:0004520 DNA endonuclease activity; GO:0004536 DNA nuclease activity; GO:0005198 structural molecule activity; GO:0005488 binding; GO:0016787 hydrolase activity; GO:0016788 hydrolase ac…	PF17777	Insertion domain in 60S ribosomal protein L10P	J	KOG0815	60S acidic ribosomal protein P0	WP477 Cytoplasmic ribosomal proteins	https://www.wikipathways.org/instance/WP477		R-HSA-1266738 Developmental Biology;R-HSA-1280215 Cytokine Signaling in Immune system;R-HSA-1430728 Metabolism;R-HSA-156827 L13a-mediated translational silencing of Ceruloplasmin expression;R-HSA-156842 Eukaryotic Translation Elongation;R-HSA-156902 Peptide chain elongation;R-HSA-1643685 Disease;R-HSA-168255 Influenza Infection;R-HSA-168256 Immune System;R-HSA-168273 Influenza Viral RNA Transcrip…		MYC TARGETS V1	https://www.gsea-msigdb.org/gsea/msigdb/human/geneset/HALLMARK_MYC_TARGETS_V1
P52209	6-phosphogluconate dehydrogenase, decarboxylating OS=Homo sapiens OX=9606 GN=PGD PE=1 SV=3	PGD	10.56	5	5	5	22980600	7.36136	cytoplasm,nucleus	K00033	PGD; 6-phosphogluconate dehydrogenase [EC:1.1.1.44 1.1.1.343]	hsa00480 Glutathione metabolism; hsa01200 Carbon metabolism; hsa00030 Pentose phosphate pathway; hsa01100 Metabolic pathways	GO:0005975 carbohydrate metabolic process; GO:0005996 monosaccharide metabolic process; GO:0006081 cellular aldehyde metabolic process; GO:0006082 organic acid metabolic process; GO:0006098 pentose-phosphate shunt; GO:0006139 nucleobase-containing compound metabolic process; GO:0006725 cellular aromatic compound metabolic process; GO:0006739 NADP metabolic process; GO:0006753 nucleoside phosphate…	GO:0005622 intracellular anatomical structure; GO:0005737 cytoplasm; GO:0005829 cytosol; GO:0043226 organelle; GO:0043227 membrane-bounded organelle; GO:0043229 intracellular organelle; GO:0043231 intracellular membrane-bounded organelle;	GO:0000166 nucleotide binding; GO:0003824 catalytic activity; GO:0004616 phosphogluconate dehydrogenase (decarboxylating) activity; GO:0005488 binding; GO:0016491 oxidoreductase activity; GO:0016614 oxidoreductase activity, acting on CH-OH group of donors; GO:0016616 oxidoreductase activity, acting on the CH-OH group of donors, NAD or NADP as acceptor; GO:0030246 carbohydrate binding; GO:0031406 …	PF03446	NAD binding domain of 6-phosphogluconate dehydrogenase	G	KOG2653	6-phosphogluconate dehydrogenase	WP134 Pentose phosphate metabolism;WP2882 Nuclear receptors meta pathway;WP2884 NRF2 pathway;WP3888 VEGFA VEGFR2 signaling;WP4290 Metabolic reprogramming in colon cancer	https://www.wikipathways.org/instance/WP134;https://www.wikipathways.org/instance/WP2882;https://www.wikipathways.org/instance/WP2884;https://www.wikipathways.org/instance/WP3888;https://www.wikipathways.org/instance/WP4290		R-HSA-1430728 Metabolism;R-HSA-2262752 Cellular responses to stress;R-HSA-71336 Pentose phosphate pathway;R-HSA-71387 Metabolism of carbohydrates;R-HSA-8953897 Cellular responses to stimuli;R-HSA-9711123 Cellular response to chemical stress;R-HSA-9755511 KEAP1-NFE2L2 pathway;R-HSA-9759194 Nuclear events mediated by NFE2L2;R-HSA-9818028 NFE2L2 regulates pentose phosphate pathway genes	https://reactome.org/PathwayBrowser/#/R-HSA-1430728;https://reactome.org/PathwayBrowser/#/R-HSA-2262752;https://reactome.org/PathwayBrowser/#/R-HSA-71336;https://reactome.org/PathwayBrowser/#/R-HSA-71387;https://reactome.org/PathwayBrowser/#/R-HSA-8953897;https://reactome.org/PathwayBrowser/#/R-HSA-9711123;https://reactome.org/PathwayBrowser/#/R-HSA-9755511;https://reactome.org/PathwayBrowser/#/R…	XENOBIOTIC METABOLISM	https://www.gsea-msigdb.org/gsea/msigdb/human/geneset/HALLMARK_XENOBIOTIC_METABOLISM
P22234	Bifunctional phosphoribosylaminoimidazole carboxylase/phosphoribosylaminoimidazole succinocarboxamide synthetase OS=Homo sapiens OX=9606 GN=PAICS PE=1 SV=3	PAICS	20.71	7	7	7	22883100	7.35951	cytoplasm	K01587	PAICS; phosphoribosylaminoimidazole carboxylase / phosphoribosylaminoimidazole-succinocarboxamide synthase [EC:4.1.1.21 6.3.2.6]	hsa00230 Purine metabolism; hsa01100 Metabolic pathways	GO:0000082 G1/S transition of mitotic cell cycle; GO:0000278 mitotic cell cycle; GO:0006139 nucleobase-containing compound metabolic process; GO:0006144 purine nucleobase metabolic process; GO:0006163 purine nucleotide metabolic process; GO:0006164 purine nucleotide biosynthetic process; GO:0006188 IMP biosynthetic process; GO:0006189 'de novo' IMP biosynthetic process; GO:0006725 cellular aromat…	GO:0005622 intracellular anatomical structure; GO:0005737 cytoplasm; GO:0005829 cytosol;	GO:0003824 catalytic activity; GO:0004638 phosphoribosylaminoimidazole carboxylase activity; GO:0004639 phosphoribosylaminoimidazolesuccinocarboxamide synthase activity; GO:0005488 binding; GO:0005515 protein binding; GO:0016829 lyase activity; GO:0016830 carbon-carbon lyase activity; GO:0016831 carboxy-lyase activity; GO:0016874 ligase activity; GO:0016879 ligase activity, forming carbon-nitroge…	PF00731	AIR carboxylase	F	KOG2835	Phosphoribosylamidoimidazole-succinocarboxamide synthase	WP4224 Purine metabolism and related disorders;WP4290 Metabolic reprogramming in colon cancer	https://www.wikipathways.org/instance/WP4224;https://www.wikipathways.org/instance/WP4290		R-HSA-1430728 Metabolism;R-HSA-15869 Metabolism of nucleotides;R-HSA-73817 Purine ribonucleoside monophosphate biosynthesis;R-HSA-8956320 Nucleotide biosynthesis	https://reactome.org/PathwayBrowser/#/R-HSA-1430728;https://reactome.org/PathwayBrowser/#/R-HSA-15869;https://reactome.org/PathwayBrowser/#/R-HSA-73817;https://reactome.org/PathwayBrowser/#/R-HSA-8956320	E2F TARGETS	https://www.gsea-msigdb.org/gsea/msigdb/human/geneset/HALLMARK_E2F_TARGETS
P22314	Ubiquitin-like modifier-activating enzyme 1 OS=Homo sapiens OX=9606 GN=UBA1 PE=1 SV=3	UBA1	5.29	5	5	5	22643800	7.35495	nucleus	K03178	UBE1; ubiquitin-activating enzyme E1 [EC:6.2.1.45]	hsa05022 Pathways of neurodegeneration - multiple diseases; hsa04120 Ubiquitin mediated proteolysis; hsa05012 Parkinson disease	GO:0000003 reproduction; GO:0000209 protein polyubiquitination; GO:0002064 epithelial cell development; GO:0002065 columnar/cuboidal epithelial cell differentiation; GO:0002066 columnar/cuboidal epithelial cell development; GO:0002165 instar larval or pupal development; GO:0003006 developmental process involved in reproduction; GO:0006508 proteolysis; GO:0006511 ubiquitin-dependent protein catabo…	GO:0005622 intracellular anatomical structure; GO:0005634 nucleus; GO:0005654 nucleoplasm; GO:0005737 cytoplasm; GO:0005739 mitochondrion; GO:0005829 cytosol; GO:0030425 dendrite; GO:0031974 membrane-enclosed lumen; GO:0031981 nuclear lumen; GO:0036477 somatodendritic compartment; GO:0042995 cell projection; GO:0043005 neuron projection; GO:0043226 organelle; GO:0043227 membrane-bounded organelle…	GO:0003824 catalytic activity; GO:0004839 ubiquitin activating enzyme activity; GO:0008641 ubiquitin-like modifier activating enzyme activity; GO:0016874 ligase activity; GO:0016877 ligase activity, forming carbon-sulfur bonds;	PF00899; PF16190; PF16191; PF10585; PF09358	ThiF family; Ubiquitin-activating enzyme E1 FCCH domain; Ubiquitin-activating enzyme E1 four-helix bundle; Ubiquitin-activating enzyme, SCCH domain; Ubiquitin fold domain	O	KOG2012	Ubiquitin activating enzyme UBA1	WP183 Proteasome degradation;WP2359 Parkin ubiquitin proteasomal system pathway;WP2371 Parkinson 39 s disease pathway	https://www.wikipathways.org/instance/WP183;https://www.wikipathways.org/instance/WP2359;https://www.wikipathways.org/instance/WP2371		R-HSA-1280218 Adaptive Immune System;R-HSA-168256 Immune System;R-HSA-392499 Metabolism of proteins;R-HSA-597592 Post-translational protein modification;R-HSA-8852135 Protein ubiquitination;R-HSA-8866652 Synthesis of active ubiquitin: roles of E1 and E2 enzymes;R-HSA-983168 Antigen processing: Ubiquitination & Proteasome degradation;R-HSA-983169 Class I MHC mediated antigen processing & presentat…	https://reactome.org/PathwayBrowser/#/R-HSA-1280218;https://reactome.org/PathwayBrowser/#/R-HSA-168256;https://reactome.org/PathwayBrowser/#/R-HSA-392499;https://reactome.org/PathwayBrowser/#/R-HSA-597592;https://reactome.org/PathwayBrowser/#/R-HSA-8852135;https://reactome.org/PathwayBrowser/#/R-HSA-8866652;https://reactome.org/PathwayBrowser/#/R-HSA-983168;https://reactome.org/PathwayBrowser/#/R…
P30041	Peroxiredoxin-6 OS=Homo sapiens OX=9606 GN=PRDX6 PE=1 SV=3	PRDX6	23.21	5	5	5	22565300	7.35344	mitochondria	K11188	PRDX6; peroxiredoxin 6 [EC:1.11.1.7 1.11.1.27 3.1.1.-]	hsa00480 Glutathione metabolism; hsa01100 Metabolic pathways	GO:0000302 response to reactive oxygen species; GO:0001775 cell activation; GO:0002252 immune effector process; GO:0002263 cell activation involved in immune response; GO:0002274 myeloid leukocyte activation; GO:0002275 myeloid cell activation involved in immune response; GO:0002283 neutrophil activation involved in immune response; GO:0002366 leukocyte activation involved in immune response; GO:…	GO:0000323 lytic vacuole; GO:0005576 extracellular region; GO:0005615 extracellular space; GO:0005622 intracellular anatomical structure; GO:0005634 nucleus; GO:0005737 cytoplasm; GO:0005764 lysosome; GO:0005766 primary lysosome; GO:0005773 vacuole; GO:0005775 vacuolar lumen; GO:0005829 cytosol; GO:0012505 endomembrane system; GO:0030141 secretory granule; GO:0031410 cytoplasmic vesicle; GO:00319…	GO:0003824 catalytic activity; GO:0004601 peroxidase activity; GO:0004602 glutathione peroxidase activity; GO:0004620 phospholipase activity; GO:0004623 phospholipase A2 activity; GO:0005488 binding; GO:0005515 protein binding; GO:0016209 antioxidant activity; GO:0016298 lipase activity; GO:0016491 oxidoreductase activity; GO:0016684 oxidoreductase activity, acting on peroxide as acceptor; GO:001…	PF00578	AhpC/TSA family	O	KOG0854	Alkyl hydroperoxide reductase, thiol specific antioxidant and related enzymes	WP2882 Nuclear receptors meta pathway;WP2884 NRF2 pathway;WP3888 VEGFA VEGFR2 signaling	https://www.wikipathways.org/instance/WP2882;https://www.wikipathways.org/instance/WP2884;https://www.wikipathways.org/instance/WP3888		R-HSA-168249 Innate Immune System;R-HSA-168256 Immune System;R-HSA-2262752 Cellular responses to stress;R-HSA-3299685 Detoxification of Reactive Oxygen Species;R-HSA-6798695 Neutrophil degranulation;R-HSA-8953897 Cellular responses to stimuli;R-HSA-9711123 Cellular response to chemical stress	https://reactome.org/PathwayBrowser/#/R-HSA-168249;https://reactome.org/PathwayBrowser/#/R-HSA-168256;https://reactome.org/PathwayBrowser/#/R-HSA-2262752;https://reactome.org/PathwayBrowser/#/R-HSA-3299685;https://reactome.org/PathwayBrowser/#/R-HSA-6798695;https://reactome.org/PathwayBrowser/#/R-HSA-8953897;https://reactome.org/PathwayBrowser/#/R-HSA-9711123	FATTY ACID METABOLISM;REACTIVE OXYGEN SPECIES PATHWAY	https://www.gsea-msigdb.org/gsea/msigdb/human/geneset/HALLMARK_FATTY_ACID_METABOLISM;https://www.gsea-msigdb.org/gsea/msigdb/human/geneset/HALLMARK_REACTIVE_OXYGEN_SPECIES_PATHWAY
P63173	Large ribosomal subunit protein eL38 OS=Homo sapiens OX=9606 GN=RPL38 PE=1 SV=2	RPL38	28.57	2	2	2	22167900	7.34572	nucleus	K02923	RP-L38e; large subunit ribosomal protein L38e	hsa03010 Ribosome; hsa05171 Coronavirus disease - COVID-19	GO:0000027 ribosomal large subunit assembly; GO:0000028 ribosomal small subunit assembly; GO:0000184 nuclear-transcribed mRNA catabolic process, nonsense-mediated decay; GO:0000956 nuclear-transcribed mRNA catabolic process; GO:0001501 skeletal system development; GO:0001503 ossification; GO:0002181 cytoplasmic translation; GO:0003008 system process; GO:0006139 nucleobase-containing compound meta…	GO:0005622 intracellular anatomical structure; GO:0005737 cytoplasm; GO:0005829 cytosol; GO:0005840 ribosome; GO:0005844 polysome; GO:0015934 large ribosomal subunit; GO:0022625 cytosolic large ribosomal subunit; GO:0022626 cytosolic ribosome; GO:0032991 protein-containing complex; GO:0033291 eukaryotic 80S initiation complex; GO:0042788 polysomal ribosome; GO:0043226 organelle; GO:0043228 non-me…	GO:0003676 nucleic acid binding; GO:0003723 RNA binding; GO:0003735 structural constituent of ribosome; GO:0005198 structural molecule activity; GO:0005488 binding; GO:0097159 organic cyclic compound binding; GO:1901363 heterocyclic compound binding;			J	KOG3499	60S ribosomal protein L38	WP2857 Mesodermal commitment pathway;WP477 Cytoplasmic ribosomal proteins	https://www.wikipathways.org/instance/WP2857;https://www.wikipathways.org/instance/WP477		R-HSA-1266738 Developmental Biology;R-HSA-1430728 Metabolism;R-HSA-156827 L13a-mediated translational silencing of Ceruloplasmin expression;R-HSA-156842 Eukaryotic Translation Elongation;R-HSA-156902 Peptide chain elongation;R-HSA-1643685 Disease;R-HSA-168255 Influenza Infection;R-HSA-168273 Influenza Viral RNA Transcription and Replication;R-HSA-1799339 SRP-dependent cotranslational protein targ…	https://reactome.org/PathwayBrowser/#/R-HSA-1266738;https://reactome.org/PathwayBrowser/#/R-HSA-1430728;https://reactome.org/PathwayBrowser/#/R-HSA-156827;https://reactome.org/PathwayBrowser/#/R-HSA-156842;https://reactome.org/PathwayBrowser/#/R-HSA-156902;https://reactome.org/PathwayBrowser/#/R-HSA-1643685;https://reactome.org/PathwayBrowser/#/R-HSA-168255;https://reactome.org/PathwayBrowser/#/R…
P23526	Adenosylhomocysteinase OS=Homo sapiens OX=9606 GN=AHCY PE=1 SV=4	AHCY	23.84	11	11	11	21986600	7.34216	cytoplasm	K01251	AHCY; adenosylhomocysteinase [EC:3.13.2.1]	hsa00270 Cysteine and methionine metabolism; hsa01100 Metabolic pathways	GO:0000096 sulfur amino acid metabolic process; GO:0000097 sulfur amino acid biosynthetic process; GO:0001666 response to hypoxia; GO:0002376 immune system process; GO:0002437 inflammatory response to antigenic stimulus; GO:0002439 chronic inflammatory response to antigenic stimulus; GO:0002544 chronic inflammatory response; GO:0006082 organic acid metabolic process; GO:0006139 nucleobase-contain…	GO:0005622 intracellular anatomical structure; GO:0005634 nucleus; GO:0005737 cytoplasm; GO:0005829 cytosol; GO:0042995 cell projection; GO:0043005 neuron projection; GO:0043226 organelle; GO:0043227 membrane-bounded organelle; GO:0043229 intracellular organelle; GO:0043231 intracellular membrane-bounded organelle; GO:0120025 plasma membrane bounded cell projection;	GO:0000166 nucleotide binding; GO:0003824 catalytic activity; GO:0004013 adenosylhomocysteinase activity; GO:0005488 binding; GO:0005507 copper ion binding; GO:0005515 protein binding; GO:0016787 hydrolase activity; GO:0016801 hydrolase activity, acting on ether bonds; GO:0016802 trialkylsulfonium hydrolase activity; GO:0017076 purine nucleotide binding; GO:0030554 adenyl nucleotide binding; GO:0…	PF05221; PF00670	S-adenosyl-L-homocysteine hydrolase; S-adenosyl-L-homocysteine hydrolase, NAD binding domain	H	KOG1370	S-adenosylhomocysteine hydrolase	WP176 Folate metabolism;WP2333 Trans sulfuration pathway;WP241 One carbon metabolism;WP2525 Trans sulfuration one carbon metabolism and related pathways;WP3580 Methionine de novo and salvage pathway;WP3591 Sleep regulation;WP3594 Circadian rhythm genes;WP3996 Ethanol effects on histone modifications;WP4292 Methionine metabolism leading to sulfur amino acids and related disorders;WP4504 Cysteine a…	https://www.wikipathways.org/instance/WP176;https://www.wikipathways.org/instance/WP2333;https://www.wikipathways.org/instance/WP241;https://www.wikipathways.org/instance/WP2525;https://www.wikipathways.org/instance/WP3580;https://www.wikipathways.org/instance/WP3591;https://www.wikipathways.org/instance/WP3594;https://www.wikipathways.org/instance/WP3996;https://www.wikipathways.org/instance/WP4…		R-HSA-1430728 Metabolism;R-HSA-156580 Phase II - Conjugation of compounds;R-HSA-156581 Methylation;R-HSA-1614635 Sulfur amino acid metabolism;R-HSA-1643685 Disease;R-HSA-211859 Biological oxidations;R-HSA-2408508 Metabolism of ingested SeMet, Sec, MeSec into H2Se;R-HSA-2408522 Selenoamino acid metabolism;R-HSA-5578997 Defective AHCY causes HMAHCHD;R-HSA-5579029 Metabolic disorders of biological o…	https://reactome.org/PathwayBrowser/#/R-HSA-1430728;https://reactome.org/PathwayBrowser/#/R-HSA-156580;https://reactome.org/PathwayBrowser/#/R-HSA-156581;https://reactome.org/PathwayBrowser/#/R-HSA-1614635;https://reactome.org/PathwayBrowser/#/R-HSA-1643685;https://reactome.org/PathwayBrowser/#/R-HSA-211859;https://reactome.org/PathwayBrowser/#/R-HSA-2408508;https://reactome.org/PathwayBrowser/#/…	XENOBIOTIC METABOLISM;IL2 STAT5 SIGNALING	https://www.gsea-msigdb.org/gsea/msigdb/human/geneset/HALLMARK_XENOBIOTIC_METABOLISM;https://www.gsea-msigdb.org/gsea/msigdb/human/geneset/HALLMARK_IL2_STAT5_SIGNALING
P18206	Vinculin OS=Homo sapiens OX=9606 GN=VCL PE=1 SV=4	VCL	16.4	19	19	19	21528100	7.33301	cytoplasm	K05700	VCL; vinculin	hsa05100 Bacterial invasion of epithelial cells; hsa04510 Focal adhesion; hsa04810 Regulation of actin cytoskeleton; hsa04520 Adherens junction; hsa05146 Amoebiasis; hsa04670 Leukocyte transendothelial migration; hsa05131 Shigellosis	GO:0000902 cell morphogenesis; GO:0001775 cell activation; GO:0002009 morphogenesis of an epithelium; GO:0002252 immune effector process; GO:0002263 cell activation involved in immune response; GO:0002274 myeloid leukocyte activation; GO:0002275 myeloid cell activation involved in immune response; GO:0002283 neutrophil activation involved in immune response; GO:0002366 leukocyte activation involv…	GO:0001725 stress fiber; GO:0002102 podosome; GO:0005576 extracellular region; GO:0005622 intracellular anatomical structure; GO:0005737 cytoplasm; GO:0005739 mitochondrion; GO:0005740 mitochondrial envelope; GO:0005743 mitochondrial inner membrane; GO:0005829 cytosol; GO:0005856 cytoskeleton; GO:0005886 plasma membrane; GO:0005903 brush border; GO:0005911 cell-cell junction; GO:0005912 adherens …	GO:0002162 dystroglycan binding; GO:0003779 actin binding; GO:0005198 structural molecule activity; GO:0005200 structural constituent of cytoskeleton; GO:0005488 binding; GO:0005515 protein binding; GO:0008013 beta-catenin binding; GO:0008092 cytoskeletal protein binding; GO:0017166 vinculin binding; GO:0019899 enzyme binding; GO:0031267 small GTPase binding; GO:0031625 ubiquitin protein ligase b…			W	KOG3681	Alpha-catenin	WP185 Integrin mediated cell adhesion;WP2572 Primary focal segmental glomerulosclerosis FSGS;WP306 Focal adhesion;WP3888 VEGFA VEGFR2 signaling;WP4560 MFAP5 effect on permeability and motility of endothelial cells via cytoskeleton rearrangement;WP4685 Melanoma;WP51 Regulation of actin cytoskeleton	https://www.wikipathways.org/instance/WP185;https://www.wikipathways.org/instance/WP2572;https://www.wikipathways.org/instance/WP306;https://www.wikipathways.org/instance/WP3888;https://www.wikipathways.org/instance/WP4560;https://www.wikipathways.org/instance/WP4685;https://www.wikipathways.org/instance/WP51		R-HSA-109582 Hemostasis;R-HSA-114608 Platelet degranulation ;R-HSA-162582 Signal Transduction;R-HSA-1643685 Disease;R-HSA-168249 Innate Immune System;R-HSA-168256 Immune System;R-HSA-397014 Muscle contraction;R-HSA-445355 Smooth Muscle Contraction;R-HSA-5663202 Diseases of signal transduction by growth factor receptors and second messengers;R-HSA-5673001 RAF/MAP kinase cascade;R-HSA-5674135 MAP2K…	https://reactome.org/PathwayBrowser/#/R-HSA-109582;https://reactome.org/PathwayBrowser/#/R-HSA-114608;https://reactome.org/PathwayBrowser/#/R-HSA-162582;https://reactome.org/PathwayBrowser/#/R-HSA-1643685;https://reactome.org/PathwayBrowser/#/R-HSA-168249;https://reactome.org/PathwayBrowser/#/R-HSA-168256;https://reactome.org/PathwayBrowser/#/R-HSA-397014;https://reactome.org/PathwayBrowser/#/R-H…	MITOTIC SPINDLE;APICAL JUNCTION	https://www.gsea-msigdb.org/gsea/msigdb/human/geneset/HALLMARK_MITOTIC_SPINDLE;https://www.gsea-msigdb.org/gsea/msigdb/human/geneset/HALLMARK_APICAL_JUNCTION
P00558	Phosphoglycerate kinase 1 OS=Homo sapiens OX=9606 GN=PGK1 PE=1 SV=3	PGK1	28.54	10	10	10	21411000	7.33064	cytoplasm	K00927	PGK; phosphoglycerate kinase [EC:2.7.2.3]	hsa04066 HIF-1 signaling pathway; hsa00010 Glycolysis / Gluconeogenesis; hsa01200 Carbon metabolism; hsa01230 Biosynthesis of amino acids; hsa01100 Metabolic pathways	GO:0000768 syncytium formation by plasma membrane fusion; GO:0001666 response to hypoxia; GO:0005975 carbohydrate metabolic process; GO:0005996 monosaccharide metabolic process; GO:0006006 glucose metabolic process; GO:0006007 glucose catabolic process; GO:0006082 organic acid metabolic process; GO:0006090 pyruvate metabolic process; GO:0006091 generation of precursor metabolites and energy; GO:0…	GO:0005576 extracellular region; GO:0005615 extracellular space; GO:0005622 intracellular anatomical structure; GO:0005694 chromosome; GO:0005737 cytoplasm; GO:0005829 cytosol; GO:0016020 membrane; GO:0030016 myofibril; GO:0030017 sarcomere; GO:0030018 Z disc; GO:0031430 M band; GO:0031672 A band; GO:0031674 I band; GO:0043226 organelle; GO:0043228 non-membrane-bounded organelle; GO:0043229 intra…	GO:0000166 nucleotide binding; GO:0003824 catalytic activity; GO:0004618 phosphoglycerate kinase activity; GO:0005488 binding; GO:0005524 ATP binding; GO:0015036 disulfide oxidoreductase activity; GO:0016301 kinase activity; GO:0016491 oxidoreductase activity; GO:0016651 oxidoreductase activity, acting on NAD(P)H; GO:0016667 oxidoreductase activity, acting on a sulfur group of donors; GO:0016668 …	PF00162	Phosphoglycerate kinase	G	KOG1367	3-phosphoglycerate kinase	WP1946 Cori cycle;WP3614 Photodynamic therapy induced HIF 1 survival signaling;WP3888 VEGFA VEGFR2 signaling;WP4018 Clear cell renal cell carcinoma pathways;WP4290 Metabolic reprogramming in colon cancer;WP4629 Aerobic glycolysis;WP5049 Glycolysis in senescence;WP5216 Warburg effect modulated by deubiquitinating enzymes and their substrates;WP534 Glycolysis and gluconeogenesis;WP5355 Metabolic Ep…	https://www.wikipathways.org/instance/WP1946;https://www.wikipathways.org/instance/WP3614;https://www.wikipathways.org/instance/WP3888;https://www.wikipathways.org/instance/WP4018;https://www.wikipathways.org/instance/WP4290;https://www.wikipathways.org/instance/WP4629;https://www.wikipathways.org/instance/WP5049;https://www.wikipathways.org/instance/WP5216;https://www.wikipathways.org/instance/W…		R-HSA-1430728 Metabolism;R-HSA-1643685 Disease;R-HSA-5663205 Infectious disease;R-HSA-70171 Glycolysis;R-HSA-70263 Gluconeogenesis;R-HSA-70326 Glucose metabolism;R-HSA-71387 Metabolism of carbohydrates;R-HSA-9635486 Infection with Mycobacterium tuberculosis;R-HSA-9636667 Manipulation of host energy metabolism;R-HSA-9637690 Response of Mtb to phagocytosis;R-HSA-9824439 Bacterial Infection Pathways	https://reactome.org/PathwayBrowser/#/R-HSA-1430728;https://reactome.org/PathwayBrowser/#/R-HSA-1643685;https://reactome.org/PathwayBrowser/#/R-HSA-5663205;https://reactome.org/PathwayBrowser/#/R-HSA-70171;https://reactome.org/PathwayBrowser/#/R-HSA-70263;https://reactome.org/PathwayBrowser/#/R-HSA-70326;https://reactome.org/PathwayBrowser/#/R-HSA-71387;https://reactome.org/PathwayBrowser/#/R-HSA…	HYPOXIA;MTORC1 SIGNALING;MYC TARGETS V1;GLYCOLYSIS	https://www.gsea-msigdb.org/gsea/msigdb/human/geneset/HALLMARK_HYPOXIA;https://www.gsea-msigdb.org/gsea/msigdb/human/geneset/HALLMARK_MTORC1_SIGNALING;https://www.gsea-msigdb.org/gsea/msigdb/human/geneset/HALLMARK_MYC_TARGETS_V1;https://www.gsea-msigdb.org/gsea/msigdb/human/geneset/HALLMARK_GLYCOLYSIS
Q7KZF4	Staphylococcal nuclease domain-containing protein 1 OS=Homo sapiens OX=9606 GN=SND1 PE=1 SV=1	SND1	12.75	11	11	11	21104000	7.32436	cytoplasm	K15979	SND1; staphylococcal nuclease domain-containing protein 1	hsa05203 Viral carcinogenesis	GO:0000003 reproduction; GO:0006139 nucleobase-containing compound metabolic process; GO:0006401 RNA catabolic process; GO:0006725 cellular aromatic compound metabolic process; GO:0006807 nitrogen compound metabolic process; GO:0007276 gamete generation; GO:0007283 spermatogenesis; GO:0008152 metabolic process; GO:0009056 catabolic process; GO:0009057 macromolecule catabolic process; GO:0009889 r…	GO:0005622 intracellular anatomical structure; GO:0005634 nucleus; GO:0005737 cytoplasm; GO:0005829 cytosol; GO:0016442 RISC complex; GO:0031332 RNAi effector complex; GO:0032991 protein-containing complex; GO:0043226 organelle; GO:0043227 membrane-bounded organelle; GO:0043229 intracellular organelle; GO:0043231 intracellular membrane-bounded organelle; GO:0097433 dense body; GO:1990904 ribonucl…	GO:0003712 transcription coregulator activity; GO:0003713 transcription coactivator activity; GO:0003824 catalytic activity; GO:0004518 nuclease activity; GO:0005488 binding; GO:0005515 protein binding; GO:0016787 hydrolase activity; GO:0016788 hydrolase activity, acting on ester bonds; GO:0140110 transcription regulator activity;	PF00565; PF00567	Staphylococcal nuclease homologue; Tudor domain	K	KOG2039	Transcriptional coactivator p100	WP3888 VEGFA VEGFR2 signaling	https://www.wikipathways.org/instance/WP3888	Transcription factor	R-HSA-1643685 Disease;R-HSA-5663202 Diseases of signal transduction by growth factor receptors and second messengers;R-HSA-6802952 Signaling by BRAF and RAF1 fusions;R-HSA-6802957 Oncogenic MAPK signaling	https://reactome.org/PathwayBrowser/#/R-HSA-1643685;https://reactome.org/PathwayBrowser/#/R-HSA-5663202;https://reactome.org/PathwayBrowser/#/R-HSA-6802952;https://reactome.org/PathwayBrowser/#/R-HSA-6802957
Q13148	TAR DNA-binding protein 43 OS=Homo sapiens OX=9606 GN=TARDBP PE=1 SV=1	TARDBP	10.39	4	4	4	20751700	7.31705	nucleus	K23600	TARDBP; TAR DNA-binding protein 43	hsa05022 Pathways of neurodegeneration - multiple diseases; hsa05014 Amyotrophic lateral sclerosis; hsa03015 mRNA surveillance pathway	GO:0001932 regulation of protein phosphorylation; GO:0001933 negative regulation of protein phosphorylation; GO:0006139 nucleobase-containing compound metabolic process; GO:0006351 DNA-templated transcription; GO:0006355 regulation of DNA-templated transcription; GO:0006357 regulation of transcription by RNA polymerase II; GO:0006366 transcription by RNA polymerase II; GO:0006396 RNA processing; …	GO:0005622 intracellular anatomical structure; GO:0005634 nucleus; GO:0005654 nucleoplasm; GO:0005737 cytoplasm; GO:0030016 myofibril; GO:0030017 sarcomere; GO:0031672 A band; GO:0031673 H zone; GO:0031974 membrane-enclosed lumen; GO:0031981 nuclear lumen; GO:0043226 organelle; GO:0043227 membrane-bounded organelle; GO:0043228 non-membrane-bounded organelle; GO:0043229 intracellular organelle; GO…	GO:0000981 DNA-binding transcription factor activity, RNA polymerase II-specific; GO:0001228 DNA-binding transcription activator activity, RNA polymerase II-specific; GO:0003676 nucleic acid binding; GO:0003677 DNA binding; GO:0003690 double-stranded DNA binding; GO:0003697 single-stranded DNA binding; GO:0003700 DNA-binding transcription factor activity; GO:0003723 RNA binding; GO:0003729 mRNA b…	PF18694; PF00076	Transactive response DNA-binding protein N-terminal domain; RNA recognition motif. (a.k.a. RRM, RBD, or RNP domain)				WP3584 MECP2 and associated Rett syndrome;WP5372 Involvement of secretase in neurodegenerative diseases	https://www.wikipathways.org/instance/WP3584;https://www.wikipathways.org/instance/WP5372	Transcription factor			MYC TARGETS V1	https://www.gsea-msigdb.org/gsea/msigdb/human/geneset/HALLMARK_MYC_TARGETS_V1
Q16555	Dihydropyrimidinase-related protein 2 OS=Homo sapiens OX=9606 GN=DPYSL2 PE=1 SV=1	DPYSL2	10.66	5	5	5	20034500	7.30178	cytoplasm,nucleus	K07528	DPYSL2; dihydropyrimidinase-like 2	hsa04360 Axon guidance	GO:0001558 regulation of cell growth; GO:0001975 response to amphetamine; GO:0003008 system process; GO:0006139 nucleobase-containing compound metabolic process; GO:0006206 pyrimidine nucleobase metabolic process; GO:0006207 'de novo' pyrimidine nucleobase biosynthetic process; GO:0006725 cellular aromatic compound metabolic process; GO:0006807 nitrogen compound metabolic process; GO:0006810 tran…	GO:0005622 intracellular anatomical structure; GO:0005737 cytoplasm; GO:0005829 cytosol; GO:0005886 plasma membrane; GO:0016020 membrane; GO:0030424 axon; GO:0030425 dendrite; GO:0030426 growth cone; GO:0030427 site of polarized growth; GO:0032991 protein-containing complex; GO:0036477 somatodendritic compartment; GO:0042995 cell projection; GO:0043005 neuron projection; GO:0043025 neuronal cell …	GO:0003824 catalytic activity; GO:0004157 dihydropyrimidinase activity; GO:0005488 binding; GO:0005515 protein binding; GO:0016787 hydrolase activity; GO:0016810 hydrolase activity, acting on carbon-nitrogen (but not peptide) bonds; GO:0016812 hydrolase activity, acting on carbon-nitrogen (but not peptide) bonds, in cyclic amides; GO:0019899 enzyme binding; GO:0019900 kinase binding; GO:0019901 p…	PF01979	Amidohydrolase family	F	KOG2584	Dihydroorotase and related enzymes	WP2038 Microtubule cytoskeleton regulation;WP2380 Brain derived neurotrophic factor BDNF signaling pathway	https://www.wikipathways.org/instance/WP2038;https://www.wikipathways.org/instance/WP2380		R-HSA-1266738 Developmental Biology;R-HSA-373755 Semaphorin interactions;R-HSA-373760 L1CAM interactions;R-HSA-399956 CRMPs in Sema3A signaling;R-HSA-422475 Axon guidance;R-HSA-437239 Recycling pathway of L1;R-HSA-9675108 Nervous system development	https://reactome.org/PathwayBrowser/#/R-HSA-1266738;https://reactome.org/PathwayBrowser/#/R-HSA-373755;https://reactome.org/PathwayBrowser/#/R-HSA-373760;https://reactome.org/PathwayBrowser/#/R-HSA-399956;https://reactome.org/PathwayBrowser/#/R-HSA-422475;https://reactome.org/PathwayBrowser/#/R-HSA-437239;https://reactome.org/PathwayBrowser/#/R-HSA-9675108	HEDGEHOG SIGNALING	https://www.gsea-msigdb.org/gsea/msigdb/human/geneset/HALLMARK_HEDGEHOG_SIGNALING
Q9NR31	GTP-binding protein SAR1a OS=Homo sapiens OX=9606 GN=SAR1A PE=1 SV=1	SAR1A	18.18	4	4	4	19912700	7.29913	cytoplasm	K07953	SAR1; GTP-binding protein SAR1 [EC:3.6.5.-]	hsa05134 Legionellosis; hsa04141 Protein processing in endoplasmic reticulum	GO:0000902 cell morphogenesis; GO:0002164 larval development; GO:0002165 instar larval or pupal development; GO:0002168 instar larval development; GO:0002790 peptide secretion; GO:0003002 regionalization; GO:0003400 regulation of COPII vesicle coating; GO:0006810 transport; GO:0006888 endoplasmic reticulum to Golgi vesicle-mediated transport; GO:0006900 vesicle budding from membrane; GO:0006996 o…	GO:0005622 intracellular anatomical structure; GO:0005737 cytoplasm; GO:0005783 endoplasmic reticulum; GO:0005794 Golgi apparatus; GO:0005798 Golgi-associated vesicle; GO:0012505 endomembrane system; GO:0012506 vesicle membrane; GO:0012507 ER to Golgi transport vesicle membrane; GO:0016020 membrane; GO:0016528 sarcoplasm; GO:0016529 sarcoplasmic reticulum; GO:0030117 membrane coat; GO:0030120 ves…	GO:0000166 nucleotide binding; GO:0001882 nucleoside binding; GO:0001883 purine nucleoside binding; GO:0003824 catalytic activity; GO:0003924 GTPase activity; GO:0005488 binding; GO:0005515 protein binding; GO:0005525 GTP binding; GO:0016462 pyrophosphatase activity; GO:0016787 hydrolase activity; GO:0016817 hydrolase activity, acting on acid anhydrides; GO:0016818 hydrolase activity, acting on a…	PF00025	ADP-ribosylation factor family	U	KOG0077	Vesicle coat complex COPII, GTPase subunit SAR1	WP1982 Sterol regulatory element binding proteins SREBP signaling	https://www.wikipathways.org/instance/WP1982
P62244	Small ribosomal subunit protein uS8 OS=Homo sapiens OX=9606 GN=RPS15A PE=1 SV=2	RPS15A	6.92	1	1	1	19795000	7.29656	cytoplasm	K02957	RP-S15Ae; small subunit ribosomal protein S15Ae	hsa03010 Ribosome; hsa05171 Coronavirus disease - COVID-19	GO:0000184 nuclear-transcribed mRNA catabolic process, nonsense-mediated decay; GO:0000956 nuclear-transcribed mRNA catabolic process; GO:0006139 nucleobase-containing compound metabolic process; GO:0006401 RNA catabolic process; GO:0006402 mRNA catabolic process; GO:0006412 translation; GO:0006413 translational initiation; GO:0006518 peptide metabolic process; GO:0006605 protein targeting; GO:00…	GO:0005622 intracellular anatomical structure; GO:0005634 nucleus; GO:0005654 nucleoplasm; GO:0005737 cytoplasm; GO:0005829 cytosol; GO:0005840 ribosome; GO:0015935 small ribosomal subunit; GO:0022626 cytosolic ribosome; GO:0022627 cytosolic small ribosomal subunit; GO:0031974 membrane-enclosed lumen; GO:0031981 nuclear lumen; GO:0032991 protein-containing complex; GO:0043226 organelle; GO:004322…	GO:0003735 structural constituent of ribosome; GO:0005198 structural molecule activity;	PF00410	Ribosomal protein S8	J	KOG1754	40S ribosomal protein S15/S22	WP477 Cytoplasmic ribosomal proteins	https://www.wikipathways.org/instance/WP477		R-HSA-1266738 Developmental Biology;R-HSA-1430728 Metabolism;R-HSA-156827 L13a-mediated translational silencing of Ceruloplasmin expression;R-HSA-156842 Eukaryotic Translation Elongation;R-HSA-156902 Peptide chain elongation;R-HSA-1643685 Disease;R-HSA-168255 Influenza Infection;R-HSA-168273 Influenza Viral RNA Transcription and Replication;R-HSA-1799339 SRP-dependent cotranslational protein targ…
P55072	Transitional endoplasmic reticulum ATPase OS=Homo sapiens OX=9606 GN=VCP PE=1 SV=4	VCP	10.17	8	8	8	19541800	7.29096	cytoplasm,nucleus	K13525	VCP; transitional endoplasmic reticulum ATPase	hsa05134 Legionellosis; hsa04137 Mitophagy - animal; hsa05022 Pathways of neurodegeneration - multiple diseases; hsa05014 Amyotrophic lateral sclerosis; hsa04141 Protein processing in endoplasmic reticulum	GO:0000003 reproduction; GO:0000226 microtubule cytoskeleton organization; GO:0000731 DNA synthesis involved in DNA repair; GO:0000902 cell morphogenesis; GO:0001775 cell activation; GO:0002082 regulation of oxidative phosphorylation; GO:0002165 instar larval or pupal development; GO:0002252 immune effector process; GO:0002263 cell activation involved in immune response; GO:0002274 myeloid leukoc…	GO:0000323 lytic vacuole; GO:0000502 proteasome complex; GO:0000785 chromatin; GO:0005576 extracellular region; GO:0005622 intracellular anatomical structure; GO:0005634 nucleus; GO:0005654 nucleoplasm; GO:0005694 chromosome; GO:0005737 cytoplasm; GO:0005764 lysosome; GO:0005766 primary lysosome; GO:0005767 secondary lysosome; GO:0005773 vacuole; GO:0005775 vacuolar lumen; GO:0005776 autophagosom…	GO:0000166 nucleotide binding; GO:0002020 protease binding; GO:0003824 catalytic activity; GO:0005102 signaling receptor binding; GO:0005488 binding; GO:0005515 protein binding; GO:0005524 ATP binding; GO:0008047 enzyme activator activity; GO:0016462 pyrophosphatase activity; GO:0016504 peptidase activator activity; GO:0016787 hydrolase activity; GO:0016817 hydrolase activity, acting on acid anhy…	PF02359; PF02933; PF00004; PF17862; PF09336	Cell division protein 48 (CDC48), N-terminal domain; Cell division protein 48 (CDC48), domain 2; ATPase family associated with various cellular activities (AAA); AAA+ lid domain; Vps4 C terminal oligomerisation domain	O	KOG0730	AAA+-type ATPase	WP5202 Alstrom syndrome;WP5205 Clock controlled autophagy in bone metabolism	https://www.wikipathways.org/instance/WP5202;https://www.wikipathways.org/instance/WP5205		R-HSA-110313 Translesion synthesis by Y family DNA polymerases bypasses lesions on DNA template;R-HSA-110320 Translesion Synthesis by POLH;R-HSA-162582 Signal Transduction;R-HSA-1632852 Macroautophagy;R-HSA-1643685 Disease;R-HSA-168249 Innate Immune System;R-HSA-168256 Immune System;R-HSA-194315 Signaling by Rho GTPases;R-HSA-2262752 Cellular responses to stress;R-HSA-3371511 HSF1 activation;R-HS…
P11021	Endoplasmic reticulum chaperone BiP OS=Homo sapiens OX=9606 GN=HSPA5 PE=1 SV=2	HSPA5	10.7	6	6	6	19511000	7.29028	endoplasmic reticulum	K09490	HSPA5; endoplasmic reticulum chaperone BiP [EC:3.6.4.10]	hsa03060 Protein export; hsa04612 Antigen processing and presentation; hsa04918 Thyroid hormone synthesis; hsa05012 Parkinson disease; hsa05022 Pathways of neurodegeneration - multiple diseases; hsa05014 Amyotrophic lateral sclerosis; hsa05020 Prion disease; hsa05417 Lipid and atherosclerosis; hsa04141 Protein processing in endoplasmic reticulum	GO:0006355 regulation of DNA-templated transcription; GO:0006357 regulation of transcription by RNA polymerase II; GO:0006457 protein folding; GO:0006508 proteolysis; GO:0006511 ubiquitin-dependent protein catabolic process; GO:0006807 nitrogen compound metabolic process; GO:0006810 transport; GO:0006915 apoptotic process; GO:0006950 response to stress; GO:0006983 ER overload response; GO:0006984…	GO:0005576 extracellular region; GO:0005615 extracellular space; GO:0005622 intracellular anatomical structure; GO:0005634 nucleus; GO:0005737 cytoplasm; GO:0005739 mitochondrion; GO:0005783 endoplasmic reticulum; GO:0005788 endoplasmic reticulum lumen; GO:0005789 endoplasmic reticulum membrane; GO:0005790 smooth endoplasmic reticulum; GO:0005793 endoplasmic reticulum-Golgi intermediate compartme…	GO:0000166 nucleotide binding; GO:0003824 catalytic activity; GO:0005488 binding; GO:0005509 calcium ion binding; GO:0005515 protein binding; GO:0005524 ATP binding; GO:0016462 pyrophosphatase activity; GO:0016787 hydrolase activity; GO:0016817 hydrolase activity, acting on acid anhydrides; GO:0016818 hydrolase activity, acting on acid anhydrides, in phosphorus-containing anhydrides; GO:0016887 A…			O	KOG0100	Molecular chaperones GRP78/BiP/KAR2, HSP70 superfamily	WP2359 Parkin ubiquitin proteasomal system pathway;WP2864 Apoptosis related network due to altered Notch3 in ovarian cancer;WP3613 Photodynamic therapy induced unfolded protein response;WP3995 Prion disease pathway;WP4861 Endoplasmic reticulum stress response in coronavirus infection;WP4925 Unfolded protein response	https://www.wikipathways.org/instance/WP2359;https://www.wikipathways.org/instance/WP2864;https://www.wikipathways.org/instance/WP3613;https://www.wikipathways.org/instance/WP3995;https://www.wikipathways.org/instance/WP4861;https://www.wikipathways.org/instance/WP4925		R-HSA-109582 Hemostasis;R-HSA-114608 Platelet degranulation ;R-HSA-1280218 Adaptive Immune System;R-HSA-168256 Immune System;R-HSA-2262752 Cellular responses to stress;R-HSA-3371453 Regulation of HSF1-mediated heat shock response;R-HSA-3371556 Cellular response to heat stress;R-HSA-381033 ATF6 (ATF6-alpha) activates chaperones;R-HSA-381042 PERK regulates gene expression;R-HSA-381070 IRE1alpha act…	https://reactome.org/PathwayBrowser/#/R-HSA-109582;https://reactome.org/PathwayBrowser/#/R-HSA-114608;https://reactome.org/PathwayBrowser/#/R-HSA-1280218;https://reactome.org/PathwayBrowser/#/R-HSA-168256;https://reactome.org/PathwayBrowser/#/R-HSA-2262752;https://reactome.org/PathwayBrowser/#/R-HSA-3371453;https://reactome.org/PathwayBrowser/#/R-HSA-3371556;https://reactome.org/PathwayBrowser/#/…	HYPOXIA;COMPLEMENT;UNFOLDED PROTEIN RESPONSE;MTORC1 SIGNALING;GLYCOLYSIS	https://www.gsea-msigdb.org/gsea/msigdb/human/geneset/HALLMARK_HYPOXIA;https://www.gsea-msigdb.org/gsea/msigdb/human/geneset/HALLMARK_COMPLEMENT;https://www.gsea-msigdb.org/gsea/msigdb/human/geneset/HALLMARK_UNFOLDED_PROTEIN_RESPONSE;https://www.gsea-msigdb.org/gsea/msigdb/human/geneset/HALLMARK_MTORC1_SIGNALING;https://www.gsea-msigdb.org/gsea/msigdb/human/geneset/HALLMARK_GLYCOLYSIS
Q09666	Neuroblast differentiation-associated protein AHNAK OS=Homo sapiens OX=9606 GN=AHNAK PE=1 SV=2	AHNAK	17.3	57	57	57	19501900	7.29008	nucleus	K23934	AHNAK; neuroblast differentiation-associated protein AHNAK	hsa05132 Salmonella infection	GO:0009987 cellular process; GO:0010468 regulation of gene expression; GO:0010959 regulation of metal ion transport; GO:0016043 cellular component organization; GO:0019219 regulation of nucleobase-containing compound metabolic process; GO:0019222 regulation of metabolic process; GO:0022607 cellular component assembly; GO:0022898 regulation of transmembrane transporter activity; GO:0031323 regulat…	GO:0005576 extracellular region; GO:0005615 extracellular space; GO:0005622 intracellular anatomical structure; GO:0005634 nucleus; GO:0005737 cytoplasm; GO:0005829 cytosol; GO:0005856 cytoskeleton; GO:0005886 plasma membrane; GO:0005911 cell-cell junction; GO:0015629 actin cytoskeleton; GO:0016020 membrane; GO:0030016 myofibril; GO:0030054 cell junction; GO:0030315 T-tubule; GO:0031982 vesicle; …	GO:0005198 structural molecule activity; GO:0005488 binding; GO:0005515 protein binding; GO:0044548 S100 protein binding; GO:0097493 structural molecule activity conferring elasticity;											IL2 STAT5 SIGNALING	https://www.gsea-msigdb.org/gsea/msigdb/human/geneset/HALLMARK_IL2_STAT5_SIGNALING
P62258	14-3-3 protein epsilon OS=Homo sapiens OX=9606 GN=YWHAE PE=1 SV=1	YWHAE	28.24	8	8	8	19453700	7.289	cytoplasm	K06630	YWHAE; 14-3-3 protein epsilon	hsa05160 Hepatitis C; hsa05203 Viral carcinogenesis; hsa04621 NOD-like receptor signaling pathway; hsa04722 Neurotrophin signaling pathway; hsa04110 Cell cycle; hsa04390 Hippo signaling pathway; hsa04151 PI3K-Akt signaling pathway; hsa04114 Oocyte meiosis	GO:0000003 reproduction; GO:0000075 cell cycle checkpoint signaling; GO:0000077 DNA damage checkpoint signaling; GO:0000086 G2/M transition of mitotic cell cycle; GO:0000165 MAPK cascade; GO:0000226 microtubule cytoskeleton organization; GO:0000278 mitotic cell cycle; GO:0000902 cell morphogenesis; GO:0001508 action potential; GO:0001709 cell fate determination; GO:0001764 neuron migration; GO:00…	GO:0005576 extracellular region; GO:0005622 intracellular anatomical structure; GO:0005634 nucleus; GO:0005694 chromosome; GO:0005737 cytoplasm; GO:0005829 cytosol; GO:0005856 cytoskeleton; GO:0005871 kinesin complex; GO:0005875 microtubule associated complex; GO:0015630 microtubule cytoskeleton; GO:0030424 axon; GO:0030426 growth cone; GO:0030427 site of polarized growth; GO:0032991 protein-cont…	GO:0004857 enzyme inhibitor activity; GO:0004860 protein kinase inhibitor activity; GO:0005085 guanyl-nucleotide exchange factor activity; GO:0005246 calcium channel regulator activity; GO:0005488 binding; GO:0005515 protein binding; GO:0008426 protein kinase C inhibitor activity; GO:0015459 potassium channel regulator activity; GO:0016247 channel regulator activity; GO:0019207 kinase regulator a…			O	KOG0841	Multifunctional chaperone (14-3-3 family)	WP179 Cell cycle;WP289 Myometrial relaxation and contraction pathways;WP3888 VEGFA VEGFR2 signaling;WP536 Calcium regulation in cardiac cells;WP5376 17p13 3 YWHAE copy number variation;WP706 Sudden infant death syndrome SIDS susceptibility pathways	https://www.wikipathways.org/instance/WP179;https://www.wikipathways.org/instance/WP289;https://www.wikipathways.org/instance/WP3888;https://www.wikipathways.org/instance/WP536;https://www.wikipathways.org/instance/WP5376;https://www.wikipathways.org/instance/WP706		R-HSA-109581 Apoptosis;R-HSA-109606 Intrinsic Pathway for Apoptosis;R-HSA-111447 Activation of BAD and translocation to mitochondria ;R-HSA-114452 Activation of BH3-only proteins;R-HSA-1445148 Translocation of SLC2A4 (GLUT4) to the plasma membrane;R-HSA-162582 Signal Transduction;R-HSA-1640170 Cell Cycle;R-HSA-1643685 Disease;R-HSA-1852241 Organelle biogenesis and maintenance;R-HSA-193704 p75 NTR…		MITOTIC SPINDLE;MYC TARGETS V1	https://www.gsea-msigdb.org/gsea/msigdb/human/geneset/HALLMARK_MITOTIC_SPINDLE;https://www.gsea-msigdb.org/gsea/msigdb/human/geneset/HALLMARK_MYC_TARGETS_V1
P62241	Small ribosomal subunit protein eS8 OS=Homo sapiens OX=9606 GN=RPS8 PE=1 SV=2	RPS8	18.75	3	3	3	19400800	7.28782	nucleus	K02995	RP-S8e; small subunit ribosomal protein S8e	hsa03010 Ribosome; hsa05171 Coronavirus disease - COVID-19	GO:0000184 nuclear-transcribed mRNA catabolic process, nonsense-mediated decay; GO:0000462 maturation of SSU-rRNA from tricistronic rRNA transcript (SSU-rRNA, 5.8S rRNA, LSU-rRNA); GO:0000956 nuclear-transcribed mRNA catabolic process; GO:0002164 larval development; GO:0002181 cytoplasmic translation; GO:0002376 immune system process; GO:0002520 immune system development; GO:0006139 nucleobase-co…	GO:0005622 intracellular anatomical structure; GO:0005634 nucleus; GO:0005654 nucleoplasm; GO:0005737 cytoplasm; GO:0005783 endoplasmic reticulum; GO:0005829 cytosol; GO:0005840 ribosome; GO:0012505 endomembrane system; GO:0015935 small ribosomal subunit; GO:0022626 cytosolic ribosome; GO:0022627 cytosolic small ribosomal subunit; GO:0031974 membrane-enclosed lumen; GO:0031981 nuclear lumen; GO:0…	GO:0003735 structural constituent of ribosome; GO:0005198 structural molecule activity;			J	KOG3283	40S ribosomal protein S8	WP477 Cytoplasmic ribosomal proteins	https://www.wikipathways.org/instance/WP477		R-HSA-1266738 Developmental Biology;R-HSA-1430728 Metabolism;R-HSA-156827 L13a-mediated translational silencing of Ceruloplasmin expression;R-HSA-156842 Eukaryotic Translation Elongation;R-HSA-156902 Peptide chain elongation;R-HSA-1643685 Disease;R-HSA-168255 Influenza Infection;R-HSA-168273 Influenza Viral RNA Transcription and Replication;R-HSA-1799339 SRP-dependent cotranslational protein targ…
Q14677	Clathrin interactor 1 OS=Homo sapiens OX=9606 GN=CLINT1 PE=1 SV=1	CLINT1	7.52	4	4	4	19253300	7.28451	nucleus	K24721			GO:0000003 reproduction; GO:0003006 developmental process involved in reproduction; GO:0006810 transport; GO:0006836 neurotransmitter transport; GO:0006897 endocytosis; GO:0007154 cell communication; GO:0007267 cell-cell signaling; GO:0007268 chemical synaptic transmission; GO:0007269 neurotransmitter secretion; GO:0007276 gamete generation; GO:0007281 germ cell development; GO:0007292 female gam…	GO:0005622 intracellular anatomical structure; GO:0005634 nucleus; GO:0005654 nucleoplasm; GO:0005737 cytoplasm; GO:0005768 endosome; GO:0005769 early endosome; GO:0005794 Golgi apparatus; GO:0005798 Golgi-associated vesicle; GO:0005802 trans-Golgi network; GO:0005829 cytosol; GO:0012505 endomembrane system; GO:0016020 membrane; GO:0030135 coated vesicle; GO:0030136 clathrin-coated vesicle; GO:00…	GO:0005488 binding; GO:0005515 protein binding; GO:0030276 clathrin binding;	PF01417	ENTH domain	F	KOG2057	Predicted equilibrative nucleoside transporter protein				R-HSA-199991 Membrane Trafficking;R-HSA-199992 trans-Golgi Network Vesicle Budding;R-HSA-432722 Golgi Associated Vesicle Biogenesis;R-HSA-5653656 Vesicle-mediated transport	https://reactome.org/PathwayBrowser/#/R-HSA-199991;https://reactome.org/PathwayBrowser/#/R-HSA-199992;https://reactome.org/PathwayBrowser/#/R-HSA-432722;https://reactome.org/PathwayBrowser/#/R-HSA-5653656
Q16629	Serine/arginine-rich splicing factor 7 OS=Homo sapiens OX=9606 GN=SRSF7 PE=1 SV=1	SRSF7	8.82	2	2	2	18706700	7.272	nucleus	K12896	SRSF7; serine/arginine-rich splicing factor 7	hsa05168 Herpes simplex virus 1 infection; hsa03040 Spliceosome; hsa05014 Amyotrophic lateral sclerosis	GO:0000375 RNA splicing, via transesterification reactions; GO:0000377 RNA splicing, via transesterification reactions with bulged adenosine as nucleophile; GO:0000381 regulation of alternative mRNA splicing, via spliceosome; GO:0000398 mRNA splicing, via spliceosome; GO:0001178 regulation of transcriptional start site selection at RNA polymerase II promoter; GO:0006139 nucleobase-containing comp…	GO:0005622 intracellular anatomical structure; GO:0005634 nucleus; GO:0005654 nucleoplasm; GO:0031974 membrane-enclosed lumen; GO:0031981 nuclear lumen; GO:0043226 organelle; GO:0043227 membrane-bounded organelle; GO:0043229 intracellular organelle; GO:0043231 intracellular membrane-bounded organelle; GO:0043233 organelle lumen; GO:0070013 intracellular organelle lumen;	GO:0003676 nucleic acid binding; GO:0003723 RNA binding; GO:0003729 mRNA binding; GO:0005488 binding; GO:0005515 protein binding; GO:0019904 protein domain specific binding; GO:0097159 organic cyclic compound binding; GO:1901363 heterocyclic compound binding;	PF00076	RNA recognition motif. (a.k.a. RRM, RBD, or RNP domain)	A	KOG0107	Alternative splicing factor SRp20/9G8 (RRM superfamily)	WP411 mRNA processing	https://www.wikipathways.org/instance/WP411	Transcription factor	R-HSA-159236 Transport of Mature mRNA derived from an Intron-Containing Transcript;R-HSA-72163 mRNA Splicing - Major Pathway;R-HSA-72165 mRNA Splicing - Minor Pathway;R-HSA-72172 mRNA Splicing;R-HSA-72187 mRNA 3'-end processing;R-HSA-72202 Transport of Mature Transcript to Cytoplasm;R-HSA-72203 Processing of Capped Intron-Containing Pre-mRNA;R-HSA-73856 RNA Polymerase II Transcription Termination…	https://reactome.org/PathwayBrowser/#/R-HSA-159236;https://reactome.org/PathwayBrowser/#/R-HSA-72163;https://reactome.org/PathwayBrowser/#/R-HSA-72165;https://reactome.org/PathwayBrowser/#/R-HSA-72172;https://reactome.org/PathwayBrowser/#/R-HSA-72187;https://reactome.org/PathwayBrowser/#/R-HSA-72202;https://reactome.org/PathwayBrowser/#/R-HSA-72203;https://reactome.org/PathwayBrowser/#/R-HSA-7385…	MYC TARGETS V1	https://www.gsea-msigdb.org/gsea/msigdb/human/geneset/HALLMARK_MYC_TARGETS_V1
P83881	Large ribosomal subunit protein eL42 OS=Homo sapiens OX=9606 GN=RPL36A PE=1 SV=2	RPL36A	8.49	1	1	0	18497900	7.26712	extracellular	K02929	RP-L44e; large subunit ribosomal protein L44e	hsa03010 Ribosome; hsa05171 Coronavirus disease - COVID-19	GO:0000184 nuclear-transcribed mRNA catabolic process, nonsense-mediated decay; GO:0000956 nuclear-transcribed mRNA catabolic process; GO:0002181 cytoplasmic translation; GO:0006139 nucleobase-containing compound metabolic process; GO:0006401 RNA catabolic process; GO:0006402 mRNA catabolic process; GO:0006412 translation; GO:0006413 translational initiation; GO:0006518 peptide metabolic process;…	GO:0005622 intracellular anatomical structure; GO:0005737 cytoplasm; GO:0005783 endoplasmic reticulum; GO:0005829 cytosol; GO:0005840 ribosome; GO:0005844 polysome; GO:0005886 plasma membrane; GO:0012505 endomembrane system; GO:0015934 large ribosomal subunit; GO:0016020 membrane; GO:0022625 cytosolic large ribosomal subunit; GO:0022626 cytosolic ribosome; GO:0032991 protein-containing complex; G…	GO:0003735 structural constituent of ribosome; GO:0005198 structural molecule activity;			J	KOG3464	60S ribosomal protein L44	WP477 Cytoplasmic ribosomal proteins	https://www.wikipathways.org/instance/WP477		R-HSA-1266738 Developmental Biology;R-HSA-1430728 Metabolism;R-HSA-156827 L13a-mediated translational silencing of Ceruloplasmin expression;R-HSA-156842 Eukaryotic Translation Elongation;R-HSA-156902 Peptide chain elongation;R-HSA-1643685 Disease;R-HSA-168255 Influenza Infection;R-HSA-168273 Influenza Viral RNA Transcription and Replication;R-HSA-1799339 SRP-dependent cotranslational protein targ…	https://reactome.org/PathwayBrowser/#/R-HSA-1266738;https://reactome.org/PathwayBrowser/#/R-HSA-1430728;https://reactome.org/PathwayBrowser/#/R-HSA-156827;https://reactome.org/PathwayBrowser/#/R-HSA-156842;https://reactome.org/PathwayBrowser/#/R-HSA-156902;https://reactome.org/PathwayBrowser/#/R-HSA-1643685;https://reactome.org/PathwayBrowser/#/R-HSA-168255;https://reactome.org/PathwayBrowser/#/R…
Q9BV38	WD repeat-containing protein 18 OS=Homo sapiens OX=9606 GN=WDR18 PE=1 SV=2	WDR18	13.43	6	6	6	18310600	7.2627	endoplasmic reticulum	K14829			GO:0000003 reproduction; GO:0003006 developmental process involved in reproduction; GO:0006139 nucleobase-containing compound metabolic process; GO:0006364 rRNA processing; GO:0006396 RNA processing; GO:0006725 cellular aromatic compound metabolic process; GO:0006807 nitrogen compound metabolic process; GO:0007275 multicellular organism development; GO:0007276 gamete generation; GO:0007281 germ c…	GO:0005622 intracellular anatomical structure; GO:0005634 nucleus; GO:0005654 nucleoplasm; GO:0031974 membrane-enclosed lumen; GO:0031981 nuclear lumen; GO:0043226 organelle; GO:0043227 membrane-bounded organelle; GO:0043229 intracellular organelle; GO:0043231 intracellular membrane-bounded organelle; GO:0043233 organelle lumen; GO:0070013 intracellular organelle lumen;				R	KOG0646	WD40 repeat protein				R-HSA-6791226 Major pathway of rRNA processing in the nucleolus and cytosol;R-HSA-72312 rRNA processing;R-HSA-8868773 rRNA processing in the nucleus and cytosol;R-HSA-8953854 Metabolism of RNA	https://reactome.org/PathwayBrowser/#/R-HSA-6791226;https://reactome.org/PathwayBrowser/#/R-HSA-72312;https://reactome.org/PathwayBrowser/#/R-HSA-8868773;https://reactome.org/PathwayBrowser/#/R-HSA-8953854
P43243	Matrin-3 OS=Homo sapiens OX=9606 GN=MATR3 PE=1 SV=2	MATR3	9.68	9	9	9	17920900	7.25336	nucleus	K13213	MATR3; matrin 3	hsa05014 Amyotrophic lateral sclerosis	GO:0002218 activation of innate immune response; GO:0002253 activation of immune response; GO:0002376 immune system process; GO:0002682 regulation of immune system process; GO:0002684 positive regulation of immune system process; GO:0003170 heart valve development; GO:0003205 cardiac chamber development; GO:0003231 cardiac ventricle development; GO:0003279 cardiac septum development; GO:0003281 v…	GO:0005622 intracellular anatomical structure; GO:0005634 nucleus; GO:0005635 nuclear envelope; GO:0005637 nuclear inner membrane; GO:0005737 cytoplasm; GO:0012505 endomembrane system; GO:0016020 membrane; GO:0016363 nuclear matrix; GO:0019866 organelle inner membrane; GO:0031090 organelle membrane; GO:0031965 nuclear membrane; GO:0031967 organelle envelope; GO:0031974 membrane-enclosed lumen; GO…	GO:0003676 nucleic acid binding; GO:0003723 RNA binding; GO:0005198 structural molecule activity; GO:0005488 binding; GO:0005515 protein binding; GO:0035198 miRNA binding; GO:0042802 identical protein binding; GO:0061980 regulatory RNA binding; GO:0097159 organic cyclic compound binding; GO:1901363 heterocyclic compound binding;
P78371	T-complex protein 1 subunit beta OS=Homo sapiens OX=9606 GN=CCT2 PE=1 SV=4	CCT2	15.33	7	7	7	17854700	7.25175	cytoplasm	K09494			GO:0000003 reproduction; GO:0001775 cell activation; GO:0002252 immune effector process; GO:0002263 cell activation involved in immune response; GO:0002274 myeloid leukocyte activation; GO:0002275 myeloid cell activation involved in immune response; GO:0002283 neutrophil activation involved in immune response; GO:0002366 leukocyte activation involved in immune response; GO:0002376 immune system p…	GO:0000323 lytic vacuole; GO:0002199 zona pellucida receptor complex; GO:0005576 extracellular region; GO:0005622 intracellular anatomical structure; GO:0005737 cytoplasm; GO:0005764 lysosome; GO:0005766 primary lysosome; GO:0005773 vacuole; GO:0005775 vacuolar lumen; GO:0005829 cytosol; GO:0005832 chaperonin-containing T-complex; GO:0005856 cytoskeleton; GO:0005874 microtubule; GO:0012505 endome…	GO:0005488 binding; GO:0005515 protein binding; GO:0019899 enzyme binding; GO:0031625 ubiquitin protein ligase binding; GO:0044183 protein folding chaperone; GO:0044389 ubiquitin-like protein ligase binding; GO:0051082 unfolded protein binding;			O	KOG0363	Chaperonin complex component, TCP-1 beta subunit (CCT2)	WP4949 16p11 2 proximal deletion syndrome	https://www.wikipathways.org/instance/WP4949		R-HSA-162582 Signal Transduction;R-HSA-168249 Innate Immune System;R-HSA-168256 Immune System;R-HSA-1852241 Organelle biogenesis and maintenance;R-HSA-194315 Signaling by Rho GTPases;R-HSA-389957 Prefoldin mediated transfer of substrate to CCT/TriC;R-HSA-389958 Cooperation of Prefoldin and TriC/CCT in actin and tubulin folding;R-HSA-389960 Formation of tubulin folding intermediates by CCT/TriC;R-…	https://reactome.org/PathwayBrowser/#/R-HSA-162582;https://reactome.org/PathwayBrowser/#/R-HSA-168249;https://reactome.org/PathwayBrowser/#/R-HSA-168256;https://reactome.org/PathwayBrowser/#/R-HSA-1852241;https://reactome.org/PathwayBrowser/#/R-HSA-194315;https://reactome.org/PathwayBrowser/#/R-HSA-389957;https://reactome.org/PathwayBrowser/#/R-HSA-389958;https://reactome.org/PathwayBrowser/#/R-H…	MYC TARGETS V1	https://www.gsea-msigdb.org/gsea/msigdb/human/geneset/HALLMARK_MYC_TARGETS_V1
O15511	Actin-related protein 2/3 complex subunit 5 OS=Homo sapiens OX=9606 GN=ARPC5 PE=1 SV=3	ARPC5	23.84	3	3	3	17827000	7.25108	cytoplasm	K05754	ARPC5; actin related protein 2/3 complex, subunit 5	hsa04666 Fc gamma R-mediated phagocytosis; hsa04530 Tight junction; hsa05131 Shigellosis; hsa05100 Bacterial invasion of epithelial cells; hsa05132 Salmonella infection; hsa04810 Regulation of actin cytoskeleton; hsa05130 Pathogenic Escherichia coli infection; hsa04144 Endocytosis; hsa05135 Yersinia infection	GO:0000902 cell morphogenesis; GO:0001667 ameboidal-type cell migration; GO:0001775 cell activation; GO:0002009 morphogenesis of an epithelium; GO:0002252 immune effector process; GO:0002253 activation of immune response; GO:0002263 cell activation involved in immune response; GO:0002274 myeloid leukocyte activation; GO:0002275 myeloid cell activation involved in immune response; GO:0002283 neutr…	GO:0005576 extracellular region; GO:0005622 intracellular anatomical structure; GO:0005737 cytoplasm; GO:0005768 endosome; GO:0005829 cytosol; GO:0005856 cytoskeleton; GO:0005885 Arp2/3 protein complex; GO:0012505 endomembrane system; GO:0015629 actin cytoskeleton; GO:0030027 lamellipodium; GO:0030141 secretory granule; GO:0030424 axon; GO:0030426 growth cone; GO:0030427 site of polarized growth;…	GO:0003779 actin binding; GO:0005198 structural molecule activity; GO:0005200 structural constituent of cytoskeleton; GO:0005488 binding; GO:0005515 protein binding; GO:0008092 cytoskeletal protein binding; GO:0044877 protein-containing complex binding; GO:0051015 actin filament binding;	PF04699	ARP2/3 complex 16 kDa subunit (p16-Arc)	Z	KOG3380	Actin-related protein Arp2/3 complex, subunit ARPC5	WP2272 Pathogenic Escherichia coli infection;WP51 Regulation of actin cytoskeleton	https://www.wikipathways.org/instance/WP2272;https://www.wikipathways.org/instance/WP51		R-HSA-1266738 Developmental Biology;R-HSA-162582 Signal Transduction;R-HSA-1643685 Disease;R-HSA-168249 Innate Immune System;R-HSA-168256 Immune System;R-HSA-194315 Signaling by Rho GTPases;R-HSA-195258 RHO GTPase Effectors;R-HSA-199991 Membrane Trafficking;R-HSA-2029480 Fcgamma receptor (FCGR) dependent phagocytosis;R-HSA-2029482 Regulation of actin dynamics for phagocytic cup formation;R-HSA-26…	https://reactome.org/PathwayBrowser/#/R-HSA-1266738;https://reactome.org/PathwayBrowser/#/R-HSA-162582;https://reactome.org/PathwayBrowser/#/R-HSA-1643685;https://reactome.org/PathwayBrowser/#/R-HSA-168249;https://reactome.org/PathwayBrowser/#/R-HSA-168256;https://reactome.org/PathwayBrowser/#/R-HSA-194315;https://reactome.org/PathwayBrowser/#/R-HSA-195258;https://reactome.org/PathwayBrowser/#/R-…
P67936	Tropomyosin alpha-4 chain OS=Homo sapiens OX=9606 GN=TPM4 PE=1 SV=3	TPM4	24.19	8	8	8	17793700	7.25027	cytoplasm	K10375	TPM4; tropomyosin 4	hsa04260 Cardiac muscle contraction; hsa05410 Hypertrophic cardiomyopathy; hsa04814 Motor proteins; hsa05414 Dilated cardiomyopathy; hsa04261 Adrenergic signaling in cardiomyocytes	GO:0003008 system process; GO:0003012 muscle system process; GO:0006936 muscle contraction; GO:0006996 organelle organization; GO:0007010 cytoskeleton organization; GO:0007015 actin filament organization; GO:0009987 cellular process; GO:0016043 cellular component organization; GO:0030029 actin filament-based process; GO:0030036 actin cytoskeleton organization; GO:0030048 actin filament-based move…	GO:0001725 stress fiber; GO:0002102 podosome; GO:0005622 intracellular anatomical structure; GO:0005737 cytoplasm; GO:0005829 cytosol; GO:0005856 cytoskeleton; GO:0005862 muscle thin filament tropomyosin; GO:0005865 striated muscle thin filament; GO:0005884 actin filament; GO:0005938 cell cortex; GO:0015629 actin cytoskeleton; GO:0030016 myofibril; GO:0030017 sarcomere; GO:0030863 cortical cytosk…	GO:0003779 actin binding; GO:0005198 structural molecule activity; GO:0005488 binding; GO:0005509 calcium ion binding; GO:0005515 protein binding; GO:0008092 cytoskeletal protein binding; GO:0008307 structural constituent of muscle; GO:0042802 identical protein binding; GO:0042803 protein homodimerization activity; GO:0043167 ion binding; GO:0043169 cation binding; GO:0044877 protein-containing c…			Z	KOG1003	Actin filament-coating protein tropomyosin	WP383 Striated muscle contraction pathway	https://www.wikipathways.org/instance/WP383		R-HSA-162582 Signal Transduction;R-HSA-1643685 Disease;R-HSA-194315 Signaling by Rho GTPases;R-HSA-390522 Striated Muscle Contraction;R-HSA-397014 Muscle contraction;R-HSA-445355 Smooth Muscle Contraction;R-HSA-5663202 Diseases of signal transduction by growth factor receptors and second messengers;R-HSA-9012999 RHO GTPase cycle;R-HSA-9013424 RHOV GTPase cycle;R-HSA-9700206 Signaling by ALK in ca…	https://reactome.org/PathwayBrowser/#/R-HSA-162582;https://reactome.org/PathwayBrowser/#/R-HSA-1643685;https://reactome.org/PathwayBrowser/#/R-HSA-194315;https://reactome.org/PathwayBrowser/#/R-HSA-390522;https://reactome.org/PathwayBrowser/#/R-HSA-397014;https://reactome.org/PathwayBrowser/#/R-HSA-445355;https://reactome.org/PathwayBrowser/#/R-HSA-5663202;https://reactome.org/PathwayBrowser/#/R-…	EPITHELIAL MESENCHYMAL TRANSITION	https://www.gsea-msigdb.org/gsea/msigdb/human/geneset/HALLMARK_EPITHELIAL_MESENCHYMAL_TRANSITION
O14818	Proteasome subunit alpha type-7 OS=Homo sapiens OX=9606 GN=PSMA7 PE=1 SV=1	PSMA7	12.5	3	3	3	17534500	7.24389	cytoplasm	K02731	PSMA7; 20S proteasome subunit alpha 4 [EC:3.4.25.1]	hsa05017 Spinocerebellar ataxia; hsa05016 Huntington disease; hsa03050 Proteasome; hsa05012 Parkinson disease; hsa05010 Alzheimer disease; hsa05022 Pathways of neurodegeneration - multiple diseases; hsa05014 Amyotrophic lateral sclerosis; hsa05020 Prion disease	GO:0006508 proteolysis; GO:0006511 ubiquitin-dependent protein catabolic process; GO:0006807 nitrogen compound metabolic process; GO:0008152 metabolic process; GO:0009056 catabolic process; GO:0009057 macromolecule catabolic process; GO:0009987 cellular process; GO:0010498 proteasomal protein catabolic process; GO:0016579 protein deubiquitination; GO:0019538 protein metabolic process; GO:0019941 …	GO:0000502 proteasome complex; GO:0005622 intracellular anatomical structure; GO:0005634 nucleus; GO:0005654 nucleoplasm; GO:0005737 cytoplasm; GO:0005829 cytosol; GO:0005839 proteasome core complex; GO:0019773 proteasome core complex, alpha-subunit complex; GO:0031974 membrane-enclosed lumen; GO:0031981 nuclear lumen; GO:0032991 protein-containing complex; GO:0043226 organelle; GO:0043227 membra…	GO:0005488 binding; GO:0005515 protein binding; GO:0042802 identical protein binding;	PF00227	Proteasome subunit	O	KOG0183	20S proteasome, regulatory subunit alpha type PSMA7/PRE6	WP183 Proteasome degradation;WP2059 Alzheimer 39 s disease and miRNA effects;WP5124 Alzheimer 39 s disease	https://www.wikipathways.org/instance/WP183;https://www.wikipathways.org/instance/WP2059;https://www.wikipathways.org/instance/WP5124		R-HSA-109581 Apoptosis;R-HSA-1168372 Downstream signaling events of B Cell Receptor (BCR);R-HSA-1169091 Activation of NF-kappaB in B cells;R-HSA-1234174 Cellular response to hypoxia;R-HSA-1234176 Oxygen-dependent proline hydroxylation of Hypoxia-inducible Factor Alpha;R-HSA-1236974 ER-Phagosome pathway;R-HSA-1236975 Antigen processing-Cross presentation;R-HSA-1236978 Cross-presentation of soluble…		MYC TARGETS V1	https://www.gsea-msigdb.org/gsea/msigdb/human/geneset/HALLMARK_MYC_TARGETS_V1
P19338	Nucleolin OS=Homo sapiens OX=9606 GN=NCL PE=1 SV=3	NCL	9.15	6	6	6	17427400	7.24123	nucleus	K11294	NCL; nucleolin	hsa05130 Pathogenic Escherichia coli infection	GO:0000003 reproduction; GO:0001525 angiogenesis; GO:0001568 blood vessel development; GO:0001817 regulation of cytokine production; GO:0001819 positive regulation of cytokine production; GO:0001889 liver development; GO:0001944 vasculature development; GO:0002237 response to molecule of bacterial origin; GO:0002791 regulation of peptide secretion; GO:0002793 positive regulation of peptide secret…	GO:0001650 fibrillar center; GO:0001651 dense fibrillar component; GO:0005622 intracellular anatomical structure; GO:0005634 nucleus; GO:0005654 nucleoplasm; GO:0005730 nucleolus; GO:0005737 cytoplasm; GO:0005938 cell cortex; GO:0009986 cell surface; GO:0031974 membrane-enclosed lumen; GO:0031981 nuclear lumen; GO:0032991 protein-containing complex; GO:0035770 ribonucleoprotein granule; GO:003646…	GO:0003676 nucleic acid binding; GO:0003677 DNA binding; GO:0003697 single-stranded DNA binding; GO:0003723 RNA binding; GO:0003729 mRNA binding; GO:0005102 signaling receptor binding; GO:0005488 binding; GO:0005509 calcium ion binding; GO:0005515 protein binding; GO:0019843 rRNA binding; GO:0019899 enzyme binding; GO:0035368 selenocysteine insertion sequence binding; GO:0042134 rRNA primary tran…	PF00076	RNA recognition motif. (a.k.a. RRM, RBD, or RNP domain)	AJ	KOG0123	Polyadenylate-binding protein (RRM superfamily)	WP2272 Pathogenic Escherichia coli infection;WP3888 VEGFA VEGFR2 signaling	https://www.wikipathways.org/instance/WP2272;https://www.wikipathways.org/instance/WP3888		R-HSA-1643685 Disease;R-HSA-5663205 Infectious disease;R-HSA-6791226 Major pathway of rRNA processing in the nucleolus and cytosol;R-HSA-72312 rRNA processing;R-HSA-8868773 rRNA processing in the nucleus and cytosol;R-HSA-8953854 Metabolism of RNA;R-HSA-9820952 Respiratory Syncytial Virus Infection Pathway;R-HSA-9820960 Respiratory syncytial virus (RSV) attachment and entry;R-HSA-9824446 Viral In…	https://reactome.org/PathwayBrowser/#/R-HSA-1643685;https://reactome.org/PathwayBrowser/#/R-HSA-5663205;https://reactome.org/PathwayBrowser/#/R-HSA-6791226;https://reactome.org/PathwayBrowser/#/R-HSA-72312;https://reactome.org/PathwayBrowser/#/R-HSA-8868773;https://reactome.org/PathwayBrowser/#/R-HSA-8953854;https://reactome.org/PathwayBrowser/#/R-HSA-9820952;https://reactome.org/PathwayBrowser/#…	G2M CHECKPOINT	https://www.gsea-msigdb.org/gsea/msigdb/human/geneset/HALLMARK_G2M_CHECKPOINT
P62826	GTP-binding nuclear protein Ran OS=Homo sapiens OX=9606 GN=RAN PE=1 SV=3	RAN	15.28	4	4	4	16911900	7.22819	cytoplasm	K07936	RAN; GTP-binding nuclear protein Ran	hsa03008 Ribosome biogenesis in eukaryotes; hsa03013 Nucleocytoplasmic transport; hsa03250 Viral life cycle - HIV-1; hsa05166 Human T-cell leukemia virus 1 infection	GO:0000003 reproduction; GO:0000054 ribosomal subunit export from nucleus; GO:0000055 ribosomal large subunit export from nucleus; GO:0000056 ribosomal small subunit export from nucleus; GO:0000070 mitotic sister chromatid segregation; GO:0000132 establishment of mitotic spindle orientation; GO:0000212 meiotic spindle organization; GO:0000226 microtubule cytoskeleton organization; GO:0000278 mito…	GO:0001673 male germ cell nucleus; GO:0002177 manchette; GO:0005622 intracellular anatomical structure; GO:0005634 nucleus; GO:0005635 nuclear envelope; GO:0005643 nuclear pore; GO:0005654 nucleoplasm; GO:0005730 nucleolus; GO:0005737 cytoplasm; GO:0005768 endosome; GO:0005814 centriole; GO:0005815 microtubule organizing center; GO:0005819 spindle; GO:0005829 cytosol; GO:0005856 cytoskeleton; GO:…	GO:0000166 nucleotide binding; GO:0000287 magnesium ion binding; GO:0001882 nucleoside binding; GO:0001883 purine nucleoside binding; GO:0003682 chromatin binding; GO:0003712 transcription coregulator activity; GO:0003713 transcription coactivator activity; GO:0003824 catalytic activity; GO:0003924 GTPase activity; GO:0005102 signaling receptor binding; GO:0005488 binding; GO:0005515 protein bind…	PF00071	Ras family	U	KOG0096	GTPase Ran/TC4/GSP1 (nuclear protein transport pathway), small G protein superfamily	WP138 Androgen receptor signaling pathway;WP2338 miRNA biogenesis;WP4657 22q11 2 copy number variation syndrome	https://www.wikipathways.org/instance/WP138;https://www.wikipathways.org/instance/WP2338;https://www.wikipathways.org/instance/WP4657		R-HSA-1430728 Metabolism;R-HSA-162587 HIV Life Cycle;R-HSA-162599 Late Phase of HIV Life Cycle;R-HSA-162906 HIV Infection;R-HSA-162909 Host Interactions of HIV factors;R-HSA-1640170 Cell Cycle;R-HSA-1643685 Disease;R-HSA-165054 Rev-mediated nuclear export of HIV RNA;R-HSA-1655829 Regulation of cholesterol biosynthesis by SREBP (SREBF);R-HSA-168255 Influenza Infection;R-HSA-168274 Export of Viral …	https://reactome.org/PathwayBrowser/#/R-HSA-1430728;https://reactome.org/PathwayBrowser/#/R-HSA-162587;https://reactome.org/PathwayBrowser/#/R-HSA-162599;https://reactome.org/PathwayBrowser/#/R-HSA-162906;https://reactome.org/PathwayBrowser/#/R-HSA-162909;https://reactome.org/PathwayBrowser/#/R-HSA-1640170;https://reactome.org/PathwayBrowser/#/R-HSA-1643685;https://reactome.org/PathwayBrowser/#/R…	E2F TARGETS;MYC TARGETS V1	https://www.gsea-msigdb.org/gsea/msigdb/human/geneset/HALLMARK_E2F_TARGETS;https://www.gsea-msigdb.org/gsea/msigdb/human/geneset/HALLMARK_MYC_TARGETS_V1
Q92945	Far upstream element-binding protein 2 OS=Homo sapiens OX=9606 GN=KHSRP PE=1 SV=4	KHSRP	17.3	10	10	10	16862800	7.22693	cytoplasm	K13210			GO:0000003 reproduction; GO:0000375 RNA splicing, via transesterification reactions; GO:0000381 regulation of alternative mRNA splicing, via spliceosome; GO:0006139 nucleobase-containing compound metabolic process; GO:0006351 DNA-templated transcription; GO:0006355 regulation of DNA-templated transcription; GO:0006357 regulation of transcription by RNA polymerase II; GO:0006366 transcription by R…	GO:0005622 intracellular anatomical structure; GO:0005634 nucleus; GO:0005654 nucleoplasm; GO:0005737 cytoplasm; GO:0005829 cytosol; GO:0010494 cytoplasmic stress granule; GO:0030425 dendrite; GO:0031974 membrane-enclosed lumen; GO:0031981 nuclear lumen; GO:0032991 protein-containing complex; GO:0035770 ribonucleoprotein granule; GO:0036464 cytoplasmic ribonucleoprotein granule; GO:0036477 somato…	GO:0000976 transcription cis-regulatory region binding; GO:0000977 RNA polymerase II transcription regulatory region sequence-specific DNA binding; GO:0000978 RNA polymerase II cis-regulatory region sequence-specific DNA binding; GO:0000981 DNA-binding transcription factor activity, RNA polymerase II-specific; GO:0000987 cis-regulatory region sequence-specific DNA binding; GO:0001067 transcriptio…	PF00013; PF09005	KH domain; Domain of unknown function (DUF1897)	A	KOG1676	K-homology type RNA binding proteins	WP3527 Pre implantation embryo	https://www.wikipathways.org/instance/WP3527	Transcription factor	R-HSA-2262752 Cellular responses to stress;R-HSA-380994 ATF4 activates genes in response to endoplasmic reticulum stress;R-HSA-381042 PERK regulates gene expression;R-HSA-381119 Unfolded Protein Response (UPR);R-HSA-450531 Regulation of mRNA stability by proteins that bind AU-rich elements;R-HSA-450604 KSRP (KHSRP) binds and destabilizes mRNA;R-HSA-8953854 Metabolism of RNA;R-HSA-8953897 Cellular…	https://reactome.org/PathwayBrowser/#/R-HSA-2262752;https://reactome.org/PathwayBrowser/#/R-HSA-380994;https://reactome.org/PathwayBrowser/#/R-HSA-381042;https://reactome.org/PathwayBrowser/#/R-HSA-381119;https://reactome.org/PathwayBrowser/#/R-HSA-450531;https://reactome.org/PathwayBrowser/#/R-HSA-450604;https://reactome.org/PathwayBrowser/#/R-HSA-8953854;https://reactome.org/PathwayBrowser/#/R-…	UNFOLDED PROTEIN RESPONSE	https://www.gsea-msigdb.org/gsea/msigdb/human/geneset/HALLMARK_UNFOLDED_PROTEIN_RESPONSE
Q15417	Calponin-3 OS=Homo sapiens OX=9606 GN=CNN3 PE=1 SV=1	CNN3	20.97	6	5	5	16857400	7.22679	cytoplasm				GO:0009888 tissue development; GO:0009987 cellular process; GO:0030154 cell differentiation; GO:0030855 epithelial cell differentiation; GO:0032502 developmental process; GO:0032780 negative regulation of ATP-dependent activity; GO:0043086 negative regulation of catalytic activity; GO:0043462 regulation of ATP-dependent activity; GO:0044092 negative regulation of molecular function; GO:0048856 an…	GO:0005622 intracellular anatomical structure; GO:0005737 cytoplasm; GO:0005829 cytosol; GO:0005856 cytoskeleton; GO:0005874 microtubule; GO:0005884 actin filament; GO:0014069 postsynaptic density; GO:0015629 actin cytoskeleton; GO:0015630 microtubule cytoskeleton; GO:0030425 dendrite; GO:0032279 asymmetric synapse; GO:0036477 somatodendritic compartment; GO:0042995 cell projection; GO:0043005 ne…	GO:0005488 binding; GO:0005515 protein binding; GO:0008017 microtubule binding; GO:0008092 cytoskeletal protein binding; GO:0015631 tubulin binding; GO:0030674 protein-macromolecule adaptor activity; GO:0060090 molecular adaptor activity;	PF00307	Calponin homology (CH) domain	Z	KOG2046	Calponin						MYOGENESIS	https://www.gsea-msigdb.org/gsea/msigdb/human/geneset/HALLMARK_MYOGENESIS
P27348	14-3-3 protein theta OS=Homo sapiens OX=9606 GN=YWHAQ PE=1 SV=1	YWHAQ	17.14	5	4	4	16763700	7.22437	cytoplasm	K16197	YWHAB_Q_Z; 14-3-3 protein beta/theta/zeta	hsa05160 Hepatitis C; hsa04110 Cell cycle; hsa04390 Hippo signaling pathway; hsa05161 Hepatitis B; hsa05203 Viral carcinogenesis; hsa04151 PI3K-Akt signaling pathway; hsa04114 Oocyte meiosis	GO:0006355 regulation of DNA-templated transcription; GO:0006810 transport; GO:0006839 mitochondrial transport; GO:0006996 organelle organization; GO:0007005 mitochondrion organization; GO:0007006 mitochondrial membrane organization; GO:0009889 regulation of biosynthetic process; GO:0009890 negative regulation of biosynthetic process; GO:0009892 negative regulation of metabolic process; GO:000996…	GO:0005622 intracellular anatomical structure; GO:0005737 cytoplasm; GO:0005829 cytosol; GO:0032991 protein-containing complex;	GO:0005488 binding; GO:0005515 protein binding; GO:0042802 identical protein binding;			O	KOG0841	Multifunctional chaperone (14-3-3 family)	WP179 Cell cycle;WP2272 Pathogenic Escherichia coli infection;WP2572 Primary focal segmental glomerulosclerosis FSGS;WP286 IL 3 signaling pathway;WP289 Myometrial relaxation and contraction pathways;WP4534 Mechanoregulation and pathology of YAP TAZ via Hippo and non Hippo mechanisms;WP4542 Leukocyte intrinsic Hippo pathway functions;WP4666 Hepatitis B infection;WP536 Calcium regulation in cardiac…	https://www.wikipathways.org/instance/WP179;https://www.wikipathways.org/instance/WP2272;https://www.wikipathways.org/instance/WP2572;https://www.wikipathways.org/instance/WP286;https://www.wikipathways.org/instance/WP289;https://www.wikipathways.org/instance/WP4534;https://www.wikipathways.org/instance/WP4542;https://www.wikipathways.org/instance/WP4666;https://www.wikipathways.org/instance/WP53…		R-HSA-109581 Apoptosis;R-HSA-109606 Intrinsic Pathway for Apoptosis;R-HSA-111447 Activation of BAD and translocation to mitochondria ;R-HSA-114452 Activation of BH3-only proteins;R-HSA-1445148 Translocation of SLC2A4 (GLUT4) to the plasma membrane;R-HSA-162582 Signal Transduction;R-HSA-1640170 Cell Cycle;R-HSA-1643685 Disease;R-HSA-194315 Signaling by Rho GTPases;R-HSA-195258 RHO GTPase Effectors…	https://reactome.org/PathwayBrowser/#/R-HSA-109581;https://reactome.org/PathwayBrowser/#/R-HSA-109606;https://reactome.org/PathwayBrowser/#/R-HSA-111447;https://reactome.org/PathwayBrowser/#/R-HSA-114452;https://reactome.org/PathwayBrowser/#/R-HSA-1445148;https://reactome.org/PathwayBrowser/#/R-HSA-162582;https://reactome.org/PathwayBrowser/#/R-HSA-1640170;https://reactome.org/PathwayBrowser/#/R-…	MYC TARGETS V1	https://www.gsea-msigdb.org/gsea/msigdb/human/geneset/HALLMARK_MYC_TARGETS_V1
P48643	T-complex protein 1 subunit epsilon OS=Homo sapiens OX=9606 GN=CCT5 PE=1 SV=1	CCT5	18.3	10	10	10	16562900	7.21914	cytoplasm	K09497			GO:0000003 reproduction; GO:0006457 protein folding; GO:0006458 'de novo' protein folding; GO:0006810 transport; GO:0007338 single fertilization; GO:0007339 binding of sperm to zona pellucida; GO:0008037 cell recognition; GO:0009566 fertilization; GO:0009605 response to external stimulus; GO:0009607 response to biotic stimulus; GO:0009615 response to virus; GO:0009889 regulation of biosynthetic p…	GO:0002199 zona pellucida receptor complex; GO:0005622 intracellular anatomical structure; GO:0005634 nucleus; GO:0005730 nucleolus; GO:0005737 cytoplasm; GO:0005813 centrosome; GO:0005815 microtubule organizing center; GO:0005829 cytosol; GO:0005832 chaperonin-containing T-complex; GO:0005856 cytoskeleton; GO:0005874 microtubule; GO:0015630 microtubule cytoskeleton; GO:0031974 membrane-enclosed …	GO:0003676 nucleic acid binding; GO:0003723 RNA binding; GO:0003729 mRNA binding; GO:0003730 mRNA 3'-UTR binding; GO:0005488 binding; GO:0005515 protein binding; GO:0008092 cytoskeletal protein binding; GO:0015631 tubulin binding; GO:0031681 G-protein beta-subunit binding; GO:0044183 protein folding chaperone; GO:0048027 mRNA 5'-UTR binding; GO:0048487 beta-tubulin binding; GO:0051082 unfolded pr…			O	KOG0357	Chaperonin complex component, TCP-1 epsilon subunit (CCT5)	WP4949 16p11 2 proximal deletion syndrome	https://www.wikipathways.org/instance/WP4949		R-HSA-1852241 Organelle biogenesis and maintenance;R-HSA-389957 Prefoldin mediated transfer of substrate to CCT/TriC;R-HSA-389958 Cooperation of Prefoldin and TriC/CCT in actin and tubulin folding;R-HSA-389960 Formation of tubulin folding intermediates by CCT/TriC;R-HSA-390450 Folding of actin by CCT/TriC;R-HSA-390466 Chaperonin-mediated protein folding;R-HSA-390471 Association of TriC/CCT with t…	https://reactome.org/PathwayBrowser/#/R-HSA-1852241;https://reactome.org/PathwayBrowser/#/R-HSA-389957;https://reactome.org/PathwayBrowser/#/R-HSA-389958;https://reactome.org/PathwayBrowser/#/R-HSA-389960;https://reactome.org/PathwayBrowser/#/R-HSA-390450;https://reactome.org/PathwayBrowser/#/R-HSA-390466;https://reactome.org/PathwayBrowser/#/R-HSA-390471;https://reactome.org/PathwayBrowser/#/R-H…	MYC TARGETS V1	https://www.gsea-msigdb.org/gsea/msigdb/human/geneset/HALLMARK_MYC_TARGETS_V1
P38646	Stress-70 protein, mitochondrial OS=Homo sapiens OX=9606 GN=HSPA9 PE=1 SV=2	HSPA9	8.84	6	6	6	16543500	7.21863	mitochondria	K04043	dnaK; molecular chaperone DnaK	hsa05152 Tuberculosis; hsa03018 RNA degradation	GO:0000422 autophagy of mitochondrion; GO:0001101 response to acid chemical; GO:0002262 myeloid cell homeostasis; GO:0002376 immune system process; GO:0002520 immune system development; GO:0002682 regulation of immune system process; GO:0002683 negative regulation of immune system process; GO:0006457 protein folding; GO:0006468 protein phosphorylation; GO:0006611 protein export from nucleus; GO:0…	GO:0005622 intracellular anatomical structure; GO:0005737 cytoplasm; GO:0005739 mitochondrion; GO:0005759 mitochondrial matrix; GO:0009295 nucleoid; GO:0031974 membrane-enclosed lumen; GO:0042645 mitochondrial nucleoid; GO:0043209 myelin sheath; GO:0043226 organelle; GO:0043227 membrane-bounded organelle; GO:0043228 non-membrane-bounded organelle; GO:0043229 intracellular organelle; GO:0043231 in…	GO:0005488 binding; GO:0005515 protein binding; GO:0017134 fibroblast growth factor binding; GO:0019838 growth factor binding; GO:0019899 enzyme binding; GO:0031072 heat shock protein binding; GO:0031625 ubiquitin protein ligase binding; GO:0044389 ubiquitin-like protein ligase binding; GO:0051082 unfolded protein binding; GO:0051087 protein-folding chaperone binding;			O	KOG0102	Molecular chaperones mortalin/PBP74/GRP75, HSP70 superfamily	WP2359 Parkin ubiquitin proteasomal system pathway;WP5152 Iron sulfur cluster biogenesis;WP5356 Affected pathways in Duchenne muscular dystrophy	https://www.wikipathways.org/instance/WP2359;https://www.wikipathways.org/instance/WP5152;https://www.wikipathways.org/instance/WP5356		R-HSA-1268020 Mitochondrial protein import;R-HSA-1280215 Cytokine Signaling in Immune system;R-HSA-1592230 Mitochondrial biogenesis;R-HSA-168256 Immune System;R-HSA-1852241 Organelle biogenesis and maintenance;R-HSA-2262752 Cellular responses to stress;R-HSA-3371453 Regulation of HSF1-mediated heat shock response;R-HSA-3371556 Cellular response to heat stress;R-HSA-392499 Metabolism of proteins;R…	https://reactome.org/PathwayBrowser/#/R-HSA-1268020;https://reactome.org/PathwayBrowser/#/R-HSA-1280215;https://reactome.org/PathwayBrowser/#/R-HSA-1592230;https://reactome.org/PathwayBrowser/#/R-HSA-168256;https://reactome.org/PathwayBrowser/#/R-HSA-1852241;https://reactome.org/PathwayBrowser/#/R-HSA-2262752;https://reactome.org/PathwayBrowser/#/R-HSA-3371453;https://reactome.org/PathwayBrowser/…	UNFOLDED PROTEIN RESPONSE;MTORC1 SIGNALING;OXIDATIVE PHOSPHORYLATION	https://www.gsea-msigdb.org/gsea/msigdb/human/geneset/HALLMARK_UNFOLDED_PROTEIN_RESPONSE;https://www.gsea-msigdb.org/gsea/msigdb/human/geneset/HALLMARK_MTORC1_SIGNALING;https://www.gsea-msigdb.org/gsea/msigdb/human/geneset/HALLMARK_OXIDATIVE_PHOSPHORYLATION
P62841	Small ribosomal subunit protein uS19 OS=Homo sapiens OX=9606 GN=RPS15 PE=1 SV=2	RPS15	8.28	1	1	1	16509500	7.21773	cytoplasm	K02958	RP-S15e; small subunit ribosomal protein S15e	hsa03010 Ribosome; hsa05171 Coronavirus disease - COVID-19	GO:0000028 ribosomal small subunit assembly; GO:0000054 ribosomal subunit export from nucleus; GO:0000056 ribosomal small subunit export from nucleus; GO:0000184 nuclear-transcribed mRNA catabolic process, nonsense-mediated decay; GO:0000956 nuclear-transcribed mRNA catabolic process; GO:0001889 liver development; GO:0006139 nucleobase-containing compound metabolic process; GO:0006364 rRNA proces…	GO:0005622 intracellular anatomical structure; GO:0005634 nucleus; GO:0005654 nucleoplasm; GO:0005737 cytoplasm; GO:0005783 endoplasmic reticulum; GO:0005789 endoplasmic reticulum membrane; GO:0005791 rough endoplasmic reticulum; GO:0005829 cytosol; GO:0005840 ribosome; GO:0012505 endomembrane system; GO:0015935 small ribosomal subunit; GO:0016020 membrane; GO:0022626 cytosolic ribosome; GO:00226…	GO:0003676 nucleic acid binding; GO:0003677 DNA binding; GO:0003723 RNA binding; GO:0003735 structural constituent of ribosome; GO:0005198 structural molecule activity; GO:0005488 binding; GO:0097159 organic cyclic compound binding; GO:1901363 heterocyclic compound binding;	PF00203	Ribosomal protein S19	J	KOG0898	40S ribosomal protein S15	WP477 Cytoplasmic ribosomal proteins	https://www.wikipathways.org/instance/WP477		R-HSA-1266738 Developmental Biology;R-HSA-1430728 Metabolism;R-HSA-156827 L13a-mediated translational silencing of Ceruloplasmin expression;R-HSA-156842 Eukaryotic Translation Elongation;R-HSA-156902 Peptide chain elongation;R-HSA-1643685 Disease;R-HSA-168255 Influenza Infection;R-HSA-168273 Influenza Viral RNA Transcription and Replication;R-HSA-1799339 SRP-dependent cotranslational protein targ…
P38919	Eukaryotic initiation factor 4A-III OS=Homo sapiens OX=9606 GN=EIF4A3 PE=1 SV=4	EIF4A3	18.49	7	6	6	16432300	7.2157	nucleus	K13025	EIF4A3; ATP-dependent RNA helicase [EC:3.6.4.13]	hsa03040 Spliceosome; hsa03013 Nucleocytoplasmic transport; hsa03015 mRNA surveillance pathway	GO:0000003 reproduction; GO:0000184 nuclear-transcribed mRNA catabolic process, nonsense-mediated decay; GO:0000375 RNA splicing, via transesterification reactions; GO:0000377 RNA splicing, via transesterification reactions with bulged adenosine as nucleophile; GO:0000381 regulation of alternative mRNA splicing, via spliceosome; GO:0000398 mRNA splicing, via spliceosome; GO:0000578 embryonic axis…	GO:0005622 intracellular anatomical structure; GO:0005634 nucleus; GO:0005654 nucleoplasm; GO:0005681 spliceosomal complex; GO:0005730 nucleolus; GO:0005737 cytoplasm; GO:0005829 cytosol; GO:0030425 dendrite; GO:0031974 membrane-enclosed lumen; GO:0031981 nuclear lumen; GO:0032991 protein-containing complex; GO:0035145 exon-exon junction complex; GO:0036477 somatodendritic compartment; GO:0042995…	GO:0000166 nucleotide binding; GO:0003676 nucleic acid binding; GO:0003723 RNA binding; GO:0003724 RNA helicase activity; GO:0003727 single-stranded RNA binding; GO:0003729 mRNA binding; GO:0003824 catalytic activity; GO:0004386 helicase activity; GO:0005488 binding; GO:0005515 protein binding; GO:0005524 ATP binding; GO:0008143 poly(A) binding; GO:0008186 ATP-dependent activity, acting on RNA; G…	PF00270; PF00271	DEAD/DEAH box helicase; Helicase conserved C-terminal domain	J	KOG0328	Predicted ATP-dependent RNA helicase FAL1, involved in rRNA maturation, DEAD-box superfamily	WP5362 TAR syndrome	https://www.wikipathways.org/instance/WP5362		R-HSA-1169408 ISG15 antiviral mechanism;R-HSA-1169410 Antiviral mechanism by IFN-stimulated genes;R-HSA-1266738 Developmental Biology;R-HSA-1280215 Cytokine Signaling in Immune system;R-HSA-159236 Transport of Mature mRNA derived from an Intron-Containing Transcript;R-HSA-168256 Immune System;R-HSA-376176 Signaling by ROBO receptors;R-HSA-422475 Axon guidance;R-HSA-429914 Deadenylation-dependent …	https://reactome.org/PathwayBrowser/#/R-HSA-1169408;https://reactome.org/PathwayBrowser/#/R-HSA-1169410;https://reactome.org/PathwayBrowser/#/R-HSA-1266738;https://reactome.org/PathwayBrowser/#/R-HSA-1280215;https://reactome.org/PathwayBrowser/#/R-HSA-159236;https://reactome.org/PathwayBrowser/#/R-HSA-168256;https://reactome.org/PathwayBrowser/#/R-HSA-376176;https://reactome.org/PathwayBrowser/#/…	UNFOLDED PROTEIN RESPONSE	https://www.gsea-msigdb.org/gsea/msigdb/human/geneset/HALLMARK_UNFOLDED_PROTEIN_RESPONSE
Q02878	Large ribosomal subunit protein eL6 OS=Homo sapiens OX=9606 GN=RPL6 PE=1 SV=3	RPL6	18.06	5	5	5	16323200	7.21281	cytoplasm	K02934	RP-L6e; large subunit ribosomal protein L6e	hsa03010 Ribosome; hsa05171 Coronavirus disease - COVID-19	GO:0000027 ribosomal large subunit assembly; GO:0000184 nuclear-transcribed mRNA catabolic process, nonsense-mediated decay; GO:0000956 nuclear-transcribed mRNA catabolic process; GO:0002181 cytoplasmic translation; GO:0006139 nucleobase-containing compound metabolic process; GO:0006355 regulation of DNA-templated transcription; GO:0006401 RNA catabolic process; GO:0006402 mRNA catabolic process;…	GO:0005622 intracellular anatomical structure; GO:0005634 nucleus; GO:0005730 nucleolus; GO:0005737 cytoplasm; GO:0005783 endoplasmic reticulum; GO:0005789 endoplasmic reticulum membrane; GO:0005791 rough endoplasmic reticulum; GO:0005829 cytosol; GO:0005840 ribosome; GO:0005844 polysome; GO:0012505 endomembrane system; GO:0015934 large ribosomal subunit; GO:0016020 membrane; GO:0022625 cytosolic…	GO:0000049 tRNA binding; GO:0003676 nucleic acid binding; GO:0003677 DNA binding; GO:0003723 RNA binding; GO:0003729 mRNA binding; GO:0003735 structural constituent of ribosome; GO:0005198 structural molecule activity; GO:0005488 binding; GO:0005515 protein binding; GO:0019843 rRNA binding; GO:0097159 organic cyclic compound binding; GO:1901363 heterocyclic compound binding; GO:1990932 5.8S rRNA …	PF03868	Ribosomal protein L6, N-terminal domain	J	KOG1694	60s ribosomal protein L6	WP477 Cytoplasmic ribosomal proteins	https://www.wikipathways.org/instance/WP477		R-HSA-1266738 Developmental Biology;R-HSA-1430728 Metabolism;R-HSA-156827 L13a-mediated translational silencing of Ceruloplasmin expression;R-HSA-156842 Eukaryotic Translation Elongation;R-HSA-156902 Peptide chain elongation;R-HSA-1643685 Disease;R-HSA-168255 Influenza Infection;R-HSA-168273 Influenza Viral RNA Transcription and Replication;R-HSA-1799339 SRP-dependent cotranslational protein targ…	https://reactome.org/PathwayBrowser/#/R-HSA-1266738;https://reactome.org/PathwayBrowser/#/R-HSA-1430728;https://reactome.org/PathwayBrowser/#/R-HSA-156827;https://reactome.org/PathwayBrowser/#/R-HSA-156842;https://reactome.org/PathwayBrowser/#/R-HSA-156902;https://reactome.org/PathwayBrowser/#/R-HSA-1643685;https://reactome.org/PathwayBrowser/#/R-HSA-168255;https://reactome.org/PathwayBrowser/#/R…	MYC TARGETS V1	https://www.gsea-msigdb.org/gsea/msigdb/human/geneset/HALLMARK_MYC_TARGETS_V1
Q9Y265	RuvB-like 1 OS=Homo sapiens OX=9606 GN=RUVBL1 PE=1 SV=1	RUVBL1	19.3	9	9	9	16298200	7.21214	cytoplasm	K04499	RUVBL1; RuvB-like protein 1 [EC:5.6.2.4]	hsa04310 Wnt signaling pathway; hsa03082 ATP-dependent chromatin remodeling	GO:0000003 reproduction; GO:0000226 microtubule cytoskeleton organization; GO:0000278 mitotic cell cycle; GO:0000280 nuclear division; GO:0000491 small nucleolar ribonucleoprotein complex assembly; GO:0000492 box C/D snoRNP assembly; GO:0002119 nematode larval development; GO:0002164 larval development; GO:0006325 chromatin organization; GO:0006334 nucleosome assembly; GO:0006338 chromatin remode…	GO:0000123 histone acetyltransferase complex; GO:0000228 nuclear chromosome; GO:0000785 chromatin; GO:0000812 Swr1 complex; GO:0005622 intracellular anatomical structure; GO:0005634 nucleus; GO:0005654 nucleoplasm; GO:0005694 chromosome; GO:0005737 cytoplasm; GO:0005815 microtubule organizing center; GO:0005829 cytosol; GO:0005856 cytoskeleton; GO:0015630 microtubule cytoskeleton; GO:0016020 memb…	GO:0000166 nucleotide binding; GO:0001091 RNA polymerase II general transcription initiation factor binding; GO:0001094 TFIID-class transcription factor complex binding; GO:0001098 basal transcription machinery binding; GO:0001099 basal RNA polymerase II transcription machinery binding; GO:0003678 DNA helicase activity; GO:0003712 transcription coregulator activity; GO:0003713 transcription coact…	PF06068; PF17856	TIP49 P-loop domain; TIP49 AAA-lid domain	L	KOG1942	DNA helicase, TBP-interacting protein	WP2361 Gastric cancer network 1;WP4258 lncRNA in canonical Wnt signaling and colorectal cancer	https://www.wikipathways.org/instance/WP2361;https://www.wikipathways.org/instance/WP4258	Transcription factor	R-HSA-157579 Telomere Maintenance;R-HSA-162582 Signal Transduction;R-HSA-1640170 Cell Cycle;R-HSA-171319 Telomere Extension By Telomerase;R-HSA-180786 Extension of Telomeres;R-HSA-195721 Signaling by WNT;R-HSA-201681 TCF dependent signaling in response to WNT;R-HSA-201722 Formation of the beta-catenin:TCF transactivating complex;R-HSA-3214847 HATs acetylate histones;R-HSA-3247509 Chromatin modify…	https://reactome.org/PathwayBrowser/#/R-HSA-157579;https://reactome.org/PathwayBrowser/#/R-HSA-162582;https://reactome.org/PathwayBrowser/#/R-HSA-1640170;https://reactome.org/PathwayBrowser/#/R-HSA-171319;https://reactome.org/PathwayBrowser/#/R-HSA-180786;https://reactome.org/PathwayBrowser/#/R-HSA-195721;https://reactome.org/PathwayBrowser/#/R-HSA-201681;https://reactome.org/PathwayBrowser/#/R-H…
P17987	T-complex protein 1 subunit alpha OS=Homo sapiens OX=9606 GN=TCP1 PE=1 SV=1	TCP1	22.48	12	12	12	16004200	7.20423	cytoplasm	K09493			GO:0000003 reproduction; GO:0003006 developmental process involved in reproduction; GO:0006403 RNA localization; GO:0006457 protein folding; GO:0006458 'de novo' protein folding; GO:0006810 transport; GO:0007021 tubulin complex assembly; GO:0007154 cell communication; GO:0007165 signal transduction; GO:0007166 cell surface receptor signaling pathway; GO:0007276 gamete generation; GO:0007281 germ …	GO:0000228 nuclear chromosome; GO:0000242 pericentriolar material; GO:0000785 chromatin; GO:0000792 heterochromatin; GO:0001669 acrosomal vesicle; GO:0002199 zona pellucida receptor complex; GO:0005622 intracellular anatomical structure; GO:0005634 nucleus; GO:0005694 chromosome; GO:0005737 cytoplasm; GO:0005794 Golgi apparatus; GO:0005813 centrosome; GO:0005815 microtubule organizing center; GO:…	GO:0005488 binding; GO:0005515 protein binding; GO:0019899 enzyme binding; GO:0031625 ubiquitin protein ligase binding; GO:0044183 protein folding chaperone; GO:0044389 ubiquitin-like protein ligase binding; GO:0051082 unfolded protein binding;			O	KOG0360	Chaperonin complex component, TCP-1 alpha subunit (CCT1)	WP4949 16p11 2 proximal deletion syndrome	https://www.wikipathways.org/instance/WP4949		R-HSA-1280215 Cytokine Signaling in Immune system;R-HSA-168256 Immune System;R-HSA-1852241 Organelle biogenesis and maintenance;R-HSA-389957 Prefoldin mediated transfer of substrate to CCT/TriC;R-HSA-389958 Cooperation of Prefoldin and TriC/CCT in actin and tubulin folding;R-HSA-389960 Formation of tubulin folding intermediates by CCT/TriC;R-HSA-390450 Folding of actin by CCT/TriC;R-HSA-390466 Ch…	https://reactome.org/PathwayBrowser/#/R-HSA-1280215;https://reactome.org/PathwayBrowser/#/R-HSA-168256;https://reactome.org/PathwayBrowser/#/R-HSA-1852241;https://reactome.org/PathwayBrowser/#/R-HSA-389957;https://reactome.org/PathwayBrowser/#/R-HSA-389958;https://reactome.org/PathwayBrowser/#/R-HSA-389960;https://reactome.org/PathwayBrowser/#/R-HSA-390450;https://reactome.org/PathwayBrowser/#/R-…	MYC TARGETS V1	https://www.gsea-msigdb.org/gsea/msigdb/human/geneset/HALLMARK_MYC_TARGETS_V1
P31946	14-3-3 protein beta/alpha OS=Homo sapiens OX=9606 GN=YWHAB PE=1 SV=3	YWHAB	13.01	3	2	2	15994000	7.20396	cytoplasm	K16197	YWHAB_Q_Z; 14-3-3 protein beta/theta/zeta	hsa05160 Hepatitis C; hsa04110 Cell cycle; hsa04390 Hippo signaling pathway; hsa05161 Hepatitis B; hsa05203 Viral carcinogenesis; hsa04151 PI3K-Akt signaling pathway; hsa04114 Oocyte meiosis	GO:0000165 MAPK cascade; GO:0006355 regulation of DNA-templated transcription; GO:0006468 protein phosphorylation; GO:0006605 protein targeting; GO:0006793 phosphorus metabolic process; GO:0006796 phosphate-containing compound metabolic process; GO:0006807 nitrogen compound metabolic process; GO:0006810 transport; GO:0006839 mitochondrial transport; GO:0006886 intracellular protein transport; GO:…	GO:0005622 intracellular anatomical structure; GO:0005634 nucleus; GO:0005737 cytoplasm; GO:0005829 cytosol; GO:0017053 transcription repressor complex; GO:0032991 protein-containing complex; GO:0043226 organelle; GO:0043227 membrane-bounded organelle; GO:0043229 intracellular organelle; GO:0043231 intracellular membrane-bounded organelle; GO:0048471 perinuclear region of cytoplasm;	GO:0003712 transcription coregulator activity; GO:0003714 transcription corepressor activity; GO:0005488 binding; GO:0005515 protein binding; GO:0019899 enzyme binding; GO:0019904 protein domain specific binding; GO:0042802 identical protein binding; GO:0042826 histone deacetylase binding; GO:0044877 protein-containing complex binding; GO:0045309 protein phosphorylated amino acid binding; GO:0050…			O	KOG0841	Multifunctional chaperone (14-3-3 family)	WP179 Cell cycle;WP286 IL 3 signaling pathway;WP289 Myometrial relaxation and contraction pathways;WP4666 Hepatitis B infection;WP5087 Pleural mesothelioma;WP536 Calcium regulation in cardiac cells;WP5376 17p13 3 YWHAE copy number variation;WP706 Sudden infant death syndrome SIDS susceptibility pathways	https://www.wikipathways.org/instance/WP179;https://www.wikipathways.org/instance/WP286;https://www.wikipathways.org/instance/WP289;https://www.wikipathways.org/instance/WP4666;https://www.wikipathways.org/instance/WP5087;https://www.wikipathways.org/instance/WP536;https://www.wikipathways.org/instance/WP5376;https://www.wikipathways.org/instance/WP706		R-HSA-109581 Apoptosis;R-HSA-109606 Intrinsic Pathway for Apoptosis;R-HSA-111447 Activation of BAD and translocation to mitochondria ;R-HSA-114452 Activation of BH3-only proteins;R-HSA-1280218 Adaptive Immune System;R-HSA-1445148 Translocation of SLC2A4 (GLUT4) to the plasma membrane;R-HSA-162582 Signal Transduction;R-HSA-1640170 Cell Cycle;R-HSA-1643685 Disease;R-HSA-165159 MTOR signalling;R-HSA…		PI3K AKT MTOR SIGNALING	https://www.gsea-msigdb.org/gsea/msigdb/human/geneset/HALLMARK_PI3K_AKT_MTOR_SIGNALING
P39019	Small ribosomal subunit protein eS19 OS=Homo sapiens OX=9606 GN=RPS19 PE=1 SV=2	RPS19	13.79	2	2	2	15975000	7.20344	cytoplasm	K02966	RP-S19e; small subunit ribosomal protein S19e	hsa03010 Ribosome; hsa05171 Coronavirus disease - COVID-19	GO:0000028 ribosomal small subunit assembly; GO:0000184 nuclear-transcribed mRNA catabolic process, nonsense-mediated decay; GO:0000462 maturation of SSU-rRNA from tricistronic rRNA transcript (SSU-rRNA, 5.8S rRNA, LSU-rRNA); GO:0000956 nuclear-transcribed mRNA catabolic process; GO:0001906 cell killing; GO:0002181 cytoplasmic translation; GO:0002262 myeloid cell homeostasis; GO:0002376 immune sy…	GO:0005622 intracellular anatomical structure; GO:0005634 nucleus; GO:0005654 nucleoplasm; GO:0005730 nucleolus; GO:0005737 cytoplasm; GO:0005829 cytosol; GO:0005840 ribosome; GO:0015935 small ribosomal subunit; GO:0022626 cytosolic ribosome; GO:0022627 cytosolic small ribosomal subunit; GO:0031974 membrane-enclosed lumen; GO:0031981 nuclear lumen; GO:0032991 protein-containing complex; GO:004322…	GO:0003735 structural constituent of ribosome; GO:0005198 structural molecule activity; GO:0005488 binding; GO:0005515 protein binding; GO:0017134 fibroblast growth factor binding; GO:0019838 growth factor binding; GO:0019899 enzyme binding; GO:0019900 kinase binding; GO:0019901 protein kinase binding; GO:0031369 translation initiation factor binding; GO:0042802 identical protein binding; GO:0042…			J	KOG3411	40S ribosomal protein S19	WP2806 Complement system;WP477 Cytoplasmic ribosomal proteins	https://www.wikipathways.org/instance/WP2806;https://www.wikipathways.org/instance/WP477		R-HSA-1266738 Developmental Biology;R-HSA-1430728 Metabolism;R-HSA-156827 L13a-mediated translational silencing of Ceruloplasmin expression;R-HSA-156842 Eukaryotic Translation Elongation;R-HSA-156902 Peptide chain elongation;R-HSA-1643685 Disease;R-HSA-168255 Influenza Infection;R-HSA-168273 Influenza Viral RNA Transcription and Replication;R-HSA-1799339 SRP-dependent cotranslational protein targ…		ALLOGRAFT REJECTION	https://www.gsea-msigdb.org/gsea/msigdb/human/geneset/HALLMARK_ALLOGRAFT_REJECTION
P49411	Elongation factor Tu, mitochondrial OS=Homo sapiens OX=9606 GN=TUFM PE=1 SV=3	TUFM	13.85	6	6	6	15844600	7.19988	mitochondria	K02358			GO:0000278 mitotic cell cycle; GO:0006412 translation; GO:0006414 translational elongation; GO:0006518 peptide metabolic process; GO:0006807 nitrogen compound metabolic process; GO:0006996 organelle organization; GO:0007030 Golgi organization; GO:0007049 cell cycle; GO:0008152 metabolic process; GO:0008283 cell population proliferation; GO:0009058 biosynthetic process; GO:0009059 macromolecule bi…	GO:0005622 intracellular anatomical structure; GO:0005737 cytoplasm; GO:0005739 mitochondrion; GO:0005740 mitochondrial envelope; GO:0005743 mitochondrial inner membrane; GO:0005759 mitochondrial matrix; GO:0009295 nucleoid; GO:0016020 membrane; GO:0019866 organelle inner membrane; GO:0031090 organelle membrane; GO:0031966 mitochondrial membrane; GO:0031967 organelle envelope; GO:0031974 membrane…	GO:0003676 nucleic acid binding; GO:0003723 RNA binding; GO:0003746 translation elongation factor activity; GO:0003824 catalytic activity; GO:0003924 GTPase activity; GO:0005488 binding; GO:0008135 translation factor activity, RNA binding; GO:0016462 pyrophosphatase activity; GO:0016787 hydrolase activity; GO:0016817 hydrolase activity, acting on acid anhydrides; GO:0016818 hydrolase activity, ac…	PF00009; PF03144; PF03143	Elongation factor Tu GTP binding domain; Elongation factor Tu domain 2; Elongation factor Tu C-terminal domain	J	KOG0460	Mitochondrial translation elongation factor Tu	WP4950 16p11 2 distal deletion syndrome	https://www.wikipathways.org/instance/WP4950		R-HSA-1643685 Disease;R-HSA-392499 Metabolism of proteins;R-HSA-5368287 Mitochondrial translation;R-HSA-5389840 Mitochondrial translation elongation;R-HSA-5663205 Infectious disease;R-HSA-72766 Translation;R-HSA-9679506 SARS-CoV Infections;R-HSA-9694516 SARS-CoV-2 Infection;R-HSA-9705683 SARS-CoV-2-host interactions;R-HSA-9754560 SARS-CoV-2 modulates autophagy;R-HSA-9824446 Viral Infection Pathwa…	https://reactome.org/PathwayBrowser/#/R-HSA-1643685;https://reactome.org/PathwayBrowser/#/R-HSA-392499;https://reactome.org/PathwayBrowser/#/R-HSA-5368287;https://reactome.org/PathwayBrowser/#/R-HSA-5389840;https://reactome.org/PathwayBrowser/#/R-HSA-5663205;https://reactome.org/PathwayBrowser/#/R-HSA-72766;https://reactome.org/PathwayBrowser/#/R-HSA-9679506;https://reactome.org/PathwayBrowser/#/…	MYC TARGETS V1	https://www.gsea-msigdb.org/gsea/msigdb/human/geneset/HALLMARK_MYC_TARGETS_V1
P42166	Lamina-associated polypeptide 2, isoform alpha OS=Homo sapiens OX=9606 GN=TMPO PE=1 SV=2	TMPO	26.37	15	15	15	15773700	7.19793	nucleus				GO:0006355 regulation of DNA-templated transcription; GO:0009889 regulation of biosynthetic process; GO:0010468 regulation of gene expression; GO:0010556 regulation of macromolecule biosynthetic process; GO:0019219 regulation of nucleobase-containing compound metabolic process; GO:0019222 regulation of metabolic process; GO:0031323 regulation of cellular metabolic process; GO:0031326 regulation o…	GO:0000785 chromatin; GO:0005622 intracellular anatomical structure; GO:0005634 nucleus; GO:0005635 nuclear envelope; GO:0005637 nuclear inner membrane; GO:0005694 chromosome; GO:0012505 endomembrane system; GO:0016020 membrane; GO:0019866 organelle inner membrane; GO:0031090 organelle membrane; GO:0031965 nuclear membrane; GO:0031967 organelle envelope; GO:0031975 envelope; GO:0043226 organelle;…	GO:0005488 binding; GO:0005515 protein binding; GO:0005521 lamin binding; GO:0042802 identical protein binding;	PF08198; PF03020	Thymopoietin protein; LEM domain				WP4535 Envelope proteins and their potential roles in EDMD physiopathology;WP4879 Overlap between signal transduction pathways contributing to LMNA laminopathies	https://www.wikipathways.org/instance/WP4535;https://www.wikipathways.org/instance/WP4879				G2M CHECKPOINT;E2F TARGETS	https://www.gsea-msigdb.org/gsea/msigdb/human/geneset/HALLMARK_G2M_CHECKPOINT;https://www.gsea-msigdb.org/gsea/msigdb/human/geneset/HALLMARK_E2F_TARGETS
P53396	ATP-citrate synthase OS=Homo sapiens OX=9606 GN=ACLY PE=1 SV=3	ACLY	6.81	7	7	7	15722700	7.19653	cytoplasm	K01648	ACLY; ATP citrate (pro-S)-lyase [EC:2.3.3.8]	hsa00020 Citrate cycle (TCA cycle); hsa01100 Metabolic pathways	GO:0001775 cell activation; GO:0002252 immune effector process; GO:0002263 cell activation involved in immune response; GO:0002274 myeloid leukocyte activation; GO:0002275 myeloid cell activation involved in immune response; GO:0002283 neutrophil activation involved in immune response; GO:0002366 leukocyte activation involved in immune response; GO:0002376 immune system process; GO:0002443 leukoc…	GO:0000323 lytic vacuole; GO:0005576 extracellular region; GO:0005622 intracellular anatomical structure; GO:0005634 nucleus; GO:0005654 nucleoplasm; GO:0005737 cytoplasm; GO:0005764 lysosome; GO:0005766 primary lysosome; GO:0005773 vacuole; GO:0005775 vacuolar lumen; GO:0005829 cytosol; GO:0005886 plasma membrane; GO:0009346 ATP-independent citrate lyase complex; GO:0012505 endomembrane system; …	GO:0000166 nucleotide binding; GO:0003824 catalytic activity; GO:0003878 ATP citrate synthase activity; GO:0005488 binding; GO:0005524 ATP binding; GO:0016740 transferase activity; GO:0016746 acyltransferase activity; GO:0017076 purine nucleotide binding; GO:0030554 adenyl nucleotide binding; GO:0032553 ribonucleotide binding; GO:0032555 purine ribonucleotide binding; GO:0032559 adenyl ribonucleo…	PF16114; PF02629; PF00549; PF00285	ATP citrate lyase citrate-binding; CoA binding domain; CoA-ligase; Citrate synthase, C-terminal domain	C	KOG1254	ATP-citrate lyase	WP1982 Sterol regulatory element binding proteins SREBP signaling;WP2366 Butyrate induced histone acetylation;WP2453 TCA cycle and deficiency of pyruvate dehydrogenase complex PDHc;WP357 Fatty acid biosynthesis;WP3925 Amino acid metabolism;WP3965 Lipid metabolism pathway;WP4018 Clear cell renal cell carcinoma pathways;WP4290 Metabolic reprogramming in colon cancer;WP5220 Metabolic reprogramming i…	https://www.wikipathways.org/instance/WP1982;https://www.wikipathways.org/instance/WP2366;https://www.wikipathways.org/instance/WP2453;https://www.wikipathways.org/instance/WP357;https://www.wikipathways.org/instance/WP3925;https://www.wikipathways.org/instance/WP3965;https://www.wikipathways.org/instance/WP4018;https://www.wikipathways.org/instance/WP4290;https://www.wikipathways.org/instance/WP…		R-HSA-1430728 Metabolism;R-HSA-163685 Integration of energy metabolism;R-HSA-163765 ChREBP activates metabolic gene expression;R-HSA-168249 Innate Immune System;R-HSA-168256 Immune System;R-HSA-556833 Metabolism of lipids;R-HSA-6798695 Neutrophil degranulation;R-HSA-75105 Fatty acyl-CoA biosynthesis;R-HSA-8978868 Fatty acid metabolism	https://reactome.org/PathwayBrowser/#/R-HSA-1430728;https://reactome.org/PathwayBrowser/#/R-HSA-163685;https://reactome.org/PathwayBrowser/#/R-HSA-163765;https://reactome.org/PathwayBrowser/#/R-HSA-168249;https://reactome.org/PathwayBrowser/#/R-HSA-168256;https://reactome.org/PathwayBrowser/#/R-HSA-556833;https://reactome.org/PathwayBrowser/#/R-HSA-6798695;https://reactome.org/PathwayBrowser/#/R-…	ADIPOGENESIS;MTORC1 SIGNALING	https://www.gsea-msigdb.org/gsea/msigdb/human/geneset/HALLMARK_ADIPOGENESIS;https://www.gsea-msigdb.org/gsea/msigdb/human/geneset/HALLMARK_MTORC1_SIGNALING
P59190	Ras-related protein Rab-15 OS=Homo sapiens OX=9606 GN=RAB15 PE=1 SV=1	RAB15	10.38	2	1	1	15704500	7.19602	cytoplasm	K07908			GO:0002790 peptide secretion; GO:0006810 transport; GO:0006836 neurotransmitter transport; GO:0006887 exocytosis; GO:0006904 vesicle docking involved in exocytosis; GO:0007154 cell communication; GO:0007267 cell-cell signaling; GO:0007268 chemical synaptic transmission; GO:0007269 neurotransmitter secretion; GO:0008104 protein localization; GO:0009306 protein secretion; GO:0009987 cellular proces…	GO:0016020 membrane;	GO:0000166 nucleotide binding; GO:0001882 nucleoside binding; GO:0001883 purine nucleoside binding; GO:0005488 binding; GO:0005525 GTP binding; GO:0017076 purine nucleotide binding; GO:0019001 guanyl nucleotide binding; GO:0032549 ribonucleoside binding; GO:0032550 purine ribonucleoside binding; GO:0032553 ribonucleotide binding; GO:0032555 purine ribonucleotide binding; GO:0032561 guanyl ribonuc…	PF00071	Ras family	TU	KOG0078	GTP-binding protein SEC4, small G protein superfamily, and related Ras family GTP-binding proteins				R-HSA-392499 Metabolism of proteins;R-HSA-597592 Post-translational protein modification;R-HSA-8873719 RAB geranylgeranylation	https://reactome.org/PathwayBrowser/#/R-HSA-392499;https://reactome.org/PathwayBrowser/#/R-HSA-597592;https://reactome.org/PathwayBrowser/#/R-HSA-8873719
P32969	Large ribosomal subunit protein uL6 OS=Homo sapiens OX=9606 GN=RPL9 PE=1 SV=1	RPL9	17.71	4	4	4	15547500	7.19166	cytoplasm	K02940	RP-L9e; large subunit ribosomal protein L9e	hsa03010 Ribosome; hsa05171 Coronavirus disease - COVID-19	GO:0000184 nuclear-transcribed mRNA catabolic process, nonsense-mediated decay; GO:0000956 nuclear-transcribed mRNA catabolic process; GO:0002181 cytoplasmic translation; GO:0006139 nucleobase-containing compound metabolic process; GO:0006401 RNA catabolic process; GO:0006402 mRNA catabolic process; GO:0006412 translation; GO:0006413 translational initiation; GO:0006518 peptide metabolic process;…	GO:0005622 intracellular anatomical structure; GO:0005737 cytoplasm; GO:0005829 cytosol; GO:0005840 ribosome; GO:0015934 large ribosomal subunit; GO:0022625 cytosolic large ribosomal subunit; GO:0022626 cytosolic ribosome; GO:0032991 protein-containing complex; GO:0043226 organelle; GO:0043228 non-membrane-bounded organelle; GO:0043229 intracellular organelle; GO:0043232 intracellular non-membran…	GO:0003676 nucleic acid binding; GO:0003723 RNA binding; GO:0003735 structural constituent of ribosome; GO:0005198 structural molecule activity; GO:0005488 binding; GO:0097159 organic cyclic compound binding; GO:1901363 heterocyclic compound binding;	PF00347	Ribosomal protein L6	J	KOG3255	60S ribosomal protein L9	WP477 Cytoplasmic ribosomal proteins	https://www.wikipathways.org/instance/WP477		R-HSA-1266738 Developmental Biology;R-HSA-1430728 Metabolism;R-HSA-156827 L13a-mediated translational silencing of Ceruloplasmin expression;R-HSA-156842 Eukaryotic Translation Elongation;R-HSA-156902 Peptide chain elongation;R-HSA-1643685 Disease;R-HSA-168255 Influenza Infection;R-HSA-168273 Influenza Viral RNA Transcription and Replication;R-HSA-1799339 SRP-dependent cotranslational protein targ…	https://reactome.org/PathwayBrowser/#/R-HSA-1266738;https://reactome.org/PathwayBrowser/#/R-HSA-1430728;https://reactome.org/PathwayBrowser/#/R-HSA-156827;https://reactome.org/PathwayBrowser/#/R-HSA-156842;https://reactome.org/PathwayBrowser/#/R-HSA-156902;https://reactome.org/PathwayBrowser/#/R-HSA-1643685;https://reactome.org/PathwayBrowser/#/R-HSA-168255;https://reactome.org/PathwayBrowser/#/R…	ALLOGRAFT REJECTION	https://www.gsea-msigdb.org/gsea/msigdb/human/geneset/HALLMARK_ALLOGRAFT_REJECTION
O00487	26S proteasome non-ATPase regulatory subunit 14 OS=Homo sapiens OX=9606 GN=PSMD14 PE=1 SV=1	PSMD14	7.1	2	2	2	15402400	7.18759	cytoplasm	K03030	PSMD14; 26S proteasome regulatory subunit N11	hsa05017 Spinocerebellar ataxia; hsa05016 Huntington disease; hsa03050 Proteasome; hsa05169 Epstein-Barr virus infection; hsa05012 Parkinson disease; hsa05010 Alzheimer disease; hsa05022 Pathways of neurodegeneration - multiple diseases; hsa05014 Amyotrophic lateral sclerosis; hsa05020 Prion disease	GO:0000724 double-strand break repair via homologous recombination; GO:0000725 recombinational repair; GO:0001775 cell activation; GO:0002252 immune effector process; GO:0002263 cell activation involved in immune response; GO:0002274 myeloid leukocyte activation; GO:0002275 myeloid cell activation involved in immune response; GO:0002283 neutrophil activation involved in immune response; GO:000236…	GO:0000502 proteasome complex; GO:0005576 extracellular region; GO:0005622 intracellular anatomical structure; GO:0005634 nucleus; GO:0005654 nucleoplasm; GO:0005737 cytoplasm; GO:0005829 cytosol; GO:0005838 proteasome regulatory particle; GO:0008541 proteasome regulatory particle, lid subcomplex; GO:0012505 endomembrane system; GO:0022624 proteasome accessory complex; GO:0030141 secretory granul…	GO:0003824 catalytic activity; GO:0004175 endopeptidase activity; GO:0004843 cysteine-type deubiquitinase activity; GO:0005488 binding; GO:0005515 protein binding; GO:0008047 enzyme activator activity; GO:0008233 peptidase activity; GO:0008234 cysteine-type peptidase activity; GO:0008237 metallopeptidase activity; GO:0016504 peptidase activator activity; GO:0016787 hydrolase activity; GO:0019783 …			O	KOG1555	26S proteasome regulatory complex, subunit RPN11	WP2059 Alzheimer 39 s disease and miRNA effects;WP2359 Parkin ubiquitin proteasomal system pathway;WP5124 Alzheimer 39 s disease	https://www.wikipathways.org/instance/WP2059;https://www.wikipathways.org/instance/WP2359;https://www.wikipathways.org/instance/WP5124		R-HSA-109581 Apoptosis;R-HSA-1168372 Downstream signaling events of B Cell Receptor (BCR);R-HSA-1169091 Activation of NF-kappaB in B cells;R-HSA-1234174 Cellular response to hypoxia;R-HSA-1234176 Oxygen-dependent proline hydroxylation of Hypoxia-inducible Factor Alpha;R-HSA-1236974 ER-Phagosome pathway;R-HSA-1236975 Antigen processing-Cross presentation;R-HSA-1236978 Cross-presentation of soluble…		MTORC1 SIGNALING;MYC TARGETS V1	https://www.gsea-msigdb.org/gsea/msigdb/human/geneset/HALLMARK_MTORC1_SIGNALING;https://www.gsea-msigdb.org/gsea/msigdb/human/geneset/HALLMARK_MYC_TARGETS_V1
Q01085	Nucleolysin TIAR OS=Homo sapiens OX=9606 GN=TIAL1 PE=1 SV=1	TIAL1	11.47	4	4	2	15311700	7.18502	nucleus	K13201			GO:0000003 reproduction; GO:0000375 RNA splicing, via transesterification reactions; GO:0000377 RNA splicing, via transesterification reactions with bulged adenosine as nucleophile; GO:0000381 regulation of alternative mRNA splicing, via spliceosome; GO:0000398 mRNA splicing, via spliceosome; GO:0002119 nematode larval development; GO:0002164 larval development; GO:0003006 developmental process i…	GO:0000323 lytic vacuole; GO:0005622 intracellular anatomical structure; GO:0005634 nucleus; GO:0005654 nucleoplasm; GO:0005685 U1 snRNP; GO:0005737 cytoplasm; GO:0005764 lysosome; GO:0005773 vacuole; GO:0010494 cytoplasmic stress granule; GO:0030532 small nuclear ribonucleoprotein complex; GO:0031974 membrane-enclosed lumen; GO:0031981 nuclear lumen; GO:0032991 protein-containing complex; GO:003…	GO:0003676 nucleic acid binding; GO:0003723 RNA binding; GO:0003729 mRNA binding; GO:0005488 binding; GO:0097159 organic cyclic compound binding; GO:1901363 heterocyclic compound binding;	PF00076	RNA recognition motif. (a.k.a. RRM, RBD, or RNP domain)	AJ	KOG0148	Apoptosis-promoting RNA-binding protein TIA-1/TIAR (RRM superfamily)			Transcription factor	R-HSA-162582 Signal Transduction;R-HSA-190236 Signaling by FGFR;R-HSA-5654738 Signaling by FGFR2;R-HSA-6803529 FGFR2 alternative splicing;R-HSA-9006934 Signaling by Receptor Tyrosine Kinases	https://reactome.org/PathwayBrowser/#/R-HSA-162582;https://reactome.org/PathwayBrowser/#/R-HSA-190236;https://reactome.org/PathwayBrowser/#/R-HSA-5654738;https://reactome.org/PathwayBrowser/#/R-HSA-6803529;https://reactome.org/PathwayBrowser/#/R-HSA-9006934	APICAL JUNCTION	https://www.gsea-msigdb.org/gsea/msigdb/human/geneset/HALLMARK_APICAL_JUNCTION
P11413	Glucose-6-phosphate 1-dehydrogenase OS=Homo sapiens OX=9606 GN=G6PD PE=1 SV=4	G6PD	11.26	6	6	6	15307500	7.1849	cytoplasm	K00036	G6PD; glucose-6-phosphate 1-dehydrogenase [EC:1.1.1.49 1.1.1.363]	hsa00480 Glutathione metabolism; hsa01200 Carbon metabolism; hsa00030 Pentose phosphate pathway; hsa05415 Diabetic cardiomyopathy; hsa05230 Central carbon metabolism in cancer; hsa01100 Metabolic pathways	GO:0001558 regulation of cell growth; GO:0001816 cytokine production; GO:0001990 regulation of systemic arterial blood pressure by hormone; GO:0001998 angiotensin-mediated vasoconstriction involved in regulation of systemic arterial blood pressure; GO:0002033 angiotensin-mediated vasodilation involved in regulation of systemic arterial blood pressure; GO:0002034 maintenance of blood vessel diamet…	GO:0005622 intracellular anatomical structure; GO:0005634 nucleus; GO:0005737 cytoplasm; GO:0005829 cytosol; GO:0005886 plasma membrane; GO:0009898 cytoplasmic side of plasma membrane; GO:0016020 membrane; GO:0043226 organelle; GO:0043227 membrane-bounded organelle; GO:0043229 intracellular organelle; GO:0043231 intracellular membrane-bounded organelle; GO:0071944 cell periphery; GO:0098552 side …	GO:0000166 nucleotide binding; GO:0003824 catalytic activity; GO:0004345 glucose-6-phosphate dehydrogenase activity; GO:0005488 binding; GO:0005515 protein binding; GO:0005536 glucose binding; GO:0016491 oxidoreductase activity; GO:0016614 oxidoreductase activity, acting on CH-OH group of donors; GO:0016616 oxidoreductase activity, acting on the CH-OH group of donors, NAD or NADP as acceptor; GO:…	PF00479; PF02781	Glucose-6-phosphate dehydrogenase, NAD binding domain; Glucose-6-phosphate dehydrogenase, C-terminal domain	G	KOG0563	Glucose-6-phosphate 1-dehydrogenase	WP100 Glutathione metabolism;WP134 Pentose phosphate metabolism;WP1946 Cori cycle;WP2877 Vitamin D receptor pathway;WP2882 Nuclear receptors meta pathway;WP2884 NRF2 pathway;WP3878 ATM signaling in development and disease;WP4290 Metabolic reprogramming in colon cancer;WP4698 Vitamin D sensitive calcium signaling in depression;WP5043 Pentose phosphate pathway in senescent cells;WP5046 NAD metaboli…	https://www.wikipathways.org/instance/WP100;https://www.wikipathways.org/instance/WP134;https://www.wikipathways.org/instance/WP1946;https://www.wikipathways.org/instance/WP2877;https://www.wikipathways.org/instance/WP2882;https://www.wikipathways.org/instance/WP2884;https://www.wikipathways.org/instance/WP3878;https://www.wikipathways.org/instance/WP4290;https://www.wikipathways.org/instance/WP4…		R-HSA-1430728 Metabolism;R-HSA-212436 Generic Transcription Pathway;R-HSA-2262752 Cellular responses to stress;R-HSA-3700989 Transcriptional Regulation by TP53;R-HSA-5628897 TP53 Regulates Metabolic Genes;R-HSA-71336 Pentose phosphate pathway;R-HSA-71387 Metabolism of carbohydrates;R-HSA-73857 RNA Polymerase II Transcription;R-HSA-74160 Gene expression (Transcription);R-HSA-8953897 Cellular respo…	https://reactome.org/PathwayBrowser/#/R-HSA-1430728;https://reactome.org/PathwayBrowser/#/R-HSA-212436;https://reactome.org/PathwayBrowser/#/R-HSA-2262752;https://reactome.org/PathwayBrowser/#/R-HSA-3700989;https://reactome.org/PathwayBrowser/#/R-HSA-5628897;https://reactome.org/PathwayBrowser/#/R-HSA-71336;https://reactome.org/PathwayBrowser/#/R-HSA-71387;https://reactome.org/PathwayBrowser/#/R-…	MTORC1 SIGNALING;GLYCOLYSIS;REACTIVE OXYGEN SPECIES PATHWAY	https://www.gsea-msigdb.org/gsea/msigdb/human/geneset/HALLMARK_MTORC1_SIGNALING;https://www.gsea-msigdb.org/gsea/msigdb/human/geneset/HALLMARK_GLYCOLYSIS;https://www.gsea-msigdb.org/gsea/msigdb/human/geneset/HALLMARK_REACTIVE_OXYGEN_SPECIES_PATHWAY
P61353	Large ribosomal subunit protein eL27 OS=Homo sapiens OX=9606 GN=RPL27 PE=1 SV=2	RPL27	13.24	2	2	2	15122700	7.17963	mitochondria	K02901	RP-L27e; large subunit ribosomal protein L27e	hsa03010 Ribosome; hsa05171 Coronavirus disease - COVID-19	GO:0002181 cytoplasmic translation; GO:0002262 myeloid cell homeostasis; GO:0002376 immune system process; GO:0002520 immune system development; GO:0006139 nucleobase-containing compound metabolic process; GO:0006364 rRNA processing; GO:0006396 RNA processing; GO:0006412 translation; GO:0006518 peptide metabolic process; GO:0006725 cellular aromatic compound metabolic process; GO:0006807 nitrogen…	GO:0005622 intracellular anatomical structure; GO:0005737 cytoplasm; GO:0005783 endoplasmic reticulum; GO:0005789 endoplasmic reticulum membrane; GO:0005791 rough endoplasmic reticulum; GO:0005829 cytosol; GO:0005840 ribosome; GO:0012505 endomembrane system; GO:0015934 large ribosomal subunit; GO:0016020 membrane; GO:0022625 cytosolic large ribosomal subunit; GO:0022626 cytosolic ribosome; GO:003…	GO:0003735 structural constituent of ribosome; GO:0005198 structural molecule activity;			J	KOG3418	60S ribosomal protein L27	WP3888 VEGFA VEGFR2 signaling;WP477 Cytoplasmic ribosomal proteins	https://www.wikipathways.org/instance/WP3888;https://www.wikipathways.org/instance/WP477		R-HSA-1266738 Developmental Biology;R-HSA-1430728 Metabolism;R-HSA-156827 L13a-mediated translational silencing of Ceruloplasmin expression;R-HSA-156842 Eukaryotic Translation Elongation;R-HSA-156902 Peptide chain elongation;R-HSA-1643685 Disease;R-HSA-168255 Influenza Infection;R-HSA-168273 Influenza Viral RNA Transcription and Replication;R-HSA-1799339 SRP-dependent cotranslational protein targ…	https://reactome.org/PathwayBrowser/#/R-HSA-1266738;https://reactome.org/PathwayBrowser/#/R-HSA-1430728;https://reactome.org/PathwayBrowser/#/R-HSA-156827;https://reactome.org/PathwayBrowser/#/R-HSA-156842;https://reactome.org/PathwayBrowser/#/R-HSA-156902;https://reactome.org/PathwayBrowser/#/R-HSA-1643685;https://reactome.org/PathwayBrowser/#/R-HSA-168255;https://reactome.org/PathwayBrowser/#/R…
P61020	Ras-related protein Rab-5B OS=Homo sapiens OX=9606 GN=RAB5B PE=1 SV=1	RAB5B	22.33	4	4	4	14977000	7.17542	mitochondria	K07888	RAB5B; Ras-related protein Rab-5B	hsa04014 Ras signaling pathway; hsa05146 Amoebiasis; hsa05152 Tuberculosis; hsa04962 Vasopressin-regulated water reabsorption; hsa05132 Salmonella infection; hsa04145 Phagosome; hsa04137 Mitophagy - animal; hsa04144 Endocytosis; hsa04148 Efferocytosis	GO:0000003 reproduction; GO:0000902 cell morphogenesis; GO:0001667 ameboidal-type cell migration; GO:0001700 embryonic development via the syncytial blastoderm; GO:0001775 cell activation; GO:0002009 morphogenesis of an epithelium; GO:0002064 epithelial cell development; GO:0002065 columnar/cuboidal epithelial cell differentiation; GO:0002066 columnar/cuboidal epithelial cell development; GO:0002…	GO:0005576 extracellular region; GO:0005615 extracellular space; GO:0005622 intracellular anatomical structure; GO:0005737 cytoplasm; GO:0005768 endosome; GO:0005769 early endosome; GO:0005886 plasma membrane; GO:0005938 cell cortex; GO:0008021 synaptic vesicle; GO:0010008 endosome membrane; GO:0012505 endomembrane system; GO:0012506 vesicle membrane; GO:0016020 membrane; GO:0030133 transport ves…	GO:0000166 nucleotide binding; GO:0001882 nucleoside binding; GO:0001883 purine nucleoside binding; GO:0003824 catalytic activity; GO:0003924 GTPase activity; GO:0005488 binding; GO:0005515 protein binding; GO:0016462 pyrophosphatase activity; GO:0016787 hydrolase activity; GO:0016817 hydrolase activity, acting on acid anhydrides; GO:0016818 hydrolase activity, acting on acid anhydrides, in phosp…	PF00071	Ras family	U	KOG0092	GTPase Rab5/YPT51 and related small G protein superfamily GTPases	WP4223 Ras signaling;WP4301 Inhibition of exosome biogenesis and secretion by Manumycin A in CRPC cells;WP5085 Vasopressin regulated water reabsorption	https://www.wikipathways.org/instance/WP4223;https://www.wikipathways.org/instance/WP4301;https://www.wikipathways.org/instance/WP5085		R-HSA-1643685 Disease;R-HSA-168249 Innate Immune System;R-HSA-168256 Immune System;R-HSA-199991 Membrane Trafficking;R-HSA-392499 Metabolism of proteins;R-HSA-5653656 Vesicle-mediated transport;R-HSA-5663205 Infectious disease;R-HSA-597592 Post-translational protein modification;R-HSA-6798695 Neutrophil degranulation;R-HSA-8854214 TBC/RABGAPs;R-HSA-8856828 Clathrin-mediated endocytosis;R-HSA-8873…	https://reactome.org/PathwayBrowser/#/R-HSA-1643685;https://reactome.org/PathwayBrowser/#/R-HSA-168249;https://reactome.org/PathwayBrowser/#/R-HSA-168256;https://reactome.org/PathwayBrowser/#/R-HSA-199991;https://reactome.org/PathwayBrowser/#/R-HSA-392499;https://reactome.org/PathwayBrowser/#/R-HSA-5653656;https://reactome.org/PathwayBrowser/#/R-HSA-5663205;https://reactome.org/PathwayBrowser/#/R…
P09493	Tropomyosin alpha-1 chain OS=Homo sapiens OX=9606 GN=TPM1 PE=1 SV=2	TPM1	25	7	6	6	14737700	7.16843	cytoplasm	K10373	TPM1; tropomyosin 1	hsa04260 Cardiac muscle contraction; hsa05410 Hypertrophic cardiomyopathy; hsa05206 MicroRNAs in cancer; hsa04814 Motor proteins; hsa05414 Dilated cardiomyopathy; hsa04261 Adrenergic signaling in cardiomyocytes	GO:0000302 response to reactive oxygen species; GO:0001701 in utero embryonic development; GO:0001993 regulation of systemic arterial blood pressure by norepinephrine-epinephrine; GO:0001996 positive regulation of heart rate by epinephrine-norepinephrine; GO:0002027 regulation of heart rate; GO:0003007 heart morphogenesis; GO:0003008 system process; GO:0003012 muscle system process; GO:0003013 ci…	GO:0001725 stress fiber; GO:0001726 ruffle; GO:0005622 intracellular anatomical structure; GO:0005737 cytoplasm; GO:0005829 cytosol; GO:0005856 cytoskeleton; GO:0005862 muscle thin filament tropomyosin; GO:0005865 striated muscle thin filament; GO:0005884 actin filament; GO:0005886 plasma membrane; GO:0015629 actin cytoskeleton; GO:0016020 membrane; GO:0030016 myofibril; GO:0030017 sarcomere; GO:…	GO:0003779 actin binding; GO:0005198 structural molecule activity; GO:0005200 structural constituent of cytoskeleton; GO:0005488 binding; GO:0005515 protein binding; GO:0008092 cytoskeletal protein binding; GO:0008307 structural constituent of muscle; GO:0019904 protein domain specific binding; GO:0042802 identical protein binding; GO:0042803 protein homodimerization activity; GO:0044877 protein-…			Z	KOG1003	Actin filament-coating protein tropomyosin	WP2877 Vitamin D receptor pathway;WP383 Striated muscle contraction pathway;WP5417 Cell lineage map for neuronal differentiation	https://www.wikipathways.org/instance/WP2877;https://www.wikipathways.org/instance/WP383;https://www.wikipathways.org/instance/WP5417		R-HSA-390522 Striated Muscle Contraction;R-HSA-397014 Muscle contraction;R-HSA-445355 Smooth Muscle Contraction	https://reactome.org/PathwayBrowser/#/R-HSA-390522;https://reactome.org/PathwayBrowser/#/R-HSA-397014;https://reactome.org/PathwayBrowser/#/R-HSA-445355	EPITHELIAL MESENCHYMAL TRANSITION	https://www.gsea-msigdb.org/gsea/msigdb/human/geneset/HALLMARK_EPITHELIAL_MESENCHYMAL_TRANSITION
Q13151	Heterogeneous nuclear ribonucleoprotein A0 OS=Homo sapiens OX=9606 GN=HNRNPA0 PE=1 SV=1	HNRNPA0	9.18	2	2	2	14637500	7.16547	nucleus	K12894			GO:0000375 RNA splicing, via transesterification reactions; GO:0000377 RNA splicing, via transesterification reactions with bulged adenosine as nucleophile; GO:0000398 mRNA splicing, via spliceosome; GO:0002237 response to molecule of bacterial origin; GO:0006139 nucleobase-containing compound metabolic process; GO:0006396 RNA processing; GO:0006397 mRNA processing; GO:0006725 cellular aromatic c…	GO:0005622 intracellular anatomical structure; GO:0005634 nucleus; GO:0005654 nucleoplasm; GO:0031974 membrane-enclosed lumen; GO:0031981 nuclear lumen; GO:0043226 organelle; GO:0043227 membrane-bounded organelle; GO:0043229 intracellular organelle; GO:0043231 intracellular membrane-bounded organelle; GO:0043233 organelle lumen; GO:0070013 intracellular organelle lumen;	GO:0003676 nucleic acid binding; GO:0003723 RNA binding; GO:0005488 binding; GO:0005515 protein binding; GO:0019899 enzyme binding; GO:0019900 kinase binding; GO:0019901 protein kinase binding; GO:0097159 organic cyclic compound binding; GO:1901363 heterocyclic compound binding;	PF00076	RNA recognition motif. (a.k.a. RRM, RBD, or RNP domain)	R	KOG0118	FOG: RRM domain
P31948	Stress-induced-phosphoprotein 1 OS=Homo sapiens OX=9606 GN=STIP1 PE=1 SV=1	STIP1	15.1	9	9	9	14289600	7.15502	cytoplasm	K09553	STIP1; stress-induced-phosphoprotein 1	hsa05020 Prion disease	GO:0000003 reproduction; GO:0006950 response to stress; GO:0007275 multicellular organism development; GO:0008340 determination of adult lifespan; GO:0009266 response to temperature stimulus; GO:0009408 response to heat; GO:0009628 response to abiotic stimulus; GO:0032501 multicellular organismal process; GO:0032502 developmental process; GO:0032780 negative regulation of ATP-dependent activity; …	GO:0005622 intracellular anatomical structure; GO:0005634 nucleus; GO:0005737 cytoplasm; GO:0005794 Golgi apparatus; GO:0005829 cytosol; GO:0012505 endomembrane system; GO:0032991 protein-containing complex; GO:0043209 myelin sheath; GO:0043226 organelle; GO:0043227 membrane-bounded organelle; GO:0043229 intracellular organelle; GO:0043231 intracellular membrane-bounded organelle; GO:0101031 prot…	GO:0004857 enzyme inhibitor activity; GO:0005488 binding; GO:0005515 protein binding; GO:0030234 enzyme regulator activity; GO:0030544 Hsp70 protein binding; GO:0031072 heat shock protein binding; GO:0042030 ATPase inhibitor activity; GO:0051087 protein-folding chaperone binding; GO:0051879 Hsp90 protein binding; GO:0060589 nucleoside-triphosphatase regulator activity; GO:0060590 ATPase regulator…	PF17830	STI1 domain	O	KOG0548	Molecular co-chaperone STI1	WP3888 VEGFA VEGFR2 signaling	https://www.wikipathways.org/instance/WP3888		R-HSA-162582 Signal Transduction;R-HSA-194315 Signaling by Rho GTPases;R-HSA-2262752 Cellular responses to stress;R-HSA-3371497 HSP90 chaperone cycle for steroid hormone receptors (SHR) in the presence of ligand;R-HSA-8953897 Cellular responses to stimuli;R-HSA-9012999 RHO GTPase cycle;R-HSA-9696273 RND1 GTPase cycle;R-HSA-9716542 Signaling by Rho GTPases, Miro GTPases and RHOBTB3	https://reactome.org/PathwayBrowser/#/R-HSA-162582;https://reactome.org/PathwayBrowser/#/R-HSA-194315;https://reactome.org/PathwayBrowser/#/R-HSA-2262752;https://reactome.org/PathwayBrowser/#/R-HSA-3371497;https://reactome.org/PathwayBrowser/#/R-HSA-8953897;https://reactome.org/PathwayBrowser/#/R-HSA-9012999;https://reactome.org/PathwayBrowser/#/R-HSA-9696273;https://reactome.org/PathwayBrowser/#…	MTORC1 SIGNALING;UV RESPONSE UP	https://www.gsea-msigdb.org/gsea/msigdb/human/geneset/HALLMARK_MTORC1_SIGNALING;https://www.gsea-msigdb.org/gsea/msigdb/human/geneset/HALLMARK_UV_RESPONSE_UP
P62318	Small nuclear ribonucleoprotein Sm D3 OS=Homo sapiens OX=9606 GN=SNRPD3 PE=1 SV=1	SNRPD3	7.94	1	1	1	14230500	7.15322	cytoplasm	K11088	SNRPD3; small nuclear ribonucleoprotein D3	hsa05322 Systemic lupus erythematosus; hsa03040 Spliceosome	GO:0000003 reproduction; GO:0000245 spliceosomal complex assembly; GO:0000375 RNA splicing, via transesterification reactions; GO:0000377 RNA splicing, via transesterification reactions with bulged adenosine as nucleophile; GO:0000387 spliceosomal snRNP assembly; GO:0000398 mRNA splicing, via spliceosome; GO:0000578 embryonic axis specification; GO:0002376 immune system process; GO:0002520 immune…	GO:0000243 commitment complex; GO:0005622 intracellular anatomical structure; GO:0005634 nucleus; GO:0005654 nucleoplasm; GO:0005681 spliceosomal complex; GO:0005682 U5 snRNP; GO:0005683 U7 snRNP; GO:0005684 U2-type spliceosomal complex; GO:0005685 U1 snRNP; GO:0005686 U2 snRNP; GO:0005687 U4 snRNP; GO:0005689 U12-type spliceosomal complex; GO:0005697 telomerase holoenzyme complex; GO:0005737 cyt…	GO:0003676 nucleic acid binding; GO:0003723 RNA binding; GO:0005488 binding; GO:0005515 protein binding; GO:0017069 snRNA binding; GO:0019899 enzyme binding; GO:0030620 U2 snRNA binding; GO:0043021 ribonucleoprotein complex binding; GO:0044877 protein-containing complex binding; GO:0070034 telomerase RNA binding; GO:0070990 snRNP binding; GO:0071208 histone pre-mRNA DCP binding; GO:0071209 U7 snR…	PF01423	LSM domain	A	KOG3172	Small nuclear ribonucleoprotein Sm D3	WP411 mRNA processing	https://www.wikipathways.org/instance/WP411		R-HSA-111367 SLBP independent Processing of Histone Pre-mRNAs;R-HSA-1643685 Disease;R-HSA-191859 snRNP Assembly;R-HSA-194441 Metabolism of non-coding RNA;R-HSA-5663205 Infectious disease;R-HSA-72163 mRNA Splicing - Major Pathway;R-HSA-72165 mRNA Splicing - Minor Pathway;R-HSA-72172 mRNA Splicing;R-HSA-72203 Processing of Capped Intron-Containing Pre-mRNA;R-HSA-73856 RNA Polymerase II Transcriptio…	https://reactome.org/PathwayBrowser/#/R-HSA-111367;https://reactome.org/PathwayBrowser/#/R-HSA-1643685;https://reactome.org/PathwayBrowser/#/R-HSA-191859;https://reactome.org/PathwayBrowser/#/R-HSA-194441;https://reactome.org/PathwayBrowser/#/R-HSA-5663205;https://reactome.org/PathwayBrowser/#/R-HSA-72163;https://reactome.org/PathwayBrowser/#/R-HSA-72165;https://reactome.org/PathwayBrowser/#/R-HS…	MYC TARGETS V1	https://www.gsea-msigdb.org/gsea/msigdb/human/geneset/HALLMARK_MYC_TARGETS_V1
P23921	Ribonucleoside-diphosphate reductase large subunit OS=Homo sapiens OX=9606 GN=RRM1 PE=1 SV=1	RRM1	8.33	6	6	6	14207000	7.1525	cytoplasm	K10807	RRM1; ribonucleoside-diphosphate reductase subunit M1 [EC:1.17.4.1]	hsa00983 Drug metabolism - other enzymes; hsa00480 Glutathione metabolism; hsa00240 Pyrimidine metabolism; hsa01232 Nucleotide metabolism; hsa00230 Purine metabolism; hsa01100 Metabolic pathways	GO:0006139 nucleobase-containing compound metabolic process; GO:0006725 cellular aromatic compound metabolic process; GO:0006753 nucleoside phosphate metabolic process; GO:0006793 phosphorus metabolic process; GO:0006796 phosphate-containing compound metabolic process; GO:0006807 nitrogen compound metabolic process; GO:0006919 activation of cysteine-type endopeptidase activity involved in apoptot…	GO:0005622 intracellular anatomical structure; GO:0005634 nucleus; GO:0005635 nuclear envelope; GO:0005737 cytoplasm; GO:0005829 cytosol; GO:0005971 ribonucleoside-diphosphate reductase complex; GO:0012505 endomembrane system; GO:0031967 organelle envelope; GO:0031975 envelope; GO:0032991 protein-containing complex; GO:0036477 somatodendritic compartment; GO:0042995 cell projection; GO:0043025 ne…	GO:0000166 nucleotide binding; GO:0003824 catalytic activity; GO:0004748 ribonucleoside-diphosphate reductase activity, thioredoxin disulfide as acceptor; GO:0005488 binding; GO:0005515 protein binding; GO:0016491 oxidoreductase activity; GO:0016725 oxidoreductase activity, acting on CH or CH2 groups; GO:0016728 oxidoreductase activity, acting on CH or CH2 groups, disulfide as acceptor; GO:001707…	PF03477; PF00317	ATP cone domain; Ribonucleotide reductase, all-alpha domain	F	KOG1112	Ribonucleotide reductase, alpha subunit	WP1601 Fluoropyrimidine activity;WP2446 Retinoblastoma gene in cancer;WP4225 Pyrimidine metabolism and related diseases;WP4584 Biomarkers for pyrimidine metabolism disorders	https://www.wikipathways.org/instance/WP1601;https://www.wikipathways.org/instance/WP2446;https://www.wikipathways.org/instance/WP4225;https://www.wikipathways.org/instance/WP4584		R-HSA-1430728 Metabolism;R-HSA-15869 Metabolism of nucleotides;R-HSA-499943 Interconversion of nucleotide di- and triphosphates	https://reactome.org/PathwayBrowser/#/R-HSA-1430728;https://reactome.org/PathwayBrowser/#/R-HSA-15869;https://reactome.org/PathwayBrowser/#/R-HSA-499943	MYC TARGETS V1	https://www.gsea-msigdb.org/gsea/msigdb/human/geneset/HALLMARK_MYC_TARGETS_V1
O75083	WD repeat-containing protein 1 OS=Homo sapiens OX=9606 GN=WDR1 PE=1 SV=4	WDR1	8.58	6	6	6	14065900	7.14817	cytoplasm	K24736			GO:0000003 reproduction; GO:0000902 cell morphogenesis; GO:0001667 ameboidal-type cell migration; GO:0001736 establishment of planar polarity; GO:0001738 morphogenesis of a polarized epithelium; GO:0002009 morphogenesis of an epithelium; GO:0002064 epithelial cell development; GO:0002065 columnar/cuboidal epithelial cell differentiation; GO:0002066 columnar/cuboidal epithelial cell development; G…	GO:0005576 extracellular region; GO:0005622 intracellular anatomical structure; GO:0005634 nucleus; GO:0005737 cytoplasm; GO:0005829 cytosol; GO:0005856 cytoskeleton; GO:0005884 actin filament; GO:0005886 plasma membrane; GO:0005911 cell-cell junction; GO:0005938 cell cortex; GO:0015629 actin cytoskeleton; GO:0016020 membrane; GO:0016528 sarcoplasm; GO:0030016 myofibril; GO:0030054 cell junction;…	GO:0003779 actin binding; GO:0005488 binding; GO:0005515 protein binding; GO:0008092 cytoskeletal protein binding; GO:0044877 protein-containing complex binding; GO:0051015 actin filament binding;			Z	KOG0318	WD40 repeat stress protein/actin interacting protein	WP516 Hypertrophy model	https://www.wikipathways.org/instance/WP516		R-HSA-109582 Hemostasis;R-HSA-114608 Platelet degranulation ;R-HSA-76002 Platelet activation, signaling and aggregation;R-HSA-76005 Response to elevated platelet cytosolic Ca2+	https://reactome.org/PathwayBrowser/#/R-HSA-109582;https://reactome.org/PathwayBrowser/#/R-HSA-114608;https://reactome.org/PathwayBrowser/#/R-HSA-76002;https://reactome.org/PathwayBrowser/#/R-HSA-76005	COAGULATION	https://www.gsea-msigdb.org/gsea/msigdb/human/geneset/HALLMARK_COAGULATION
Q12905	Interleukin enhancer-binding factor 2 OS=Homo sapiens OX=9606 GN=ILF2 PE=1 SV=2	ILF2	5.38	2	2	2	13923600	7.14375	cytoplasm	K13089			GO:0000375 RNA splicing, via transesterification reactions; GO:0000377 RNA splicing, via transesterification reactions with bulged adenosine as nucleophile; GO:0000398 mRNA splicing, via spliceosome; GO:0001775 cell activation; GO:0002252 immune effector process; GO:0002263 cell activation involved in immune response; GO:0002274 myeloid leukocyte activation; GO:0002275 myeloid cell activation inv…	GO:0005622 intracellular anatomical structure; GO:0005634 nucleus; GO:0005730 nucleolus; GO:0005737 cytoplasm; GO:0012505 endomembrane system; GO:0030141 secretory granule; GO:0031410 cytoplasmic vesicle; GO:0031974 membrane-enclosed lumen; GO:0031981 nuclear lumen; GO:0031982 vesicle; GO:0031983 vesicle lumen; GO:0032991 protein-containing complex; GO:0034774 secretory granule lumen; GO:0035580 …	GO:0003676 nucleic acid binding; GO:0003677 DNA binding; GO:0003723 RNA binding; GO:0003725 double-stranded RNA binding; GO:0005488 binding; GO:0097159 organic cyclic compound binding; GO:1901363 heterocyclic compound binding;	PF07528	DZF domain	K	KOG3793	Transcription factor NFAT, subunit NF45			Transcription factor	R-HSA-1169410 Antiviral mechanism by IFN-stimulated genes;R-HSA-1280215 Cytokine Signaling in Immune system;R-HSA-168249 Innate Immune System;R-HSA-168256 Immune System;R-HSA-6798695 Neutrophil degranulation;R-HSA-913531 Interferon Signaling;R-HSA-9833482 PKR-mediated signaling	https://reactome.org/PathwayBrowser/#/R-HSA-1169410;https://reactome.org/PathwayBrowser/#/R-HSA-1280215;https://reactome.org/PathwayBrowser/#/R-HSA-168249;https://reactome.org/PathwayBrowser/#/R-HSA-168256;https://reactome.org/PathwayBrowser/#/R-HSA-6798695;https://reactome.org/PathwayBrowser/#/R-HSA-913531;https://reactome.org/PathwayBrowser/#/R-HSA-9833482	MYC TARGETS V1	https://www.gsea-msigdb.org/gsea/msigdb/human/geneset/HALLMARK_MYC_TARGETS_V1
Q15084	Protein disulfide-isomerase A6 OS=Homo sapiens OX=9606 GN=PDIA6 PE=1 SV=1	PDIA6	10.68	4	4	4	13913300	7.14343	extracellular	K09584	PDIA6; protein disulfide-isomerase A6 [EC:5.3.4.1]	hsa04141 Protein processing in endoplasmic reticulum	GO:0001775 cell activation; GO:0006457 protein folding; GO:0006807 nitrogen compound metabolic process; GO:0006810 transport; GO:0006897 endocytosis; GO:0006909 phagocytosis; GO:0006950 response to stress; GO:0006986 response to unfolded protein; GO:0007154 cell communication; GO:0007155 cell adhesion; GO:0007165 signal transduction; GO:0007596 blood coagulation; GO:0007599 hemostasis; GO:0008152…	GO:0005576 extracellular region; GO:0005615 extracellular space; GO:0005622 intracellular anatomical structure; GO:0005737 cytoplasm; GO:0005783 endoplasmic reticulum; GO:0005788 endoplasmic reticulum lumen; GO:0005789 endoplasmic reticulum membrane; GO:0005790 smooth endoplasmic reticulum; GO:0005793 endoplasmic reticulum-Golgi intermediate compartment; GO:0005829 cytosol; GO:0005886 plasma memb…	GO:0003756 protein disulfide isomerase activity; GO:0003824 catalytic activity; GO:0005488 binding; GO:0005509 calcium ion binding; GO:0015036 disulfide oxidoreductase activity; GO:0016491 oxidoreductase activity; GO:0016667 oxidoreductase activity, acting on a sulfur group of donors; GO:0016853 isomerase activity; GO:0016860 intramolecular oxidoreductase activity; GO:0016864 intramolecular oxido…	PF00085	Thioredoxin	O	KOG0191	Thioredoxin/protein disulfide isomerase	WP3613 Photodynamic therapy induced unfolded protein response;WP3888 VEGFA VEGFR2 signaling	https://www.wikipathways.org/instance/WP3613;https://www.wikipathways.org/instance/WP3888		R-HSA-2262752 Cellular responses to stress;R-HSA-381038 XBP1(S) activates chaperone genes;R-HSA-381070 IRE1alpha activates chaperones;R-HSA-381119 Unfolded Protein Response (UPR);R-HSA-381426 Regulation of Insulin-like Growth Factor (IGF) transport and uptake by Insulin-like Growth Factor Binding Proteins (IGFBPs);R-HSA-392499 Metabolism of proteins;R-HSA-597592 Post-translational protein modific…	https://reactome.org/PathwayBrowser/#/R-HSA-2262752;https://reactome.org/PathwayBrowser/#/R-HSA-381038;https://reactome.org/PathwayBrowser/#/R-HSA-381070;https://reactome.org/PathwayBrowser/#/R-HSA-381119;https://reactome.org/PathwayBrowser/#/R-HSA-381426;https://reactome.org/PathwayBrowser/#/R-HSA-392499;https://reactome.org/PathwayBrowser/#/R-HSA-597592;https://reactome.org/PathwayBrowser/#/R-H…	UNFOLDED PROTEIN RESPONSE	https://www.gsea-msigdb.org/gsea/msigdb/human/geneset/HALLMARK_UNFOLDED_PROTEIN_RESPONSE
P08708	Small ribosomal subunit protein eS17 OS=Homo sapiens OX=9606 GN=RPS17 PE=1 SV=2	RPS17	14.81	2	2	2	13712800	7.13713	cytoplasm	K02962	RP-S17e; small subunit ribosomal protein S17e	hsa03010 Ribosome; hsa05171 Coronavirus disease - COVID-19	GO:0000028 ribosomal small subunit assembly; GO:0000184 nuclear-transcribed mRNA catabolic process, nonsense-mediated decay; GO:0000956 nuclear-transcribed mRNA catabolic process; GO:0002262 myeloid cell homeostasis; GO:0002376 immune system process; GO:0006139 nucleobase-containing compound metabolic process; GO:0006364 rRNA processing; GO:0006396 RNA processing; GO:0006401 RNA catabolic process…	GO:0005622 intracellular anatomical structure; GO:0005634 nucleus; GO:0005654 nucleoplasm; GO:0005737 cytoplasm; GO:0005829 cytosol; GO:0005840 ribosome; GO:0015935 small ribosomal subunit; GO:0022626 cytosolic ribosome; GO:0022627 cytosolic small ribosomal subunit; GO:0031974 membrane-enclosed lumen; GO:0031981 nuclear lumen; GO:0032991 protein-containing complex; GO:0043226 organelle; GO:004322…	GO:0003735 structural constituent of ribosome; GO:0005198 structural molecule activity;			J	KOG0187	40S ribosomal protein S17	WP477 Cytoplasmic ribosomal proteins	https://www.wikipathways.org/instance/WP477		R-HSA-1266738 Developmental Biology;R-HSA-1430728 Metabolism;R-HSA-156827 L13a-mediated translational silencing of Ceruloplasmin expression;R-HSA-156842 Eukaryotic Translation Elongation;R-HSA-156902 Peptide chain elongation;R-HSA-1643685 Disease;R-HSA-168255 Influenza Infection;R-HSA-168273 Influenza Viral RNA Transcription and Replication;R-HSA-1799339 SRP-dependent cotranslational protein targ…
Q8WUH6	Transmembrane protein 263 OS=Homo sapiens OX=9606 GN=TMEM263 PE=1 SV=1	TMEM263	18.97	2	2	2	13686500	7.13629	cytoplasm
P04899	Guanine nucleotide-binding protein G(i) subunit alpha-2 OS=Homo sapiens OX=9606 GN=GNAI2 PE=1 SV=3	GNAI2	12.39	4	4	4	13543500	7.13173	cytoplasm	K04630	GNAI; guanine nucleotide-binding protein G(i) subunit alpha	hsa04923 Regulation of lipolysis in adipocytes; hsa04360 Axon guidance; hsa05200 Pathways in cancer; hsa04935 Growth hormone synthesis, secretion and action; hsa04371 Apelin signaling pathway; hsa04261 Adrenergic signaling in cardiomyocytes; hsa05012 Parkinson disease; hsa04914 Progesterone-mediated oocyte maturation; hsa04071 Sphingolipid signaling pathway; hsa04934 Cushing syndrome; hsa05034 Al…	GO:0001932 regulation of protein phosphorylation; GO:0001934 positive regulation of protein phosphorylation; GO:0001973 G protein-coupled adenosine receptor signaling pathway; GO:0003008 system process; GO:0003014 renal system process; GO:0006457 protein folding; GO:0007154 cell communication; GO:0007165 signal transduction; GO:0007166 cell surface receptor signaling pathway; GO:0007186 G protein…	GO:0005622 intracellular anatomical structure; GO:0005634 nucleus; GO:0005654 nucleoplasm; GO:0005737 cytoplasm; GO:0005813 centrosome; GO:0005815 microtubule organizing center; GO:0005829 cytosol; GO:0005834 heterotrimeric G-protein complex; GO:0005856 cytoskeleton; GO:0005886 plasma membrane; GO:0009898 cytoplasmic side of plasma membrane; GO:0012505 endomembrane system; GO:0015630 microtubule …	GO:0000166 nucleotide binding; GO:0001664 G protein-coupled receptor binding; GO:0001882 nucleoside binding; GO:0001883 purine nucleoside binding; GO:0003824 catalytic activity; GO:0003924 GTPase activity; GO:0005102 signaling receptor binding; GO:0005488 binding; GO:0005515 protein binding; GO:0005525 GTP binding; GO:0016462 pyrophosphatase activity; GO:0016787 hydrolase activity; GO:0016817 hyd…	PF00503	G-protein alpha subunit	DT	KOG0082	G-protein alpha subunit (small G protein superfamily)	WP2032 Thyroid stimulating hormone TSH signaling pathway;WP2355 Corticotropin releasing hormone signaling pathway;WP26 S1P receptor signal transduction;WP2806 Complement system;WP35 G protein signaling pathways;WP3929 Chemokine signaling pathway;WP4540 Hippo signaling regulation pathways;WP4900 Purinergic signaling;WP536 Calcium regulation in cardiac cells;WP5380 5q35 copy number variation;WP722 …	https://www.wikipathways.org/instance/WP2032;https://www.wikipathways.org/instance/WP2355;https://www.wikipathways.org/instance/WP26;https://www.wikipathways.org/instance/WP2806;https://www.wikipathways.org/instance/WP35;https://www.wikipathways.org/instance/WP3929;https://www.wikipathways.org/instance/WP4540;https://www.wikipathways.org/instance/WP4900;https://www.wikipathways.org/instance/WP536…		R-HSA-109582 Hemostasis;R-HSA-111885 Opioid Signalling;R-HSA-112040 G-protein mediated events;R-HSA-112314 Neurotransmitter receptors and postsynaptic signal transmission;R-HSA-112315 Transmission across Chemical Synapses;R-HSA-112316 Neuronal System;R-HSA-1430728 Metabolism;R-HSA-162582 Signal Transduction;R-HSA-163685 Integration of energy metabolism;R-HSA-1643685 Disease;R-HSA-170670 Adenylate…	https://reactome.org/PathwayBrowser/#/R-HSA-109582;https://reactome.org/PathwayBrowser/#/R-HSA-111885;https://reactome.org/PathwayBrowser/#/R-HSA-112040;https://reactome.org/PathwayBrowser/#/R-HSA-112314;https://reactome.org/PathwayBrowser/#/R-HSA-112315;https://reactome.org/PathwayBrowser/#/R-HSA-112316;https://reactome.org/PathwayBrowser/#/R-HSA-1430728;https://reactome.org/PathwayBrowser/#/R-H…	APICAL JUNCTION;COMPLEMENT	https://www.gsea-msigdb.org/gsea/msigdb/human/geneset/HALLMARK_APICAL_JUNCTION;https://www.gsea-msigdb.org/gsea/msigdb/human/geneset/HALLMARK_COMPLEMENT
P60953	Cell division control protein 42 homolog OS=Homo sapiens OX=9606 GN=CDC42 PE=1 SV=2	CDC42	16.75	3	3	2	13521100	7.13101	cytoplasm	K04393	CDC42; cell division control protein 42	hsa05120 Epithelial cell signaling in Helicobacter pylori infection; hsa04666 Fc gamma R-mediated phagocytosis; hsa04510 Focal adhesion; hsa04014 Ras signaling pathway; hsa04360 Axon guidance; hsa05211 Renal cell carcinoma; hsa05203 Viral carcinogenesis; hsa05200 Pathways in cancer; hsa05131 Shigellosis; hsa05132 Salmonella infection; hsa05165 Human papillomavirus infection; hsa04670 Leukocyte tr…	GO:0000003 reproduction; GO:0000165 MAPK cascade; GO:0000902 cell morphogenesis; GO:0001525 angiogenesis; GO:0001558 regulation of cell growth; GO:0001568 blood vessel development; GO:0001700 embryonic development via the syncytial blastoderm; GO:0001709 cell fate determination; GO:0001738 morphogenesis of a polarized epithelium; GO:0001763 morphogenesis of a branching structure; GO:0001932 regul…	GO:0000139 Golgi membrane; GO:0000322 storage vacuole; GO:0005622 intracellular anatomical structure; GO:0005634 nucleus; GO:0005737 cytoplasm; GO:0005773 vacuole; GO:0005783 endoplasmic reticulum; GO:0005789 endoplasmic reticulum membrane; GO:0005794 Golgi apparatus; GO:0005819 spindle; GO:0005829 cytosol; GO:0005856 cytoskeleton; GO:0005886 plasma membrane; GO:0005911 cell-cell junction; GO:000…	GO:0000166 nucleotide binding; GO:0001882 nucleoside binding; GO:0001883 purine nucleoside binding; GO:0003824 catalytic activity; GO:0003924 GTPase activity; GO:0004672 protein kinase activity; GO:0004674 protein serine/threonine kinase activity; GO:0004842 ubiquitin-protein transferase activity; GO:0005102 signaling receptor binding; GO:0005488 binding; GO:0005515 protein binding; GO:0005525 GT…	PF00071	Ras family	R	KOG0393	Ras-related small GTPase, Rho type	WP138 Androgen receptor signaling pathway;WP1471 Target of rapamycin signaling;WP185 Integrin mediated cell adhesion;WP2018 RANKL RANK signaling pathway;WP2034 Leptin signaling pathway;WP2038 Microtubule cytoskeleton regulation;WP2249 Metastatic brain tumor;WP2272 Pathogenic Escherichia coli infection;WP2290 RalA downstream regulated genes;WP23 B cell receptor signaling pathway;WP2324 AGE RAGE pa…	https://www.wikipathways.org/instance/WP138;https://www.wikipathways.org/instance/WP1471;https://www.wikipathways.org/instance/WP185;https://www.wikipathways.org/instance/WP2018;https://www.wikipathways.org/instance/WP2034;https://www.wikipathways.org/instance/WP2038;https://www.wikipathways.org/instance/WP2249;https://www.wikipathways.org/instance/WP2272;https://www.wikipathways.org/instance/WP2…		R-HSA-109582 Hemostasis;R-HSA-114604 GPVI-mediated activation cascade;R-HSA-1266738 Developmental Biology;R-HSA-1280215 Cytokine Signaling in Immune system;R-HSA-1280218 Adaptive Immune System;R-HSA-162582 Signal Transduction;R-HSA-1643685 Disease;R-HSA-168249 Innate Immune System;R-HSA-168256 Immune System;R-HSA-177929 Signaling by EGFR;R-HSA-182971 EGFR downregulation;R-HSA-194138 Signaling by …		MITOTIC SPINDLE	https://www.gsea-msigdb.org/gsea/msigdb/human/geneset/HALLMARK_MITOTIC_SPINDLE
Q8IV08	5'-3' exonuclease PLD3 OS=Homo sapiens OX=9606 GN=PLD3 PE=1 SV=1	PLD3	6.33	3	3	3	13421700	7.12781	plasma membrane	K16860	PLD3_4; phospholipase D3/4 [EC:3.1.4.4]	hsa00565 Ether lipid metabolism; hsa00564 Glycerophospholipid metabolism; hsa01100 Metabolic pathways	GO:0006066 alcohol metabolic process; GO:0006793 phosphorus metabolic process; GO:0006796 phosphate-containing compound metabolic process; GO:0008152 metabolic process; GO:0009987 cellular process; GO:0019637 organophosphate metabolic process; GO:0019751 polyol metabolic process; GO:0043647 inositol phosphate metabolic process; GO:0044237 cellular metabolic process; GO:0044281 small molecule meta…	GO:0005622 intracellular anatomical structure; GO:0005737 cytoplasm; GO:0005783 endoplasmic reticulum; GO:0005789 endoplasmic reticulum membrane; GO:0012505 endomembrane system; GO:0016020 membrane; GO:0031984 organelle subcompartment; GO:0042175 nuclear outer membrane-endoplasmic reticulum membrane network; GO:0043226 organelle; GO:0043227 membrane-bounded organelle; GO:0043229 intracellular org…	GO:0003824 catalytic activity; GO:0004435 phosphatidylinositol phospholipase C activity; GO:0004620 phospholipase activity; GO:0004629 phospholipase C activity; GO:0004630 phospholipase D activity; GO:0008081 phosphoric diester hydrolase activity; GO:0016298 lipase activity; GO:0016787 hydrolase activity; GO:0016788 hydrolase activity, acting on ester bonds; GO:0042578 phosphoric ester hydrolase …	PF13918	PLD-like domain	R	KOG3603	Predicted phospholipase D				R-HSA-1430728 Metabolism;R-HSA-1483148 Synthesis of PG;R-HSA-1483206 Glycerophospholipid biosynthesis;R-HSA-1483257 Phospholipid metabolism;R-HSA-168249 Innate Immune System;R-HSA-168256 Immune System;R-HSA-2029480 Fcgamma receptor (FCGR) dependent phagocytosis;R-HSA-2029485 Role of phospholipids in phagocytosis;R-HSA-556833 Metabolism of lipids	https://reactome.org/PathwayBrowser/#/R-HSA-1430728;https://reactome.org/PathwayBrowser/#/R-HSA-1483148;https://reactome.org/PathwayBrowser/#/R-HSA-1483206;https://reactome.org/PathwayBrowser/#/R-HSA-1483257;https://reactome.org/PathwayBrowser/#/R-HSA-168249;https://reactome.org/PathwayBrowser/#/R-HSA-168256;https://reactome.org/PathwayBrowser/#/R-HSA-2029480;https://reactome.org/PathwayBrowser/#…
Q08211	ATP-dependent RNA helicase A OS=Homo sapiens OX=9606 GN=DHX9 PE=1 SV=4	DHX9	10.24	13	13	13	13380600	7.12648	nucleus	K13184			GO:0000003 reproduction; GO:0000375 RNA splicing, via transesterification reactions; GO:0000377 RNA splicing, via transesterification reactions with bulged adenosine as nucleophile; GO:0000380 alternative mRNA splicing, via spliceosome; GO:0000398 mRNA splicing, via spliceosome; GO:0000902 cell morphogenesis; GO:0001817 regulation of cytokine production; GO:0001819 positive regulation of cytokine…	GO:0000123 histone acetyltransferase complex; GO:0000228 nuclear chromosome; GO:0000785 chromatin; GO:0000803 sex chromosome; GO:0000805 X chromosome; GO:0005622 intracellular anatomical structure; GO:0005634 nucleus; GO:0005654 nucleoplasm; GO:0005694 chromosome; GO:0005700 polytene chromosome; GO:0005726 perichromatin fibrils; GO:0005730 nucleolus; GO:0005737 cytoplasm; GO:0005813 centrosome; G…	GO:0000166 nucleotide binding; GO:0000976 transcription cis-regulatory region binding; GO:0000977 RNA polymerase II transcription regulatory region sequence-specific DNA binding; GO:0000978 RNA polymerase II cis-regulatory region sequence-specific DNA binding; GO:0000987 cis-regulatory region sequence-specific DNA binding; GO:0000993 RNA polymerase II complex binding; GO:0001067 transcription reg…	PF00035; PF00270; PF00271; PF04408; PF07717	Double-stranded RNA binding motif; DEAD/DEAH box helicase; Helicase conserved C-terminal domain; Helicase associated domain (HA2); Oligonucleotide/oligosaccharide-binding (OB)-fold	K	KOG0921	Dosage compensation complex, subunit MLE	WP3584 MECP2 and associated Rett syndrome;WP3594 Circadian rhythm genes;WP411 mRNA processing	https://www.wikipathways.org/instance/WP3584;https://www.wikipathways.org/instance/WP3594;https://www.wikipathways.org/instance/WP411		R-HSA-1169410 Antiviral mechanism by IFN-stimulated genes;R-HSA-1280215 Cytokine Signaling in Immune system;R-HSA-1606322 ZBP1(DAI) mediated induction of type I IFNs;R-HSA-168249 Innate Immune System;R-HSA-168256 Immune System;R-HSA-1810476 RIP-mediated NFkB activation via ZBP1;R-HSA-1834949 Cytosolic sensors of pathogen-associated DNA ;R-HSA-3134963 DEx/H-box helicases activate type I IFN and in…	https://reactome.org/PathwayBrowser/#/R-HSA-1169410;https://reactome.org/PathwayBrowser/#/R-HSA-1280215;https://reactome.org/PathwayBrowser/#/R-HSA-1606322;https://reactome.org/PathwayBrowser/#/R-HSA-168249;https://reactome.org/PathwayBrowser/#/R-HSA-168256;https://reactome.org/PathwayBrowser/#/R-HSA-1810476;https://reactome.org/PathwayBrowser/#/R-HSA-1834949;https://reactome.org/PathwayBrowser/#…
Q15370	Elongin-B OS=Homo sapiens OX=9606 GN=ELOB PE=1 SV=1	ELOB	17.8	2	2	2	13347300	7.12539	cytoplasm	K03873	ELOB; elongin-B	hsa04066 HIF-1 signaling pathway; hsa05170 Human immunodeficiency virus 1 infection; hsa05211 Renal cell carcinoma; hsa05200 Pathways in cancer; hsa04120 Ubiquitin mediated proteolysis	GO:0001666 response to hypoxia; GO:0002009 morphogenesis of an epithelium; GO:0002164 larval development; GO:0002165 instar larval or pupal development; GO:0003002 regionalization; GO:0006139 nucleobase-containing compound metabolic process; GO:0006351 DNA-templated transcription; GO:0006354 DNA-templated transcription elongation; GO:0006355 regulation of DNA-templated transcription; GO:0006357 r…	GO:0000151 ubiquitin ligase complex; GO:0000153 cytoplasmic ubiquitin ligase complex; GO:0005622 intracellular anatomical structure; GO:0005634 nucleus; GO:0005654 nucleoplasm; GO:0005667 transcription regulator complex; GO:0005737 cytoplasm; GO:0005829 cytosol; GO:0008023 transcription elongation factor complex; GO:0030891 VCB complex; GO:0031461 cullin-RING ubiquitin ligase complex; GO:0031462 …	GO:0003712 transcription coregulator activity; GO:0003713 transcription coactivator activity; GO:0005488 binding; GO:0005515 protein binding; GO:0019899 enzyme binding; GO:0019904 protein domain specific binding; GO:0031625 ubiquitin protein ligase binding; GO:0044389 ubiquitin-like protein ligase binding; GO:0044877 protein-containing complex binding; GO:0140110 transcription regulator activity;	PF00240	Ubiquitin family	K	KOG4495	RNA polymerase II transcription elongation factor Elongin/SIII, subunit elongin B	WP3300 Dual hijack model of Vif in HIV infection;WP4241 Type 2 papillary renal cell carcinoma;WP4860 Hijack of ubiquitination by SARS CoV 2;WP5072 Modulators of TCR signaling and T cell activation	https://www.wikipathways.org/instance/WP3300;https://www.wikipathways.org/instance/WP4241;https://www.wikipathways.org/instance/WP4860;https://www.wikipathways.org/instance/WP5072		R-HSA-112382 Formation of RNA Pol II elongation complex ;R-HSA-1234174 Cellular response to hypoxia;R-HSA-1234176 Oxygen-dependent proline hydroxylation of Hypoxia-inducible Factor Alpha;R-HSA-1266738 Developmental Biology;R-HSA-1280215 Cytokine Signaling in Immune system;R-HSA-1280218 Adaptive Immune System;R-HSA-162587 HIV Life Cycle;R-HSA-162599 Late Phase of HIV Life Cycle;R-HSA-162906 HIV In…
Q14974	Importin subunit beta-1 OS=Homo sapiens OX=9606 GN=KPNB1 PE=1 SV=2	KPNB1	4.91	4	4	4	13198700	7.12053	cytoplasm	K14293	KPNB1; importin subunit beta-1	hsa03013 Nucleocytoplasmic transport; hsa05207 Chemical carcinogenesis - receptor activation	GO:0000003 reproduction; GO:0000070 mitotic sister chromatid segregation; GO:0000226 microtubule cytoskeleton organization; GO:0000278 mitotic cell cycle; GO:0000280 nuclear division; GO:0000819 sister chromatid segregation; GO:0001775 cell activation; GO:0002252 immune effector process; GO:0002263 cell activation involved in immune response; GO:0002274 myeloid leukocyte activation; GO:0002275 my…	GO:0005576 extracellular region; GO:0005622 intracellular anatomical structure; GO:0005634 nucleus; GO:0005635 nuclear envelope; GO:0005643 nuclear pore; GO:0005654 nucleoplasm; GO:0005737 cytoplasm; GO:0005783 endoplasmic reticulum; GO:0005829 cytosol; GO:0010494 cytoplasmic stress granule; GO:0012505 endomembrane system; GO:0016020 membrane; GO:0030141 secretory granule; GO:0031090 organelle me…	GO:0005048 signal sequence binding; GO:0005215 transporter activity; GO:0005488 binding; GO:0005515 protein binding; GO:0008092 cytoskeletal protein binding; GO:0008139 nuclear localization sequence binding; GO:0008270 zinc ion binding; GO:0019894 kinesin binding; GO:0019899 enzyme binding; GO:0019904 protein domain specific binding; GO:0031072 heat shock protein binding; GO:0033218 amide binding…			YU	KOG1241	Karyopherin (importin) beta 1	WP1982 Sterol regulatory element binding proteins SREBP signaling;WP4657 22q11 2 copy number variation syndrome	https://www.wikipathways.org/instance/WP1982;https://www.wikipathways.org/instance/WP4657		R-HSA-109581 Apoptosis;R-HSA-1169408 ISG15 antiviral mechanism;R-HSA-1169410 Antiviral mechanism by IFN-stimulated genes;R-HSA-1280215 Cytokine Signaling in Immune system;R-HSA-140342 Apoptosis induced DNA fragmentation;R-HSA-1430728 Metabolism;R-HSA-162906 HIV Infection;R-HSA-162909 Host Interactions of HIV factors;R-HSA-1640170 Cell Cycle;R-HSA-1643685 Disease;R-HSA-1655829 Regulation of choles…		G2M CHECKPOINT;MYC TARGETS V1	https://www.gsea-msigdb.org/gsea/msigdb/human/geneset/HALLMARK_G2M_CHECKPOINT;https://www.gsea-msigdb.org/gsea/msigdb/human/geneset/HALLMARK_MYC_TARGETS_V1
[truncated: 5,005 more rows]

## Sheet: KEGG_level_annotation
Protein accession	Protein description	Gene name	Coverage [%]	Peptides	Razor + unique peptides	Unique peptides	Intensity	Subcellular localization	KEGG KO No.	KEGG Gene	Biological Process	Cellular Component	Molecular Function	Pfam ID	Domain description	KOG category	KOG NO.	KOG description	WikiPathways	externalDetailsURL	Is_TF	Reactome pathway	Reactome link	HallMark	msigdbURL	KEGG pathway	map_ID	KEGG map level_1	KEGG map level_2
[truncated: 12,693 more rows]

## Sheet: Legend
Dataset EV2: Identification of 5‑PT–captured serotonylated proteins and their KEGG pathway enrichment in cell.
