# Supplementary material for: The oocyte-enriched metabolite serotonin alleviates cellular senescence and aging phenotypes in the mouse
Source: EMBO J. 2026 Jun 16;45(14):4849–86. doi: 10.1038/s44318-026-00832-x (PMC13373241; doi:10.1038/s44318-026-00832-x)
Supplement: Supplementary file 5 — Dataset EV3 [file 44318_2026_832_MOESM5_ESM.xlsx]

## Sheet: Summary
Header line description of table 1			Table 1. Spectrum database search analysis summary
Identified peptides	Number of peptides which spectrum hit
Unique peptides	Number of unique peptides which spectrums hit		Identified peptides	Unique peptides	Identified proteins	Comparable proteins
Identified proteins	Number of proteins detected by spectrum search analysis		38415	37876	5939	5510
Comparable proteins	Number of proteins comparable
Header line description of worksheet "Protein_quant"			Table 2. Differentially expressed protein summary
Protein accession	Protein accession number of database used for search
Protein description	Protein functional description		Compare group	Regulated type	fold change >1.2	fold change >1.3	fold change >1.5	fold change >2
Gene name	Name of the gene associated to the protein sequence		old_ovary/young_ovary	Up-regulated	1584	1295	914	438
Coverage [%]	Percent of identified peptide sequence covering in protein sequence			Down-regulated	2318	1872	1229	443
Peptides	Number of peptides which spectrum hit
Razor + unique peptides	Number of razor and unique peptides which spectrums hit
Unique peptides	Number of unique peptides which spectrums hit
Header line description of worksheet "Peptide_quant"
Sequence	Identified peptide amino acid sequence
Length	Identified peptide amino acid length
Protein accession	Protein accession number of database used for search
Protein description	Protein functional description
Gene name	Name of the gene associated to the protein sequence
Charge	The charge-state of the peptide
Unique [yes/no]	The peptide is or no unique to a single protein group
Coverage [%]	Percent of identified peptide sequence covering in protein sequence

## Sheet: Protein_quant
Protein accession	Protein description	Gene name	Coverage [%]	Peptides	Razor + unique peptides	Unique peptides	Intensity old_ovary	Intensity young_ovary	old_ovary	young_ovary	old_ovary/young_ovary Ratio	log10 Intensity young_ovary	log10 Intensity old_ovary
P01942	Hemoglobin subunit alpha OS=Mus musculus OX=10090 GN=Hba PE=1 SV=2	Hba	73.94	9	9	9	1869770	1106780	1.25633	0.743666	1.68938	6.04406	6.27179
P60710	Actin, cytoplasmic 1 OS=Mus musculus OX=10090 GN=Actb PE=1 SV=1	Actb	48.27	20	20	13	1743820	1431750	1.09827	0.901728	1.21796	6.15587	6.2415
P16858	Glyceraldehyde-3-phosphate dehydrogenase OS=Mus musculus OX=10090 GN=Gapdh PE=1 SV=2	Gapdh	42.94	20	20	20	1633420	756794	1.36676	0.633244	2.15834	5.87898	6.2131
P15626	Glutathione S-transferase Mu 2 OS=Mus musculus OX=10090 GN=Gstm2 PE=1 SV=2	Gstm2	48.62	15	15	15	1476340	531602	1.4705	0.529499	2.77715	5.72559	6.16919
Q03265	ATP synthase subunit alpha, mitochondrial OS=Mus musculus OX=10090 GN=Atp5f1a PE=1 SV=1	Atp5f1a	47.38	34	34	34	1236930	398378	1.51278	0.487221	3.10492	5.6003	6.09235
P62806	Histone H4 OS=Mus musculus OX=10090 GN=H4c1 PE=1 SV=2	H4c1	55.34	7	7	7	1216670	734421	1.24717	0.752831	1.65664	5.86595	6.08517
P62737	Actin, aortic smooth muscle OS=Mus musculus OX=10090 GN=Acta2 PE=1 SV=1	Acta2	39.26	18	5	5	1146450	1089540	1.02545	0.974548	1.05223	6.03724	6.05936
O88844	Isocitrate dehydrogenase [NADP] cytoplasmic OS=Mus musculus OX=10090 GN=Idh1 PE=1 SV=2	Idh1	55.56	32	32	32	1113840	305501	1.56952	0.430483	3.64595	5.48501	6.04682
P14152	Malate dehydrogenase, cytoplasmic OS=Mus musculus OX=10090 GN=Mdh1 PE=1 SV=3	Mdh1	30.54	14	14	14	1076660	377845	1.48045	0.519551	2.84948	5.57731	6.03208
Q8K023	Aldo-keto reductase family 1 member C18 OS=Mus musculus OX=10090 GN=Akr1c18 PE=1 SV=2	Akr1c18	22.91	11	11	7	1060740	664684	1.22954	0.770459	1.59586	5.82262	6.02561
P10649	Glutathione S-transferase Mu 1 OS=Mus musculus OX=10090 GN=Gstm1 PE=1 SV=2	Gstm1	53.67	17	15	15	1038070	302909	1.54823	0.451773	3.427	5.48131	6.01623
P02088	Hemoglobin subunit beta-1 OS=Mus musculus OX=10090 GN=Hbb-b1 PE=1 SV=2	Hbb-b1	39.46	6	6	6	1018490	804312	1.1175	0.882501	1.26629	5.90542	6.00796
P24549	Aldehyde dehydrogenase 1A1 OS=Mus musculus OX=10090 GN=Aldh1a1 PE=1 SV=5	Aldh1a1	43.11	25	25	23	951338	444079	1.36352	0.636482	2.14227	5.64746	5.97833
P10853	Histone H2B type 1-F/J/L OS=Mus musculus OX=10090 GN=H2bc7 PE=1 SV=2	H2bc7	53.97	10	10	4	895505	519573	1.26566	0.734338	1.72354	5.71565	5.95207
Q61578	NADPH:adrenodoxin oxidoreductase, mitochondrial OS=Mus musculus OX=10090 GN=Fdxr PE=1 SV=1	Fdxr	44.33	24	24	24	857506	267951	1.52384	0.476164	3.20023	5.42806	5.93324
P56480	ATP synthase subunit beta, mitochondrial OS=Mus musculus OX=10090 GN=Atp5f1b PE=1 SV=2	Atp5f1b	32.89	15	15	15	831668	125502	1.73776	0.262236	6.62673	5.09865	5.91995
P63038	60 kDa heat shock protein, mitochondrial OS=Mus musculus OX=10090 GN=Hspd1 PE=1 SV=1	Hspd1	45.9	31	31	31	828111	299272	1.46909	0.530915	2.76708	5.47607	5.91809
Q8BWT1	3-ketoacyl-CoA thiolase, mitochondrial OS=Mus musculus OX=10090 GN=Acaa2 PE=1 SV=3	Acaa2	49.62	17	17	17	788132	478520	1.24443	0.755567	1.64702	5.6799	5.8966
P10126	Elongation factor 1-alpha 1 OS=Mus musculus OX=10090 GN=Eef1a1 PE=1 SV=3	Eef1a1	30.52	17	17	17	761928	1116140	0.811396	1.1886	0.682646	6.04772	5.88191
C0HKE1	Histone H2A type 1-B OS=Mus musculus OX=10090 GN=H2ac4 PE=1 SV=1	H2ac4	20.77	4	4	4	760478	234571	1.52852	0.471476	3.24199	5.37027	5.88109
Q9DCW4	Electron transfer flavoprotein subunit beta OS=Mus musculus OX=10090 GN=Etfb PE=1 SV=3	Etfb	50.59	13	13	13	755048	186205	1.60435	0.395653	4.05493	5.26999	5.87797
P63017	Heat shock cognate 71 kDa protein OS=Mus musculus OX=10090 GN=Hspa8 PE=1 SV=1	Hspa8	50.46	36	36	34	710197	667102	1.03129	0.96871	1.0646	5.82419	5.85138
P07724	Albumin OS=Mus musculus OX=10090 GN=Alb PE=1 SV=3	Alb	50.82	34	34	34	675119	625940	1.0378	0.962201	1.07857	5.79653	5.82938
P17742	Peptidyl-prolyl cis-trans isomerase A OS=Mus musculus OX=10090 GN=Ppia PE=1 SV=2	Ppia	57.93	12	12	12	637815	378273	1.25543	0.744567	1.68612	5.57781	5.80469
Q5U405	Transmembrane protease serine 13 OS=Mus musculus OX=10090 GN=Tmprss13 PE=2 SV=2	Tmprss13	1.47	1	1	1	613568	518332	1.08414	0.915862	1.18374	5.71461	5.78786
P08249	Malate dehydrogenase, mitochondrial OS=Mus musculus OX=10090 GN=Mdh2 PE=1 SV=3	Mdh2	61.83	19	19	19	593717	317753	1.30277	0.697232	1.86849	5.50209	5.77358
P27773	Protein disulfide-isomerase A3 OS=Mus musculus OX=10090 GN=Pdia3 PE=1 SV=2	Pdia3	54.46	31	31	31	580190	441882	1.13532	0.864679	1.313	5.64531	5.76357
P52480	Pyruvate kinase PKM OS=Mus musculus OX=10090 GN=Pkm PE=1 SV=4	Pkm	48.78	27	27	27	545956	419763	1.13067	0.869327	1.30063	5.623	5.73716
P00329	Alcohol dehydrogenase 1 OS=Mus musculus OX=10090 GN=Adh1 PE=1 SV=2	Adh1	36.53	14	14	14	512566	147185	1.55382	0.446183	3.48246	5.16786	5.70975
P05202	Aspartate aminotransferase, mitochondrial OS=Mus musculus OX=10090 GN=Got2 PE=1 SV=1	Got2	54.88	26	26	26	482693	352640	1.15569	0.84431	1.3688	5.54733	5.68367
P06151	L-lactate dehydrogenase A chain OS=Mus musculus OX=10090 GN=Ldha PE=1 SV=3	Ldha	33.43	13	12	12	478963	388071	1.10483	0.895169	1.23421	5.58891	5.6803
Q61425	Hydroxyacyl-coenzyme A dehydrogenase, mitochondrial OS=Mus musculus OX=10090 GN=Hadh PE=1 SV=2	Hadh	21.97	9	9	9	472309	244354	1.31808	0.681922	1.93289	5.38802	5.67423
Q8QZT1	Acetyl-CoA acetyltransferase, mitochondrial OS=Mus musculus OX=10090 GN=Acat1 PE=1 SV=1	Acat1	35.85	15	15	15	450447	123203	1.57046	0.429541	3.65614	5.09062	5.65364
P62962	Profilin-1 OS=Mus musculus OX=10090 GN=Pfn1 PE=1 SV=2	Pfn1	50.71	9	9	9	449660	339864	1.13907	0.860934	1.32306	5.53131	5.65288
O88569	Heterogeneous nuclear ribonucleoproteins A2/B1 OS=Mus musculus OX=10090 GN=Hnrnpa2b1 PE=1 SV=2	Hnrnpa2b1	41.64	15	15	15	436597	464029	0.969541	1.03046	0.940883	5.66655	5.64008
P47738	Aldehyde dehydrogenase, mitochondrial OS=Mus musculus OX=10090 GN=Aldh2 PE=1 SV=1	Aldh2	40.27	23	21	20	427102	259226	1.2446	0.7554	1.6476	5.41368	5.63053
P46656	Adrenodoxin, mitochondrial OS=Mus musculus OX=10090 GN=Fdx1 PE=1 SV=1	Fdx1	26.6	6	6	6	425584	111252	1.58553	0.414473	3.82541	5.04631	5.62899
P11499	Heat shock protein HSP 90-beta OS=Mus musculus OX=10090 GN=Hsp90ab1 PE=1 SV=3	Hsp90ab1	45.99	39	39	37	424506	686097	0.76446	1.23554	0.618726	5.83639	5.62788
P70296	Phosphatidylethanolamine-binding protein 1 OS=Mus musculus OX=10090 GN=Pebp1 PE=1 SV=3	Pebp1	41.18	8	8	8	401909	318743	1.1154	0.884596	1.26092	5.50344	5.60413
P34884	Macrophage migration inhibitory factor OS=Mus musculus OX=10090 GN=Mif PE=1 SV=2	Mif	24.35	4	4	4	399635	437950	0.954255	1.04574	0.912513	5.64142	5.60166
P17182	Alpha-enolase OS=Mus musculus OX=10090 GN=Eno1 PE=1 SV=3	Eno1	46.54	22	22	19	392087	176057	1.38024	0.619762	2.22705	5.24565	5.59338
P43277	Histone H1.3 OS=Mus musculus OX=10090 GN=H1-3 PE=1 SV=2	H1-3	28.05	8	3	3	386591	327597	1.0826	0.917397	1.18008	5.51534	5.58725
Q01853	Transitional endoplasmic reticulum ATPase OS=Mus musculus OX=10090 GN=Vcp PE=1 SV=4	Vcp	43.92	38	38	38	383451	430070	0.942695	1.05731	0.891601	5.63354	5.58371
P63101	14-3-3 protein zeta/delta OS=Mus musculus OX=10090 GN=Ywhaz PE=1 SV=1	Ywhaz	51.84	16	14	14	377334	261575	1.18118	0.818818	1.44255	5.4176	5.57673
P08113	Endoplasmin OS=Mus musculus OX=10090 GN=Hsp90b1 PE=1 SV=2	Hsp90b1	36.66	39	37	37	375855	427357	0.93588	1.06412	0.879487	5.63079	5.57502
P38647	Stress-70 protein, mitochondrial OS=Mus musculus OX=10090 GN=Hspa9 PE=1 SV=3	Hspa9	43.3	32	32	32	366034	280044	1.1331	0.866905	1.30706	5.44723	5.56352
P70694	Estradiol 17 beta-dehydrogenase 5 OS=Mus musculus OX=10090 GN=Akr1c6 PE=1 SV=1	Akr1c6	10.53	5	1	1	365579	218355	1.25212	0.747876	1.67424	5.33916	5.56298
Q9QZ82	Cholesterol side-chain cleavage enzyme, mitochondrial OS=Mus musculus OX=10090 GN=Cyp11a1 PE=1 SV=1	Cyp11a1	32.7	18	18	18	361947	155040	1.40022	0.599783	2.33454	5.19044	5.55864
P02301	Histone H3.3C OS=Mus musculus OX=10090 GN=H3-5 PE=3 SV=3	H3-5	27.21	6	6	6	347815	173214	1.33511	0.664892	2.00801	5.23858	5.54135
O08756	3-hydroxyacyl-CoA dehydrogenase type-2 OS=Mus musculus OX=10090 GN=Hsd17b10 PE=1 SV=4	Hsd17b10	20.69	5	5	5	343458	190112	1.2874	0.712604	1.80661	5.27901	5.53587
P19639	Glutathione S-transferase Mu 3 OS=Mus musculus OX=10090 GN=Gstm3 PE=1 SV=2	Gstm3	33.49	10	1	1	342969	118351	1.4869	0.513097	2.8979	5.07317	5.53525
P06801	NADP-dependent malic enzyme OS=Mus musculus OX=10090 GN=Me1 PE=1 SV=2	Me1	25.7	18	18	18	324690	181075	1.28396	0.716044	1.79312	5.25786	5.51147
P35700	Peroxiredoxin-1 OS=Mus musculus OX=10090 GN=Prdx1 PE=1 SV=1	Prdx1	64.32	16	16	14	320869	145289	1.37665	0.623347	2.20849	5.16223	5.50633
Q99KI0	Aconitate hydratase, mitochondrial OS=Mus musculus OX=10090 GN=Aco2 PE=1 SV=1	Aco2	33.97	28	28	28	317684	224481	1.17191	0.828091	1.41519	5.35118	5.502
P45376	Aldo-keto reductase family 1 member B1 OS=Mus musculus OX=10090 GN=Akr1b1 PE=1 SV=3	Akr1b1	44.3	16	16	16	315489	131664	1.4111	0.588899	2.39617	5.11947	5.49898
P05064	Fructose-bisphosphate aldolase A OS=Mus musculus OX=10090 GN=Aldoa PE=1 SV=2	Aldoa	57.69	30	30	30	309284	222894	1.16233	0.837667	1.38758	5.3481	5.49036
P07758	Alpha-1-antitrypsin 1-1 OS=Mus musculus OX=10090 GN=Serpina1a PE=1 SV=4	Serpina1a	23.49	10	10	10	304440	77153.1	1.59563	0.404374	3.94592	4.88735	5.4835
P16125	L-lactate dehydrogenase B chain OS=Mus musculus OX=10090 GN=Ldhb PE=1 SV=2	Ldhb	40.12	15	15	15	294881	316023	0.965392	1.03461	0.9331	5.49972	5.46965
Q9JII6	Aldo-keto reductase family 1 member A1 OS=Mus musculus OX=10090 GN=Akr1a1 PE=1 SV=3	Akr1a1	45.85	16	16	16	293517	114631	1.43829	0.561713	2.56054	5.0593	5.46763
P05201	Aspartate aminotransferase, cytoplasmic OS=Mus musculus OX=10090 GN=Got1 PE=1 SV=3	Got1	37.29	16	16	16	272361	73981	1.57279	0.427214	3.6815	4.86912	5.43514
P17751	Triosephosphate isomerase OS=Mus musculus OX=10090 GN=Tpi1 PE=1 SV=5	Tpi1	59.44	14	14	14	272152	128684	1.35792	0.642078	2.11489	5.10952	5.43481
P54869	Hydroxymethylglutaryl-CoA synthase, mitochondrial OS=Mus musculus OX=10090 GN=Hmgcs2 PE=1 SV=2	Hmgcs2	33.27	22	22	22	269400	228045	1.08313	0.916865	1.18135	5.35802	5.4304
Q93092	Transaldolase OS=Mus musculus OX=10090 GN=Taldo1 PE=1 SV=2	Taldo1	49.26	21	21	21	268220	54592.3	1.66177	0.338229	4.91315	4.73713	5.42849
P52196	Thiosulfate sulfurtransferase OS=Mus musculus OX=10090 GN=Tst PE=1 SV=3	Tst	48.48	15	15	15	264461	81898.8	1.52709	0.472912	3.22912	4.91328	5.42236
Q99LC5	Electron transfer flavoprotein subunit alpha, mitochondrial OS=Mus musculus OX=10090 GN=Etfa PE=1 SV=2	Etfa	50.45	15	15	15	253184	83628.6	1.50341	0.496588	3.02748	4.92235	5.40344
P62827	GTP-binding nuclear protein Ran OS=Mus musculus OX=10090 GN=Ran PE=1 SV=3	Ran	48.15	14	14	14	247626	279018	0.940392	1.05961	0.887491	5.44563	5.3938
P50247	Adenosylhomocysteinase OS=Mus musculus OX=10090 GN=Ahcy PE=1 SV=3	Ahcy	33.1	18	18	18	240795	154400	1.21861	0.781386	1.55955	5.18865	5.38165
Q05816	Fatty acid-binding protein 5 OS=Mus musculus OX=10090 GN=Fabp5 PE=1 SV=3	Fabp5	31.85	6	6	6	240019	81584.2	1.49264	0.507359	2.94198	4.91161	5.38025
P20029	Endoplasmic reticulum chaperone BiP OS=Mus musculus OX=10090 GN=Hspa5 PE=1 SV=3	Hspa5	42.9	34	32	32	229177	156271	1.18915	0.810854	1.46654	5.19388	5.36017
P04117	Fatty acid-binding protein, adipocyte OS=Mus musculus OX=10090 GN=Fabp4 PE=1 SV=3	Fabp4	56.82	8	8	8	226003	204987	1.04876	0.951238	1.10252	5.31173	5.35411
P29391	Ferritin light chain 1 OS=Mus musculus OX=10090 GN=Ftl1 PE=1 SV=2	Ftl1	43.72	8	8	8	218114	15977.1	1.8635	0.136503	13.6517	4.2035	5.33868
P84084	ADP-ribosylation factor 5 OS=Mus musculus OX=10090 GN=Arf5 PE=1 SV=2	Arf5	38.33	6	6	6	215227	175686	1.10115	0.89885	1.22507	5.24474	5.3329
Q04447	Creatine kinase B-type OS=Mus musculus OX=10090 GN=Ckb PE=1 SV=1	Ckb	19.69	7	7	7	210109	151658	1.16157	0.838429	1.38541	5.18087	5.32244
Q9JM05	E3 SUMO-protein ligase PIAS4 OS=Mus musculus OX=10090 GN=Pias4 PE=1 SV=2	Pias4	3.94	2	2	2	204312	203560	1.00184	0.998156	1.00369	5.30869	5.31029
Q91VI7	Ribonuclease inhibitor OS=Mus musculus OX=10090 GN=Rnh1 PE=1 SV=1	Rnh1	30.92	14	14	14	200480	145157	1.16006	0.839939	1.38113	5.16184	5.30207
Q9Z2U0	Proteasome subunit alpha type-7 OS=Mus musculus OX=10090 GN=Psma7 PE=1 SV=1	Psma7	38.31	9	9	9	199159	140929	1.17122	0.82878	1.41319	5.149	5.2992
P24815	3 beta-hydroxysteroid dehydrogenase/Delta 5-->4-isomerase type 1 OS=Mus musculus OX=10090 GN=Hsd3b1 PE=1 SV=3	Hsd3b1	40.48	15	15	14	198085	136784	1.18306	0.81694	1.44816	5.13604	5.29685
P99024	Tubulin beta-5 chain OS=Mus musculus OX=10090 GN=Tubb5 PE=1 SV=1	Tubb5	35.36	16	16	16	196292	205695	0.976609	1.02339	0.954287	5.31322	5.2929
Q9CQN1	Heat shock protein 75 kDa, mitochondrial OS=Mus musculus OX=10090 GN=Trap1 PE=1 SV=1	Trap1	27.34	18	18	18	195723	219020	0.943828	1.05617	0.893631	5.34048	5.29164
Q9R0P3	S-formylglutathione hydrolase OS=Mus musculus OX=10090 GN=Esd PE=1 SV=1	Esd	26.24	8	8	8	191770	159728	1.09116	0.908842	1.2006	5.20338	5.28278
P18242	Cathepsin D OS=Mus musculus OX=10090 GN=Ctsd PE=1 SV=1	Ctsd	11.22	6	6	6	191098	17531.3	1.83194	0.168062	10.9004	4.24381	5.28126
Q8BH95	Enoyl-CoA hydratase, mitochondrial OS=Mus musculus OX=10090 GN=Echs1 PE=1 SV=1	Echs1	28.97	10	10	10	187088	109188	1.26293	0.737069	1.71345	5.03817	5.27205
P10605	Cathepsin B OS=Mus musculus OX=10090 GN=Ctsb PE=1 SV=2	Ctsb	25.07	8	8	8	187010	37832.6	1.66347	0.336525	4.94309	4.57787	5.27186
P14206	Small ribosomal subunit protein uS2 OS=Mus musculus OX=10090 GN=Rpsa PE=1 SV=4	Rpsa	22.37	8	8	8	186927	76533.6	1.41901	0.580987	2.44242	4.88385	5.27167
Q8BTM8	Filamin-A OS=Mus musculus OX=10090 GN=Flna PE=1 SV=5	Flna	39.14	92	92	82	186700	240595	0.873869	1.12613	0.775993	5.38129	5.27114
P55264	Adenosine kinase OS=Mus musculus OX=10090 GN=Adk PE=1 SV=2	Adk	41.27	18	18	18	185724	55900.2	1.5373	0.462704	3.32242	4.74741	5.26887
Q9CZU6	Citrate synthase, mitochondrial OS=Mus musculus OX=10090 GN=Cs PE=1 SV=1	Cs	19.4	10	10	10	180314	169442	1.03108	0.968915	1.06416	5.22902	5.25603
P06745	Glucose-6-phosphate isomerase OS=Mus musculus OX=10090 GN=Gpi PE=1 SV=4	Gpi	27.6	17	17	17	179917	84746.8	1.35959	0.640411	2.12299	4.92812	5.25507
Q3UMC0	ATPase family gene 2 protein homolog A OS=Mus musculus OX=10090 GN=Afg2a PE=1 SV=2	Afg2a	10.41	8	8	7	179784	288933	0.767132	1.23287	0.622234	5.4608	5.25475
P68040	Small ribosomal subunit protein RACK1 OS=Mus musculus OX=10090 GN=Rack1 PE=1 SV=3	Rack1	41.01	12	12	12	178493	203411	0.934753	1.06525	0.877499	5.30837	5.25162
P34914	Bifunctional epoxide hydrolase 2 OS=Mus musculus OX=10090 GN=Ephx2 PE=1 SV=2	Ephx2	19.13	11	11	11	173179	108586	1.22924	0.770756	1.59486	5.03577	5.2385
P97807	Fumarate hydratase, mitochondrial OS=Mus musculus OX=10090 GN=Fh PE=1 SV=3	Fh	22.68	10	10	10	172622	109511	1.22369	0.776308	1.5763	5.03946	5.2371
P09411	Phosphoglycerate kinase 1 OS=Mus musculus OX=10090 GN=Pgk1 PE=1 SV=4	Pgk1	37.65	20	20	20	172609	79883.2	1.36724	0.632758	2.16077	4.90246	5.23706
P62751	Large ribosomal subunit protein uL23 OS=Mus musculus OX=10090 GN=Rpl23a PE=1 SV=1	Rpl23a	27.56	6	6	6	172598	215733	0.888922	1.11108	0.800054	5.33392	5.23704
P07356	Annexin A2 OS=Mus musculus OX=10090 GN=Anxa2 PE=1 SV=2	Anxa2	37.17	16	16	16	172352	55595.3	1.51221	0.487791	3.10012	4.74504	5.23642
P68254	14-3-3 protein theta OS=Mus musculus OX=10090 GN=Ywhaq PE=1 SV=1	Ywhaq	49.39	15	9	9	171233	163829	1.0221	0.977903	1.04519	5.21439	5.23359
P20152	Vimentin OS=Mus musculus OX=10090 GN=Vim PE=1 SV=3	Vim	56.22	35	35	24	171086	96817.4	1.27722	0.722778	1.7671	4.98595	5.23321
P20108	Thioredoxin-dependent peroxide reductase, mitochondrial OS=Mus musculus OX=10090 GN=Prdx3 PE=1 SV=1	Prdx3	17.12	5	5	5	170238	76444.1	1.38022	0.619778	2.22696	4.88334	5.23106
P30115	Glutathione S-transferase A3 OS=Mus musculus OX=10090 GN=Gsta3 PE=1 SV=2	Gsta3	28.96	10	10	10	166404	38251.8	1.62618	0.373816	4.35023	4.58265	5.22116
Q61233	Plastin-2 OS=Mus musculus OX=10090 GN=Lcp1 PE=1 SV=4	Lcp1	38.28	26	26	21	165784	56741.4	1.49002	0.509977	2.92175	4.7539	5.21954
P58252	Elongation factor 2 OS=Mus musculus OX=10090 GN=Eef2 PE=1 SV=2	Eef2	34.15	35	35	34	165325	216393	0.866215	1.13378	0.764003	5.33524	5.21834
P45377	Aldose reductase-related protein 2 OS=Mus musculus OX=10090 GN=Akr1b8 PE=1 SV=2	Akr1b8	32.59	11	11	8	164387	44595.2	1.57322	0.426785	3.6862	4.64929	5.21587
P10639	Thioredoxin OS=Mus musculus OX=10090 GN=Txn PE=1 SV=3	Txn	38.1	4	4	4	163531	118771	1.15855	0.841446	1.37686	5.07471	5.2136
P01027	Complement C3 OS=Mus musculus OX=10090 GN=C3 PE=1 SV=3	C3	37.04	61	61	61	162817	140983	1.07187	0.92813	1.15487	5.14917	5.2117
P48036	Annexin A5 OS=Mus musculus OX=10090 GN=Anxa5 PE=1 SV=1	Anxa5	35.11	14	14	14	162417	47612.8	1.54661	0.453391	3.4112	4.67772	5.21063
P24452	Macrophage-capping protein OS=Mus musculus OX=10090 GN=Capg PE=1 SV=2	Capg	16.19	5	5	5	161596	54457.9	1.49589	0.504114	2.96736	4.73606	5.20843
Q99PT1	Rho GDP-dissociation inhibitor 1 OS=Mus musculus OX=10090 GN=Arhgdia PE=1 SV=3	Arhgdia	25.49	5	5	5	161283	97640.1	1.2458	0.754202	1.65181	4.98963	5.20759
Q03734	Serine protease inhibitor A3M OS=Mus musculus OX=10090 GN=Serpina3m PE=1 SV=2	Serpina3m	17.94	8	8	8	160727	41317.7	1.591	0.408996	3.89003	4.61614	5.20609
Q99KP3	Lambda-crystallin homolog OS=Mus musculus OX=10090 GN=Cryl1 PE=1 SV=3	Cryl1	32.92	11	11	11	159734	81067.9	1.32668	0.673316	1.97037	4.90885	5.2034
Q8VEK3	Heterogeneous nuclear ribonucleoprotein U OS=Mus musculus OX=10090 GN=Hnrnpu PE=1 SV=1	Hnrnpu	23	21	21	21	157718	193615	0.897826	1.10217	0.814596	5.28694	5.19788
Q91V41	Ras-related protein Rab-14 OS=Mus musculus OX=10090 GN=Rab14 PE=1 SV=3	Rab14	48.84	9	9	9	157480	134407	1.07905	0.920952	1.17167	5.12842	5.19723
P62259	14-3-3 protein epsilon OS=Mus musculus OX=10090 GN=Ywhae PE=1 SV=1	Ywhae	42.35	14	14	14	156453	88918.9	1.27523	0.724768	1.7595	4.94899	5.19438
Q9DCD0	6-phosphogluconate dehydrogenase, decarboxylating OS=Mus musculus OX=10090 GN=Pgd PE=1 SV=3	Pgd	35.82	22	22	22	155741	113369	1.15745	0.842548	1.37375	5.05449	5.1924
P18760	Cofilin-1 OS=Mus musculus OX=10090 GN=Cfl1 PE=1 SV=3	Cfl1	53.61	13	13	11	155692	145524	1.03376	0.966243	1.06987	5.16293	5.19227
O09131	Glutathione S-transferase omega-1 OS=Mus musculus OX=10090 GN=Gsto1 PE=1 SV=2	Gsto1	38.75	17	17	17	154371	89419.1	1.26643	0.733574	1.72638	4.95143	5.18857
P62908	Small ribosomal subunit protein uS3 OS=Mus musculus OX=10090 GN=Rps3 PE=1 SV=1	Rps3	59.67	17	17	17	151944	170271	0.943122	1.05688	0.892366	5.23114	5.18168
P05213	Tubulin alpha-1B chain OS=Mus musculus OX=10090 GN=Tuba1b PE=1 SV=2	Tuba1b	21.51	12	12	12	151065	149303	1.00587	0.994134	1.0118	5.17407	5.17916
Q60605	Myosin light polypeptide 6 OS=Mus musculus OX=10090 GN=Myl6 PE=1 SV=3	Myl6	39.07	6	6	6	149128	112065	1.1419	0.858101	1.33073	5.04947	5.17356
P68372	Tubulin beta-4B chain OS=Mus musculus OX=10090 GN=Tubb4b PE=1 SV=1	Tubb4b	35.28	16	4	4	148055	109018	1.15185	0.848148	1.35808	5.0375	5.17042
P14069	Protein S100-A6 OS=Mus musculus OX=10090 GN=S100a6 PE=1 SV=3	S100a6	28.09	4	4	4	147905	27994	1.6817	0.318296	5.28345	4.44706	5.16998
O35639	Annexin A3 OS=Mus musculus OX=10090 GN=Anxa3 PE=1 SV=4	Anxa3	41.49	16	16	16	147034	30935.5	1.65235	0.347649	4.75292	4.49046	5.16742
Q99020	Heterogeneous nuclear ribonucleoprotein A/B OS=Mus musculus OX=10090 GN=Hnrnpab PE=1 SV=1	Hnrnpab	23.16	7	7	7	145844	176950	0.903635	1.09636	0.82421	5.24785	5.16389
Q8BFR5	Elongation factor Tu, mitochondrial OS=Mus musculus OX=10090 GN=Tufm PE=1 SV=1	Tufm	43.81	20	20	20	145506	111145	1.13388	0.866118	1.30915	5.04589	5.16288
P43274	Histone H1.4 OS=Mus musculus OX=10090 GN=H1-4 PE=1 SV=2	H1-4	28.31	8	8	8	145103	94036.7	1.21354	0.786458	1.54305	4.9733	5.16168
Q61545	RNA-binding protein EWS OS=Mus musculus OX=10090 GN=Ewsr1 PE=1 SV=2	Ewsr1	6.26	3	3	3	144822	194521	0.853543	1.14646	0.744506	5.28897	5.16083
Q9Z1N5	Spliceosome RNA helicase Ddx39b OS=Mus musculus OX=10090 GN=Ddx39b PE=1 SV=1	Ddx39b	34.81	16	16	5	144665	170340	0.918493	1.08151	0.849272	5.23132	5.16036
Q8VI64	Protein MGARP OS=Mus musculus OX=10090 GN=Mgarp PE=1 SV=1	Mgarp	7.42	2	2	2	143603	32660.4	1.62941	0.370586	4.39685	4.51402	5.15716
P59999	Actin-related protein 2/3 complex subunit 4 OS=Mus musculus OX=10090 GN=Arpc4 PE=1 SV=3	Arpc4	35.12	8	8	8	143523	94280.2	1.20707	0.792926	1.5223	4.97442	5.15692
Q60864	Stress-induced-phosphoprotein 1 OS=Mus musculus OX=10090 GN=Stip1 PE=1 SV=1	Stip1	34.62	22	22	22	142621	179074	0.886685	1.11332	0.796436	5.25303	5.15418
Q9EST5	Acidic leucine-rich nuclear phosphoprotein 32 family member B OS=Mus musculus OX=10090 GN=Anp32b PE=1 SV=1	Anp32b	24.63	9	9	7	141412	115951	1.09893	0.90107	1.21958	5.06427	5.15049
Q8VEM8	Solute carrier family 25 member 3 OS=Mus musculus OX=10090 GN=Slc25a3 PE=1 SV=1	Slc25a3	17.37	7	7	7	140114	127273	1.04802	0.951976	1.10089	5.10474	5.14648
P14824	Annexin A6 OS=Mus musculus OX=10090 GN=Anxa6 PE=1 SV=3	Anxa6	36.7	28	28	28	138956	74306.5	1.30315	0.696855	1.87004	4.87103	5.14288
Q02053	Ubiquitin-like modifier-activating enzyme 1 OS=Mus musculus OX=10090 GN=Uba1 PE=1 SV=1	Uba1	24.57	26	26	26	138741	128323	1.03901	0.960991	1.08119	5.1083	5.1422
Q9EQ20	Methylmalonate-semialdehyde/malonate-semialdehyde dehydrogenase [acylating], mitochondrial OS=Mus musculus OX=10090 GN=Aldh6a1 PE=1 SV=1	Aldh6a1	31.21	20	20	20	137244	78538.5	1.27206	0.727941	1.74747	4.89508	5.13749
Q921H8	3-ketoacyl-CoA thiolase A, peroxisomal OS=Mus musculus OX=10090 GN=Acaa1a PE=1 SV=1	Acaa1a	33.49	11	11	11	135459	40235.5	1.54198	0.458017	3.36665	4.60461	5.13181
P48758	Carbonyl reductase [NADPH] 1 OS=Mus musculus OX=10090 GN=Cbr1 PE=1 SV=3	Cbr1	48.38	14	14	14	134542	108103	1.10896	0.891038	1.24457	5.03384	5.12886
P62852	Small ribosomal subunit protein eS25 OS=Mus musculus OX=10090 GN=Rps25 PE=1 SV=1	Rps25	47.2	7	7	7	134431	160599	0.911304	1.0887	0.83706	5.20574	5.1285
Q91Z53	Glyoxylate reductase/hydroxypyruvate reductase OS=Mus musculus OX=10090 GN=Grhpr PE=1 SV=1	Grhpr	31.1	11	11	11	133823	90679.6	1.19217	0.807827	1.47578	4.95751	5.12653
Q99PU5	Long-chain-fatty-acid--CoA ligase ACSBG1 OS=Mus musculus OX=10090 GN=Acsbg1 PE=1 SV=1	Acsbg1	35.51	23	23	23	133233	90222.2	1.19248	0.807519	1.47672	4.95531	5.12461
Q00915	Retinol-binding protein 1 OS=Mus musculus OX=10090 GN=Rbp1 PE=1 SV=2	Rbp1	63.7	11	11	11	132889	146744	0.950453	1.04955	0.905584	5.16656	5.12349
Q99LX0	Parkinson disease protein 7 homolog OS=Mus musculus OX=10090 GN=Park7 PE=1 SV=1	Park7	45.5	10	10	10	131722	79717.7	1.24595	0.754047	1.65236	4.90155	5.11966
Q9Z2I9	Succinate--CoA ligase [ADP-forming] subunit beta, mitochondrial OS=Mus musculus OX=10090 GN=Sucla2 PE=1 SV=2	Sucla2	36.29	20	20	20	130725	114042	1.06816	0.931841	1.14629	5.05706	5.11636
P16015	Carbonic anhydrase 3 OS=Mus musculus OX=10090 GN=Ca3 PE=1 SV=3	Ca3	35.38	8	8	8	130062	249331	0.685632	1.31437	0.521644	5.39678	5.11415
Q62465	Synaptic vesicle membrane protein VAT-1 homolog OS=Mus musculus OX=10090 GN=Vat1 PE=1 SV=3	Vat1	28.33	10	10	10	129794	63289	1.34444	0.655563	2.05081	4.80133	5.11325
O55023	Inositol monophosphatase 1 OS=Mus musculus OX=10090 GN=Impa1 PE=1 SV=1	Impa1	26.35	7	7	7	126517	62482.3	1.33881	0.661191	2.02485	4.79576	5.10215
Q61171	Peroxiredoxin-2 OS=Mus musculus OX=10090 GN=Prdx2 PE=1 SV=3	Prdx2	37.88	7	7	7	126346	64120.9	1.3267	0.673302	1.97043	4.807	5.10156
Q64727	Vinculin OS=Mus musculus OX=10090 GN=Vcl PE=1 SV=4	Vcl	42.59	49	49	49	124225	114663	1.04003	0.959973	1.08339	5.05942	5.09421
Q60973	Histone-binding protein RBBP7 OS=Mus musculus OX=10090 GN=Rbbp7 PE=1 SV=1	Rbbp7	24	12	12	12	124128	124416	0.998841	1.00116	0.997685	5.09488	5.09387
P35486	Pyruvate dehydrogenase E1 component subunit alpha, somatic form, mitochondrial OS=Mus musculus OX=10090 GN=Pdha1 PE=1 SV=1	Pdha1	34.1	17	17	17	123198	138523	0.941445	1.05855	0.889369	5.14152	5.0906
Q60668	Heterogeneous nuclear ribonucleoprotein D0 OS=Mus musculus OX=10090 GN=Hnrnpd PE=1 SV=2	Hnrnpd	14.37	6	6	6	121295	100602	1.09325	0.906745	1.20569	5.00261	5.08384
P04104	Keratin, type II cytoskeletal 1 OS=Mus musculus OX=10090 GN=Krt1 PE=1 SV=4	Krt1	5.02	5	3	3	120163	26956.6	1.63354	0.366458	4.45765	4.43067	5.07977
Q61316	Heat shock 70 kDa protein 4 OS=Mus musculus OX=10090 GN=Hspa4 PE=1 SV=1	Hspa4	39.48	35	35	35	119395	128368	0.963784	1.03622	0.930099	5.10846	5.07699
P97315	Cysteine and glycine-rich protein 1 OS=Mus musculus OX=10090 GN=Csrp1 PE=1 SV=3	Csrp1	43.01	7	7	7	117608	158892	0.850691	1.14931	0.740176	5.2011	5.07044
P26041	Moesin OS=Mus musculus OX=10090 GN=Msn PE=1 SV=3	Msn	44.19	35	35	28	117431	72020.7	1.23969	0.760307	1.63052	4.85746	5.06978
Q9JMH6	Thioredoxin reductase 1, cytoplasmic OS=Mus musculus OX=10090 GN=Txnrd1 PE=1 SV=3	Txnrd1	20.07	13	13	13	117142	83254.3	1.1691	0.830897	1.40704	4.92041	5.06871
Q9JHI5	Isovaleryl-CoA dehydrogenase, mitochondrial OS=Mus musculus OX=10090 GN=Ivd PE=1 SV=1	Ivd	31.6	15	15	15	116878	81303.2	1.17951	0.820494	1.43756	4.91011	5.06773
Q9CQA3	Succinate dehydrogenase [ubiquinone] iron-sulfur subunit, mitochondrial OS=Mus musculus OX=10090 GN=Sdhb PE=1 SV=1	Sdhb	21.99	7	7	7	115831	79362.3	1.18683	0.813166	1.45952	4.89961	5.06382
P47791	Glutathione reductase, mitochondrial OS=Mus musculus OX=10090 GN=Gsr PE=1 SV=3	Gsr	21.8	11	11	11	115501	76764.4	1.20147	0.798525	1.50462	4.88516	5.06259
Q9QWR8	Alpha-N-acetylgalactosaminidase OS=Mus musculus OX=10090 GN=Naga PE=1 SV=2	Naga	20.24	8	8	8	113718	34447.1	1.53502	0.464983	3.30124	4.53715	5.05583
P09528	Ferritin heavy chain OS=Mus musculus OX=10090 GN=Fth1 PE=1 SV=2	Fth1	37.91	7	7	7	113618	13753.6	1.78404	0.21596	8.26096	4.13842	5.05545
P14115	Large ribosomal subunit protein uL15 OS=Mus musculus OX=10090 GN=Rpl27a PE=1 SV=5	Rpl27a	29.05	5	5	5	113246	149423	0.862272	1.13773	0.757889	5.17442	5.05402
Q8VIJ6	Splicing factor, proline- and glutamine-rich OS=Mus musculus OX=10090 GN=Sfpq PE=1 SV=1	Sfpq	25.18	20	18	18	113045	137983	0.900657	1.09934	0.819268	5.13983	5.05325
P51174	Long-chain specific acyl-CoA dehydrogenase, mitochondrial OS=Mus musculus OX=10090 GN=Acadl PE=1 SV=2	Acadl	36.05	15	15	15	112542	100823	1.05492	0.945075	1.11623	5.00356	5.05131
O70251	Elongation factor 1-beta OS=Mus musculus OX=10090 GN=Eef1b PE=1 SV=5	Eef1b	18.22	6	4	4	112223	115604	0.98516	1.01484	0.970754	5.06297	5.05008
Q9R0P5	Destrin OS=Mus musculus OX=10090 GN=Dstn PE=1 SV=3	Dstn	46.06	13	13	13	112191	167114	0.803358	1.19664	0.671344	5.22301	5.04996
Q8VCW8	Medium-chain acyl-CoA ligase ACSF2, mitochondrial OS=Mus musculus OX=10090 GN=Acsf2 PE=1 SV=1	Acsf2	25.04	17	17	17	110344	73829	1.19826	0.801735	1.49459	4.86823	5.04275
Q9D8N0	Elongation factor 1-gamma OS=Mus musculus OX=10090 GN=Eef1g PE=1 SV=3	Eef1g	19.91	12	12	12	109104	150573	0.840305	1.15969	0.724592	5.17775	5.03784
O35215	D-dopachrome decarboxylase OS=Mus musculus OX=10090 GN=Ddt PE=1 SV=3	Ddt	55.08	6	6	6	109010	40329.5	1.4599	0.540105	2.70298	4.60562	5.03747
P62702	Small ribosomal subunit protein eS4 OS=Mus musculus OX=10090 GN=Rps4x PE=1 SV=2	Rps4x	41.83	15	15	15	108860	136827	0.886168	1.11383	0.795603	5.13617	5.03687
Q9DCN2	NADH-cytochrome b5 reductase 3 OS=Mus musculus OX=10090 GN=Cyb5r3 PE=1 SV=3	Cyb5r3	37.54	12	12	12	107624	88546.6	1.09725	0.902751	1.21545	4.94717	5.03191
Q01768	Nucleoside diphosphate kinase B OS=Mus musculus OX=10090 GN=Nme2 PE=1 SV=1	Nme2	66.45	13	13	13	106662	137740	0.872841	1.12716	0.774372	5.13906	5.02801
Q9CQ60	6-phosphogluconolactonase OS=Mus musculus OX=10090 GN=Pgls PE=1 SV=1	Pgls	26.85	6	6	6	106582	45011.7	1.40615	0.593847	2.36787	4.65333	5.02768
Q60854	Serpin B6 OS=Mus musculus OX=10090 GN=Serpinb6 PE=1 SV=1	Serpinb6	35.98	14	14	14	106340	74173.4	1.1782	0.821805	1.43367	4.87025	5.0267
P60335	Poly(rC)-binding protein 1 OS=Mus musculus OX=10090 GN=Pcbp1 PE=1 SV=1	Pcbp1	20.79	6	5	5	106271	131421	0.894191	1.10581	0.80863	5.11866	5.02641
Q64674	Spermidine synthase OS=Mus musculus OX=10090 GN=Srm PE=1 SV=1	Srm	24.17	9	9	9	106168	121790	0.93147	1.06853	0.87173	5.08561	5.02599
P14211	Calreticulin OS=Mus musculus OX=10090 GN=Calr PE=1 SV=1	Calr	28.12	14	14	14	104992	53755.9	1.32275	0.677249	1.95313	4.73043	5.02116
Q91VR2	ATP synthase subunit gamma, mitochondrial OS=Mus musculus OX=10090 GN=Atp5f1c PE=1 SV=1	Atp5f1c	33.22	12	12	12	103884	55996.8	1.29952	0.700482	1.85518	4.74816	5.01655
P57776	Elongation factor 1-delta OS=Mus musculus OX=10090 GN=Eef1d PE=1 SV=3	Eef1d	44.84	13	13	13	103237	116678	0.938881	1.06112	0.884803	5.06699	5.01384
P61358	Large ribosomal subunit protein eL27 OS=Mus musculus OX=10090 GN=Rpl27 PE=1 SV=2	Rpl27	46.32	8	8	8	102498	136761	0.856795	1.1432	0.749468	5.13596	5.01072
Q62318	Transcription intermediary factor 1-beta OS=Mus musculus OX=10090 GN=Trim28 PE=1 SV=3	Trim28	25.06	19	19	19	101763	119820	0.918509	1.08149	0.849299	5.07853	5.00759
Q9CQ65	S-methyl-5'-thioadenosine phosphorylase OS=Mus musculus OX=10090 GN=Mtap PE=1 SV=1	Mtap	54.42	14	14	14	101760	70452.6	1.1818	0.818205	1.44438	4.8479	5.00758
Q6ZWN5	Small ribosomal subunit protein uS4 OS=Mus musculus OX=10090 GN=Rps9 PE=1 SV=3	Rps9	57.73	16	16	16	101227	129762	0.876466	1.12353	0.780097	5.11315	5.0053
Q08091	Calponin-1 OS=Mus musculus OX=10090 GN=Cnn1 PE=1 SV=1	Cnn1	27.95	7	7	7	101218	96443.1	1.02416	0.975843	1.04951	4.98427	5.00526
O08807	Peroxiredoxin-4 OS=Mus musculus OX=10090 GN=Prdx4 PE=1 SV=1	Prdx4	34.67	8	6	6	101060	115042	0.935299	1.0647	0.878462	5.06086	5.00458
Q7TSV4	Phosphopentomutase OS=Mus musculus OX=10090 GN=Pgm2 PE=1 SV=1	Pgm2	28.71	18	18	18	100276	58837	1.26044	0.739562	1.7043	4.76965	5.0012
Q9CQV8	14-3-3 protein beta/alpha OS=Mus musculus OX=10090 GN=Ywhab PE=1 SV=3	Ywhab	39.43	13	4	4	100143	49177.7	1.34131	0.658686	2.03635	4.69177	5.00062
P14733	Lamin-B1 OS=Mus musculus OX=10090 GN=Lmnb1 PE=1 SV=3	Lmnb1	47.62	35	33	28	99996.2	71951.2	1.1631	0.836898	1.38978	4.85704	4.99998
Q9CXW4	Large ribosomal subunit protein uL5 OS=Mus musculus OX=10090 GN=Rpl11 PE=1 SV=4	Rpl11	41.57	9	9	9	99346.3	96926.4	1.01233	0.987671	1.02497	4.98644	4.99715
Q99JY0	Trifunctional enzyme subunit beta, mitochondrial OS=Mus musculus OX=10090 GN=Hadhb PE=1 SV=1	Hadhb	33.68	17	17	17	99252.5	88061.9	1.05974	0.940258	1.12708	4.94479	4.99674
P02535	Keratin, type I cytoskeletal 10 OS=Mus musculus OX=10090 GN=Krt10 PE=1 SV=3	Krt10	17.37	10	9	9	98719.5	33765.4	1.49028	0.509725	2.92369	4.52847	4.9944
Q6P069	Sorcin OS=Mus musculus OX=10090 GN=Sri PE=1 SV=1	Sri	42.93	9	9	9	98112.1	68006.8	1.18123	0.818773	1.44268	4.83255	4.99172
P62918	Large ribosomal subunit protein uL2 OS=Mus musculus OX=10090 GN=Rpl8 PE=1 SV=2	Rpl8	29.18	8	8	8	97609	94707.7	1.01509	0.984914	1.03063	4.97639	4.98949
P62270	Small ribosomal subunit protein uS13 OS=Mus musculus OX=10090 GN=Rps18 PE=1 SV=3	Rps18	48.03	10	10	10	97162.7	123524	0.880549	1.11945	0.78659	5.09175	4.9875
O09061	Proteasome subunit beta type-1 OS=Mus musculus OX=10090 GN=Psmb1 PE=1 SV=1	Psmb1	28.33	8	8	8	97037.7	52364.7	1.29901	0.700989	1.85311	4.71904	4.98694
Q99MN9	Propionyl-CoA carboxylase beta chain, mitochondrial OS=Mus musculus OX=10090 GN=Pccb PE=1 SV=2	Pccb	33.09	16	16	16	96389.8	63897.6	1.20271	0.797288	1.5085	4.80548	4.98403
Q9CQM5	Thioredoxin domain-containing protein 17 OS=Mus musculus OX=10090 GN=Txndc17 PE=1 SV=1	Txndc17	26.83	5	5	5	96270.9	53146.6	1.28862	0.711384	1.81142	4.72548	4.9835
Q9DBF1	Alpha-aminoadipic semialdehyde dehydrogenase OS=Mus musculus OX=10090 GN=Aldh7a1 PE=1 SV=4	Aldh7a1	28.94	15	15	15	96270.7	59834.6	1.23341	0.766593	1.60895	4.77695	4.98349
Q9D2G2	Dihydrolipoyllysine-residue succinyltransferase component of 2-oxoglutarate dehydrogenase complex, mitochondrial OS=Mus musculus OX=10090 GN=Dlst PE=1 SV=1	Dlst	20.7	11	11	11	96209.6	72473.3	1.14072	0.859284	1.32752	4.86018	4.98322
P68510	14-3-3 protein eta OS=Mus musculus OX=10090 GN=Ywhah PE=1 SV=2	Ywhah	44.31	14	8	8	95741.2	88105.4	1.04153	0.958466	1.08667	4.945	4.9811
P35980	Large ribosomal subunit protein eL18 OS=Mus musculus OX=10090 GN=Rpl18 PE=1 SV=3	Rpl18	45.74	8	8	8	95687.9	134952	0.82976	1.17024	0.709051	5.13018	4.98086
Q91ZA3	Propionyl-CoA carboxylase alpha chain, mitochondrial OS=Mus musculus OX=10090 GN=Pcca PE=1 SV=2	Pcca	33.56	24	24	24	95390.6	66418.9	1.17905	0.820952	1.4362	4.82229	4.97951
Q9R1P0	Proteasome subunit alpha type-4 OS=Mus musculus OX=10090 GN=Psma4 PE=1 SV=1	Psma4	25.29	8	8	8	95232.7	75626	1.11475	0.885246	1.25926	4.87867	4.97879
Q99KE1	NAD-dependent malic enzyme, mitochondrial OS=Mus musculus OX=10090 GN=Me2 PE=1 SV=1	Me2	32.6	19	19	18	95043.7	58258	1.23996	0.760044	1.63143	4.76536	4.97792
O08638	Myosin-11 OS=Mus musculus OX=10090 GN=Myh11 PE=1 SV=1	Myh11	38.08	96	96	75	94739	138152	0.813591	1.18641	0.685759	5.14036	4.97653
P60843	Eukaryotic initiation factor 4A-I OS=Mus musculus OX=10090 GN=Eif4a1 PE=1 SV=1	Eif4a1	37.68	17	17	17	94698.9	160838	0.741176	1.25882	0.588784	5.20639	4.97634
P62754	Small ribosomal subunit protein eS6 OS=Mus musculus OX=10090 GN=Rps6 PE=1 SV=1	Rps6	30.12	10	10	10	94094	169119	0.714965	1.28504	0.556377	5.22819	4.97356
Q8BHN3	Neutral alpha-glucosidase AB OS=Mus musculus OX=10090 GN=Ganab PE=1 SV=1	Ganab	25	28	28	28	93911.7	87755.5	1.03389	0.966113	1.07015	4.94327	4.97272
Q61792	LIM and SH3 domain protein 1 OS=Mus musculus OX=10090 GN=Lasp1 PE=1 SV=1	Lasp1	44.11	14	14	14	93579	86198.8	1.04105	0.958948	1.08562	4.9355	4.97118
Q9D1A2	Cytosolic non-specific dipeptidase OS=Mus musculus OX=10090 GN=Cndp2 PE=1 SV=1	Cndp2	19.16	10	10	10	93469.5	99257.6	0.969967	1.03003	0.941686	4.99676	4.97067
P61982	14-3-3 protein gamma OS=Mus musculus OX=10090 GN=Ywhag PE=1 SV=2	Ywhag	44.13	14	10	10	92817.4	77885.4	1.08747	0.912526	1.19172	4.89146	4.96763
Q9JKR6	Hypoxia up-regulated protein 1 OS=Mus musculus OX=10090 GN=Hyou1 PE=1 SV=1	Hyou1	24.32	26	26	26	92640.2	68377.7	1.15068	0.849318	1.35483	4.83491	4.9668
P40142	Transketolase OS=Mus musculus OX=10090 GN=Tkt PE=1 SV=1	Tkt	34.51	25	25	24	92528.8	76069	1.09763	0.902372	1.21638	4.88121	4.96628
P58771	Tropomyosin alpha-1 chain OS=Mus musculus OX=10090 GN=Tpm1 PE=1 SV=1	Tpm1	38.38	13	13	13	92478.4	108494	0.920309	1.07969	0.852383	5.03541	4.96604
P24527	Leukotriene A-4 hydrolase OS=Mus musculus OX=10090 GN=Lta4h PE=1 SV=4	Lta4h	32.41	20	20	20	92398.1	60310.2	1.21013	0.789875	1.53205	4.78039	4.96566
Q05920	Pyruvate carboxylase, mitochondrial OS=Mus musculus OX=10090 GN=Pc PE=1 SV=1	Pc	26.99	34	34	34	92226.6	138587	0.799144	1.20086	0.665478	5.14172	4.96486
Q9R1P4	Proteasome subunit alpha type-1 OS=Mus musculus OX=10090 GN=Psma1 PE=1 SV=1	Psma1	49.05	14	14	14	91317	80333.7	1.06399	0.936014	1.13672	4.9049	4.96055
Q9WVJ3	Carboxypeptidase Q OS=Mus musculus OX=10090 GN=Cpq PE=1 SV=1	Cpq	13.62	6	6	6	91255.6	28574.9	1.52308	0.476922	3.19356	4.45598	4.96026
Q91WJ8	Far upstream element-binding protein 1 OS=Mus musculus OX=10090 GN=Fubp1 PE=1 SV=1	Fubp1	32.1	22	17	17	90641.7	105596	0.923795	1.07621	0.858382	5.02365	4.95733
P62869	Elongin-B OS=Mus musculus OX=10090 GN=Elob PE=1 SV=1	Elob	60.17	9	9	9	90407	65407.4	1.16044	0.839555	1.38221	4.81563	4.9562
P11881	Inositol 1,4,5-trisphosphate receptor type 1 OS=Mus musculus OX=10090 GN=Itpr1 PE=1 SV=2	Itpr1	7.6	20	20	20	90386.9	113262	0.887674	1.11233	0.798034	5.05408	4.95611
P24270	Catalase OS=Mus musculus OX=10090 GN=Cat PE=1 SV=4	Cat	34.54	21	21	21	90319.9	43344.5	1.35144	0.648557	2.08377	4.63693	4.95578
Q7TQK5	Coiled-coil domain-containing protein 93 OS=Mus musculus OX=10090 GN=Ccdc93 PE=1 SV=1	Ccdc93	16.69	10	10	10	90010.6	88237.9	1.00995	0.990055	1.02009	4.94566	4.95429
P57780	Alpha-actinin-4 OS=Mus musculus OX=10090 GN=Actn4 PE=1 SV=1	Actn4	38.49	39	39	23	89725.6	105203	0.9206	1.0794	0.852881	5.02203	4.95292
Q9QUM9	Proteasome subunit alpha type-6 OS=Mus musculus OX=10090 GN=Psma6 PE=1 SV=1	Psma6	52.85	13	13	13	89708	68601.4	1.13332	0.866675	1.30767	4.83633	4.95283
P49722	Proteasome subunit alpha type-2 OS=Mus musculus OX=10090 GN=Psma2 PE=1 SV=3	Psma2	34.19	9	9	9	89435.8	66743.6	1.1453	0.854704	1.33999	4.82441	4.95151
P45952	Medium-chain specific acyl-CoA dehydrogenase, mitochondrial OS=Mus musculus OX=10090 GN=Acadm PE=1 SV=1	Acadm	38.95	20	20	20	89023	61645.3	1.18171	0.818292	1.44412	4.7899	4.9495
Q8BMF4	Dihydrolipoyllysine-residue acetyltransferase component of pyruvate dehydrogenase complex, mitochondrial OS=Mus musculus OX=10090 GN=Dlat PE=1 SV=2	Dlat	20.25	14	14	14	88825.6	77375.3	1.06889	0.931106	1.14798	4.8886	4.94854
P08752	Guanine nucleotide-binding protein G(i) subunit alpha-2 OS=Mus musculus OX=10090 GN=Gnai2 PE=1 SV=5	Gnai2	29.3	9	9	9	88769.5	82986.8	1.03367	0.966332	1.06968	4.91901	4.94826
P46471	26S proteasome regulatory subunit 7 OS=Mus musculus OX=10090 GN=Psmc2 PE=1 SV=5	Psmc2	41.11	20	20	20	88287.7	102129	0.92731	1.07269	0.864472	5.00915	4.9459
Q9WUK2	Eukaryotic translation initiation factor 4H OS=Mus musculus OX=10090 GN=Eif4h PE=1 SV=3	Eif4h	32.26	7	7	7	88170.8	88649.6	0.997292	1.00271	0.994599	4.94768	4.94532
Q9CWJ9	Bifunctional purine biosynthesis protein ATIC OS=Mus musculus OX=10090 GN=Atic PE=1 SV=2	Atic	33.95	18	18	18	88146.8	79626.3	1.05079	0.949214	1.10701	4.90106	4.94521
Q3UV17	Keratin, type II cytoskeletal 2 oral OS=Mus musculus OX=10090 GN=Krt76 PE=1 SV=1	Krt76	7.58	6	1	1	88088.1	23001.6	1.58589	0.414109	3.82965	4.36176	4.94492
Q3U0V1	Far upstream element-binding protein 2 OS=Mus musculus OX=10090 GN=Khsrp PE=1 SV=2	Khsrp	31.95	26	26	26	87530.4	91605	0.977254	1.02275	0.95552	4.96192	4.94216
P70195	Proteasome subunit beta type-7 OS=Mus musculus OX=10090 GN=Psmb7 PE=1 SV=1	Psmb7	23.47	7	7	7	86937.3	69319	1.11275	0.887247	1.25416	4.84085	4.93921
P19157	Glutathione S-transferase P 1 OS=Mus musculus OX=10090 GN=Gstp1 PE=1 SV=2	Gstp1	33.81	6	6	6	86842	44765.8	1.31971	0.680291	1.93992	4.65095	4.93873
Q9JM76	Actin-related protein 2/3 complex subunit 3 OS=Mus musculus OX=10090 GN=Arpc3 PE=1 SV=3	Arpc3	30.34	6	6	6	86689.9	69294.3	1.11152	0.888478	1.25104	4.8407	4.93797
Q9CZ42	ATP-dependent (S)-NAD(P)H-hydrate dehydratase OS=Mus musculus OX=10090 GN=Naxd PE=1 SV=1	Naxd	16.03	6	6	6	86566.4	46609.5	1.30003	0.699969	1.85727	4.66847	4.93735
Q9JLJ2	4-trimethylaminobutyraldehyde dehydrogenase OS=Mus musculus OX=10090 GN=Aldh9a1 PE=1 SV=1	Aldh9a1	44.13	21	21	21	86401.5	71282.5	1.09588	0.904118	1.2121	4.85298	4.93652
Q9Z2I8	Succinate--CoA ligase [GDP-forming] subunit beta, mitochondrial OS=Mus musculus OX=10090 GN=Suclg2 PE=1 SV=3	Suclg2	34.64	14	14	14	85952.9	62987.3	1.15419	0.845807	1.36461	4.79925	4.93426
Q00897	Alpha-1-antitrypsin 1-4 OS=Mus musculus OX=10090 GN=Serpina1d PE=1 SV=1	Serpina1d	22.76	10	4	4	85812.6	20304.6	1.61732	0.382683	4.22626	4.30759	4.93355
Q64105	Sepiapterin reductase OS=Mus musculus OX=10090 GN=Spr PE=1 SV=1	Spr	47.89	12	12	12	85780.9	56340.2	1.20715	0.792848	1.52255	4.75082	4.93339
P62242	Small ribosomal subunit protein eS8 OS=Mus musculus OX=10090 GN=Rps8 PE=1 SV=2	Rps8	36.06	9	9	9	84884.2	99078.2	0.922843	1.07716	0.856739	4.99598	4.92883
Q8K2B3	Succinate dehydrogenase [ubiquinone] flavoprotein subunit, mitochondrial OS=Mus musculus OX=10090 GN=Sdha PE=1 SV=1	Sdha	34.79	24	24	24	84836.2	62446.3	1.15202	0.84798	1.35855	4.79551	4.92858
P14148	Large ribosomal subunit protein uL30 OS=Mus musculus OX=10090 GN=Rpl7 PE=1 SV=2	Rpl7	33.33	15	15	15	84556.3	101063	0.911072	1.08893	0.836669	5.00459	4.92715
P35979	Large ribosomal subunit protein uL11 OS=Mus musculus OX=10090 GN=Rpl12 PE=1 SV=2	Rpl12	47.88	6	6	6	84333.9	107047	0.88132	1.11868	0.787821	5.02957	4.926
P51150	Ras-related protein Rab-7a OS=Mus musculus OX=10090 GN=Rab7a PE=1 SV=2	Rab7a	40.58	8	8	8	83919.1	62816.2	1.14382	0.856184	1.33595	4.79807	4.92386
Q923D2	Flavin reductase (NADPH) OS=Mus musculus OX=10090 GN=Blvrb PE=1 SV=3	Blvrb	28.16	7	7	7	83806.4	50961	1.24372	0.756281	1.64452	4.70724	4.92328
O08553	Dihydropyrimidinase-related protein 2 OS=Mus musculus OX=10090 GN=Dpysl2 PE=1 SV=2	Dpysl2	34.44	16	16	16	83802.5	86190.4	0.985953	1.01405	0.972295	4.93546	4.92326
P11983	T-complex protein 1 subunit alpha OS=Mus musculus OX=10090 GN=Tcp1 PE=1 SV=3	Tcp1	40.47	21	21	21	83582.8	163055	0.677778	1.32222	0.512605	5.21233	4.92212
O08749	Dihydrolipoyl dehydrogenase, mitochondrial OS=Mus musculus OX=10090 GN=Dld PE=1 SV=2	Dld	24.56	15	15	15	82658.1	32811	1.43169	0.568308	2.51922	4.51602	4.91729
P54071	Isocitrate dehydrogenase [NADP], mitochondrial OS=Mus musculus OX=10090 GN=Idh2 PE=1 SV=3	Idh2	35.18	17	15	15	82603.5	140516	0.740442	1.25956	0.587858	5.14773	4.917
Q9CQ62	2,4-dienoyl-CoA reductase [(3E)-enoyl-CoA-producing], mitochondrial OS=Mus musculus OX=10090 GN=Decr1 PE=1 SV=1	Decr1	17.31	6	6	6	82455.3	50908.2	1.23655	0.76345	1.61969	4.70679	4.91622
P47963	Large ribosomal subunit protein eL13 OS=Mus musculus OX=10090 GN=Rpl13 PE=1 SV=3	Rpl13	44.55	13	13	13	82448.1	100489	0.901382	1.09862	0.820469	5.00212	4.91618
Q9D6R2	Isocitrate dehydrogenase [NAD] subunit alpha, mitochondrial OS=Mus musculus OX=10090 GN=Idh3a PE=1 SV=1	Idh3a	29.51	13	13	13	81926.5	95695.7	0.92248	1.07752	0.856115	4.98089	4.91342
Q91V64	Isochorismatase domain-containing protein 1 OS=Mus musculus OX=10090 GN=Isoc1 PE=1 SV=1	Isoc1	29.97	7	7	7	81526.9	72745.2	1.05692	0.943077	1.12072	4.8618	4.9113
Q8BK48	Pyrethroid hydrolase Ces2e OS=Mus musculus OX=10090 GN=Ces2e PE=1 SV=1	Ces2e	9.48	5	2	1	81435.4	30484.6	1.45524	0.544757	2.67136	4.48408	4.91081
P48678	Prelamin-A/C OS=Mus musculus OX=10090 GN=Lmna PE=1 SV=2	Lmna	53.83	42	42	40	81273.1	46602.8	1.27112	0.728875	1.74395	4.66841	4.90995
Q07417	Short-chain specific acyl-CoA dehydrogenase, mitochondrial OS=Mus musculus OX=10090 GN=Acads PE=1 SV=2	Acads	31.07	13	13	13	80868.6	74143.7	1.04338	0.956617	1.0907	4.87007	4.90778
O35855	Branched-chain-amino-acid aminotransferase, mitochondrial OS=Mus musculus OX=10090 GN=Bcat2 PE=1 SV=2	Bcat2	29.26	14	14	14	80855.2	66564.5	1.09694	0.903061	1.21469	4.82324	4.90771
P60867	Small ribosomal subunit protein uS10 OS=Mus musculus OX=10090 GN=Rps20 PE=1 SV=1	Rps20	35.29	5	5	5	80618.3	67181	1.09092	0.909084	1.20002	4.82725	4.90643
P61979	Heterogeneous nuclear ribonucleoprotein K OS=Mus musculus OX=10090 GN=Hnrnpk PE=1 SV=1	Hnrnpk	29.81	13	13	13	80257.1	101739	0.881965	1.11803	0.788853	5.00749	4.90448
P97351	Small ribosomal subunit protein eS1 OS=Mus musculus OX=10090 GN=Rps3a PE=1 SV=3	Rps3a	59.85	20	20	20	80180.2	124016	0.785325	1.21467	0.646531	5.09348	4.90407
O70435	Proteasome subunit alpha type-3 OS=Mus musculus OX=10090 GN=Psma3 PE=1 SV=3	Psma3	41.18	11	11	11	79423.3	49673.1	1.23045	0.769551	1.59892	4.69612	4.89995
Q99KC8	von Willebrand factor A domain-containing protein 5A OS=Mus musculus OX=10090 GN=Vwa5a PE=1 SV=2	Vwa5a	17.91	13	13	13	79271.1	64746.2	1.10086	0.899145	1.22434	4.81121	4.89911
Q9CPY7	Cytosol aminopeptidase OS=Mus musculus OX=10090 GN=Lap3 PE=1 SV=3	Lap3	42.58	19	19	19	79007.8	97053.2	0.897505	1.1025	0.814067	4.98701	4.89767
Q9CPV4	Glyoxalase domain-containing protein 4 OS=Mus musculus OX=10090 GN=Glod4 PE=1 SV=1	Glod4	48.99	15	15	15	78921.8	41540.4	1.31032	0.689684	1.89988	4.61847	4.8972
Q9WUU7	Cathepsin Z OS=Mus musculus OX=10090 GN=Ctsz PE=1 SV=1	Ctsz	21.57	6	6	6	77905.5	36843.9	1.35784	0.642163	2.11447	4.56637	4.89157
P13020	Gelsolin OS=Mus musculus OX=10090 GN=Gsn PE=1 SV=3	Gsn	25.38	23	23	23	77574.4	63835.3	1.09716	0.902842	1.21523	4.80506	4.88972
Q8VCR7	Putative protein-lysine deacylase ABHD14B OS=Mus musculus OX=10090 GN=Abhd14b PE=1 SV=1	Abhd14b	27.62	5	5	5	77407.3	30925.7	1.42906	0.570938	2.50301	4.49032	4.88878
P51881	ADP/ATP translocase 2 OS=Mus musculus OX=10090 GN=Slc25a5 PE=1 SV=3	Slc25a5	25.84	9	6	6	76894.2	94809.7	0.89566	1.10434	0.811037	4.97685	4.88589
P35278	Ras-related protein Rab-5C OS=Mus musculus OX=10090 GN=Rab5c PE=1 SV=2	Rab5c	35.19	7	7	7	76718.8	69576	1.04882	0.951175	1.10266	4.84246	4.8849
Q60692	Proteasome subunit beta type-6 OS=Mus musculus OX=10090 GN=Psmb6 PE=1 SV=3	Psmb6	19.75	5	5	5	76555.2	63198.4	1.09557	0.904426	1.21135	4.80071	4.88397
P62245	Small ribosomal subunit protein uS8 OS=Mus musculus OX=10090 GN=Rps15a PE=1 SV=2	Rps15a	40	6	6	6	76496.1	96588.2	0.883917	1.11608	0.791982	4.98492	4.88364
Q9CZS1	Aldehyde dehydrogenase X, mitochondrial OS=Mus musculus OX=10090 GN=Aldh1b1 PE=1 SV=1	Aldh1b1	35.84	20	18	15	76477.2	79021.6	0.983637	1.01636	0.967801	4.89775	4.88353
Q9CPW4	Actin-related protein 2/3 complex subunit 5 OS=Mus musculus OX=10090 GN=Arpc5 PE=1 SV=3	Arpc5	36.42	4	4	4	76336.6	63305.8	1.09332	0.906685	1.20584	4.80144	4.88273
P56399	Ubiquitin carboxyl-terminal hydrolase 5 OS=Mus musculus OX=10090 GN=Usp5 PE=1 SV=1	Usp5	23.89	22	22	22	76255.7	65869.1	1.07308	0.926919	1.15769	4.81868	4.88227
P37804	Transgelin OS=Mus musculus OX=10090 GN=Tagln PE=1 SV=3	Tagln	58.71	13	13	13	76240.4	53407.5	1.17611	0.823885	1.42752	4.7276	4.88219
P19324	Serpin H1 OS=Mus musculus OX=10090 GN=Serpinh1 PE=1 SV=3	Serpinh1	30.94	12	12	12	75899.8	108001	0.825443	1.17456	0.702769	5.03343	4.88024
Q6ZWV7	Large ribosomal subunit protein uL29 OS=Mus musculus OX=10090 GN=Rpl35 PE=1 SV=1	Rpl35	19.51	3	3	3	75629.6	93949.3	0.891969	1.10803	0.805004	4.97289	4.87869
P01837	Immunoglobulin kappa constant OS=Mus musculus OX=10090 GN=Igkc PE=1 SV=2	Igkc	50.47	5	5	5	75404.1	5900.33	1.85486	0.145142	12.7796	3.77088	4.87739
P29758	Ornithine aminotransferase, mitochondrial OS=Mus musculus OX=10090 GN=Oat PE=1 SV=1	Oat	30.98	14	14	14	75376.8	45361.6	1.2486	0.751403	1.66169	4.65669	4.87724
Q9JHW2	Omega-amidase NIT2 OS=Mus musculus OX=10090 GN=Nit2 PE=1 SV=1	Nit2	34.42	11	11	11	75080.6	33609	1.38156	0.61844	2.23394	4.52646	4.87553
P28271	Cytoplasmic aconitate hydratase OS=Mus musculus OX=10090 GN=Aco1 PE=1 SV=3	Aco1	26.77	25	25	24	75032.9	57874.7	1.1291	0.870901	1.29647	4.76249	4.87525
P26638	Serine--tRNA ligase, cytoplasmic OS=Mus musculus OX=10090 GN=Sars1 PE=1 SV=3	Sars1	21.48	11	11	11	74572.1	71698.5	1.01965	0.980354	1.04008	4.85551	4.87258
Q9JLZ3	Methylglutaconyl-CoA hydratase, mitochondrial OS=Mus musculus OX=10090 GN=Auh PE=1 SV=1	Auh	24.52	8	8	8	74034.9	39478.8	1.30442	0.695578	1.87531	4.59636	4.86944
P62320	Small nuclear ribonucleoprotein Sm D3 OS=Mus musculus OX=10090 GN=Snrpd3 PE=1 SV=1	Snrpd3	10.32	2	2	2	74009.8	82087.9	0.94825	1.05175	0.901592	4.91428	4.86929
P51660	Peroxisomal multifunctional enzyme type 2 OS=Mus musculus OX=10090 GN=Hsd17b4 PE=1 SV=3	Hsd17b4	32.93	22	22	22	74004.9	56092.3	1.13769	0.862314	1.31934	4.7489	4.86926
P30416	Peptidyl-prolyl cis-trans isomerase FKBP4 OS=Mus musculus OX=10090 GN=Fkbp4 PE=1 SV=5	Fkbp4	53.93	28	28	28	73859.6	100585	0.846797	1.1532	0.7343	5.00253	4.86841
Q5SUR0	Phosphoribosylformylglycinamidine synthase OS=Mus musculus OX=10090 GN=Pfas PE=1 SV=1	Pfas	20.34	26	26	26	73794.5	65195.8	1.06187	0.938135	1.13189	4.81422	4.86802
Q8BG05	Heterogeneous nuclear ribonucleoprotein A3 OS=Mus musculus OX=10090 GN=Hnrnpa3 PE=1 SV=1	Hnrnpa3	22.96	10	8	8	73607.1	97564.3	0.86004	1.13996	0.754447	4.98929	4.86692
Q9Z2W0	Aspartyl aminopeptidase OS=Mus musculus OX=10090 GN=Dnpep PE=1 SV=2	Dnpep	27.06	12	12	12	73302.4	41919.9	1.27236	0.727635	1.74863	4.62242	4.86512
Q8K0E8	Fibrinogen beta chain OS=Mus musculus OX=10090 GN=Fgb PE=1 SV=1	Fgb	40.96	20	20	20	73209.9	49472.6	1.19349	0.806514	1.47981	4.69436	4.86457
P62880	Guanine nucleotide-binding protein G(I)/G(S)/G(T) subunit beta-2 OS=Mus musculus OX=10090 GN=Gnb2 PE=1 SV=3	Gnb2	27.35	8	8	8	72880	66704.9	1.04424	0.955761	1.09257	4.82416	4.86261
P62835	Ras-related protein Rap-1A OS=Mus musculus OX=10090 GN=Rap1a PE=1 SV=1	Rap1a	37.5	9	9	9	72626.3	50864.2	1.17622	0.823775	1.42785	4.70641	4.86109
P62814	V-type proton ATPase subunit B, brain isoform OS=Mus musculus OX=10090 GN=Atp6v1b2 PE=1 SV=1	Atp6v1b2	19.18	11	11	11	72477.8	32722.3	1.3779	0.622096	2.21494	4.51484	4.86021
P09103	Protein disulfide-isomerase OS=Mus musculus OX=10090 GN=P4hb PE=1 SV=2	P4hb	42.24	25	25	25	72281.9	77863.3	0.962827	1.03717	0.928318	4.89133	4.85903
Q61598	Rab GDP dissociation inhibitor beta OS=Mus musculus OX=10090 GN=Gdi2 PE=1 SV=1	Gdi2	42.25	20	20	20	72123.3	101296	0.831779	1.16822	0.712005	5.00559	4.85808
P67778	Prohibitin 1 OS=Mus musculus OX=10090 GN=Phb1 PE=1 SV=1	Phb1	42.28	14	14	14	72057.5	67603.1	1.03189	0.968106	1.06589	4.82997	4.85768
P20918	Plasminogen OS=Mus musculus OX=10090 GN=Plg PE=1 SV=3	Plg	29.56	29	29	29	71451.5	56638.2	1.11565	0.884352	1.26154	4.75311	4.85401
P28474	Alcohol dehydrogenase class-3 OS=Mus musculus OX=10090 GN=Adh5 PE=1 SV=3	Adh5	28.07	11	11	9	71095.2	56108.3	1.11782	0.882182	1.26711	4.74903	4.85184
Q6ZWV3	Large ribosomal subunit protein uL16 OS=Mus musculus OX=10090 GN=Rpl10 PE=1 SV=3	Rpl10	35.98	8	8	8	71077.7	106172	0.802006	1.19799	0.669458	5.02601	4.85173
Q99JY9	Actin-related protein 3 OS=Mus musculus OX=10090 GN=Actr3 PE=1 SV=3	Actr3	29.9	15	15	15	71059.2	55964	1.11884	0.881162	1.26973	4.74791	4.85162
P23591	GDP-L-fucose synthase OS=Mus musculus OX=10090 GN=Gfus PE=1 SV=3	Gfus	21.5	7	7	7	70871.6	39367	1.28579	0.714214	1.80028	4.59513	4.85047
P15105	Glutamine synthetase OS=Mus musculus OX=10090 GN=Glul PE=1 SV=6	Glul	30.29	12	12	12	70801.8	120526	0.74011	1.25989	0.58744	5.08108	4.85004
P17879	Heat shock 70 kDa protein 1B OS=Mus musculus OX=10090 GN=Hspa1b PE=1 SV=3	Hspa1b	39.88	24	21	21	70669.7	61331.9	1.07074	0.92926	1.15225	4.78769	4.84923
Q9D7B6	Isobutyryl-CoA dehydrogenase, mitochondrial OS=Mus musculus OX=10090 GN=Acad8 PE=1 SV=2	Acad8	52.78	21	21	21	70557.4	71797.7	0.991287	1.00871	0.982725	4.85611	4.84854
P63242	Eukaryotic translation initiation factor 5A-1 OS=Mus musculus OX=10090 GN=Eif5a PE=1 SV=2	Eif5a	20.78	4	4	4	70549	70096.6	1.00322	0.996783	1.00645	4.8457	4.84849
Q8BMS1	Trifunctional enzyme subunit alpha, mitochondrial OS=Mus musculus OX=10090 GN=Hadha PE=1 SV=1	Hadha	21.36	20	20	20	70373.4	80474.8	0.933036	1.06696	0.874477	4.90566	4.84741
Q61990	Poly(rC)-binding protein 2 OS=Mus musculus OX=10090 GN=Pcbp2 PE=1 SV=1	Pcbp2	19.61	7	7	7	70311.6	88279.8	0.886701	1.1133	0.796463	4.94586	4.84703
P26883	Peptidyl-prolyl cis-trans isomerase FKBP1A OS=Mus musculus OX=10090 GN=Fkbp1a PE=1 SV=2	Fkbp1a	25	2	2	2	70209.2	67149.7	1.02227	0.977726	1.04556	4.82704	4.84639
E9PV24	Fibrinogen alpha chain OS=Mus musculus OX=10090 GN=Fga PE=1 SV=1	Fga	19.52	18	18	18	70203	41145.9	1.26096	0.739045	1.7062	4.61433	4.84636
P63001	Ras-related C3 botulinum toxin substrate 1 OS=Mus musculus OX=10090 GN=Rac1 PE=1 SV=1	Rac1	43.23	9	9	8	70188.9	68436	1.01264	0.987355	1.02561	4.83528	4.84627
P62983	Ubiquitin-ribosomal protein eS31 fusion protein OS=Mus musculus OX=10090 GN=Rps27a PE=1 SV=2	Rps27a	31.41	5	5	2	69816	56286.3	1.10729	0.892709	1.24037	4.7504	4.84395
Q02788	Collagen alpha-2(VI) chain OS=Mus musculus OX=10090 GN=Col6a2 PE=1 SV=3	Col6a2	9.28	12	12	12	69743.3	43927.9	1.22711	0.772894	1.58768	4.64274	4.8435
Q80YX1	Tenascin OS=Mus musculus OX=10090 GN=Tnc PE=1 SV=1	Tnc	13.41	27	27	27	69654.1	8177.07	1.78988	0.210123	8.51822	3.9126	4.84295
Q8R081	Heterogeneous nuclear ribonucleoprotein L OS=Mus musculus OX=10090 GN=Hnrnpl PE=1 SV=2	Hnrnpl	18.6	12	12	12	69573.8	90329.6	0.870198	1.1298	0.770221	4.95583	4.84245
Q8R5I6	Glutathione S-transferase Mu 4 OS=Mus musculus OX=10090 GN=Gstm4 PE=1 SV=1	Gstm4	33.94	9	5	5	69358.4	41266.8	1.25393	0.746065	1.68073	4.6156	4.8411
P32020	Sterol carrier protein 2 OS=Mus musculus OX=10090 GN=Scp2 PE=1 SV=3	Scp2	19.74	11	11	11	69293.2	41691.2	1.2487	0.751298	1.66206	4.62004	4.84069
Q9CQC9	GTP-binding protein SAR1b OS=Mus musculus OX=10090 GN=Sar1b PE=1 SV=1	Sar1b	25.25	6	6	6	69254.4	46199.8	1.19969	0.800314	1.49902	4.66464	4.84045
Q6PDM2	Serine/arginine-rich splicing factor 1 OS=Mus musculus OX=10090 GN=Srsf1 PE=1 SV=3	Srsf1	37.9	10	10	10	69135.2	79096.6	0.932798	1.0672	0.87406	4.89816	4.8397
O35381	Acidic leucine-rich nuclear phosphoprotein 32 family member A OS=Mus musculus OX=10090 GN=Anp32a PE=1 SV=1	Anp32a	21.46	8	5	3	69020.9	53404.4	1.12756	0.872441	1.29242	4.72758	4.83898
P19536	Cytochrome c oxidase subunit 5B, mitochondrial OS=Mus musculus OX=10090 GN=Cox5b PE=1 SV=1	Cox5b	16.41	3	3	3	68904	48550	1.17329	0.826707	1.41924	4.68619	4.83824
P49312	Heterogeneous nuclear ribonucleoprotein A1 OS=Mus musculus OX=10090 GN=Hnrnpa1 PE=1 SV=2	Hnrnpa1	29.69	10	9	9	68721.2	94784.3	0.840598	1.1594	0.725027	4.97674	4.83709
P67984	Large ribosomal subunit protein eL22 OS=Mus musculus OX=10090 GN=Rpl22 PE=1 SV=2	Rpl22	30.47	5	5	5	68619.3	50599.5	1.15115	0.848851	1.35613	4.70415	4.83645
P48962	ADP/ATP translocase 1 OS=Mus musculus OX=10090 GN=Slc25a4 PE=1 SV=4	Slc25a4	30.87	9	9	9	67670.1	81123.8	0.909582	1.09042	0.834158	4.90915	4.8304
Q8CG72	ADP-ribosylhydrolase ARH3 OS=Mus musculus OX=10090 GN=Adprs PE=1 SV=1	Adprs	20	7	7	7	67437.3	25112.9	1.45731	0.542687	2.68536	4.3999	4.8289
Q9CZD3	Glycine--tRNA ligase OS=Mus musculus OX=10090 GN=Gars1 PE=1 SV=1	Gars1	22.22	18	18	18	67011.1	68101	0.991933	1.00807	0.983996	4.83315	4.82615
Q11011	Puromycin-sensitive aminopeptidase OS=Mus musculus OX=10090 GN=Npepps PE=1 SV=2	Npepps	30.33	28	28	28	66513.1	37581.8	1.27793	0.722068	1.76982	4.57498	4.82291
P62830	Large ribosomal subunit protein uL14 OS=Mus musculus OX=10090 GN=Rpl23 PE=1 SV=1	Rpl23	35.71	6	6	6	66256.4	107689	0.761807	1.23819	0.615257	5.03217	4.82123
Q9JK53	Prolargin OS=Mus musculus OX=10090 GN=Prelp PE=1 SV=2	Prelp	20.63	7	7	7	66148.5	33079.1	1.33327	0.666732	1.99971	4.51955	4.82052
P62821	Ras-related protein Rab-1A OS=Mus musculus OX=10090 GN=Rab1A PE=1 SV=3	Rab1A	28.78	6	5	5	65905.2	56636.7	1.07564	0.924365	1.16365	4.7531	4.81892
Q8CI94	Glycogen phosphorylase, brain form OS=Mus musculus OX=10090 GN=Pygb PE=1 SV=3	Pygb	34.4	28	28	28	65117.8	89200	0.843944	1.15606	0.73002	4.95036	4.8137
Q9WTP6	Adenylate kinase 2, mitochondrial OS=Mus musculus OX=10090 GN=Ak2 PE=1 SV=5	Ak2	27.2	6	6	6	65114.6	74316.8	0.934002	1.066	0.876176	4.87109	4.81368
Q9EQH3	Vacuolar protein sorting-associated protein 35 OS=Mus musculus OX=10090 GN=Vps35 PE=1 SV=1	Vps35	23.62	19	19	19	64718.8	75546.6	0.922805	1.0772	0.856674	4.87821	4.81103
Q91VS7	Microsomal glutathione S-transferase 1 OS=Mus musculus OX=10090 GN=Mgst1 PE=1 SV=3	Mgst1	16.13	2	2	2	64473.5	44641.5	1.18175	0.818247	1.44425	4.64974	4.80938
P80314	T-complex protein 1 subunit beta OS=Mus musculus OX=10090 GN=Cct2 PE=1 SV=4	Cct2	36.45	19	19	19	64426.1	129594	0.664118	1.33588	0.497138	5.11258	4.80906
Q63829	COMM domain-containing protein 3 OS=Mus musculus OX=10090 GN=Commd3 PE=1 SV=1	Commd3	22.56	4	4	4	64332	49772.3	1.1276	0.8724	1.29253	4.69699	4.80843
P12265	Beta-glucuronidase OS=Mus musculus OX=10090 GN=Gusb PE=1 SV=2	Gusb	19.6	12	12	12	64327.5	40586.5	1.22629	0.77371	1.58495	4.60838	4.8084
P07759	Serine protease inhibitor A3K OS=Mus musculus OX=10090 GN=Serpina3k PE=1 SV=2	Serpina3k	23.21	8	6	6	64152.8	15854.2	1.60368	0.39632	4.04642	4.20014	4.80722
Q9WUM5	Succinate--CoA ligase [ADP/GDP-forming] subunit alpha, mitochondrial OS=Mus musculus OX=10090 GN=Suclg1 PE=1 SV=4	Suclg1	27.17	9	9	9	64088.7	68427.8	0.967256	1.03274	0.936589	4.83523	4.80678
Q9R1P3	Proteasome subunit beta type-2 OS=Mus musculus OX=10090 GN=Psmb2 PE=1 SV=1	Psmb2	30.35	6	6	6	64001.1	52534.6	1.09839	0.901605	1.21827	4.72045	4.80619
P97447	Four and a half LIM domains protein 1 OS=Mus musculus OX=10090 GN=Fhl1 PE=1 SV=3	Fhl1	28.57	10	10	10	63881.5	77158.2	0.905866	1.09413	0.827929	4.88738	4.80538
O54974	Galectin-7 OS=Mus musculus OX=10090 GN=Lgals7 PE=2 SV=3	Lgals7	24.26	3	3	3	63705.9	22646.6	1.47548	0.524515	2.81304	4.355	4.80418
P58774	Tropomyosin beta chain OS=Mus musculus OX=10090 GN=Tpm2 PE=1 SV=1	Tpm2	32.04	12	5	5	63699	46146	1.1598	0.840202	1.38038	4.66413	4.80413
Q61207	Prosaposin OS=Mus musculus OX=10090 GN=Psap PE=1 SV=2	Psap	21.36	11	11	11	63674.2	13850.2	1.64269	0.357312	4.59735	4.14146	4.80396
P22599	Alpha-1-antitrypsin 1-2 OS=Mus musculus OX=10090 GN=Serpina1b PE=1 SV=2	Serpina1b	22.52	10	2	2	63337.1	17551	1.56604	0.433958	3.60875	4.2443	4.80166
Q9WUL7	ADP-ribosylation factor-like protein 3 OS=Mus musculus OX=10090 GN=Arl3 PE=1 SV=1	Arl3	11.54	2	2	2	63098	40217.6	1.22146	0.778539	1.56892	4.60442	4.80002
Q9D051	Pyruvate dehydrogenase E1 component subunit beta, mitochondrial OS=Mus musculus OX=10090 GN=Pdhb PE=1 SV=1	Pdhb	22.28	7	7	7	63042.3	38459.1	1.2422	0.757804	1.6392	4.585	4.79963
Q99K48	Non-POU domain-containing octamer-binding protein OS=Mus musculus OX=10090 GN=Nono PE=1 SV=3	Nono	33.4	20	20	18	62911.2	90188	0.821836	1.17816	0.697556	4.95515	4.79873
P04342	Gamma-crystallin D OS=Mus musculus OX=10090 GN=Crygd PE=2 SV=3	Crygd	4.02	1	1	1	62539	11262.5	1.69479	0.305211	5.55285	4.05163	4.79615
P62264	Small ribosomal subunit protein uS11 OS=Mus musculus OX=10090 GN=Rps14 PE=1 SV=3	Rps14	25.83	5	5	5	62299.4	75772.5	0.90242	1.09758	0.82219	4.87951	4.79448
P47757	F-actin-capping protein subunit beta OS=Mus musculus OX=10090 GN=Capzb PE=1 SV=3	Capzb	40.43	13	13	13	62240.5	62482.2	0.998062	1.00194	0.996132	4.79576	4.79407
Q61656	Probable ATP-dependent RNA helicase DDX5 OS=Mus musculus OX=10090 GN=Ddx5 PE=1 SV=2	Ddx5	37.79	25	16	16	61957	73743.3	0.913145	1.08686	0.840171	4.86772	4.79209
Q9D0E1	Heterogeneous nuclear ribonucleoprotein M OS=Mus musculus OX=10090 GN=Hnrnpm PE=1 SV=3	Hnrnpm	38.82	27	27	26	61944.4	70176	0.937696	1.0623	0.882701	4.84619	4.792
Q9JM14	5'(3')-deoxyribonucleotidase, cytosolic type OS=Mus musculus OX=10090 GN=Nt5c PE=1 SV=1	Nt5c	27.5	6	6	6	61545.7	39518.4	1.21795	0.782046	1.55739	4.5968	4.7892
P50580	Proliferation-associated protein 2G4 OS=Mus musculus OX=10090 GN=Pa2g4 PE=1 SV=3	Pa2g4	48.73	18	18	18	61480.6	79000.5	0.875286	1.12471	0.778231	4.89763	4.78874
Q60597	2-oxoglutarate dehydrogenase complex component E1 OS=Mus musculus OX=10090 GN=Ogdh PE=1 SV=3	Ogdh	31.09	34	34	34	61414.7	50968.4	1.09295	0.907047	1.20496	4.7073	4.78827
Q9QUR6	Prolyl endopeptidase OS=Mus musculus OX=10090 GN=Prep PE=1 SV=1	Prep	22.54	16	16	16	61330.1	73419.6	0.910282	1.08972	0.835337	4.86581	4.78767
Q8K3V4	Protein-arginine deiminase type-6 OS=Mus musculus OX=10090 GN=Padi6 PE=1 SV=2	Padi6	35.04	26	26	26	61174.7	434485	0.246842	1.75316	0.140798	5.63797	4.78657
Q60930	Voltage-dependent anion-selective channel protein 2 OS=Mus musculus OX=10090 GN=Vdac2 PE=1 SV=2	Vdac2	21.36	7	7	7	60954.7	47607.4	1.12295	0.877054	1.28036	4.67767	4.78501
P61971	Nuclear transport factor 2 OS=Mus musculus OX=10090 GN=Nutf2 PE=1 SV=1	Nutf2	6.3	1	1	1	60942.3	30633	1.33098	0.669023	1.98943	4.48619	4.78492
O88342	WD repeat-containing protein 1 OS=Mus musculus OX=10090 GN=Wdr1 PE=1 SV=3	Wdr1	25.74	18	18	18	60761.1	48294.7	1.11431	0.885688	1.25813	4.6839	4.78363
Q6NSR8	Probable aminopeptidase NPEPL1 OS=Mus musculus OX=10090 GN=Npepl1 PE=1 SV=1	Npepl1	23.09	11	11	11	60594.7	58720.5	1.01571	0.984292	1.03192	4.76879	4.78243
Q9CQR2	Small ribosomal subunit protein eS21 OS=Mus musculus OX=10090 GN=Rps21 PE=1 SV=1	Rps21	51.81	4	4	4	60403.3	90854.4	0.798681	1.20132	0.664836	4.95835	4.78106
P01872	Immunoglobulin heavy constant mu OS=Mus musculus OX=10090 GN=Ighm PE=1 SV=2	Ighm	21.37	11	11	11	60158.5	6120.19	1.81532	0.18468	9.82952	3.78676	4.7793
P82198	Transforming growth factor-beta-induced protein ig-h3 OS=Mus musculus OX=10090 GN=Tgfbi PE=1 SV=1	Tgfbi	16.4	11	11	11	59268.6	18760.2	1.51915	0.480853	3.15927	4.27324	4.77282
P48774	Glutathione S-transferase Mu 5 OS=Mus musculus OX=10090 GN=Gstm5 PE=1 SV=1	Gstm5	49.55	11	10	10	59218.1	54450.3	1.04194	0.958055	1.08756	4.736	4.77245
O88712	C-terminal-binding protein 1 OS=Mus musculus OX=10090 GN=Ctbp1 PE=1 SV=2	Ctbp1	17.23	8	5	5	58909.4	54207.2	1.04157	0.958431	1.08674	4.73406	4.77018
Q8BH04	Phosphoenolpyruvate carboxykinase [GTP], mitochondrial OS=Mus musculus OX=10090 GN=Pck2 PE=1 SV=1	Pck2	33.28	21	21	21	58651.9	70106	0.911042	1.08896	0.836617	4.84576	4.76828
Q8C1A5	Thimet oligopeptidase OS=Mus musculus OX=10090 GN=Thop1 PE=1 SV=1	Thop1	33.04	25	25	25	58549.4	55728.7	1.02468	0.975317	1.05061	4.74608	4.76752
Q9DBB8	Trans-1,2-dihydrobenzene-1,2-diol dehydrogenase OS=Mus musculus OX=10090 GN=Dhdh PE=1 SV=1	Dhdh	31.53	10	10	10	58379.8	19330	1.50251	0.497492	3.02017	4.28623	4.76626
Q9JJV2	Profilin-2 OS=Mus musculus OX=10090 GN=Pfn2 PE=1 SV=3	Pfn2	35	4	4	4	57774.5	55494.8	1.02013	0.979874	1.04108	4.74425	4.76174
O55137	Acyl-coenzyme A thioesterase 1 OS=Mus musculus OX=10090 GN=Acot1 PE=1 SV=1	Acot1	27.21	12	12	8	57592.3	34835	1.24622	0.753782	1.65329	4.54202	4.76036
Q9Z2U1	Proteasome subunit alpha type-5 OS=Mus musculus OX=10090 GN=Psma5 PE=1 SV=1	Psma5	18.26	5	5	5	57532.4	39749.2	1.1828	0.817199	1.44739	4.59933	4.75991
Q9CVB6	Actin-related protein 2/3 complex subunit 2 OS=Mus musculus OX=10090 GN=Arpc2 PE=1 SV=3	Arpc2	41.67	15	15	15	57443.8	55279.4	1.0192	0.980799	1.03915	4.74256	4.75924
P17563	Methanethiol oxidase OS=Mus musculus OX=10090 GN=Selenbp1 PE=1 SV=2	Selenbp1	37.29	15	15	4	57157.1	27748.1	1.34637	0.653625	2.05986	4.44323	4.75707
P16110	Galectin-3 OS=Mus musculus OX=10090 GN=Lgals3 PE=1 SV=3	Lgals3	29.55	10	10	10	57132.4	6937.25	1.78345	0.216553	8.2356	3.84119	4.75688
P62309	Small nuclear ribonucleoprotein G OS=Mus musculus OX=10090 GN=Snrpg PE=1 SV=1	Snrpg	9.21	1	1	1	57103.3	58244.5	0.990106	1.00989	0.980407	4.76525	4.75666
Q61553	Fascin OS=Mus musculus OX=10090 GN=Fscn1 PE=1 SV=4	Fscn1	35.5	22	22	22	56862.3	114280	0.664503	1.3355	0.49757	5.05797	4.75482
Q8VDD5	Myosin-9 OS=Mus musculus OX=10090 GN=Myh9 PE=1 SV=4	Myh9	38.52	92	79	72	56840	99733.1	0.726051	1.27395	0.569921	4.99884	4.75465
O35593	26S proteasome non-ATPase regulatory subunit 14 OS=Mus musculus OX=10090 GN=Psmd14 PE=1 SV=2	Psmd14	16.13	6	6	6	56839.3	57455	0.994613	1.00539	0.989284	4.75933	4.75465
P24369	Peptidyl-prolyl cis-trans isomerase B OS=Mus musculus OX=10090 GN=Ppib PE=1 SV=2	Ppib	45.37	9	9	9	56805.9	72041.8	0.881753	1.11825	0.788513	4.85758	4.75439
Q9WVL0	Maleylacetoacetate isomerase OS=Mus musculus OX=10090 GN=Gstz1 PE=1 SV=1	Gstz1	31.02	9	9	9	56720	35946.4	1.22418	0.775824	1.5779	4.55566	4.75374
Q00612	Glucose-6-phosphate 1-dehydrogenase X OS=Mus musculus OX=10090 GN=G6pdx PE=1 SV=3	G6pdx	36.12	24	24	24	56694.1	56559	1.00119	0.998807	1.00239	4.7525	4.75354
P01642	Ig kappa chain V-V region L7 (Fragment) OS=Mus musculus OX=10090 GN=Gm10881 PE=1 SV=1	Gm10881	10.43	1	1	1	56619.1	1558.01	1.94644	0.0535609	36.3407	3.19257	4.75296
P12970	Large ribosomal subunit protein eL8 OS=Mus musculus OX=10090 GN=Rpl7a PE=1 SV=2	Rpl7a	31.2	11	11	11	56499.8	64462.6	0.934171	1.06583	0.876474	4.80931	4.75205
P62301	Small ribosomal subunit protein uS15 OS=Mus musculus OX=10090 GN=Rps13 PE=1 SV=2	Rps13	43.71	7	7	7	56365.3	68484.5	0.90293	1.09707	0.823037	4.83559	4.75101
Q9Z2X1	Heterogeneous nuclear ribonucleoprotein F OS=Mus musculus OX=10090 GN=Hnrnpf PE=1 SV=3	Hnrnpf	27.23	10	10	10	56207.6	60908.9	0.959858	1.04014	0.922814	4.78468	4.7498
Q9D1Q6	Endoplasmic reticulum resident protein 44 OS=Mus musculus OX=10090 GN=Erp44 PE=1 SV=1	Erp44	27.34	12	12	12	56144.6	50810.8	1.04987	0.950131	1.10497	4.70596	4.74931
Q922B2	Aspartate--tRNA ligase, cytoplasmic OS=Mus musculus OX=10090 GN=Dars1 PE=1 SV=2	Dars1	52.5	29	29	29	56088	63784.3	0.935796	1.0642	0.879339	4.80471	4.74887
Q62188	Dihydropyrimidinase-related protein 3 OS=Mus musculus OX=10090 GN=Dpysl3 PE=1 SV=1	Dpysl3	23.68	12	11	11	56059	72904	0.869381	1.13062	0.768943	4.86275	4.74865
Q9D819	Inorganic pyrophosphatase OS=Mus musculus OX=10090 GN=Ppa1 PE=1 SV=1	Ppa1	32.53	10	10	10	56012.9	67785.2	0.904907	1.09509	0.826329	4.83113	4.74829
Q3ULD5	Methylcrotonoyl-CoA carboxylase beta chain, mitochondrial OS=Mus musculus OX=10090 GN=Mccc2 PE=1 SV=1	Mccc2	32.33	15	15	15	55864.2	52987.9	1.02642	0.973576	1.05428	4.72418	4.74713
P40336	Vacuolar protein sorting-associated protein 26A OS=Mus musculus OX=10090 GN=Vps26a PE=1 SV=1	Vps26a	26.91	8	8	8	55834.3	44323.4	1.11493	0.885072	1.2597	4.64663	4.7469
P62862	Ubiquitin-like FUBI-ribosomal protein eS30 fusion protein OS=Mus musculus OX=10090 GN=Fau PE=1 SV=2	Fau	9.02	3	3	3	55809.4	35897.1	1.21713	0.782869	1.5547	4.55506	4.74671
Q921M3	Splicing factor 3B subunit 3 OS=Mus musculus OX=10090 GN=Sf3b3 PE=1 SV=1	Sf3b3	26.05	30	30	30	55731.6	61275.9	0.952616	1.04738	0.909519	4.78729	4.7461
P21300	Aldo-keto reductase family 1 member B7 OS=Mus musculus OX=10090 GN=Akr1b7 PE=1 SV=4	Akr1b7	25	9	6	6	55565.9	22883.8	1.4166	0.583401	2.42818	4.35953	4.74481
P16045	Galectin-1 OS=Mus musculus OX=10090 GN=Lgals1 PE=1 SV=3	Lgals1	39.26	5	5	5	55490.4	53795.3	1.01551	0.984489	1.03151	4.73074	4.74422
P34022	Ran-specific GTPase-activating protein OS=Mus musculus OX=10090 GN=Ranbp1 PE=1 SV=2	Ranbp1	28.57	7	7	7	55182.8	66758.9	0.905069	1.09493	0.826598	4.82451	4.7418
P09671	Superoxide dismutase [Mn], mitochondrial OS=Mus musculus OX=10090 GN=Sod2 PE=1 SV=3	Sod2	17.12	5	5	5	55126.7	24343.5	1.38736	0.612645	2.26453	4.38638	4.74136
Q9CY64	Biliverdin reductase A OS=Mus musculus OX=10090 GN=Blvra PE=1 SV=1	Blvra	38.64	11	11	11	54822.7	32828.6	1.25093	0.749073	1.66997	4.51625	4.73896
Q8BVI4	Dihydropteridine reductase OS=Mus musculus OX=10090 GN=Qdpr PE=1 SV=2	Qdpr	39.83	7	7	7	54820.4	33746.9	1.23794	0.762062	1.62446	4.52823	4.73894
Q7TMK9	Heterogeneous nuclear ribonucleoprotein Q OS=Mus musculus OX=10090 GN=Syncrip PE=1 SV=2	Syncrip	28.57	18	18	18	54473.5	57968.7	0.968916	1.03108	0.939705	4.76319	4.73619
Q9DB20	ATP synthase subunit O, mitochondrial OS=Mus musculus OX=10090 GN=Atp5po PE=1 SV=1	Atp5po	41.78	9	9	9	54191.9	40064.6	1.14988	0.850119	1.35261	4.60276	4.73393
P97429	Annexin A4 OS=Mus musculus OX=10090 GN=Anxa4 PE=1 SV=4	Anxa4	36.05	11	11	11	53906.6	32280.7	1.25092	0.749083	1.66993	4.50894	4.73164
Q9DBL1	Short/branched chain specific acyl-CoA dehydrogenase, mitochondrial OS=Mus musculus OX=10090 GN=Acadsb PE=1 SV=1	Acadsb	25.46	11	11	11	53859.3	27453.6	1.32474	0.675258	1.96183	4.4386	4.73126
Q8BL97	Serine/arginine-rich splicing factor 7 OS=Mus musculus OX=10090 GN=Srsf7 PE=1 SV=1	Srsf7	20.22	6	6	6	53810.6	76925.6	0.823194	1.17681	0.699515	4.88607	4.73087
P43276	Histone H1.5 OS=Mus musculus OX=10090 GN=H1-5 PE=1 SV=2	H1-5	27.8	7	6	6	53638.7	62528.3	0.923476	1.07652	0.857831	4.79608	4.72948
Q8VCM7	Fibrinogen gamma chain OS=Mus musculus OX=10090 GN=Fgg PE=1 SV=1	Fgg	38.07	18	18	18	53632.3	36431.3	1.19099	0.809013	1.47215	4.56147	4.72943
O35945	Aldehyde dehydrogenase, cytosolic 1 OS=Mus musculus OX=10090 GN=Aldh1a7 PE=1 SV=1	Aldh1a7	37.33	19	7	7	53569.7	72680.5	0.848628	1.15137	0.737057	4.86142	4.72892
Q9D0K2	Succinyl-CoA:3-ketoacid coenzyme A transferase 1, mitochondrial OS=Mus musculus OX=10090 GN=Oxct1 PE=1 SV=1	Oxct1	25	12	12	12	53479	41777.4	1.12284	0.877157	1.28009	4.62094	4.72818
Q91V92	ATP-citrate synthase OS=Mus musculus OX=10090 GN=Acly PE=1 SV=1	Acly	31.99	34	34	34	53467.9	109367	0.656713	1.34329	0.488885	5.03889	4.72809
O55131	Septin-7 OS=Mus musculus OX=10090 GN=Septin7 PE=1 SV=1	Septin7	34.4	17	16	14	53442.6	71578.1	0.85494	1.14506	0.746633	4.85478	4.72789
P80313	T-complex protein 1 subunit eta OS=Mus musculus OX=10090 GN=Cct7 PE=1 SV=1	Cct7	36.58	21	21	21	53438.4	91288.1	0.738474	1.26153	0.585382	4.96041	4.72785
Q8CGK3	Lon protease homolog, mitochondrial OS=Mus musculus OX=10090 GN=Lonp1 PE=1 SV=2	Lonp1	23.71	24	24	23	53350.5	53391.3	0.999618	1.00038	0.999236	4.72747	4.72714
P14869	Large ribosomal subunit protein uL10 OS=Mus musculus OX=10090 GN=Rplp0 PE=1 SV=3	Rplp0	22.4	6	6	6	53285.1	52902.5	1.0036	0.996397	1.00723	4.72348	4.72661
Q9CZ13	Cytochrome b-c1 complex subunit 1, mitochondrial OS=Mus musculus OX=10090 GN=Uqcrc1 PE=1 SV=2	Uqcrc1	19.38	10	10	10	53275.5	37606.2	1.17241	0.827586	1.41667	4.57526	4.72653
Q9D8E6	Large ribosomal subunit protein uL4 OS=Mus musculus OX=10090 GN=Rpl4 PE=1 SV=3	Rpl4	35.08	16	16	16	53107.8	77576.2	0.812767	1.18723	0.684589	4.88973	4.72516
Q9D1R9	Large ribosomal subunit protein eL34 OS=Mus musculus OX=10090 GN=Rpl34 PE=1 SV=2	Rpl34	37.61	7	7	7	53056.8	67256.4	0.881978	1.11802	0.788874	4.82773	4.72474
Q9CR16	Peptidyl-prolyl cis-trans isomerase D OS=Mus musculus OX=10090 GN=Ppid PE=1 SV=3	Ppid	40.81	19	19	19	52655.4	69291	0.863583	1.13642	0.759917	4.84068	4.72144
P70349	Adenosine 5'-monophosphoramidase HINT1 OS=Mus musculus OX=10090 GN=Hint1 PE=1 SV=3	Hint1	60.32	7	7	7	52645.4	39329.5	1.14478	0.855222	1.33857	4.59472	4.72136
Q9DBJ1	Phosphoglycerate mutase 1 OS=Mus musculus OX=10090 GN=Pgam1 PE=1 SV=3	Pgam1	31.5	9	9	9	52490.4	32436.1	1.23614	0.763863	1.61827	4.51103	4.72008
Q9D154	Leukocyte elastase inhibitor A OS=Mus musculus OX=10090 GN=Serpinb1a PE=1 SV=1	Serpinb1a	35.88	16	16	16	52272.3	54578	0.978421	1.02158	0.957754	4.73702	4.71827
P31001	Desmin OS=Mus musculus OX=10090 GN=Des PE=1 SV=3	Des	44.14	23	17	17	52224.6	29186.5	1.28298	0.717015	1.78934	4.46518	4.71788
Q7TPR4	Alpha-actinin-1 OS=Mus musculus OX=10090 GN=Actn1 PE=1 SV=1	Actn1	41.37	38	23	18	52056.5	50200.9	1.01815	0.981854	1.03696	4.70071	4.71647
Q8C1B7	Septin-11 OS=Mus musculus OX=10090 GN=Septin11 PE=1 SV=4	Septin11	39.91	16	16	9	51465.3	72239	0.83207	1.16793	0.712431	4.85877	4.71151
Q9CQ19	Myosin regulatory light polypeptide 9 OS=Mus musculus OX=10090 GN=Myl9 PE=1 SV=3	Myl9	48.26	7	7	7	51440.2	62904.7	0.899738	1.10026	0.817748	4.79868	4.7113
Q9QYR9	Acyl-coenzyme A thioesterase 2, mitochondrial OS=Mus musculus OX=10090 GN=Acot2 PE=1 SV=2	Acot2	19.87	10	3	3	51388.7	19561.8	1.44858	0.551421	2.62699	4.29141	4.71087
Q9CR86	Calcium-regulated heat stable protein 1 OS=Mus musculus OX=10090 GN=Carhsp1 PE=1 SV=1	Carhsp1	36.49	5	5	5	51386.3	62220.1	0.904637	1.09536	0.825879	4.79393	4.71085
P03958	Adenosine deaminase OS=Mus musculus OX=10090 GN=Ada PE=1 SV=3	Ada	34.09	11	11	11	51152.7	19764.9	1.4426	0.557405	2.58806	4.29589	4.70887
Q9DBE0	Cysteine sulfinic acid decarboxylase OS=Mus musculus OX=10090 GN=Csad PE=1 SV=1	Csad	23.94	12	12	11	51121.9	41061.6	1.10913	0.890867	1.24501	4.61344	4.70861
P26443	Glutamate dehydrogenase 1, mitochondrial OS=Mus musculus OX=10090 GN=Glud1 PE=1 SV=1	Glud1	39.43	23	23	23	51030.4	45288.9	1.05961	0.940391	1.12677	4.65599	4.70783
Q99J77	Sialic acid synthase OS=Mus musculus OX=10090 GN=Nans PE=1 SV=1	Nans	27.86	10	10	10	50896.2	59542.7	0.921708	1.07829	0.854785	4.77483	4.70669
Q3U1J4	DNA damage-binding protein 1 OS=Mus musculus OX=10090 GN=Ddb1 PE=1 SV=2	Ddb1	27.19	31	31	31	50881.8	67201.1	0.861798	1.1382	0.757157	4.82738	4.70656
P17225	Polypyrimidine tract-binding protein 1 OS=Mus musculus OX=10090 GN=Ptbp1 PE=1 SV=3	Ptbp1	16.22	9	9	9	50548	53277.1	0.973714	1.02629	0.948775	4.72654	4.7037
Q9WVA3	Mitotic checkpoint protein BUB3 OS=Mus musculus OX=10090 GN=Bub3 PE=1 SV=2	Bub3	29.14	9	9	9	50371.1	76271.3	0.795486	1.20451	0.66042	4.88236	4.70218
P47753	F-actin-capping protein subunit alpha-1 OS=Mus musculus OX=10090 GN=Capza1 PE=1 SV=4	Capza1	27.62	7	7	7	50319.8	36568.7	1.15826	0.841739	1.37603	4.56311	4.70174
Q3THK7	GMP synthase [glutamine-hydrolyzing] OS=Mus musculus OX=10090 GN=Gmps PE=1 SV=2	Gmps	27.71	21	21	21	50298.1	73600.6	0.811923	1.18808	0.683393	4.86688	4.70155
O55142	Large ribosomal subunit protein eL33 OS=Mus musculus OX=10090 GN=Rpl35a PE=1 SV=2	Rpl35a	47.27	8	8	8	50199.4	53775.1	0.96561	1.03439	0.933506	4.73058	4.7007
P01867	Immunoglobulin heavy constant gamma 2B OS=Mus musculus OX=10090 GN=Ighg2b PE=1 SV=3	Ighg2b	5.2	3	3	3	50117.2	2811.06	1.89378	0.106222	17.8286	3.44887	4.69999
Q9CX86	Heterogeneous nuclear ribonucleoprotein A0 OS=Mus musculus OX=10090 GN=Hnrnpa0 PE=1 SV=1	Hnrnpa0	28.52	7	7	7	49665.4	42214.9	1.08109	0.918911	1.17649	4.62547	4.69605
Q9WVA4	Transgelin-2 OS=Mus musculus OX=10090 GN=Tagln2 PE=1 SV=4	Tagln2	57.29	12	12	10	49625.5	33774.3	1.19006	0.809937	1.46933	4.52859	4.6957
P47754	F-actin-capping protein subunit alpha-2 OS=Mus musculus OX=10090 GN=Capza2 PE=1 SV=3	Capza2	26.22	6	4	4	49597.8	37640.9	1.13706	0.86294	1.31766	4.57566	4.69546
Q9DC61	Mitochondrial-processing peptidase subunit alpha OS=Mus musculus OX=10090 GN=Pmpca PE=1 SV=1	Pmpca	36.45	21	21	21	49594.9	41275.4	1.09155	0.908446	1.20156	4.61569	4.69544
P97371	Proteasome activator complex subunit 1 OS=Mus musculus OX=10090 GN=Psme1 PE=1 SV=2	Psme1	44.58	11	11	11	49400.6	29396.3	1.25387	0.746128	1.6805	4.46829	4.69373
Q9DCC4	Pyrroline-5-carboxylate reductase 3 OS=Mus musculus OX=10090 GN=Pycr3 PE=1 SV=2	Pycr3	28.47	6	6	6	49388	32869.4	1.20082	0.799184	1.50255	4.51679	4.69362
P62137	Serine/threonine-protein phosphatase PP1-alpha catalytic subunit OS=Mus musculus OX=10090 GN=Ppp1ca PE=1 SV=1	Ppp1ca	32.42	12	12	12	49112.6	46226.3	1.03027	0.969726	1.06244	4.66489	4.69119
P29341	Polyadenylate-binding protein 1 OS=Mus musculus OX=10090 GN=Pabpc1 PE=1 SV=2	Pabpc1	25.79	19	19	19	49056.1	64800.3	0.861719	1.13828	0.757035	4.81158	4.69069
Q91YR9	Prostaglandin reductase 1 OS=Mus musculus OX=10090 GN=Ptgr1 PE=1 SV=2	Ptgr1	25.53	9	9	9	48980.4	18861.1	1.44397	0.556034	2.5969	4.27557	4.69002
Q99KK7	Dipeptidyl peptidase 3 OS=Mus musculus OX=10090 GN=Dpp3 PE=1 SV=2	Dpp3	22.63	17	17	17	48934.8	21981.9	1.38006	0.619936	2.22614	4.34207	4.68962
P51855	Glutathione synthetase OS=Mus musculus OX=10090 GN=Gss PE=1 SV=1	Gss	17.72	10	10	10	48861.9	11720.7	1.61307	0.386933	4.16886	4.06895	4.68897
Q922F4	Tubulin beta-6 chain OS=Mus musculus OX=10090 GN=Tubb6 PE=1 SV=1	Tubb6	23.27	12	6	6	48796.2	60478.6	0.893092	1.10691	0.806834	4.7816	4.68839
P10648	Glutathione S-transferase A2 OS=Mus musculus OX=10090 GN=Gsta2 PE=1 SV=3	Gsta2	24.32	6	5	5	48694.8	24685.3	1.32719	0.672806	1.97262	4.39244	4.68748
P08207	Protein S100-A10 OS=Mus musculus OX=10090 GN=S100a10 PE=1 SV=2	S100a10	29.9	3	3	3	48586.3	71608.4	0.80846	1.19154	0.6785	4.85496	4.68651
P80317	T-complex protein 1 subunit zeta OS=Mus musculus OX=10090 GN=Cct6a PE=1 SV=3	Cct6a	21.85	13	13	13	48576	82691.3	0.740108	1.25989	0.587438	4.91746	4.68642
Q8CDG5	CREB3 regulatory factor OS=Mus musculus OX=10090 GN=Crebrf PE=2 SV=1	Crebrf	1.41	1	1	1	48516.5	12132.7	1.59991	0.400094	3.99882	4.08396	4.68589
Q9JHU9	Inositol-3-phosphate synthase 1 OS=Mus musculus OX=10090 GN=Isyna1 PE=1 SV=1	Isyna1	14	10	10	10	48105.3	77007.3	0.768992	1.23101	0.624685	4.88653	4.68219
Q9R0N0	Galactokinase OS=Mus musculus OX=10090 GN=Galk1 PE=1 SV=2	Galk1	22.96	9	9	9	47990.5	67325.7	0.832329	1.16767	0.712811	4.82818	4.68116
P97461	Small ribosomal subunit protein uS7 OS=Mus musculus OX=10090 GN=Rps5 PE=1 SV=4	Rps5	24.51	7	7	7	47958.9	42653.6	1.05855	0.941451	1.12438	4.62996	4.68087
Q9QUI0	Transforming protein RhoA OS=Mus musculus OX=10090 GN=Rhoa PE=1 SV=1	Rhoa	29.53	7	7	2	47934.7	49767.1	0.981245	1.01876	0.96318	4.69694	4.68065
P62717	Large ribosomal subunit protein eL20 OS=Mus musculus OX=10090 GN=Rpl18a PE=1 SV=1	Rpl18a	48.3	10	10	10	47876.4	60262	0.885465	1.11453	0.794471	4.78004	4.68012
Q99MR8	Methylcrotonoyl-CoA carboxylase subunit alpha, mitochondrial OS=Mus musculus OX=10090 GN=Mccc1 PE=1 SV=2	Mccc1	31.94	22	22	22	47742.2	43204.2	1.0499	0.950102	1.10504	4.63553	4.6789
Q8CHT0	Delta-1-pyrroline-5-carboxylate dehydrogenase, mitochondrial OS=Mus musculus OX=10090 GN=Aldh4a1 PE=1 SV=3	Aldh4a1	22.78	12	12	12	47460.3	22590.9	1.35502	0.644983	2.10086	4.35393	4.67633
P62855	Small ribosomal subunit protein eS26 OS=Mus musculus OX=10090 GN=Rps26 PE=1 SV=3	Rps26	32.17	4	4	4	47457.7	68065.7	0.821612	1.17839	0.697234	4.83293	4.67631
Q9Z0X1	Apoptosis-inducing factor 1, mitochondrial OS=Mus musculus OX=10090 GN=Aifm1 PE=1 SV=1	Aifm1	31.21	17	17	17	47387.9	32968.1	1.17945	0.820551	1.43739	4.51809	4.67567
Q8R4N0	Citramalyl-CoA lyase, mitochondrial OS=Mus musculus OX=10090 GN=Clybl PE=1 SV=2	Clybl	24.56	8	8	8	47376.9	22209.6	1.36167	0.638331	2.13317	4.34654	4.67557
P14131	Small ribosomal subunit protein uS9 OS=Mus musculus OX=10090 GN=Rps16 PE=1 SV=4	Rps16	39.73	7	7	7	47324.6	60154.9	0.880626	1.11937	0.786712	4.77927	4.67509
Q9JHR7	Insulin-degrading enzyme OS=Mus musculus OX=10090 GN=Ide PE=1 SV=1	Ide	29.54	33	33	33	47319.6	31428.9	1.20179	0.798209	1.50561	4.49733	4.67504
P47199	Quinone oxidoreductase OS=Mus musculus OX=10090 GN=Cryz PE=1 SV=1	Cryz	38.37	12	12	12	47310.4	19814	1.40963	0.590367	2.38773	4.29697	4.67496
Q60759	Glutaryl-CoA dehydrogenase, mitochondrial OS=Mus musculus OX=10090 GN=Gcdh PE=1 SV=2	Gcdh	20.55	7	7	7	47238.1	45542.3	1.01828	0.981722	1.03724	4.65841	4.67429
P19253	Large ribosomal subunit protein uL13 OS=Mus musculus OX=10090 GN=Rpl13a PE=1 SV=4	Rpl13a	37.44	8	8	8	47150.7	69145.6	0.810872	1.18913	0.681905	4.83976	4.67349
Q9WTX5	S-phase kinase-associated protein 1 OS=Mus musculus OX=10090 GN=Skp1 PE=1 SV=3	Skp1	37.42	9	9	9	47096.8	58373.1	0.893085	1.10691	0.806824	4.76621	4.67299
Q9DCG9	Multifunctional methyltransferase subunit TRM112-like protein OS=Mus musculus OX=10090 GN=Trmt112 PE=1 SV=1	Trmt112	31.2	3	3	3	46926.2	31516.9	1.19644	0.803561	1.48892	4.49854	4.67142
P62192	26S proteasome regulatory subunit 4 OS=Mus musculus OX=10090 GN=Psmc1 PE=1 SV=1	Psmc1	35	18	17	17	46610.2	60591.1	0.869583	1.13042	0.769258	4.78241	4.66848
Q9D0F9	Phosphoglucomutase-1 OS=Mus musculus OX=10090 GN=Pgm1 PE=1 SV=4	Pgm1	39.5	21	21	21	46557.9	22290	1.35249	0.647514	2.08873	4.34811	4.66799
Q61838	Pregnancy zone protein OS=Mus musculus OX=10090 GN=Pzp PE=1 SV=3	Pzp	16.19	24	24	23	46520.7	13730.3	1.54423	0.45577	3.38818	4.13768	4.66765
Q9WV54	Acid ceramidase OS=Mus musculus OX=10090 GN=Asah1 PE=1 SV=1	Asah1	16.75	9	9	9	46404.2	9641.82	1.65593	0.344068	4.81281	3.98416	4.66656
P08003	Protein disulfide-isomerase A4 OS=Mus musculus OX=10090 GN=Pdia4 PE=1 SV=3	Pdia4	36.83	24	24	24	46401.6	25505.9	1.29059	0.709409	1.81925	4.40664	4.66653
P47911	Large ribosomal subunit protein eL6 OS=Mus musculus OX=10090 GN=Rpl6 PE=1 SV=3	Rpl6	33.45	13	13	13	46388.3	49651.1	0.966026	1.03397	0.934285	4.69593	4.66641
Q6PDN3	Myosin light chain kinase, smooth muscle OS=Mus musculus OX=10090 GN=Mylk PE=1 SV=3	Mylk	15.92	30	30	30	46312.8	57325	0.893743	1.10626	0.807899	4.75834	4.6657
Q9QX60	Deoxyguanosine kinase, mitochondrial OS=Mus musculus OX=10090 GN=Dguok PE=1 SV=3	Dguok	8.3	4	4	4	46208.7	32281.6	1.17744	0.822563	1.43143	4.50896	4.66472
Q8VCT3	Aminopeptidase B OS=Mus musculus OX=10090 GN=Rnpep PE=1 SV=2	Rnpep	25.08	15	15	15	46167.2	44321.8	1.02039	0.979606	1.04164	4.64662	4.66433
O88958	Glucosamine-6-phosphate isomerase 1 OS=Mus musculus OX=10090 GN=Gnpda1 PE=1 SV=3	Gnpda1	39.45	10	10	10	45934.3	28502.6	1.23418	0.765819	1.61158	4.45488	4.66214
Q8BGQ7	Alanine--tRNA ligase, cytoplasmic OS=Mus musculus OX=10090 GN=Aars1 PE=1 SV=1	Aars1	32.33	28	28	28	45835.8	50629.7	0.950305	1.0497	0.905314	4.70441	4.6612
P70441	Na(+)/H(+) exchange regulatory cofactor NHE-RF1 OS=Mus musculus OX=10090 GN=Nherf1 PE=1 SV=3	Nherf1	23.1	8	8	8	45796.3	17725.8	1.4419	0.558099	2.5836	4.24861	4.66083
P35293	Ras-related protein Rab-18 OS=Mus musculus OX=10090 GN=Rab18 PE=1 SV=2	Rab18	26.21	5	5	5	45796	38639.6	1.08476	0.915244	1.18521	4.58703	4.66083
P42932	T-complex protein 1 subunit theta OS=Mus musculus OX=10090 GN=Cct8 PE=1 SV=3	Cct8	56.39	30	30	30	45791.6	80441.4	0.725509	1.27449	0.569254	4.90548	4.66079
P09405	Nucleolin OS=Mus musculus OX=10090 GN=Ncl PE=1 SV=2	Ncl	31.68	23	23	23	45727.7	57335.6	0.887371	1.11263	0.797545	4.75842	4.66018
Q6ZWY3	Small ribosomal subunit protein eS27-like OS=Mus musculus OX=10090 GN=Rps27l PE=1 SV=3	Rps27l	39.29	4	4	4	45668.3	59218.9	0.870808	1.12919	0.771178	4.77246	4.65961
Q4KML4	Costars family protein ABRACL OS=Mus musculus OX=10090 GN=Abracl PE=1 SV=1	Abracl	11.11	1	1	1	45159.6	33441.5	1.14908	0.850917	1.35041	4.52429	4.65475
P49182	Heparin cofactor 2 OS=Mus musculus OX=10090 GN=Serpind1 PE=1 SV=1	Serpind1	14.23	7	7	7	45141.7	13504.9	1.53945	0.460552	3.34262	4.13049	4.65458
Q9DCS2	Methyltransferase-like 26 OS=Mus musculus OX=10090 GN=Mettl26 PE=1 SV=1	Mettl26	39.22	8	8	8	45129.9	34836.2	1.12873	0.871274	1.29549	4.54203	4.65446
Q8CDN6	Thioredoxin-like protein 1 OS=Mus musculus OX=10090 GN=Txnl1 PE=1 SV=3	Txnl1	26.3	7	7	7	45120.8	66049.2	0.811744	1.18826	0.683139	4.81987	4.65438
P19001	Keratin, type I cytoskeletal 19 OS=Mus musculus OX=10090 GN=Krt19 PE=1 SV=1	Krt19	40.94	16	16	15	45039.6	15993.8	1.4759	0.5241	2.81607	4.20395	4.65359
P61205	ADP-ribosylation factor 3 OS=Mus musculus OX=10090 GN=Arf3 PE=2 SV=2	Arf3	36.46	5	3	3	44993.2	32136.6	1.16669	0.833312	1.40006	4.507	4.65315
Q501J6	Probable ATP-dependent RNA helicase DDX17 OS=Mus musculus OX=10090 GN=Ddx17 PE=1 SV=1	Ddx17	40	29	29	28	44970.6	62883.1	0.833919	1.16608	0.715146	4.79853	4.65293
Q9CZY3	Ubiquitin-conjugating enzyme E2 variant 1 OS=Mus musculus OX=10090 GN=Ube2v1 PE=1 SV=1	Ube2v1	43.54	6	6	6	44869.5	55095.2	0.897707	1.10229	0.814399	4.74111	4.65195
P63158	High mobility group protein B1 OS=Mus musculus OX=10090 GN=Hmgb1 PE=1 SV=2	Hmgb1	41.86	11	11	11	44661.1	62745.5	0.831627	1.16837	0.711782	4.79758	4.64993
P23780	Beta-galactosidase OS=Mus musculus OX=10090 GN=Glb1 PE=1 SV=1	Glb1	19.94	11	11	10	44644	14816.7	1.50163	0.49837	3.01309	4.17075	4.64976
O35405	5'-3' exonuclease PLD3 OS=Mus musculus OX=10090 GN=Pld3 PE=1 SV=1	Pld3	13.11	6	6	6	44555.7	15948.7	1.47281	0.527191	2.79369	4.20273	4.6489
P28352	DNA-(apurinic or apyrimidinic site) endonuclease OS=Mus musculus OX=10090 GN=Apex1 PE=1 SV=2	Apex1	23.97	8	8	8	44314.5	56808.9	0.876444	1.12356	0.780063	4.75442	4.64655
Q8CG76	Aflatoxin B1 aldehyde reductase member 2 OS=Mus musculus OX=10090 GN=Akr7a2 PE=1 SV=3	Akr7a2	26.7	10	10	10	44166.5	41996.1	1.02519	0.97481	1.05168	4.62321	4.64509
Q9WV32	Actin-related protein 2/3 complex subunit 1B OS=Mus musculus OX=10090 GN=Arpc1b PE=1 SV=4	Arpc1b	29.57	11	11	11	44122	40668	1.04074	0.959264	1.08493	4.60925	4.64466
Q9CQI6	Coactosin-like protein OS=Mus musculus OX=10090 GN=Cotl1 PE=1 SV=3	Cotl1	34.51	8	8	8	44054.2	23748.8	1.29948	0.700524	1.85501	4.37564	4.64399
Q99L13	3-hydroxyisobutyrate dehydrogenase, mitochondrial OS=Mus musculus OX=10090 GN=Hibadh PE=1 SV=1	Hibadh	25.37	7	7	7	43970	39651.1	1.05165	0.948352	1.10892	4.59826	4.64316
Q9D172	Glutamine amidotransferase-like class 1 domain-containing protein 3, mitochondrial OS=Mus musculus OX=10090 GN=Gatd3 PE=1 SV=1	Gatd3	33.46	9	9	9	43635.3	18313.7	1.40875	0.591251	2.38266	4.26278	4.63984
O55029	Coatomer subunit beta' OS=Mus musculus OX=10090 GN=Copb2 PE=1 SV=2	Copb2	24.09	22	22	22	43554.9	39476.1	1.04912	0.950876	1.10332	4.59633	4.63904
Q3THE2	Myosin regulatory light chain 12B OS=Mus musculus OX=10090 GN=Myl12b PE=1 SV=2	Myl12b	36.63	6	2	2	43455.3	46663.7	0.964398	1.0356	0.931244	4.66898	4.63804
Q9CQQ8	U6 snRNA-associated Sm-like protein LSm7 OS=Mus musculus OX=10090 GN=Lsm7 PE=1 SV=1	Lsm7	15.53	2	2	2	43403.6	29578.6	1.18943	0.81057	1.4674	4.47098	4.63753
Q9R0Q7	Prostaglandin E synthase 3 OS=Mus musculus OX=10090 GN=Ptges3 PE=1 SV=1	Ptges3	23.75	5	5	5	43394.9	47807.2	0.951621	1.04838	0.907706	4.67949	4.63744
Q9QYB1	Chloride intracellular channel protein 4 OS=Mus musculus OX=10090 GN=Clic4 PE=1 SV=3	Clic4	33.2	7	7	7	43370.3	42303.9	1.01245	0.987553	1.02521	4.62638	4.63719
P21981	Protein-glutamine gamma-glutamyltransferase 2 OS=Mus musculus OX=10090 GN=Tgm2 PE=1 SV=4	Tgm2	25.36	18	18	18	43363.8	41535.4	1.02154	0.978464	1.04402	4.61842	4.63713
P16546	Spectrin alpha chain, non-erythrocytic 1 OS=Mus musculus OX=10090 GN=Sptan1 PE=1 SV=4	Sptan1	39.77	97	97	97	43345.3	49291.6	0.935811	1.06419	0.879365	4.69277	4.63694
P25444	Small ribosomal subunit protein uS5 OS=Mus musculus OX=10090 GN=Rps2 PE=1 SV=3	Rps2	28.67	9	9	9	43335.8	55460.8	0.877273	1.12273	0.781377	4.74399	4.63685
P42125	Enoyl-CoA delta isomerase 1, mitochondrial OS=Mus musculus OX=10090 GN=Eci1 PE=1 SV=2	Eci1	28.37	8	8	8	43191.6	43228.7	0.999571	1.00043	0.999142	4.63577	4.6354
Q921F2	TAR DNA-binding protein 43 OS=Mus musculus OX=10090 GN=Tardbp PE=1 SV=1	Tardbp	17.63	8	8	8	43151.3	50678.2	0.919781	1.08022	0.851477	4.70482	4.63499
Q3TW96	UDP-N-acetylhexosamine pyrophosphorylase-like protein 1 OS=Mus musculus OX=10090 GN=Uap1l1 PE=1 SV=1	Uap1l1	33.33	18	18	17	43100.9	24711.7	1.27118	0.728823	1.74415	4.3929	4.63449
Q8CAY6	Acetyl-CoA acetyltransferase, cytosolic OS=Mus musculus OX=10090 GN=Acat2 PE=1 SV=2	Acat2	11.34	6	6	6	43034.6	21720.7	1.32915	0.670855	1.98127	4.33687	4.63382
P62141	Serine/threonine-protein phosphatase PP1-beta catalytic subunit OS=Mus musculus OX=10090 GN=Ppp1cb PE=1 SV=3	Ppp1cb	33.64	11	5	5	42985.4	46649.1	0.959126	1.04087	0.921463	4.66884	4.63332
Q8BG32	26S proteasome non-ATPase regulatory subunit 11 OS=Mus musculus OX=10090 GN=Psmd11 PE=1 SV=3	Psmd11	42.65	19	19	19	42870.9	52084.4	0.90297	1.09703	0.823104	4.71671	4.63216
O88685	26S proteasome regulatory subunit 6A OS=Mus musculus OX=10090 GN=Psmc3 PE=1 SV=2	Psmc3	30.77	13	13	13	42623.8	62715.3	0.809268	1.19073	0.67964	4.79737	4.62965
O88696	ATP-dependent Clp protease proteolytic subunit, mitochondrial OS=Mus musculus OX=10090 GN=Clpp PE=1 SV=1	Clpp	25.37	7	7	7	42560.3	15655.8	1.46215	0.537851	2.7185	4.19468	4.629
Q9QZ88	Vacuolar protein sorting-associated protein 29 OS=Mus musculus OX=10090 GN=Vps29 PE=1 SV=1	Vps29	36.81	6	6	6	42560	21083.3	1.33745	0.662546	2.01866	4.32394	4.629
Q9Z172	Small ubiquitin-related modifier 3 OS=Mus musculus OX=10090 GN=Sumo3 PE=1 SV=1	Sumo3	19.09	2	2	2	42447.8	43016.9	0.993341	1.00666	0.98677	4.63364	4.62786
P17156	Heat shock-related 70 kDa protein 2 OS=Mus musculus OX=10090 GN=Hspa2 PE=1 SV=2	Hspa2	39.02	25	13	13	42369.3	25657.9	1.24566	0.754342	1.65132	4.40922	4.62705
P28665	Murinoglobulin-1 OS=Mus musculus OX=10090 GN=Mug1 PE=1 SV=3	Mug1	12.6	19	19	11	42240.5	28020	1.2024	0.797603	1.50751	4.44747	4.62573
Q922D8	C-1-tetrahydrofolate synthase, cytoplasmic OS=Mus musculus OX=10090 GN=Mthfd1 PE=1 SV=4	Mthfd1	31.34	31	31	30	42233.9	57241.8	0.84913	1.15087	0.737816	4.75771	4.62566
Q9EQ06	Estradiol 17-beta-dehydrogenase 11 OS=Mus musculus OX=10090 GN=Hsd17b11 PE=1 SV=1	Hsd17b11	22.15	7	7	4	42180	18339.8	1.39392	0.606076	2.29992	4.26339	4.62511
Q9CR57	Large ribosomal subunit protein eL14 OS=Mus musculus OX=10090 GN=Rpl14 PE=1 SV=3	Rpl14	31.34	7	7	7	42123.5	54441.8	0.872436	1.12756	0.773735	4.73593	4.62452
Q3TC72	Fumarylacetoacetate hydrolase domain-containing protein 2A OS=Mus musculus OX=10090 GN=Fahd2 PE=1 SV=1	Fahd2	12.78	5	5	5	42094	18754.4	1.38357	0.61643	2.24449	4.2731	4.62422
P56959	RNA-binding protein FUS OS=Mus musculus OX=10090 GN=Fus PE=1 SV=1	Fus	11.78	6	6	6	42020.8	44695.2	0.969159	1.03084	0.940164	4.65026	4.62346
Q80UG5	Septin-9 OS=Mus musculus OX=10090 GN=Septin9 PE=1 SV=1	Septin9	32.59	21	21	20	41973.1	41884	1.00106	0.998937	1.00213	4.62205	4.62297
Q61206	Platelet-activating factor acetylhydrolase IB subunit alpha2 OS=Mus musculus OX=10090 GN=Pafah1b2 PE=1 SV=2	Pafah1b2	7.86	2	2	2	41930.4	44401.8	0.971373	1.02863	0.94434	4.6474	4.62253
Q9R0Y5	Adenylate kinase isoenzyme 1 OS=Mus musculus OX=10090 GN=Ak1 PE=1 SV=1	Ak1	25.26	5	5	5	41666.4	21527.3	1.31869	0.681312	1.93551	4.33299	4.61979
P41105	Large ribosomal subunit protein eL28 OS=Mus musculus OX=10090 GN=Rpl28 PE=1 SV=2	Rpl28	35.04	7	7	7	41473.3	114856	0.530589	1.46941	0.36109	5.06015	4.61777
Q9JK81	MYG1 exonuclease OS=Mus musculus OX=10090 GN=Myg1 PE=1 SV=1	Myg1	28.16	11	11	11	41426.9	38954.4	1.03076	0.96924	1.06347	4.59056	4.61728
Q99KP6	Pre-mRNA-processing factor 19 OS=Mus musculus OX=10090 GN=Prpf19 PE=1 SV=1	Prpf19	23.02	11	11	11	41361.6	50266.3	0.902817	1.09718	0.82285	4.70128	4.6166
P10922	Histone H1.0 OS=Mus musculus OX=10090 GN=H1-0 PE=2 SV=4	H1-0	16.49	4	4	4	41337.9	32186	1.12448	0.875525	1.28434	4.50767	4.61635
Q91YI0	Argininosuccinate lyase OS=Mus musculus OX=10090 GN=Asl PE=1 SV=1	Asl	33.62	18	18	18	41327.5	26597	1.21687	0.783134	1.55384	4.42483	4.61624
P63323	Small ribosomal subunit protein eS12 OS=Mus musculus OX=10090 GN=Rps12 PE=1 SV=3	Rps12	40.15	6	6	6	41321.3	45537.8	0.951456	1.04854	0.907407	4.65837	4.61617
P97494	Glutamate--cysteine ligase catalytic subunit OS=Mus musculus OX=10090 GN=Gclc PE=1 SV=4	Gclc	16.33	11	11	11	40960.8	22770.1	1.28543	0.71457	1.79889	4.35736	4.61237
P97823	Acyl-protein thioesterase 1 OS=Mus musculus OX=10090 GN=Lypla1 PE=1 SV=1	Lypla1	13.91	3	3	3	40950	22456.7	1.29166	0.708338	1.82351	4.35135	4.61225
Q8BP47	Asparagine--tRNA ligase, cytoplasmic OS=Mus musculus OX=10090 GN=NARS1 PE=1 SV=2	NARS1	17.71	10	10	10	40924.5	52231.9	0.878619	1.12138	0.783515	4.71794	4.61198
Q61035	Histidine--tRNA ligase, cytoplasmic OS=Mus musculus OX=10090 GN=Hars1 PE=1 SV=2	Hars1	38.7	22	22	22	40517.4	43920.5	0.959697	1.0403	0.922517	4.64267	4.60764
P57784	U2 small nuclear ribonucleoprotein A' OS=Mus musculus OX=10090 GN=Snrpa1 PE=1 SV=2	Snrpa1	26.67	8	8	8	40466.3	39278.7	1.01489	0.985108	1.03024	4.59416	4.60709
P62281	Small ribosomal subunit protein uS17 OS=Mus musculus OX=10090 GN=Rps11 PE=1 SV=3	Rps11	58.23	13	13	13	40452.6	53156.8	0.864285	1.13572	0.761005	4.72556	4.60695
Q04857	Collagen alpha-1(VI) chain OS=Mus musculus OX=10090 GN=Col6a1 PE=1 SV=1	Col6a1	12.2	13	13	13	40419.5	31384.5	1.12583	0.874171	1.28788	4.49672	4.60659
Q8VDN2	Sodium/potassium-transporting ATPase subunit alpha-1 OS=Mus musculus OX=10090 GN=Atp1a1 PE=1 SV=1	Atp1a1	29.03	31	31	25	40416.6	35915.1	1.05897	0.941027	1.12534	4.55528	4.60656
P45591	Cofilin-2 OS=Mus musculus OX=10090 GN=Cfl2 PE=1 SV=1	Cfl2	42.17	8	6	6	40335.9	35611.2	1.06221	0.93779	1.13267	4.55159	4.60569
Q99LB6	Methionine adenosyltransferase 2 subunit beta OS=Mus musculus OX=10090 GN=Mat2b PE=1 SV=1	Mat2b	27.84	9	9	9	40322.3	49672.5	0.896103	1.1039	0.811763	4.69612	4.60555
Q9JKV1	Proteasomal ubiquitin receptor ADRM1 OS=Mus musculus OX=10090 GN=Adrm1 PE=1 SV=2	Adrm1	6.14	3	3	3	40286	36042.3	1.0556	0.944402	1.11774	4.55681	4.60515
Q8C052	Microtubule-associated protein 1S OS=Mus musculus OX=10090 GN=Map1s PE=1 SV=2	Map1s	16.03	14	14	14	40067.5	46169.8	0.929238	1.07076	0.867829	4.66436	4.60279
P60766	Cell division control protein 42 homolog OS=Mus musculus OX=10090 GN=Cdc42 PE=1 SV=2	Cdc42	28.27	5	4	4	39967.4	48493.3	0.903619	1.09638	0.824184	4.68568	4.60171
Q9D1D4	Transmembrane emp24 domain-containing protein 10 OS=Mus musculus OX=10090 GN=Tmed10 PE=1 SV=1	Tmed10	14.16	3	3	3	39925.1	28548	1.16615	0.833846	1.39853	4.45558	4.60125
Q9CY58	SERPINE1 mRNA-binding protein 1 OS=Mus musculus OX=10090 GN=Serbp1 PE=1 SV=2	Serbp1	38.33	17	17	17	39896	63352.4	0.772816	1.22718	0.629747	4.80176	4.60093
P46638	Ras-related protein Rab-11B OS=Mus musculus OX=10090 GN=Rab11b PE=1 SV=3	Rab11b	36.7	8	8	8	39781.8	24696.8	1.23395	0.766046	1.61081	4.39264	4.59968
P61089	Ubiquitin-conjugating enzyme E2 N OS=Mus musculus OX=10090 GN=Ube2n PE=1 SV=1	Ube2n	30.26	6	6	6	39760.6	31180.6	1.12095	0.879055	1.27517	4.49388	4.59945
O08585	Clathrin light chain A OS=Mus musculus OX=10090 GN=Clta PE=1 SV=2	Clta	18.72	7	7	7	39389.3	33090.6	1.0869	0.913097	1.19035	4.5197	4.59538
O88492	Perilipin-4 OS=Mus musculus OX=10090 GN=Plin4 PE=1 SV=2	Plin4	43.69	21	21	21	39314.6	20776.7	1.3085	0.691504	1.89224	4.31758	4.59455
Q91VC3	Eukaryotic initiation factor 4A-III OS=Mus musculus OX=10090 GN=Eif4a3 PE=1 SV=3	Eif4a3	31.14	16	13	13	39209	54757.1	0.834535	1.16546	0.716053	4.73844	4.59339
A3KMP2	Tetratricopeptide repeat protein 38 OS=Mus musculus OX=10090 GN=Ttc38 PE=1 SV=2	Ttc38	35.05	14	14	14	38846.9	23744.3	1.24129	0.75871	1.63605	4.37556	4.58936
O70370	Cathepsin S OS=Mus musculus OX=10090 GN=Ctss PE=1 SV=2	Ctss	16.47	4	4	4	38733.2	900.867	1.95454	0.0454592	42.9955	2.95466	4.58808
P24288	Branched-chain-amino-acid aminotransferase, cytosolic OS=Mus musculus OX=10090 GN=Bcat1 PE=1 SV=2	Bcat1	17.88	6	6	6	38624.1	20777.5	1.30044	0.69956	1.85894	4.31759	4.58686
Q9Z204	Heterogeneous nuclear ribonucleoproteins C1/C2 OS=Mus musculus OX=10090 GN=Hnrnpc PE=1 SV=1	Hnrnpc	31.63	12	12	11	38594.6	46328.1	0.908935	1.09107	0.833071	4.66584	4.58653
Q91YR1	Twinfilin-1 OS=Mus musculus OX=10090 GN=Twf1 PE=1 SV=2	Twf1	29.14	11	11	7	38519.9	40535.2	0.974508	1.02549	0.950283	4.60783	4.58569
Q99LD8	N(G),N(G)-dimethylarginine dimethylaminohydrolase 2 OS=Mus musculus OX=10090 GN=Ddah2 PE=1 SV=1	Ddah2	32.63	10	10	10	38518.5	34291.9	1.05805	0.941951	1.12325	4.53519	4.58567
Q9CXY6	Interleukin enhancer-binding factor 2 OS=Mus musculus OX=10090 GN=Ilf2 PE=1 SV=1	Ilf2	21.54	8	8	8	38499.5	42174.8	0.954443	1.04556	0.912856	4.62505	4.58546
P07901	Heat shock protein HSP 90-alpha OS=Mus musculus OX=10090 GN=Hsp90aa1 PE=1 SV=4	Hsp90aa1	41.2	34	20	20	38458.1	76407.2	0.669621	1.33038	0.503331	4.88313	4.58499
Q9R1T2	SUMO-activating enzyme subunit 1 OS=Mus musculus OX=10090 GN=Sae1 PE=1 SV=1	Sae1	38.29	16	16	16	38457.7	31966.9	1.09217	0.907833	1.20305	4.5047	4.58498
Q8K354	Carbonyl reductase [NADPH] 3 OS=Mus musculus OX=10090 GN=Cbr3 PE=1 SV=1	Cbr3	38.99	10	9	9	38298.9	17773.1	1.36606	0.633939	2.15488	4.24976	4.58319
Q8BJU0	Small glutamine-rich tetratricopeptide repeat-containing protein alpha OS=Mus musculus OX=10090 GN=Sgta PE=1 SV=2	Sgta	21.27	6	6	6	38186.2	27283.6	1.16653	0.833471	1.3996	4.4359	4.58191
Q3UNZ8	Quinone oxidoreductase-like protein 2 OS=Mus musculus OX=10090 GN=Cryzl2 PE=1 SV=1	Cryzl2	19.14	7	7	7	38098.5	25441.3	1.1992	0.800799	1.49751	4.40554	4.58091
Q68FD5	Clathrin heavy chain 1 OS=Mus musculus OX=10090 GN=Cltc PE=1 SV=3	Cltc	23.28	39	39	39	37841.6	50695.6	0.854818	1.14518	0.746447	4.70497	4.57797
Q8R016	Bleomycin hydrolase OS=Mus musculus OX=10090 GN=Blmh PE=1 SV=1	Blmh	28.13	15	15	15	37805.1	38619.1	0.989349	1.01065	0.978922	4.5868	4.57755
P61161	Actin-related protein 2 OS=Mus musculus OX=10090 GN=Actr2 PE=1 SV=1	Actr2	28.17	11	11	11	37764.2	36773.3	1.01329	0.986706	1.02695	4.56553	4.57708
Q9R1P1	Proteasome subunit beta type-3 OS=Mus musculus OX=10090 GN=Psmb3 PE=1 SV=1	Psmb3	16.1	5	5	5	37635.3	28508.4	1.13799	0.862014	1.32015	4.45497	4.5756
P80318	T-complex protein 1 subunit gamma OS=Mus musculus OX=10090 GN=Cct3 PE=1 SV=1	Cct3	41.83	26	26	26	37451.8	67140.3	0.71615	1.28385	0.557814	4.82698	4.57347
O35955	Proteasome subunit beta type-10 OS=Mus musculus OX=10090 GN=Psmb10 PE=1 SV=1	Psmb10	30.04	8	8	8	37410.9	16380.3	1.39097	0.609033	2.2839	4.21432	4.573
P47915	Large ribosomal subunit protein eL29 OS=Mus musculus OX=10090 GN=Rpl29 PE=1 SV=2	Rpl29	20.62	4	4	4	37356.5	22675.9	1.24454	0.755455	1.64741	4.35556	4.57237
Q8R0Y6	Cytosolic 10-formyltetrahydrofolate dehydrogenase OS=Mus musculus OX=10090 GN=Aldh1l1 PE=1 SV=1	Aldh1l1	34.92	28	28	22	37355.3	37650.9	0.996059	1.00394	0.992149	4.57578	4.57235
Q8BH64	EH domain-containing protein 2 OS=Mus musculus OX=10090 GN=Ehd2 PE=1 SV=1	Ehd2	26.52	16	15	15	37249	42564.1	0.933406	1.06659	0.875127	4.62904	4.57111
P62196	26S proteasome regulatory subunit 8 OS=Mus musculus OX=10090 GN=Psmc5 PE=1 SV=1	Psmc5	40.64	16	15	15	37170.2	55047.1	0.806144	1.19386	0.675244	4.74073	4.57019
Q9JJ59	ABC-type oligopeptide transporter ABCB9 OS=Mus musculus OX=10090 GN=Abcb9 PE=1 SV=1	Abcb9	0.92	1	1	1	37167.2	19945.8	1.30153	0.698468	1.86341	4.29985	4.57016
Q60710	Deoxynucleoside triphosphate triphosphohydrolase SAMHD1 OS=Mus musculus OX=10090 GN=Samhd1 PE=1 SV=3	Samhd1	29.33	19	19	19	37085.5	28800.2	1.12575	0.874247	1.28768	4.4594	4.5692
P61211	ADP-ribosylation factor-like protein 1 OS=Mus musculus OX=10090 GN=Arl1 PE=1 SV=1	Arl1	18.23	3	3	3	36978.4	19526.3	1.30886	0.691139	1.89377	4.29062	4.56795
Q9Z1F9	SUMO-activating enzyme subunit 2 OS=Mus musculus OX=10090 GN=Uba2 PE=1 SV=1	Uba2	28.84	18	18	18	36968.7	29934.3	1.10514	0.894857	1.23499	4.47617	4.56783
Q9CQE1	Protein NipSnap homolog 3B OS=Mus musculus OX=10090 GN=Nipsnap3b PE=1 SV=1	Nipsnap3b	26.32	7	7	7	36961.1	23238	1.22796	0.772038	1.59055	4.3662	4.56774
Q9D358	Low molecular weight phosphotyrosine protein phosphatase OS=Mus musculus OX=10090 GN=Acp1 PE=1 SV=3	Acp1	22.15	5	5	5	36920	18734.8	1.32675	0.67325	1.97066	4.27265	4.56726
Q8R164	Valacyclovir hydrolase OS=Mus musculus OX=10090 GN=Bphl PE=1 SV=1	Bphl	39.18	11	11	11	36916.7	32247.8	1.0675	0.932496	1.14478	4.5085	4.56722
Q8C166	Copine-1 OS=Mus musculus OX=10090 GN=Cpne1 PE=1 SV=1	Cpne1	20.34	12	12	11	36852.9	18687.5	1.32707	0.672934	1.97206	4.27155	4.56647
O35129	Prohibitin-2 OS=Mus musculus OX=10090 GN=Phb2 PE=1 SV=1	Phb2	37.46	11	11	11	36733.4	43040	0.920944	1.07906	0.853471	4.63387	4.56506
Q91W90	Thioredoxin domain-containing protein 5 OS=Mus musculus OX=10090 GN=Txndc5 PE=1 SV=2	Txndc5	18.23	7	7	7	36627.5	46015.3	0.886405	1.11359	0.795985	4.6629	4.56381
Q9QYG0	Protein NDRG2 OS=Mus musculus OX=10090 GN=Ndrg2 PE=1 SV=1	Ndrg2	22.37	7	7	7	36527.7	26145.7	1.16565	0.834348	1.39708	4.4174	4.56262
Q99KQ4	Nicotinamide phosphoribosyltransferase OS=Mus musculus OX=10090 GN=Nampt PE=1 SV=1	Nampt	24.24	12	12	12	36402.5	20736.5	1.27417	0.725826	1.75548	4.31674	4.56113
Q9EQH2	Endoplasmic reticulum aminopeptidase 1 OS=Mus musculus OX=10090 GN=Erap1 PE=1 SV=2	Erap1	21.51	21	21	21	36371.6	15599.9	1.39967	0.600325	2.33153	4.19312	4.56076
Q9WTM5	RuvB-like 2 OS=Mus musculus OX=10090 GN=Ruvbl2 PE=1 SV=3	Ruvbl2	35.85	18	18	18	36281.1	49470.9	0.846187	1.15381	0.733383	4.69435	4.55968
Q9R1S8	Calpain-7 OS=Mus musculus OX=10090 GN=Capn7 PE=2 SV=1	Capn7	8.73	7	7	7	36177.3	29974.5	1.09377	0.906234	1.20694	4.47675	4.55844
Q8K370	Acyl-CoA dehydrogenase family member 10 OS=Mus musculus OX=10090 GN=Acad10 PE=1 SV=1	Acad10	8.61	9	9	9	36171.7	14962.4	1.41478	0.585222	2.41751	4.175	4.55837
P63328	Protein phosphatase 3 catalytic subunit alpha OS=Mus musculus OX=10090 GN=Ppp3ca PE=1 SV=1	Ppp3ca	22.46	12	12	8	36153	33479.7	1.03839	0.961609	1.07985	4.52478	4.55814
Q9CQR4	Acyl-coenzyme A thioesterase 13 OS=Mus musculus OX=10090 GN=Acot13 PE=1 SV=1	Acot13	18.57	3	3	3	36149.9	27757.6	1.13132	0.868681	1.30234	4.44338	4.55811
P10107	Annexin A1 OS=Mus musculus OX=10090 GN=Anxa1 PE=1 SV=2	Anxa1	37.86	15	15	15	36112	14860	1.41693	0.583065	2.43015	4.17202	4.55765
Q922R8	Protein disulfide-isomerase A6 OS=Mus musculus OX=10090 GN=Pdia6 PE=1 SV=3	Pdia6	30	12	12	12	35940.6	66248.7	0.703412	1.29659	0.54251	4.82118	4.55559
Q9WUR2	Enoyl-CoA delta isomerase 2 OS=Mus musculus OX=10090 GN=Eci2 PE=1 SV=2	Eci2	16.88	7	7	7	35901.5	29749.8	1.0937	0.906297	1.20678	4.47348	4.55511
P62858	Small ribosomal subunit protein eS28 OS=Mus musculus OX=10090 GN=Rps28 PE=1 SV=1	Rps28	40.58	3	3	3	35714.9	22604.6	1.2248	0.775199	1.57998	4.3542	4.55285
P06909	Complement factor H OS=Mus musculus OX=10090 GN=Cfh PE=1 SV=2	Cfh	19.53	25	25	25	35601.9	35119.9	1.00682	0.993185	1.01372	4.54555	4.55147
Q8CHP8	Glycerol-3-phosphate phosphatase OS=Mus musculus OX=10090 GN=Pgp PE=1 SV=1	Pgp	23.36	7	7	7	35594.3	36426.4	0.988446	1.01155	0.977157	4.56142	4.55138
P35550	rRNA 2'-O-methyltransferase fibrillarin OS=Mus musculus OX=10090 GN=Fbl PE=1 SV=2	Fbl	32.11	10	10	9	35548.3	43597.3	0.898301	1.1017	0.815378	4.63946	4.55082
P31324	cAMP-dependent protein kinase type II-beta regulatory subunit OS=Mus musculus OX=10090 GN=Prkar2b PE=1 SV=3	Prkar2b	30.77	13	13	13	35523.2	25251.9	1.16901	0.830995	1.40675	4.40229	4.55051
P19096	Fatty acid synthase OS=Mus musculus OX=10090 GN=Fasn PE=1 SV=2	Fasn	27.68	67	67	67	35496.7	128778	0.432163	1.56784	0.275643	5.10984	4.55019
Q91ZJ5	UTP--glucose-1-phosphate uridylyltransferase OS=Mus musculus OX=10090 GN=Ugp2 PE=1 SV=3	Ugp2	26.38	16	16	16	35385.3	29554	1.0898	0.910204	1.19731	4.47062	4.54882
Q9EQU5	Protein SET OS=Mus musculus OX=10090 GN=Set PE=1 SV=1	Set	17.3	5	5	5	35351.9	25039.7	1.17076	0.829244	1.41183	4.39863	4.54841
Q920A5	Retinoid-inducible serine carboxypeptidase OS=Mus musculus OX=10090 GN=Scpep1 PE=1 SV=2	Scpep1	17.26	8	8	8	35309.5	12755.5	1.46924	0.53076	2.76818	4.1057	4.54789
Q91VR5	ATP-dependent RNA helicase DDX1 OS=Mus musculus OX=10090 GN=Ddx1 PE=1 SV=1	Ddx1	33.92	23	23	23	35255.9	45944.4	0.868369	1.13163	0.76736	4.66223	4.54723
Q9Z1Q5	Chloride intracellular channel protein 1 OS=Mus musculus OX=10090 GN=Clic1 PE=1 SV=3	Clic1	25.31	8	8	8	35194.1	42652.5	0.904191	1.09581	0.825136	4.62994	4.54647
Q91V61	Sideroflexin-3 OS=Mus musculus OX=10090 GN=Sfxn3 PE=1 SV=1	Sfxn3	28.66	8	8	8	35123.4	15492	1.38785	0.612146	2.2672	4.19011	4.5456
P26516	26S proteasome non-ATPase regulatory subunit 7 OS=Mus musculus OX=10090 GN=Psmd7 PE=1 SV=2	Psmd7	20.25	7	7	7	35121.6	41107.8	0.921471	1.07853	0.854378	4.61392	4.54557
P62315	Small nuclear ribonucleoprotein Sm D1 OS=Mus musculus OX=10090 GN=Snrpd1 PE=1 SV=1	Snrpd1	37.82	4	4	4	35097.2	43441.1	0.89376	1.10624	0.807926	4.6379	4.54527
P50544	Very long-chain specific acyl-CoA dehydrogenase, mitochondrial OS=Mus musculus OX=10090 GN=Acadvl PE=1 SV=3	Acadvl	35.67	21	21	21	35071.8	27344.3	1.12381	0.876194	1.2826	4.43687	4.54496
O70133	ATP-dependent RNA helicase A OS=Mus musculus OX=10090 GN=Dhx9 PE=1 SV=2	Dhx9	22.83	31	31	31	35019.4	47760.5	0.846085	1.15392	0.733229	4.67907	4.54431
Q8R1G2	Carboxymethylenebutenolidase homolog OS=Mus musculus OX=10090 GN=Cmbl PE=1 SV=1	Cmbl	29.8	7	7	7	34908	24979.8	1.16578	0.83422	1.39745	4.39759	4.54292
P30412	Peptidyl-prolyl cis-trans isomerase C OS=Mus musculus OX=10090 GN=Ppic PE=1 SV=1	Ppic	18.87	4	4	4	34892.3	46873.1	0.853473	1.14653	0.744399	4.67092	4.54273
Q9DCL9	Bifunctional phosphoribosylaminoimidazole carboxylase/phosphoribosylaminoimidazole succinocarboxamide synthetase OS=Mus musculus OX=10090 GN=Paics PE=1 SV=4	Paics	29.65	15	15	15	34865.8	68707.1	0.673261	1.32674	0.507456	4.837	4.5424
O09167	Large ribosomal subunit protein eL21 OS=Mus musculus OX=10090 GN=Rpl21 PE=1 SV=4	Rpl21	27.5	6	6	6	34823.8	40018.7	0.930589	1.06941	0.870188	4.60226	4.54188
O70400	PDZ and LIM domain protein 1 OS=Mus musculus OX=10090 GN=Pdlim1 PE=1 SV=4	Pdlim1	42.81	12	12	12	34820.4	70310.4	0.662421	1.33758	0.495238	4.84702	4.54183
P17918	Proliferating cell nuclear antigen OS=Mus musculus OX=10090 GN=Pcna PE=1 SV=2	Pcna	45.98	12	12	12	34784.7	68801.5	0.671609	1.32839	0.505581	4.8376	4.54139
Q8R574	Phosphoribosyl pyrophosphate synthase-associated protein 2 OS=Mus musculus OX=10090 GN=Prpsap2 PE=1 SV=1	Prpsap2	15.99	6	6	6	34783.4	36513.4	0.975735	1.02426	0.95262	4.56245	4.54137
Q8K157	Galactose mutarotase OS=Mus musculus OX=10090 GN=Galm PE=1 SV=1	Galm	17.84	5	5	5	34742.1	21172.9	1.24268	0.757325	1.64088	4.32578	4.54086
P63028	Translationally-controlled tumor protein OS=Mus musculus OX=10090 GN=Tpt1 PE=1 SV=1	Tpt1	27.91	4	4	4	34736.6	38523.9	0.948304	1.0517	0.90169	4.58573	4.54079
Q9D0M5	Dynein light chain 2, cytoplasmic OS=Mus musculus OX=10090 GN=Dynll2 PE=1 SV=1	Dynll2	33.71	3	3	3	34683.1	27481.6	1.11585	0.884155	1.26205	4.43904	4.54012
Q9Z0S1	3'(2'),5'-bisphosphate nucleotidase 1 OS=Mus musculus OX=10090 GN=Bpnt1 PE=1 SV=2	Bpnt1	39.61	11	11	11	34472.2	26998.4	1.12158	0.878417	1.27682	4.43134	4.53747
Q8BGC4	Prostaglandin reductase-3 OS=Mus musculus OX=10090 GN=Ptgr3 PE=1 SV=1	Ptgr3	32.36	11	11	11	34252.7	27343.5	1.11217	0.887831	1.25268	4.43685	4.53469
P70372	ELAV-like protein 1 OS=Mus musculus OX=10090 GN=Elavl1 PE=1 SV=2	Elavl1	27.61	8	8	8	34249.4	43860.8	0.876951	1.12305	0.780866	4.64208	4.53465
P50396	Rab GDP dissociation inhibitor alpha OS=Mus musculus OX=10090 GN=Gdi1 PE=1 SV=3	Gdi1	29.75	14	8	8	34238.6	34893.3	0.99053	1.00947	0.981237	4.54274	4.53452
O08709	Peroxiredoxin-6 OS=Mus musculus OX=10090 GN=Prdx6 PE=1 SV=3	Prdx6	33.04	8	8	8	34218	26669.5	1.12397	0.876025	1.28304	4.42601	4.53425
O09106	Histone deacetylase 1 OS=Mus musculus OX=10090 GN=Hdac1 PE=1 SV=1	Hdac1	24.48	11	11	11	34214.2	45017.9	0.863645	1.13636	0.760013	4.65339	4.53421
Q921G7	Electron transfer flavoprotein-ubiquinone oxidoreductase, mitochondrial OS=Mus musculus OX=10090 GN=Etfdh PE=1 SV=1	Etfdh	23.7	13	13	13	34138.8	33358	1.01157	0.988432	1.02341	4.5232	4.53325
P68368	Tubulin alpha-4A chain OS=Mus musculus OX=10090 GN=Tuba4a PE=1 SV=1	Tuba4a	22.32	12	2	2	34123	19207.1	1.27969	0.72031	1.77658	4.28346	4.53305
P26039	Talin-1 OS=Mus musculus OX=10090 GN=Tln1 PE=1 SV=2	Tln1	31.92	78	78	67	34091	38524.6	0.938944	1.06106	0.884915	4.58574	4.53264
P58044	Isopentenyl-diphosphate Delta-isomerase 1 OS=Mus musculus OX=10090 GN=Idi1 PE=1 SV=1	Idi1	15.42	5	5	5	34060.9	17687.1	1.31641	0.683586	1.92575	4.24766	4.53226
O88736	3-keto-steroid reductase/17-beta-hydroxysteroid dehydrogenase 7 OS=Mus musculus OX=10090 GN=Hsd17b7 PE=1 SV=1	Hsd17b7	10.18	3	3	3	34053.2	2646.37	1.85578	0.144218	12.8679	3.42265	4.53216
Q60972	Histone-binding protein RBBP4 OS=Mus musculus OX=10090 GN=Rbbp4 PE=1 SV=5	Rbbp4	24.24	12	3	3	33961.8	39420.1	0.925618	1.07438	0.861535	4.59572	4.53099
P35505	Fumarylacetoacetase OS=Mus musculus OX=10090 GN=Fah PE=1 SV=2	Fah	18.38	7	7	7	33847.2	20236.6	1.25166	0.748342	1.67257	4.30614	4.52952
Q9ERE7	LRP chaperone MESD OS=Mus musculus OX=10090 GN=Mesd PE=1 SV=1	Mesd	22.77	5	5	5	33836.9	34786.3	0.986165	1.01383	0.972708	4.54141	4.52939
Q6P5E4	UDP-glucose:glycoprotein glucosyltransferase 1 OS=Mus musculus OX=10090 GN=Uggt1 PE=1 SV=4	Uggt1	17.99	29	29	29	33808.7	27241	1.10758	0.89242	1.2411	4.43522	4.52903
Q3TWW8	Serine/arginine-rich splicing factor 6 OS=Mus musculus OX=10090 GN=Srsf6 PE=1 SV=1	Srsf6	28.91	11	11	11	33807.9	55713.7	0.755302	1.2447	0.606815	4.74596	4.52902
P54775	26S proteasome regulatory subunit 6B OS=Mus musculus OX=10090 GN=Psmc4 PE=1 SV=2	Psmc4	38.76	20	20	20	33789.2	47610.1	0.830209	1.16979	0.709707	4.6777	4.52878
Q3TTY5	Keratin, type II cytoskeletal 2 epidermal OS=Mus musculus OX=10090 GN=Krt2 PE=1 SV=1	Krt2	11.74	11	9	7	33700.7	17511.5	1.31612	0.68388	1.92449	4.24332	4.52764
P21107	Tropomyosin alpha-3 chain OS=Mus musculus OX=10090 GN=Tpm3 PE=1 SV=3	Tpm3	28.77	10	3	3	33696.6	28104.3	1.09049	0.909511	1.19898	4.44877	4.52759
O35459	Delta(3,5)-Delta(2,4)-dienoyl-CoA isomerase, mitochondrial OS=Mus musculus OX=10090 GN=Ech1 PE=1 SV=1	Ech1	22.32	7	7	7	33597.5	37344.3	0.947185	1.05282	0.899669	4.57222	4.52631
Q61768	Kinesin-1 heavy chain OS=Mus musculus OX=10090 GN=Kif5b PE=1 SV=3	Kif5b	34.89	32	32	23	33565.3	35401.1	0.973381	1.02662	0.948143	4.54902	4.52589
P28063	Proteasome subunit beta type-8 OS=Mus musculus OX=10090 GN=Psmb8 PE=1 SV=2	Psmb8	28.99	7	7	7	33546.6	18011.5	1.30131	0.698688	1.86251	4.25555	4.52565
P80315	T-complex protein 1 subunit delta OS=Mus musculus OX=10090 GN=Cct4 PE=1 SV=3	Cct4	30.8	19	19	19	33489.1	58667	0.726791	1.27321	0.570834	4.76839	4.5249
P28798	Progranulin OS=Mus musculus OX=10090 GN=Grn PE=1 SV=2	Grn	12.05	6	6	6	33445.9	16836.8	1.33031	0.669686	1.98648	4.22626	4.52434
O55135	Eukaryotic translation initiation factor 6 OS=Mus musculus OX=10090 GN=Eif6 PE=1 SV=2	Eif6	34.69	6	6	6	33378.1	38620.3	0.92719	1.07281	0.864263	4.58682	4.52346
P10852	Amino acid transporter heavy chain SLC3A2 OS=Mus musculus OX=10090 GN=Slc3a2 PE=1 SV=1	Slc3a2	21.1	10	10	10	33352.1	27964.7	1.08786	0.912138	1.19265	4.44661	4.52312
P99026	Proteasome subunit beta type-4 OS=Mus musculus OX=10090 GN=Psmb4 PE=1 SV=1	Psmb4	24.24	5	5	5	33293	20410.2	1.23989	0.760111	1.63119	4.30985	4.52235
Q9WVJ2	26S proteasome non-ATPase regulatory subunit 13 OS=Mus musculus OX=10090 GN=Psmd13 PE=1 SV=1	Psmd13	35.11	15	15	15	33236.6	42828.5	0.873899	1.1261	0.776039	4.63173	4.52162
Q9CX80	Cytoglobin OS=Mus musculus OX=10090 GN=Cygb PE=1 SV=1	Cygb	38.95	8	8	8	33186.9	19859.6	1.25124	0.748762	1.67108	4.29797	4.52097
P51410	Large ribosomal subunit protein uL6 OS=Mus musculus OX=10090 GN=Rpl9 PE=1 SV=2	Rpl9	25.52	6	6	6	33139.7	49327	0.803711	1.19629	0.671837	4.69308	4.52035
P47964	Large ribosomal subunit protein eL36 OS=Mus musculus OX=10090 GN=Rpl36 PE=1 SV=3	Rpl36	28.57	3	3	3	32977.1	56900.7	0.733821	1.26618	0.579555	4.75512	4.51821
Q06890	Clusterin OS=Mus musculus OX=10090 GN=Clu PE=1 SV=1	Clu	12.05	5	5	5	32673.2	18589.7	1.27473	0.725269	1.7576	4.26927	4.51419
P70697	Uroporphyrinogen decarboxylase OS=Mus musculus OX=10090 GN=Urod PE=1 SV=2	Urod	15.26	5	5	5	32643.1	19944.8	1.24147	0.758532	1.63667	4.29983	4.51379
Q8K284	General transcription factor 3C polypeptide 1 OS=Mus musculus OX=10090 GN=Gtf3c1 PE=1 SV=2	Gtf3c1	6.71	13	13	13	32564.9	46394.1	0.824856	1.17514	0.701919	4.66646	4.51275
Q7TNG5	Echinoderm microtubule-associated protein-like 2 OS=Mus musculus OX=10090 GN=Eml2 PE=1 SV=1	Eml2	17.1	12	12	12	32546.6	24865.3	1.13379	0.866207	1.30892	4.39559	4.51251
Q9DB77	Cytochrome b-c1 complex subunit 2, mitochondrial OS=Mus musculus OX=10090 GN=Uqcrc2 PE=1 SV=1	Uqcrc2	28.48	12	12	12	32545.4	16582.7	1.32492	0.67508	1.96261	4.21966	4.51249
P83940	Elongin-C OS=Mus musculus OX=10090 GN=Eloc PE=1 SV=1	Eloc	47.32	5	5	5	32444.3	38269.3	0.917625	1.08237	0.847789	4.58285	4.51114
P16332	Methylmalonyl-CoA mutase, mitochondrial OS=Mus musculus OX=10090 GN=Mmut PE=1 SV=2	Mmut	28.21	16	16	16	32407.2	34353.2	0.970851	1.02915	0.943353	4.53597	4.51064
Q99NB1	Acetyl-coenzyme A synthetase 2-like, mitochondrial OS=Mus musculus OX=10090 GN=Acss1 PE=1 SV=1	Acss1	18.77	11	11	11	32380.3	7369.22	1.62922	0.370783	4.39399	3.86742	4.51028
Q8VCA8	Secernin-2 OS=Mus musculus OX=10090 GN=Scrn2 PE=1 SV=1	Scrn2	17.18	7	7	7	32378.3	37449	0.927382	1.07262	0.864597	4.57344	4.51025
P61922	4-aminobutyrate aminotransferase, mitochondrial OS=Mus musculus OX=10090 GN=Abat PE=1 SV=1	Abat	34	16	16	16	32260.2	30025.4	1.03588	0.96412	1.07443	4.47749	4.50867
P62743	AP-2 complex subunit sigma OS=Mus musculus OX=10090 GN=Ap2s1 PE=1 SV=1	Ap2s1	26.06	4	4	4	32258.6	54924.5	0.74002	1.25998	0.587326	4.73977	4.50865
P23492	Purine nucleoside phosphorylase OS=Mus musculus OX=10090 GN=Pnp PE=1 SV=2	Pnp	19.38	6	6	6	32226.2	38743.3	0.90817	1.09183	0.831788	4.5882	4.50821
Q9D6Y7	Mitochondrial peptide methionine sulfoxide reductase OS=Mus musculus OX=10090 GN=Msra PE=1 SV=1	Msra	32.62	6	6	6	32193.8	22193.1	1.18388	0.816119	1.45062	4.34622	4.50777
P61222	ATP-binding cassette sub-family E member 1 OS=Mus musculus OX=10090 GN=Abce1 PE=1 SV=1	Abce1	29.05	17	17	17	32118.5	52659.9	0.757705	1.2423	0.609923	4.72148	4.50676
Q9CXT8	Mitochondrial-processing peptidase subunit beta OS=Mus musculus OX=10090 GN=Pmpcb PE=1 SV=1	Pmpcb	25.97	13	13	13	32069.3	31422.8	1.01018	0.989818	1.02057	4.49724	4.50609
Q3UPL0	Protein transport protein Sec31A OS=Mus musculus OX=10090 GN=Sec31a PE=1 SV=2	Sec31a	16.26	22	22	22	31882.9	43809.9	0.842429	1.15757	0.727756	4.64157	4.50356
P50518	V-type proton ATPase subunit E 1 OS=Mus musculus OX=10090 GN=Atp6v1e1 PE=1 SV=2	Atp6v1e1	27.43	7	7	7	31862.1	15344.1	1.34991	0.650088	2.0765	4.18594	4.50327
Q00PI9	Heterogeneous nuclear ribonucleoprotein U-like protein 2 OS=Mus musculus OX=10090 GN=Hnrnpul2 PE=1 SV=2	Hnrnpul2	20.81	16	16	16	31652.9	39292.2	0.892321	1.10768	0.805577	4.59431	4.50041
Q9CY27	Very-long-chain enoyl-CoA reductase OS=Mus musculus OX=10090 GN=Tecr PE=1 SV=1	Tecr	29.87	12	12	12	31590.8	30206.9	1.02239	0.977606	1.04581	4.48011	4.49956
P37040	NADPH--cytochrome P450 reductase OS=Mus musculus OX=10090 GN=Por PE=1 SV=2	Por	18.29	13	13	13	31546.2	23889.2	1.13812	0.861875	1.32052	4.3782	4.49895
P56382	ATP synthase subunit epsilon, mitochondrial OS=Mus musculus OX=10090 GN=Atp5f1e PE=1 SV=2	Atp5f1e	44.23	3	3	3	31469	19141	1.24359	0.756412	1.64406	4.28196	4.49788
Q99JW4	LIM and senescent cell antigen-like-containing domain protein 1 OS=Mus musculus OX=10090 GN=Lims1 PE=1 SV=3	Lims1	32	10	10	10	31462.1	37019.8	0.918844	1.08116	0.849872	4.56843	4.49779
Q9CPU0	Lactoylglutathione lyase OS=Mus musculus OX=10090 GN=Glo1 PE=1 SV=3	Glo1	21.2	7	7	7	31457	20163.3	1.21878	0.781216	1.56011	4.30456	4.49772
Q9CZN7	Serine hydroxymethyltransferase, mitochondrial OS=Mus musculus OX=10090 GN=Shmt2 PE=1 SV=1	Shmt2	36.51	18	18	18	31416	43532.2	0.838339	1.16166	0.721673	4.63881	4.49715
Q99JI4	26S proteasome non-ATPase regulatory subunit 6 OS=Mus musculus OX=10090 GN=Psmd6 PE=1 SV=1	Psmd6	41.65	17	17	17	31391.8	47008.9	0.800804	1.1992	0.667784	4.67218	4.49682
P23198	Chromobox protein homolog 3 OS=Mus musculus OX=10090 GN=Cbx3 PE=1 SV=2	Cbx3	33.88	7	7	7	31283.6	29305.4	1.03265	0.967351	1.0675	4.46695	4.49532
Q60932	Voltage-dependent anion-selective channel protein 1 OS=Mus musculus OX=10090 GN=Vdac1 PE=1 SV=3	Vdac1	18.92	6	6	6	31275.9	23715.1	1.13749	0.862508	1.31882	4.37502	4.49521
Q9CZL5	Pterin-4-alpha-carbinolamine dehydratase 2 OS=Mus musculus OX=10090 GN=Pcbd2 PE=1 SV=2	Pcbd2	26.47	3	3	3	31099.1	17141.1	1.28934	0.710656	1.8143	4.23404	4.49275
Q9JI75	Ribosyldihydronicotinamide dehydrogenase [quinone] OS=Mus musculus OX=10090 GN=Nqo2 PE=1 SV=3	Nqo2	13.42	6	6	6	30969.2	10025	1.51091	0.489094	3.0892	4.00108	4.49093
Q9D8W5	26S proteasome non-ATPase regulatory subunit 12 OS=Mus musculus OX=10090 GN=Psmd12 PE=1 SV=4	Psmd12	24.34	11	11	11	30940.4	37717.8	0.901288	1.09871	0.820313	4.57655	4.49053
Q8C181	Muscleblind-like protein 2 OS=Mus musculus OX=10090 GN=Mbnl2 PE=2 SV=2	Mbnl2	16.62	8	8	8	30937.8	37346.5	0.906147	1.09385	0.828399	4.57225	4.49049
P70404	Isocitrate dehydrogenase [NAD] subunit gamma 1, mitochondrial OS=Mus musculus OX=10090 GN=Idh3g PE=1 SV=1	Idh3g	23.92	7	7	7	30933.4	41595	0.853001	1.147	0.743681	4.61904	4.49043
Q80Y86	Mitogen-activated protein kinase 15 OS=Mus musculus OX=10090 GN=Mapk15 PE=1 SV=1	Mapk15	1.46	1	1	1	30897.2	33602.9	0.958051	1.04195	0.91948	4.52638	4.48992
Q5XJE5	RNA polymerase-associated protein LEO1 OS=Mus musculus OX=10090 GN=Leo1 PE=1 SV=2	Leo1	6.45	4	4	4	30888	41896.3	0.848754	1.15125	0.737249	4.62218	4.48979
P99027	Large ribosomal subunit protein P2 OS=Mus musculus OX=10090 GN=Rplp2 PE=1 SV=3	Rplp2	21.74	2	2	2	30799.1	26934.2	1.06694	0.933056	1.14349	4.4303	4.48854
Q8BIJ6	Isoleucine--tRNA ligase, mitochondrial OS=Mus musculus OX=10090 GN=Iars2 PE=1 SV=1	Iars2	29.35	28	28	28	30755	24421.6	1.11478	0.885216	1.25934	4.38777	4.48792
Q8JZN5	Complex I assembly factor ACAD9, mitochondrial OS=Mus musculus OX=10090 GN=Acad9 PE=1 SV=2	Acad9	27.68	19	19	19	30721.7	25793.1	1.08721	0.912791	1.19108	4.4115	4.48745
A6X935	Inter alpha-trypsin inhibitor, heavy chain 4 OS=Mus musculus OX=10090 GN=Itih4 PE=1 SV=2	Itih4	19.96	18	18	18	30698.8	18961.7	1.23635	0.763653	1.61899	4.27788	4.48712
Q61699	Heat shock protein 105 kDa OS=Mus musculus OX=10090 GN=Hsph1 PE=1 SV=2	Hsph1	32.98	29	27	27	30698.6	65728	0.636725	1.36328	0.467055	4.81775	4.48712
O35522	Proteasome subunit beta type-9 OS=Mus musculus bactrianus OX=35531 GN=Psmb9 PE=1 SV=1	Psmb9	15.98	4	4	4	30566.1	6985.56	1.62795	0.372051	4.37561	3.8442	4.48524
Q61753	D-3-phosphoglycerate dehydrogenase OS=Mus musculus OX=10090 GN=Phgdh PE=1 SV=3	Phgdh	19.14	10	10	10	30530	68201.4	0.618446	1.38155	0.447645	4.83379	4.48473
P54822	Adenylosuccinate lyase OS=Mus musculus OX=10090 GN=Adsl PE=1 SV=2	Adsl	10.54	6	6	6	30495.2	27909.2	1.04428	0.955723	1.09266	4.44575	4.48423
Q9CR68	Cytochrome b-c1 complex subunit Rieske, mitochondrial OS=Mus musculus OX=10090 GN=Uqcrfs1 PE=1 SV=1	Uqcrfs1	33.58	10	10	10	30493.4	21703.6	1.1684	0.831603	1.40499	4.33653	4.48421
P60122	RuvB-like 1 OS=Mus musculus OX=10090 GN=Ruvbl1 PE=1 SV=1	Ruvbl1	22.59	10	10	10	30342.2	38220	0.8851	1.1149	0.793883	4.58229	4.48205
P47811	Mitogen-activated protein kinase 14 OS=Mus musculus OX=10090 GN=Mapk14 PE=1 SV=3	Mapk14	18.33	8	7	7	30284.5	20902.3	1.18329	0.816707	1.44886	4.32019	4.48122
P14685	26S proteasome non-ATPase regulatory subunit 3 OS=Mus musculus OX=10090 GN=Psmd3 PE=1 SV=3	Psmd3	41.32	25	25	25	30271.4	54258.7	0.716228	1.28377	0.557909	4.73447	4.48103
Q9Z2M7	Phosphomannomutase 2 OS=Mus musculus OX=10090 GN=Pmm2 PE=1 SV=1	Pmm2	46.28	13	13	13	30230.9	23032.6	1.13515	0.864855	1.31253	4.36234	4.48045
Q9WV55	Vesicle-associated membrane protein-associated protein A OS=Mus musculus OX=10090 GN=Vapa PE=1 SV=2	Vapa	34.54	10	10	10	30199.4	24740.8	1.09936	0.900645	1.22063	4.39341	4.48
P50429	Arylsulfatase B OS=Mus musculus OX=10090 GN=Arsb PE=1 SV=3	Arsb	13.86	8	8	8	30196	10507.4	1.48371	0.516291	2.87378	4.0215	4.47995
Q64378	Peptidyl-prolyl cis-trans isomerase FKBP5 OS=Mus musculus OX=10090 GN=Fkbp5 PE=1 SV=1	Fkbp5	27.85	14	14	14	30193	51714.9	0.737243	1.26276	0.583836	4.71362	4.47991
Q9CX56	26S proteasome non-ATPase regulatory subunit 8 OS=Mus musculus OX=10090 GN=Psmd8 PE=1 SV=2	Psmd8	18.41	8	8	8	30155.7	29843.3	1.00521	0.994793	1.01047	4.47485	4.47937
Q9CZM2	Large ribosomal subunit protein eL15 OS=Mus musculus OX=10090 GN=Rpl15 PE=1 SV=4	Rpl15	39.71	11	11	11	30063.8	39079.2	0.869612	1.13039	0.769304	4.59195	4.47804
P27659	Large ribosomal subunit protein uL3 OS=Mus musculus OX=10090 GN=Rpl3 PE=1 SV=3	Rpl3	31.27	14	14	14	29979.6	50623.1	0.743886	1.25611	0.592212	4.70435	4.47683
Q99LF4	RNA-splicing ligase RtcB homolog OS=Mus musculus OX=10090 GN=Rtcb PE=1 SV=1	Rtcb	37.82	20	20	20	29937.7	33867.2	0.938414	1.06159	0.883973	4.52978	4.47622
O88487	Cytoplasmic dynein 1 intermediate chain 2 OS=Mus musculus OX=10090 GN=Dync1i2 PE=1 SV=1	Dync1i2	9.8	7	7	7	29912.9	40444.9	0.850308	1.14969	0.739596	4.60686	4.47586
Q3TEA8	Heterochromatin protein 1-binding protein 3 OS=Mus musculus OX=10090 GN=Hp1bp3 PE=1 SV=1	Hp1bp3	18.95	15	15	15	29897.2	25033.7	1.08854	0.911461	1.19428	4.39853	4.47563
P84099	Large ribosomal subunit protein eL19 OS=Mus musculus OX=10090 GN=Rpl19 PE=1 SV=1	Rpl19	17.86	5	5	5	29893	23177.1	1.12655	0.873452	1.28976	4.36506	4.47557
P62331	ADP-ribosylation factor 6 OS=Mus musculus OX=10090 GN=Arf6 PE=1 SV=2	Arf6	21.14	3	3	3	29886.3	34153.6	0.933365	1.06664	0.875056	4.53344	4.47547
Q9CQD1	Ras-related protein Rab-5A OS=Mus musculus OX=10090 GN=Rab5a PE=1 SV=1	Rab5a	32.56	6	3	3	29885.4	19311.8	1.21492	0.785077	1.54752	4.28582	4.47546
P51885	Lumican OS=Mus musculus OX=10090 GN=Lum PE=1 SV=2	Lum	17.75	7	7	7	29831.5	14047.4	1.35972	0.64028	2.12363	4.1476	4.47468
P16675	Lysosomal protective protein OS=Mus musculus OX=10090 GN=Ctsa PE=1 SV=1	Ctsa	18.14	8	8	8	29766.9	10927.4	1.46295	0.537048	2.72406	4.03852	4.47373
Q64737	Trifunctional purine biosynthetic protein adenosine-3 OS=Mus musculus OX=10090 GN=Gart PE=1 SV=3	Gart	24.95	23	23	23	29751.4	44060.1	0.806145	1.19385	0.675246	4.64405	4.47351
Q9Z0N1	Eukaryotic translation initiation factor 2 subunit 3, X-linked OS=Mus musculus OX=10090 GN=Eif2s3x PE=1 SV=2	Eif2s3x	40.89	19	19	19	29721.1	46368.4	0.781214	1.21879	0.640977	4.66622	4.47306
P17710	Hexokinase-1 OS=Mus musculus OX=10090 GN=Hk1 PE=1 SV=3	Hk1	27.62	26	26	20	29615.7	24828.8	1.08792	0.912077	1.1928	4.39496	4.47152
P62082	Small ribosomal subunit protein eS7 OS=Mus musculus OX=10090 GN=Rps7 PE=1 SV=1	Rps7	17.53	4	4	4	29608.3	28264	1.02323	0.976771	1.04756	4.45123	4.47141
Q9R190	Metastasis-associated protein MTA2 OS=Mus musculus OX=10090 GN=Mta2 PE=1 SV=1	Mta2	32.04	21	21	21	29497.8	36900.1	0.888516	1.11148	0.799396	4.56703	4.46979
Q99MN1	Lysine--tRNA ligase OS=Mus musculus OX=10090 GN=Kars1 PE=1 SV=1	Kars1	23.53	17	17	17	29481.6	40180.7	0.846415	1.15359	0.733725	4.60402	4.46955
P46935	E3 ubiquitin-protein ligase NEDD4 OS=Mus musculus OX=10090 GN=Nedd4 PE=1 SV=3	Nedd4	26.38	26	26	26	29464.3	43803.8	0.804287	1.19571	0.672643	4.64151	4.4693
Q3TJD7	PDZ and LIM domain protein 7 OS=Mus musculus OX=10090 GN=Pdlim7 PE=1 SV=1	Pdlim7	29.54	12	12	12	29447.8	27019.3	1.04301	0.956993	1.08988	4.43167	4.46905
Q8BH69	Selenide, water dikinase 1 OS=Mus musculus OX=10090 GN=Sephs1 PE=1 SV=1	Sephs1	5.1	2	2	2	29376.8	32063.7	0.956268	1.04373	0.916201	4.50601	4.468
P62267	Small ribosomal subunit protein uS12 OS=Mus musculus OX=10090 GN=Rps23 PE=1 SV=3	Rps23	30.07	6	6	6	29375.2	50576.6	0.734823	1.26518	0.580806	4.70395	4.46798
P28654	Decorin OS=Mus musculus OX=10090 GN=Dcn PE=1 SV=1	Dcn	26.84	9	9	8	29331.5	17245.8	1.25948	0.740524	1.70079	4.23668	4.46733
Q3UFY7	7-methylguanosine phosphate-specific 5'-nucleotidase OS=Mus musculus OX=10090 GN=Nt5c3b PE=1 SV=3	Nt5c3b	22	6	6	6	29311.1	43454.6	0.80563	1.19437	0.674522	4.63804	4.46703
Q9JKX6	ADP-sugar pyrophosphatase OS=Mus musculus OX=10090 GN=Nudt5 PE=1 SV=1	Nudt5	22.94	4	4	4	29215.8	58460.2	0.666449	1.33355	0.499755	4.76686	4.46562
P56395	Cytochrome b5 OS=Mus musculus OX=10090 GN=Cyb5a PE=1 SV=2	Cyb5a	47.76	5	5	5	29193	23313	1.11199	0.888013	1.25222	4.3676	4.46528
P80316	T-complex protein 1 subunit epsilon OS=Mus musculus OX=10090 GN=Cct5 PE=1 SV=1	Cct5	31.42	21	21	21	29158.9	49223.5	0.744017	1.25598	0.592378	4.69217	4.46477
Q9CSU0	Regulation of nuclear pre-mRNA domain-containing protein 1B OS=Mus musculus OX=10090 GN=Rprd1b PE=1 SV=2	Rprd1b	19.63	6	6	6	29144.5	22537.5	1.12784	0.872161	1.29316	4.35291	4.46456
Q9Z0M5	Lysosomal acid lipase/cholesteryl ester hydrolase OS=Mus musculus OX=10090 GN=Lipa PE=1 SV=2	Lipa	8.06	4	4	4	29130.7	4152.49	1.75048	0.249525	7.01524	3.61831	4.46435
Q91V76	Ester hydrolase C11orf54 homolog OS=Mus musculus OX=10090 PE=1 SV=1	--	15.24	7	7	7	29000.5	22885.2	1.11786	0.882139	1.26722	4.35955	4.46241
Q9DBG3	AP-2 complex subunit beta OS=Mus musculus OX=10090 GN=Ap2b1 PE=1 SV=1	Ap2b1	24.76	23	23	12	28996.6	40486.8	0.834634	1.16537	0.716199	4.60731	4.46235
P56546	C-terminal-binding protein 2 OS=Mus musculus OX=10090 GN=Ctbp2 PE=1 SV=2	Ctbp2	21.35	9	9	9	28994.4	29450.4	0.992198	1.0078	0.984516	4.46909	4.46231
Q8QZS1	3-hydroxyisobutyryl-CoA hydrolase, mitochondrial OS=Mus musculus OX=10090 GN=Hibch PE=1 SV=1	Hibch	33.51	12	12	12	28993.6	27289.6	1.03028	0.969725	1.06244	4.436	4.4623
Q9EQK5	Major vault protein OS=Mus musculus OX=10090 GN=Mvp PE=1 SV=4	Mvp	26.13	22	22	22	28988.7	21174.9	1.15577	0.844234	1.36901	4.32582	4.46223
Q07076	Annexin A7 OS=Mus musculus OX=10090 GN=Anxa7 PE=1 SV=2	Anxa7	27.21	13	13	13	28975.3	23136.6	1.11204	0.887958	1.25236	4.3643	4.46203
Q920E5	Farnesyl pyrophosphate synthase OS=Mus musculus OX=10090 GN=Fdps PE=1 SV=1	Fdps	26.63	12	12	12	28871.4	23927.8	1.09363	0.90637	1.2066	4.3789	4.46047
P62874	Guanine nucleotide-binding protein G(I)/G(S)/G(T) subunit beta-1 OS=Mus musculus OX=10090 GN=Gnb1 PE=1 SV=3	Gnb1	21.76	7	2	2	28797.9	18832.6	1.20922	0.790779	1.52915	4.27491	4.45936
Q64669	NAD(P)H dehydrogenase [quinone] 1 OS=Mus musculus OX=10090 GN=Nqo1 PE=1 SV=3	Nqo1	24.82	9	9	9	28753.1	4572.95	1.72556	0.274437	6.28765	3.6602	4.45868
Q99K51	Plastin-3 OS=Mus musculus OX=10090 GN=Pls3 PE=1 SV=3	Pls3	30	18	13	12	28654.5	30142.9	0.974686	1.02531	0.950622	4.47919	4.45719
Q62426	Cystatin-B OS=Mus musculus OX=10090 GN=Cstb PE=1 SV=1	Cstb	51.02	5	5	5	28619.2	12948.3	1.377	0.623001	2.21027	4.11221	4.45666
O54962	Barrier-to-autointegration factor OS=Mus musculus OX=10090 GN=Banf1 PE=1 SV=1	Banf1	44.94	4	4	4	28535.5	15568.5	1.29401	0.70599	1.8329	4.19225	4.45539
Q9CZX8	Small ribosomal subunit protein eS19 OS=Mus musculus OX=10090 GN=Rps19 PE=1 SV=3	Rps19	37.93	7	7	7	28533.2	35642.6	0.88922	1.11078	0.800536	4.55197	4.45535
Q9D0R2	Threonine--tRNA ligase 1, cytoplasmic OS=Mus musculus OX=10090 GN=Tars1 PE=1 SV=2	Tars1	27.01	20	20	20	28512.3	37024.6	0.870114	1.12989	0.770091	4.56849	4.45503
Q8K4Z3	NAD(P)H-hydrate epimerase OS=Mus musculus OX=10090 GN=Naxe PE=1 SV=1	Naxe	17.02	6	6	6	28401.2	11453.4	1.42524	0.574759	2.47972	4.05893	4.45334
Q8JZK9	Hydroxymethylglutaryl-CoA synthase, cytoplasmic OS=Mus musculus OX=10090 GN=Hmgcs1 PE=1 SV=1	Hmgcs1	25.38	13	11	11	28366.9	24090.9	1.08151	0.918487	1.17749	4.38185	4.45281
Q99L47	Hsc70-interacting protein OS=Mus musculus OX=10090 GN=St13 PE=1 SV=1	St13	30.46	11	11	11	28256.5	39171.6	0.838122	1.16188	0.721352	4.59297	4.45112
O54734	Dolichyl-diphosphooligosaccharide--protein glycosyltransferase 48 kDa subunit OS=Mus musculus OX=10090 GN=Ddost PE=1 SV=2	Ddost	17.46	7	7	7	28248.4	26650.4	1.02911	0.970892	1.05996	4.4257	4.45099
O70423	Membrane primary amine oxidase OS=Mus musculus OX=10090 GN=Aoc3 PE=1 SV=3	Aoc3	13.86	10	10	8	28186.3	26391.8	1.03288	0.967121	1.06799	4.42147	4.45004
Q9R0X4	Acyl-coenzyme A thioesterase 9, mitochondrial OS=Mus musculus OX=10090 GN=Acot9 PE=1 SV=1	Acot9	26.42	12	12	12	28175.2	30307.2	0.963545	1.03646	0.929654	4.48155	4.44987
Q62167	ATP-dependent RNA helicase DDX3X OS=Mus musculus OX=10090 GN=Ddx3x PE=1 SV=3	Ddx3x	27.34	18	17	4	28153.9	37996.9	0.851204	1.1488	0.740953	4.57975	4.44954
Q8BWY3	Eukaryotic peptide chain release factor subunit 1 OS=Mus musculus OX=10090 GN=Etf1 PE=1 SV=4	Etf1	28.83	12	12	12	28093.2	35294.5	0.886393	1.11361	0.795965	4.54771	4.4486
Q9DBC7	cAMP-dependent protein kinase type I-alpha regulatory subunit OS=Mus musculus OX=10090 GN=Prkar1a PE=1 SV=3	Prkar1a	22.83	9	9	9	27871.9	23169.6	1.09213	0.907873	1.20295	4.36492	4.44517
P45878	Peptidyl-prolyl cis-trans isomerase FKBP2 OS=Mus musculus OX=10090 GN=Fkbp2 PE=1 SV=1	Fkbp2	24.29	4	4	4	27819.6	17736.3	1.22134	0.778661	1.56851	4.24886	4.44435
Q9DAR7	m7GpppX diphosphatase OS=Mus musculus OX=10090 GN=Dcps PE=1 SV=1	Dcps	15.09	7	7	7	27813.9	14851.7	1.30381	0.696191	1.87278	4.17178	4.44426
O70492	Sorting nexin-3 OS=Mus musculus OX=10090 GN=Snx3 PE=1 SV=3	Snx3	48.77	9	7	7	27767.8	20626.7	1.14756	0.85244	1.34621	4.31443	4.44354
O54724	Caveolae-associated protein 1 OS=Mus musculus OX=10090 GN=Cavin1 PE=1 SV=1	Cavin1	18.11	8	8	8	27731.5	37282.6	0.853092	1.14691	0.743819	4.57151	4.44297
Q9D8X1	Copper homeostasis protein cutC homolog OS=Mus musculus OX=10090 GN=Cutc PE=1 SV=1	Cutc	18.75	5	5	5	27697.9	15698.4	1.27651	0.72349	1.76438	4.19586	4.44245
Q99P72	Reticulon-4 OS=Mus musculus OX=10090 GN=Rtn4 PE=1 SV=2	Rtn4	5.94	4	4	4	27637.7	15596.2	1.27852	0.72148	1.77208	4.19302	4.4415
Q6IRU2	Tropomyosin alpha-4 chain OS=Mus musculus OX=10090 GN=Tpm4 PE=1 SV=3	Tpm4	37.9	12	10	10	27605.7	27825.8	0.996029	1.00397	0.99209	4.44445	4.441
P97930	Thymidylate kinase OS=Mus musculus OX=10090 GN=Dtymk PE=1 SV=2	Dtymk	38.68	8	8	8	27581.9	34593	0.887236	1.11276	0.797326	4.53899	4.44062
Q922Y1	UBX domain-containing protein 1 OS=Mus musculus OX=10090 GN=Ubxn1 PE=1 SV=1	Ubxn1	17.85	6	6	6	27574.7	17541.9	1.22237	0.777625	1.57193	4.24408	4.44051
Q8K1Z0	Ubiquinone biosynthesis protein COQ9, mitochondrial OS=Mus musculus OX=10090 GN=Coq9 PE=1 SV=1	Coq9	10.86	4	4	4	27558.2	10340	1.45433	0.545672	2.6652	4.01452	4.44025
Q62425	Cytochrome c oxidase subunit NDUFA4 OS=Mus musculus OX=10090 GN=Ndufa4 PE=1 SV=2	Ndufa4	21.95	2	2	2	27535.5	23285.4	1.08363	0.916371	1.18252	4.36708	4.43989
Q9EQ80	NIF3-like protein 1 OS=Mus musculus OX=10090 GN=Nif3l1 PE=1 SV=4	Nif3l1	17.02	7	7	7	27452.5	33728.2	0.897424	1.10258	0.813933	4.52799	4.43858
Q91WU5	Arsenite methyltransferase OS=Mus musculus OX=10090 GN=As3mt PE=1 SV=2	As3mt	43.62	15	15	15	27431.6	15480.7	1.2785	0.721504	1.77199	4.18979	4.43825
Q9JIF0	Protein arginine N-methyltransferase 1 OS=Mus musculus OX=10090 GN=Prmt1 PE=1 SV=1	Prmt1	29.65	12	12	12	27336.5	35794.1	0.86603	1.13397	0.763715	4.55381	4.43674
Q9R0H0	Peroxisomal acyl-coenzyme A oxidase 1 OS=Mus musculus OX=10090 GN=Acox1 PE=1 SV=5	Acox1	25.11	15	15	15	27318.9	24025.5	1.06414	0.935857	1.13708	4.38067	4.43646
Q05793	Basement membrane-specific heparan sulfate proteoglycan core protein OS=Mus musculus OX=10090 GN=Hspg2 PE=1 SV=1	Hspg2	12.57	43	43	43	27300.9	17210.9	1.22668	0.773319	1.58626	4.2358	4.43618
Q8BKZ9	Pyruvate dehydrogenase protein X component, mitochondrial OS=Mus musculus OX=10090 GN=Pdhx PE=1 SV=1	Pdhx	17.56	8	8	8	27209	27917.7	0.987144	1.01286	0.974615	4.44588	4.43471
P70271	PDZ and LIM domain protein 4 OS=Mus musculus OX=10090 GN=Pdlim4 PE=1 SV=3	Pdlim4	32.12	10	10	10	27122.4	12234.6	1.37828	0.621724	2.21686	4.08759	4.43333
P97384	Annexin A11 OS=Mus musculus OX=10090 GN=Anxa11 PE=1 SV=2	Anxa11	18.69	9	9	9	27111.5	10801.9	1.43018	0.56982	2.50988	4.0335	4.43315
Q8JZU2	Tricarboxylate transport protein, mitochondrial OS=Mus musculus OX=10090 GN=Slc25a1 PE=1 SV=1	Slc25a1	22.83	8	8	8	27066.8	33340.4	0.896145	1.10386	0.811832	4.52297	4.43244
Q9Z2N8	Actin-like protein 6A OS=Mus musculus OX=10090 GN=Actl6a PE=1 SV=2	Actl6a	27.51	9	9	9	26912.1	30399.3	0.939153	1.06085	0.885287	4.48286	4.42995
Q60715	Prolyl 4-hydroxylase subunit alpha-1 OS=Mus musculus OX=10090 GN=P4ha1 PE=1 SV=2	P4ha1	29.96	15	15	15	26862.6	28793.3	0.96531	1.03469	0.932946	4.45929	4.42915
P12382	ATP-dependent 6-phosphofructokinase, liver type OS=Mus musculus OX=10090 GN=Pfkl PE=1 SV=4	Pfkl	18.97	16	16	16	26848.1	36498.5	0.847657	1.15234	0.735595	4.56228	4.42891
Q8K0D5	Elongation factor G, mitochondrial OS=Mus musculus OX=10090 GN=Gfm1 PE=1 SV=1	Gfm1	23.83	19	19	19	26833	19716.3	1.15289	0.847115	1.36096	4.29483	4.42867
Q9CQM9	Glutaredoxin-3 OS=Mus musculus OX=10090 GN=Glrx3 PE=1 SV=1	Glrx3	24.04	7	7	7	26808.3	33825.5	0.884269	1.11573	0.792547	4.52924	4.42827
Q9D7J9	Enoyl-CoA hydratase domain-containing protein 3, mitochondrial OS=Mus musculus OX=10090 GN=Echdc3 PE=1 SV=1	Echdc3	23	6	6	6	26799.1	7515.74	1.56195	0.438046	3.56573	3.87597	4.42812
P61255	Large ribosomal subunit protein uL24 OS=Mus musculus OX=10090 GN=Rpl26 PE=1 SV=1	Rpl26	46.21	11	11	11	26790.8	35496.2	0.860237	1.13976	0.754751	4.55018	4.42799
O35658	Complement component 1 Q subcomponent-binding protein, mitochondrial OS=Mus musculus OX=10090 GN=C1qbp PE=1 SV=1	C1qbp	10.07	2	2	2	26770.8	14772.6	1.28881	0.711189	1.81219	4.16946	4.42766
Q8R0F6	Integrin-linked kinase-associated serine/threonine phosphatase 2C OS=Mus musculus OX=10090 GN=Ilkap PE=1 SV=1	Ilkap	21.17	8	8	8	26761.9	25149.7	1.03106	0.968943	1.0641	4.40053	4.42752
P29416	Beta-hexosaminidase subunit alpha OS=Mus musculus OX=10090 GN=Hexa PE=1 SV=2	Hexa	8.14	4	4	4	26678.5	5230.38	1.67217	0.327832	5.10068	3.71853	4.42616
P50171	(3R)-3-hydroxyacyl-CoA dehydrogenase OS=Mus musculus OX=10090 GN=Hsd17b8 PE=1 SV=2	Hsd17b8	35.52	7	7	7	26640.6	27853.6	0.977741	1.02226	0.956451	4.44488	4.42554
Q9DBR7	Protein phosphatase 1 regulatory subunit 12A OS=Mus musculus OX=10090 GN=Ppp1r12a PE=1 SV=2	Ppp1r12a	24.78	25	25	25	26561.7	48111.3	0.711414	1.28859	0.552089	4.68225	4.42426
Q9WV02	RNA-binding motif protein, X chromosome OS=Mus musculus OX=10090 GN=Rbmx PE=1 SV=1	Rbmx	22.76	9	9	1	26536.9	38835.9	0.811864	1.18814	0.683308	4.58923	4.42385
Q9Z2Y8	Pyridoxal phosphate homeostasis protein OS=Mus musculus OX=10090 GN=Plpbp PE=1 SV=1	Plpbp	25.55	6	6	6	26492.6	12539.7	1.35747	0.642529	2.1127	4.09829	4.42312
O08997	Copper transport protein ATOX1 OS=Mus musculus OX=10090 GN=Atox1 PE=1 SV=1	Atox1	32.35	3	3	3	26491.1	18352.7	1.18148	0.818517	1.44344	4.2637	4.4231
Q8BH61	Coagulation factor XIII A chain OS=Mus musculus OX=10090 GN=F13a1 PE=1 SV=3	F13a1	19.67	13	13	13	26480	32936.1	0.891341	1.10866	0.803981	4.51767	4.42292
Q9CQE8	RNA transcription, translation and transport factor protein OS=Mus musculus OX=10090 GN=RTRAF PE=1 SV=1	RTRAF	18.03	5	5	5	26471.5	18230.3	1.18436	0.815641	1.45206	4.26079	4.42278
Q64133	Amine oxidase [flavin-containing] A OS=Mus musculus OX=10090 GN=Maoa PE=1 SV=3	Maoa	17.11	10	10	10	26419.2	16488.3	1.23145	0.768551	1.6023	4.21718	4.42192
O35737	Heterogeneous nuclear ribonucleoprotein H OS=Mus musculus OX=10090 GN=Hnrnph1 PE=1 SV=3	Hnrnph1	23.83	9	8	8	26394.4	33106.7	0.88719	1.11281	0.797253	4.51992	4.42151
P00405	Cytochrome c oxidase subunit 2 OS=Mus musculus OX=10090 GN=Mtco2 PE=1 SV=1	Mtco2	7.49	2	2	2	26365.9	24882.9	1.02894	0.971063	1.0596	4.3959	4.42104
P97470	Serine/threonine-protein phosphatase 4 catalytic subunit OS=Mus musculus OX=10090 GN=Ppp4c PE=1 SV=2	Ppp4c	9.77	4	4	4	26329.9	23655.6	1.0535	0.946498	1.11305	4.37393	4.42045
Q8BWF0	Succinate-semialdehyde dehydrogenase, mitochondrial OS=Mus musculus OX=10090 GN=Aldh5a1 PE=1 SV=1	Aldh5a1	24.28	11	11	11	26304.7	16037	1.2425	0.757504	1.64025	4.20512	4.42003
Q8K183	Pyridoxal kinase OS=Mus musculus OX=10090 GN=Pdxk PE=1 SV=1	Pdxk	20.51	6	6	6	26247	14798.6	1.27892	0.721081	1.77361	4.17022	4.41908
P19783	Cytochrome c oxidase subunit 4 isoform 1, mitochondrial OS=Mus musculus OX=10090 GN=Cox4i1 PE=1 SV=2	Cox4i1	35.5	6	6	6	26240.6	23280.4	1.05978	0.940223	1.12715	4.36699	4.41897
P08030	Adenine phosphoribosyltransferase OS=Mus musculus OX=10090 GN=Aprt PE=1 SV=2	Aprt	21.67	3	3	3	26225.2	19990	1.13492	0.865083	1.31192	4.30081	4.41872
Q8VBW6	NEDD8-activating enzyme E1 regulatory subunit OS=Mus musculus OX=10090 GN=Nae1 PE=1 SV=1	Nae1	17.6	9	9	9	26212.4	22608.2	1.07383	0.926175	1.15942	4.35427	4.41851
P53994	Ras-related protein Rab-2A OS=Mus musculus OX=10090 GN=Rab2a PE=1 SV=1	Rab2a	46.23	8	8	8	26207.3	17895.9	1.18845	0.811547	1.46443	4.25275	4.41842
O70475	UDP-glucose 6-dehydrogenase OS=Mus musculus OX=10090 GN=Ugdh PE=1 SV=1	Ugdh	27.79	13	13	13	26190.3	27305.9	0.979146	1.02085	0.959144	4.43626	4.41814
Q62446	Peptidyl-prolyl cis-trans isomerase FKBP3 OS=Mus musculus OX=10090 GN=Fkbp3 PE=1 SV=2	Fkbp3	27.23	7	7	7	26158.6	27945.5	0.966973	1.03303	0.936058	4.44631	4.41761
O08810	116 kDa U5 small nuclear ribonucleoprotein component OS=Mus musculus OX=10090 GN=Eftud2 PE=1 SV=1	Eftud2	24	26	25	25	26149.5	40424.3	0.785579	1.21442	0.646876	4.60664	4.41746
P28653	Biglycan OS=Mus musculus OX=10090 GN=Bgn PE=1 SV=1	Bgn	12.2	5	4	4	26118.4	9783.12	1.455	0.544998	2.66974	3.99048	4.41695
Q99J99	3-mercaptopyruvate sulfurtransferase OS=Mus musculus OX=10090 GN=Mpst PE=1 SV=4	Mpst	25.25	8	8	8	26015.9	13722.4	1.30936	0.690639	1.89587	4.13743	4.41524
O08738	Caspase-6 OS=Mus musculus OX=10090 GN=Casp6 PE=1 SV=1	Casp6	30.43	10	10	10	25992.6	37007.6	0.825159	1.17484	0.702358	4.56829	4.41485
Q5XJY5	Coatomer subunit delta OS=Mus musculus OX=10090 GN=Arcn1 PE=1 SV=2	Arcn1	36.01	18	18	18	25988	33459.9	0.874312	1.12569	0.776691	4.52452	4.41477
Q8BGS2	BolA-like protein 2 OS=Mus musculus OX=10090 GN=Bola2 PE=1 SV=1	Bola2	43.02	3	3	3	25956.7	32993.6	0.88063	1.11937	0.786719	4.51843	4.41425
O55022	Membrane-associated progesterone receptor component 1 OS=Mus musculus OX=10090 GN=Pgrmc1 PE=1 SV=4	Pgrmc1	25.13	7	7	7	25917	18918.5	1.15609	0.843907	1.36993	4.27689	4.41358
O35098	Dihydropyrimidinase-related protein 4 OS=Mus musculus OX=10090 GN=Dpysl4 PE=1 SV=1	Dpysl4	20.98	10	9	9	25909.4	9226.73	1.4748	0.525199	2.80808	3.96505	4.41346
Q99KJ8	Dynactin subunit 2 OS=Mus musculus OX=10090 GN=Dctn2 PE=1 SV=3	Dctn2	18.91	7	7	7	25894.3	20676.6	1.11204	0.887962	1.25235	4.31548	4.4132
P62900	Large ribosomal subunit protein eL31 OS=Mus musculus OX=10090 GN=Rpl31 PE=1 SV=1	Rpl31	28.8	5	5	5	25869.6	36904.8	0.824209	1.17579	0.700982	4.56708	4.41279
P50516	V-type proton ATPase catalytic subunit A OS=Mus musculus OX=10090 GN=Atp6v1a PE=1 SV=2	Atp6v1a	22.85	15	15	15	25843.7	12460	1.34941	0.65059	2.07413	4.09552	4.41235
Q91VD9	NADH-ubiquinone oxidoreductase 75 kDa subunit, mitochondrial OS=Mus musculus OX=10090 GN=Ndufs1 PE=1 SV=2	Ndufs1	34.11	23	23	23	25772	30221.2	0.92054	1.07946	0.852779	4.48031	4.41115
Q64442	Sorbitol dehydrogenase OS=Mus musculus OX=10090 GN=Sord PE=1 SV=3	Sord	24.93	8	8	8	25743	13186.2	1.32255	0.677445	1.95227	4.12012	4.41066
Q80SW1	S-adenosylhomocysteine hydrolase-like protein 1 OS=Mus musculus OX=10090 GN=Ahcyl1 PE=1 SV=1	Ahcyl1	29.06	19	19	6	25682.2	31079.5	0.904913	1.09509	0.826339	4.49247	4.40963
P29788	Vitronectin OS=Mus musculus OX=10090 GN=Vtn PE=1 SV=2	Vtn	13.39	6	6	5	25611.9	31240.5	0.900996	1.099	0.81983	4.49472	4.40844
Q9D0F3	Protein ERGIC-53 OS=Mus musculus OX=10090 GN=Lman1 PE=1 SV=1	Lman1	9.67	6	6	6	25610.9	29790.2	0.924563	1.07544	0.859709	4.47407	4.40842
Q9DCT2	NADH dehydrogenase [ubiquinone] iron-sulfur protein 3, mitochondrial OS=Mus musculus OX=10090 GN=Ndufs3 PE=1 SV=2	Ndufs3	25.1	6	6	6	25570.6	26695.2	0.978483	1.02152	0.957873	4.42643	4.40774
O89079	Coatomer subunit epsilon OS=Mus musculus OX=10090 GN=Cope PE=1 SV=3	Cope	13.31	3	3	3	25541.8	27092.7	0.970535	1.02947	0.942756	4.43285	4.40725
P46664	Adenylosuccinate synthetase isozyme 2 OS=Mus musculus OX=10090 GN=Adss2 PE=1 SV=2	Adss2	23.46	11	11	11	25523.6	20800.8	1.10195	0.898049	1.22705	4.31808	4.40694
Q8R086	Sulfite oxidase, mitochondrial OS=Mus musculus OX=10090 GN=Suox PE=1 SV=2	Suox	8.42	5	5	5	25380.8	11809.7	1.36491	0.635092	2.14915	4.07224	4.40451
Q9DCJ9	N-acetylneuraminate lyase OS=Mus musculus OX=10090 GN=Npl PE=1 SV=1	Npl	24.69	8	8	8	25350.1	3724.15	1.74382	0.256182	6.80695	3.57103	4.40398
Q8CFX1	GDH/6PGL endoplasmic bifunctional protein OS=Mus musculus OX=10090 GN=H6pd PE=1 SV=2	H6pd	19.65	17	17	17	25334.9	20656.9	1.10171	0.898286	1.22646	4.31507	4.40372
P62878	E3 ubiquitin-protein ligase RBX1 OS=Mus musculus OX=10090 GN=Rbx1 PE=1 SV=1	Rbx1	7.41	1	1	1	25301.5	32450.2	0.876217	1.12378	0.779702	4.51122	4.40315
Q9JHQ5	Leucine zipper transcription factor-like protein 1 OS=Mus musculus OX=10090 GN=Lztfl1 PE=1 SV=1	Lztfl1	25.08	6	6	6	25261.5	25165.3	1.00191	0.998092	1.00382	4.4008	4.40246
Q8K310	Matrin-3 OS=Mus musculus OX=10090 GN=Matr3 PE=1 SV=1	Matr3	21.99	17	17	17	25258.6	38211.7	0.795919	1.20408	0.661017	4.5822	4.40241
Q9CQI3	Glia maturation factor beta OS=Mus musculus OX=10090 GN=Gmfb PE=1 SV=3	Gmfb	22.54	4	4	4	25249.1	21151.4	1.08831	0.911688	1.19373	4.32534	4.40225
P50136	2-oxoisovalerate dehydrogenase subunit alpha, mitochondrial OS=Mus musculus OX=10090 GN=Bckdha PE=1 SV=1	Bckdha	22.85	9	9	9	25197.1	29654.5	0.918737	1.08126	0.849689	4.47209	4.40135
Q9CPR4	Large ribosomal subunit protein uL22 OS=Mus musculus OX=10090 GN=Rpl17 PE=1 SV=4	Rpl17	46.2	8	8	8	25180.7	29493.7	0.921115	1.07889	0.853765	4.46973	4.40107
Q7TMM9	Tubulin beta-2A chain OS=Mus musculus OX=10090 GN=Tubb2a PE=1 SV=1	Tubb2a	24.49	13	2	2	25124.6	15544.6	1.23556	0.764441	1.61629	4.19158	4.4001
P35564	Calnexin OS=Mus musculus OX=10090 GN=Canx PE=1 SV=1	Canx	25.38	15	15	15	25118.4	25408.6	0.994257	1.00574	0.988579	4.40498	4.39999
P14602	Heat shock protein beta-1 OS=Mus musculus OX=10090 GN=Hspb1 PE=1 SV=3	Hspb1	41.63	8	8	8	25075.3	7109.74	1.5582	0.441804	3.52689	3.85185	4.39925
Q91VF2	Histamine N-methyltransferase OS=Mus musculus OX=10090 GN=Hnmt PE=1 SV=1	Hnmt	6.1	2	2	2	25042.1	9681.88	1.44235	0.557648	2.58649	3.98596	4.39867
P07091	Protein S100-A4 OS=Mus musculus OX=10090 GN=S100a4 PE=1 SV=1	S100a4	25.74	4	4	4	25038.2	2852.35	1.79546	0.204539	8.7781	3.4552	4.3986
Q6NVF9	Cleavage and polyadenylation specificity factor subunit 6 OS=Mus musculus OX=10090 GN=Cpsf6 PE=1 SV=1	Cpsf6	16.33	7	7	7	25031.6	32965.7	0.863199	1.1368	0.759323	4.51806	4.39849
Q9R0Q6	Actin-related protein 2/3 complex subunit 1A OS=Mus musculus OX=10090 GN=Arpc1a PE=1 SV=1	Arpc1a	12.7	5	4	4	25028.6	35412.2	0.828202	1.1718	0.706779	4.54915	4.39844
P97298	Pigment epithelium-derived factor OS=Mus musculus OX=10090 GN=Serpinf1 PE=1 SV=2	Serpinf1	24.46	10	10	10	25006.2	7367.26	1.54486	0.455142	3.39423	3.86731	4.39805
Q9JMA1	Ubiquitin carboxyl-terminal hydrolase 14 OS=Mus musculus OX=10090 GN=Usp14 PE=1 SV=3	Usp14	28.6	14	14	14	24937.2	24035.9	1.0184	0.981596	1.0375	4.38086	4.39685
Q61191	Host cell factor 1 OS=Mus musculus OX=10090 GN=Hcfc1 PE=1 SV=2	Hcfc1	15.4	30	30	30	24931.5	28415.7	0.934688	1.06531	0.877385	4.45356	4.39675
P70303	CTP synthase 2 OS=Mus musculus OX=10090 GN=Ctps2 PE=1 SV=1	Ctps2	23.89	15	14	14	24913.3	27010.6	0.959608	1.04039	0.922353	4.43153	4.39643
O08677	Kininogen-1 OS=Mus musculus OX=10090 GN=Kng1 PE=1 SV=1	Kng1	14.83	9	9	9	24912.2	12959.3	1.31562	0.684383	1.92234	4.11258	4.39641
Q9D0S9	Adenosine 5'-monophosphoramidase HINT2 OS=Mus musculus OX=10090 GN=Hint2 PE=1 SV=1	Hint2	22.7	4	4	4	24809.6	14325.2	1.2679	0.732095	1.73189	4.1561	4.39462
Q9DB05	Alpha-soluble NSF attachment protein OS=Mus musculus OX=10090 GN=Napa PE=1 SV=1	Napa	32.2	8	8	7	24791.4	24779.7	1.00024	0.999764	1.00047	4.3941	4.3943
Q80W21	Glutathione S-transferase Mu 7 OS=Mus musculus OX=10090 GN=Gstm7 PE=1 SV=1	Gstm7	46.33	12	4	4	24776.8	10336.1	1.41126	0.588735	2.39711	4.01436	4.39405
P63330	Serine/threonine-protein phosphatase 2A catalytic subunit alpha isoform OS=Mus musculus OX=10090 GN=Ppp2ca PE=1 SV=1	Ppp2ca	26.21	9	9	9	24775	40085.6	0.763946	1.23605	0.618052	4.60299	4.39401
Q9CQQ7	ATP synthase F(0) complex subunit B1, mitochondrial OS=Mus musculus OX=10090 GN=Atp5pb PE=1 SV=1	Atp5pb	27.73	9	9	9	24680	33739.8	0.844919	1.15508	0.73148	4.52814	4.39235
Q9JI46	Diphosphoinositol polyphosphate phosphohydrolase 1 OS=Mus musculus OX=10090 GN=Nudt3 PE=1 SV=1	Nudt3	20.83	3	3	3	24480.1	17185.6	1.17507	0.824928	1.42445	4.23516	4.38881
O70167	Phosphatidylinositol 3-kinase C2 domain-containing subunit gamma OS=Mus musculus OX=10090 GN=Pik3c2g PE=1 SV=1	Pik3c2g	0.46	1	1	1	24443.7	18472.1	1.13915	0.860853	1.32328	4.26652	4.38817
Q91WK2	Eukaryotic translation initiation factor 3 subunit H OS=Mus musculus OX=10090 GN=Eif3h PE=1 SV=1	Eif3h	26.7	8	8	8	24431.2	35845.6	0.810634	1.18937	0.681568	4.55444	4.38794
Q9DBG6	Dolichyl-diphosphooligosaccharide--protein glycosyltransferase subunit 2 OS=Mus musculus OX=10090 GN=Rpn2 PE=1 SV=1	Rpn2	9.19	6	6	6	24395.9	19869.6	1.10225	0.897747	1.2278	4.29819	4.38732
Q07456	Protein AMBP OS=Mus musculus OX=10090 GN=Ambp PE=1 SV=2	Ambp	7.16	2	2	2	24344	10197.2	1.40956	0.590437	2.38732	4.00848	4.38639
Q505F5	Leucine-rich repeat-containing protein 47 OS=Mus musculus OX=10090 GN=Lrrc47 PE=1 SV=1	Lrrc47	24.61	13	13	13	24324.9	44525.4	0.706603	1.2934	0.546315	4.64861	4.38605
O70325	Phospholipid hydroperoxide glutathione peroxidase OS=Mus musculus OX=10090 GN=Gpx4 PE=1 SV=4	Gpx4	48.22	9	9	9	24315.3	29659.8	0.900982	1.09902	0.819807	4.47217	4.38588
P27048	Small nuclear ribonucleoprotein-associated protein B OS=Mus musculus OX=10090 GN=Snrpb PE=1 SV=1	Snrpb	19.05	4	4	4	24307.5	29757.1	0.899202	1.1008	0.816864	4.47359	4.38574
Q8R238	Serine dehydratase-like OS=Mus musculus OX=10090 GN=Sdsl PE=1 SV=1	Sdsl	20.97	6	6	6	24293.2	17003.7	1.17651	0.823486	1.4287	4.23054	4.38548
Q8CIE6	Coatomer subunit alpha OS=Mus musculus OX=10090 GN=Copa PE=1 SV=2	Copa	27.53	32	32	32	24261.2	35057.8	0.817991	1.18201	0.692034	4.54478	4.38491
P30681	High mobility group protein B2 OS=Mus musculus OX=10090 GN=Hmgb2 PE=1 SV=3	Hmgb2	40.48	9	7	7	24248.1	61443.1	0.565941	1.43406	0.394643	4.78847	4.38468
P51859	Hepatoma-derived growth factor OS=Mus musculus OX=10090 GN=Hdgf PE=1 SV=2	Hdgf	19.41	6	5	5	24184.3	12812.6	1.30737	0.692631	1.88754	4.10764	4.38353
P11276	Fibronectin OS=Mus musculus OX=10090 GN=Fn1 PE=1 SV=4	Fn1	17.08	37	37	37	24174.1	18253.3	1.13955	0.860449	1.32437	4.26134	4.38335
P39054	Dynamin-2 OS=Mus musculus OX=10090 GN=Dnm2 PE=1 SV=2	Dnm2	20.34	18	18	10	24080.1	31916.5	0.860056	1.13994	0.754472	4.50402	4.38166
Q62348	Translin OS=Mus musculus OX=10090 GN=Tsn PE=1 SV=1	Tsn	34.65	10	10	10	24052.7	32718.7	0.847353	1.15265	0.735136	4.5148	4.38116
Q8BU30	Isoleucine--tRNA ligase, cytoplasmic OS=Mus musculus OX=10090 GN=Iars1 PE=1 SV=2	Iars1	24.88	31	31	31	24026.5	35585.8	0.806092	1.19391	0.675171	4.55128	4.38069
Q9CQ92	Mitochondrial fission 1 protein OS=Mus musculus OX=10090 GN=Fis1 PE=1 SV=1	Fis1	17.11	3	3	3	23994.7	8123.77	1.49414	0.505863	2.95364	3.90976	4.38012
Q9D9V3	Ethylmalonyl-CoA decarboxylase OS=Mus musculus OX=10090 GN=Echdc1 PE=1 SV=2	Echdc1	37.58	11	11	11	23963	32594.7	0.847382	1.15262	0.735181	4.51315	4.37954
P47857	ATP-dependent 6-phosphofructokinase, muscle type OS=Mus musculus OX=10090 GN=Pfkm PE=1 SV=3	Pfkm	18.85	14	10	10	23934.9	22400.3	1.03312	0.96688	1.06851	4.35025	4.37903
Q9D711	Pirin OS=Mus musculus OX=10090 GN=Pir PE=1 SV=1	Pir	32.07	9	9	9	23927.2	13191.3	1.28923	0.710767	1.81386	4.12029	4.37889
Q9R008	Mevalonate kinase OS=Mus musculus OX=10090 GN=Mvk PE=1 SV=1	Mvk	13.67	5	5	5	23918.7	15235	1.22178	0.778215	1.56998	4.18284	4.37874
Q8K010	5-oxoprolinase OS=Mus musculus OX=10090 GN=Oplah PE=1 SV=1	Oplah	18.87	22	22	22	23914.7	18965.6	1.11542	0.884583	1.26095	4.27797	4.37866
Q8VDQ1	Prostaglandin reductase 2 OS=Mus musculus OX=10090 GN=Ptgr2 PE=1 SV=2	Ptgr2	14.25	5	5	5	23910.3	20128	1.08589	0.914113	1.18791	4.3038	4.37859
Q9D379	Epoxide hydrolase 1 OS=Mus musculus OX=10090 GN=Ephx1 PE=1 SV=2	Ephx1	36.92	17	17	17	23891.5	17892.6	1.14357	0.856431	1.33527	4.25267	4.37824
Q9DAK9	14 kDa phosphohistidine phosphatase OS=Mus musculus OX=10090 GN=Phpt1 PE=1 SV=1	Phpt1	50.81	6	6	6	23869.5	21963.2	1.04159	0.958407	1.0868	4.3417	4.37784
Q62148	Retinal dehydrogenase 2 OS=Mus musculus OX=10090 GN=Aldh1a2 PE=1 SV=2	Aldh1a2	20.08	13	7	7	23827.2	14254.9	1.25136	0.74864	1.67151	4.15396	4.37707
P03987	Ig gamma-3 chain C region OS=Mus musculus OX=10090 PE=1 SV=2	--	19.1	7	7	7	23811.2	1378.61	1.89054	0.109458	17.2719	3.13944	4.37678
Q62093	Serine/arginine-rich splicing factor 2 OS=Mus musculus OX=10090 GN=Srsf2 PE=1 SV=4	Srsf2	3.62	1	1	1	23799.4	21360.7	1.054	0.945999	1.11417	4.32962	4.37657
Q78ZA7	Nucleosome assembly protein 1-like 4 OS=Mus musculus OX=10090 GN=Nap1l4 PE=1 SV=1	Nap1l4	8.8	4	4	4	23789.1	29515.1	0.892579	1.10742	0.805998	4.47004	4.37638
Q8QZR3	Pyrethroid hydrolase Ces2a OS=Mus musculus OX=10090 GN=Ces2a PE=1 SV=1	Ces2a	17.74	9	9	7	23771.7	2644.59	1.79978	0.200224	8.9888	3.42236	4.37606
P23506	Protein-L-isoaspartate(D-aspartate) O-methyltransferase OS=Mus musculus OX=10090 GN=Pcmt1 PE=1 SV=3	Pcmt1	31.28	6	6	6	23738	19137	1.10731	0.892688	1.24042	4.28187	4.37544
O35286	ATP-dependent RNA helicase DHX15 OS=Mus musculus OX=10090 GN=Dhx15 PE=1 SV=2	Dhx15	27.8	25	25	25	23735.9	41598.1	0.726602	1.2734	0.570601	4.61907	4.37541
Q9CQT1	Methylthioribose-1-phosphate isomerase OS=Mus musculus OX=10090 GN=Mri1 PE=1 SV=1	Mri1	25.47	10	10	10	23699.4	27860.6	0.919294	1.08071	0.850642	4.44499	4.37474
Q91YQ5	Dolichyl-diphosphooligosaccharide--protein glycosyltransferase subunit 1 OS=Mus musculus OX=10090 GN=Rpn1 PE=1 SV=1	Rpn1	26.15	16	16	16	23685.7	26553.5	0.942917	1.05708	0.891999	4.42412	4.37449
O55143	Sarcoplasmic/endoplasmic reticulum calcium ATPase 2 OS=Mus musculus OX=10090 GN=Atp2a2 PE=1 SV=2	Atp2a2	25.38	25	25	25	23684.7	28276.5	0.91163	1.08837	0.837611	4.45143	4.37447
Q9DB29	Isoamyl acetate-hydrolyzing esterase 1 homolog OS=Mus musculus OX=10090 GN=Iah1 PE=1 SV=1	Iah1	18.88	5	5	5	23655	14612.4	1.2363	0.7637	1.61883	4.16472	4.37392
Q8BH59	Electrogenic aspartate/glutamate antiporter SLC25A12, mitochondrial OS=Mus musculus OX=10090 GN=Slc25a12 PE=1 SV=1	Slc25a12	20.97	14	14	14	23515.8	25944	0.950906	1.04909	0.906406	4.41404	4.37136
Q9EPL9	Peroxisomal acyl-coenzyme A oxidase 3 OS=Mus musculus OX=10090 GN=Acox3 PE=1 SV=2	Acox3	17.29	11	11	11	23483	14323.2	1.24228	0.757717	1.63951	4.15604	4.37075
Q3UM45	Protein phosphatase 1 regulatory subunit 7 OS=Mus musculus OX=10090 GN=Ppp1r7 PE=1 SV=2	Ppp1r7	27.15	13	13	13	23459.5	11909.4	1.32656	0.673439	1.96983	4.07589	4.37032
P84104	Serine/arginine-rich splicing factor 3 OS=Mus musculus OX=10090 GN=Srsf3 PE=1 SV=1	Srsf3	23.17	4	4	4	23445.6	30785	0.864663	1.13534	0.761592	4.48834	4.37006
Q9D7X3	Dual specificity protein phosphatase 3 OS=Mus musculus OX=10090 GN=Dusp3 PE=1 SV=1	Dusp3	13.51	2	2	2	23425.8	14474.8	1.23617	0.76383	1.61839	4.16061	4.36969
Q00623	Apolipoprotein A-I OS=Mus musculus OX=10090 GN=Apoa1 PE=1 SV=2	Apoa1	41.67	11	11	11	23418.6	14132.1	1.24731	0.752694	1.65712	4.15021	4.36956
P10630	Eukaryotic initiation factor 4A-II OS=Mus musculus OX=10090 GN=Eif4a2 PE=1 SV=2	Eif4a2	42.51	18	9	9	23389.3	27900.4	0.912047	1.08795	0.838314	4.44561	4.36902
P22907	Porphobilinogen deaminase OS=Mus musculus OX=10090 GN=Hmbs PE=1 SV=2	Hmbs	20.22	7	7	7	23361.4	10022.5	1.39956	0.600439	2.3309	4.00098	4.3685
Q8BP67	Large ribosomal subunit protein eL24 OS=Mus musculus OX=10090 GN=Rpl24 PE=1 SV=2	Rpl24	34.39	7	7	7	23336.8	30347	0.869417	1.13058	0.768999	4.48212	4.36804
Q9DCM2	Glutathione S-transferase kappa 1 OS=Mus musculus OX=10090 GN=Gstk1 PE=1 SV=3	Gstk1	40.27	10	10	10	23335.5	10356	1.38525	0.614754	2.25333	4.01519	4.36802
Q9CQF3	Cleavage and polyadenylation specificity factor subunit 5 OS=Mus musculus OX=10090 GN=Nudt21 PE=1 SV=1	Nudt21	19.82	6	6	6	23324.6	28609.9	0.898231	1.10177	0.815263	4.45652	4.36781
Q9WVQ5	Methylthioribulose-1-phosphate dehydratase OS=Mus musculus OX=10090 GN=Apip PE=1 SV=1	Apip	25.31	6	6	6	23322.8	21521.2	1.04017	0.959825	1.08371	4.33287	4.36778
Q9QYS9	KH domain-containing RNA-binding protein QKI OS=Mus musculus OX=10090 GN=Qki PE=1 SV=1	Qki	16.42	6	6	6	23308.8	26249.3	0.940666	1.05933	0.887978	4.41912	4.36752
P15532	Nucleoside diphosphate kinase A OS=Mus musculus OX=10090 GN=Nme1 PE=1 SV=1	Nme1	46.71	9	2	2	23273.1	29339.5	0.884697	1.1153	0.793234	4.46745	4.36685
P24547	Inosine-5'-monophosphate dehydrogenase 2 OS=Mus musculus OX=10090 GN=Impdh2 PE=1 SV=2	Impdh2	31.32	15	15	15	23263.9	34248.4	0.809006	1.19099	0.67927	4.53464	4.36668
P68181	cAMP-dependent protein kinase catalytic subunit beta OS=Mus musculus OX=10090 GN=Prkacb PE=1 SV=2	Prkacb	19.94	10	10	10	23258.8	36843.3	0.773976	1.22602	0.63129	4.56636	4.36659
P63087	Serine/threonine-protein phosphatase PP1-gamma catalytic subunit OS=Mus musculus OX=10090 GN=Ppp1cc PE=1 SV=1	Ppp1cc	29.41	10	3	3	23245.3	23262.5	0.99963	1.00037	0.999261	4.36666	4.36634
Q922Q8	Leucine-rich repeat-containing protein 59 OS=Mus musculus OX=10090 GN=Lrrc59 PE=1 SV=1	Lrrc59	17.92	6	6	6	23219.4	28392.5	0.899769	1.10023	0.8178	4.4532	4.36585
Q9JJI8	Large ribosomal subunit protein eL38 OS=Mus musculus OX=10090 GN=Rpl38 PE=1 SV=3	Rpl38	48.57	5	5	5	23181.2	17116.8	1.15049	0.849511	1.3543	4.23342	4.36514
Q60598	Src substrate cortactin OS=Mus musculus OX=10090 GN=Cttn PE=1 SV=2	Cttn	24.73	15	15	15	23179.2	22521	1.0144	0.985597	1.02923	4.35259	4.3651
Q9D3D9	ATP synthase subunit delta, mitochondrial OS=Mus musculus OX=10090 GN=Atp5f1d PE=1 SV=1	Atp5f1d	22.62	3	3	3	23145.4	14898.1	1.21679	0.783214	1.55358	4.17313	4.36446
Q01149	Collagen alpha-2(I) chain OS=Mus musculus OX=10090 GN=Col1a2 PE=1 SV=2	Col1a2	4.15	5	5	5	23111.3	36094.6	0.780709	1.21929	0.640298	4.55744	4.36382
Q9WVE8	Protein kinase C and casein kinase substrate in neurons protein 2 OS=Mus musculus OX=10090 GN=Pacsin2 PE=1 SV=1	Pacsin2	21.4	10	10	10	23097.7	25169.5	0.957076	1.04292	0.917686	4.40087	4.36357
P36552	Oxygen-dependent coproporphyrinogen-III oxidase, mitochondrial OS=Mus musculus OX=10090 GN=Cpox PE=1 SV=2	Cpox	27.54	11	11	11	23056.3	13614.6	1.25747	0.742529	1.6935	4.134	4.36279
Q9WTU6	Mitogen-activated protein kinase 9 OS=Mus musculus OX=10090 GN=Mapk9 PE=1 SV=2	Mapk9	21.04	9	9	9	23031.9	35738.8	0.783789	1.21621	0.644451	4.55314	4.36233
O35685	Nuclear migration protein nudC OS=Mus musculus OX=10090 GN=Nudc PE=1 SV=1	Nudc	34.94	12	12	12	23004.7	32277.3	0.832267	1.16773	0.712721	4.5089	4.36182
P60229	Eukaryotic translation initiation factor 3 subunit E OS=Mus musculus OX=10090 GN=Eif3e PE=1 SV=1	Eif3e	28.54	13	13	13	22953.5	43315.5	0.692737	1.30726	0.529914	4.63664	4.36085
Q9DBP5	UMP-CMP kinase OS=Mus musculus OX=10090 GN=Cmpk1 PE=1 SV=1	Cmpk1	34.18	7	7	7	22948.5	14064.1	1.24004	0.759963	1.63171	4.14811	4.36075
O55126	Protein NipSnap homolog 2 OS=Mus musculus OX=10090 GN=Nipsnap2 PE=1 SV=1	Nipsnap2	21.35	8	8	8	22940.6	29037.3	0.882706	1.11729	0.790039	4.46296	4.3606
Q8K1R3	Polyribonucleotide nucleotidyltransferase 1, mitochondrial OS=Mus musculus OX=10090 GN=Pnpt1 PE=1 SV=1	Pnpt1	24.14	21	21	21	22934.7	23067.5	0.997113	1.00289	0.994243	4.363	4.36049
Q8K411	Presequence protease, mitochondrial OS=Mus musculus OX=10090 GN=Pitrm1 PE=1 SV=1	Pitrm1	32.53	31	31	31	22913.7	34101.9	0.803769	1.19623	0.671919	4.53278	4.3601
Q91XF0	Pyridoxine-5'-phosphate oxidase OS=Mus musculus OX=10090 GN=Pnpo PE=1 SV=1	Pnpo	13.41	4	4	4	22904.8	17366.4	1.13753	0.862472	1.31891	4.23971	4.35993
Q3UDE2	Tubulin--tyrosine ligase-like protein 12 OS=Mus musculus OX=10090 GN=Ttll12 PE=1 SV=1	Ttll12	22.85	13	13	13	22901.4	34932.4	0.791973	1.20803	0.655592	4.54323	4.35986
Q9ER72	Cysteine--tRNA ligase, cytoplasmic OS=Mus musculus OX=10090 GN=Cars1 PE=1 SV=2	Cars1	22.74	17	17	17	22826.6	21539	1.02902	0.970978	1.05978	4.33323	4.35844
P08122	Collagen alpha-2(IV) chain OS=Mus musculus OX=10090 GN=Col4a2 PE=1 SV=4	Col4a2	2.93	4	4	4	22809.1	16541.2	1.15928	0.840715	1.37893	4.21857	4.35811
O88456	Calpain small subunit 1 OS=Mus musculus OX=10090 GN=Capns1 PE=1 SV=2	Capns1	13.81	4	4	4	22803	16436.4	1.16225	0.83775	1.38735	4.21581	4.35799
Q01730	Ras suppressor protein 1 OS=Mus musculus OX=10090 GN=Rsu1 PE=1 SV=3	Rsu1	28.88	9	9	9	22791.2	8350.86	1.46369	0.536307	2.7292	3.92173	4.35777
Q9CZ30	Obg-like ATPase 1 OS=Mus musculus OX=10090 GN=Ola1 PE=1 SV=1	Ola1	35.1	15	15	15	22771.4	34396.3	0.796653	1.20335	0.662031	4.53651	4.35739
Q61147	Ceruloplasmin OS=Mus musculus OX=10090 GN=Cp PE=1 SV=2	Cp	18.28	19	19	19	22736.8	10643.3	1.3623	0.637703	2.13625	4.02708	4.35673
Q60847	Collagen alpha-1(XII) chain OS=Mus musculus OX=10090 GN=Col12a1 PE=2 SV=3	Col12a1	15	42	42	42	22735.7	11146.4	1.34205	0.657952	2.03973	4.04713	4.35671
P46460	Vesicle-fusing ATPase OS=Mus musculus OX=10090 GN=Nsf PE=1 SV=2	Nsf	33.06	25	25	25	22716.9	22484.6	1.00514	0.994861	1.01033	4.35189	4.35635
Q8VHX6	Filamin-C OS=Mus musculus OX=10090 GN=Flnc PE=1 SV=3	Flnc	30.81	72	59	59	22712.3	29289.9	0.873513	1.12649	0.775431	4.46672	4.35626
Q02819	Nucleobindin-1 OS=Mus musculus OX=10090 GN=Nucb1 PE=1 SV=2	Nucb1	28.1	13	13	13	22711.9	20463.4	1.05208	0.947922	1.10988	4.31098	4.35625
Q8K2C9	Very-long-chain (3R)-3-hydroxyacyl-CoA dehydratase 3 OS=Mus musculus OX=10090 GN=Hacd3 PE=1 SV=2	Hacd3	8.29	3	3	3	22665	13762.3	1.2444	0.755604	1.64689	4.13869	4.35536
Q8R326	Paraspeckle component 1 OS=Mus musculus OX=10090 GN=Pspc1 PE=1 SV=1	Pspc1	18.74	11	11	11	22617.4	34848.9	0.787154	1.21285	0.649013	4.54219	4.35444
P52825	Carnitine O-palmitoyltransferase 2, mitochondrial OS=Mus musculus OX=10090 GN=Cpt2 PE=1 SV=2	Cpt2	22.34	14	14	14	22613	19372.4	1.07718	0.922816	1.16728	4.28718	4.35436
P63325	Small ribosomal subunit protein eS10 OS=Mus musculus OX=10090 GN=Rps10 PE=1 SV=1	Rps10	23.64	4	4	4	22590.9	34132.2	0.796533	1.20347	0.661865	4.53316	4.35393
Q9DCM0	Persulfide dioxygenase ETHE1, mitochondrial OS=Mus musculus OX=10090 GN=Ethe1 PE=1 SV=2	Ethe1	39.76	9	9	9	22517.4	15405.4	1.18754	0.812461	1.46166	4.18767	4.35252
P62311	U6 snRNA-associated Sm-like protein LSm3 OS=Mus musculus OX=10090 GN=Lsm3 PE=1 SV=2	Lsm3	11.76	1	1	1	22453.7	24811.5	0.950116	1.04988	0.904971	4.39465	4.35129
Q8VD66	(Lyso)-N-acylphosphatidylethanolamine lipase OS=Mus musculus OX=10090 GN=Abhd4 PE=1 SV=1	Abhd4	14.62	5	5	5	22428.5	14402.9	1.2179	0.782099	1.55722	4.15845	4.3508
Q9Z1Q9	Valine--tRNA ligase OS=Mus musculus OX=10090 GN=Vars1 PE=1 SV=1	Vars1	29.14	37	37	37	22406.6	47589	0.640229	1.35977	0.470836	4.67751	4.35038
Q99J09	Methylosome protein WDR77 OS=Mus musculus OX=10090 GN=Wdr77 PE=1 SV=1	Wdr77	26.02	7	7	7	22389	41016.4	0.706217	1.29378	0.545855	4.61296	4.35003
Q8BKG3	Inactive tyrosine-protein kinase 7 OS=Mus musculus OX=10090 GN=Ptk7 PE=1 SV=1	Ptk7	19.11	19	19	19	22380.7	18240.8	1.10191	0.898086	1.22696	4.26104	4.34987
Q71RI9	Kynurenine--oxoglutarate transaminase 3 OS=Mus musculus OX=10090 GN=Kyat3 PE=1 SV=1	Kyat3	17.58	7	7	7	22366.6	19221.8	1.07562	0.924383	1.16361	4.28379	4.3496
Q9QZ08	N-acetyl-D-glucosamine kinase OS=Mus musculus OX=10090 GN=Nagk PE=1 SV=3	Nagk	26.53	7	7	7	22315.7	16096.3	1.16191	0.838087	1.38639	4.20673	4.34861
Q3TXS7	26S proteasome non-ATPase regulatory subunit 1 OS=Mus musculus OX=10090 GN=Psmd1 PE=1 SV=1	Psmd1	26.76	23	23	23	22289.6	32437.5	0.814573	1.18543	0.687155	4.51105	4.3481
Q99L27	GMP reductase 2 OS=Mus musculus OX=10090 GN=Gmpr2 PE=1 SV=2	Gmpr2	29.31	11	11	11	22252.1	24567.2	0.950552	1.04945	0.905765	4.39036	4.34737
Q9WUM3	Coronin-1B OS=Mus musculus OX=10090 GN=Coro1b PE=1 SV=1	Coro1b	20.45	12	12	12	22223.4	22935.5	0.984231	1.01577	0.968952	4.36051	4.34681
Q8BX02	KN motif and ankyrin repeat domain-containing protein 2 OS=Mus musculus OX=10090 GN=Kank2 PE=1 SV=1	Kank2	17.67	14	14	14	22140.7	26091.9	0.91808	1.08192	0.848566	4.41651	4.34519
Q921I1	Serotransferrin OS=Mus musculus OX=10090 GN=Tf PE=1 SV=1	Tf	34.29	25	25	24	22022.6	11472.3	1.31498	0.685018	1.91963	4.05965	4.34287
P42669	Transcriptional activator protein Pur-alpha OS=Mus musculus OX=10090 GN=Pura PE=1 SV=1	Pura	7.79	3	2	2	22011.5	21353.2	1.01518	0.984819	1.03083	4.32946	4.34265
P52623	Uridine-cytidine kinase 1 OS=Mus musculus OX=10090 GN=Uck1 PE=1 SV=2	Uck1	31.05	8	8	8	21969.7	28054.6	0.878361	1.12164	0.783105	4.448	4.34182
P83882	Large ribosomal subunit protein eL42 OS=Mus musculus OX=10090 GN=Rpl36a PE=1 SV=2	Rpl36a	28.3	5	5	5	21931.8	24690.1	0.940837	1.05916	0.888283	4.39252	4.34107
Q9DAW9	Calponin-3 OS=Mus musculus OX=10090 GN=Cnn3 PE=1 SV=1	Cnn3	30.3	9	9	8	21897.7	25846.9	0.917285	1.08272	0.847208	4.41241	4.3404
Q9DCX2	ATP synthase subunit d, mitochondrial OS=Mus musculus OX=10090 GN=Atp5pd PE=1 SV=3	Atp5pd	42.24	7	7	7	21879.4	13784.6	1.22697	0.773026	1.58724	4.13939	4.34004
P53026	Large ribosomal subunit protein uL1 OS=Mus musculus OX=10090 GN=Rpl10a PE=1 SV=3	Rpl10a	25.35	6	6	6	21855.3	39205.4	0.715855	1.28415	0.557456	4.59335	4.33956
O88544	COP9 signalosome complex subunit 4 OS=Mus musculus OX=10090 GN=Cops4 PE=1 SV=1	Cops4	35.71	13	13	13	21823.4	24363.3	0.945008	1.05499	0.895749	4.38674	4.33892
Q9CWK8	Sorting nexin-2 OS=Mus musculus OX=10090 GN=Snx2 PE=1 SV=2	Snx2	28.71	13	11	11	21823.3	20804.9	1.02389	0.97611	1.04895	4.31817	4.33892
P22315	Ferrochelatase, mitochondrial OS=Mus musculus OX=10090 GN=Fech PE=1 SV=3	Fech	17.06	6	6	6	21807	18981.1	1.06928	0.930718	1.14888	4.27832	4.3386
Q9D1J3	SAP domain-containing ribonucleoprotein OS=Mus musculus OX=10090 GN=Sarnp PE=1 SV=3	Sarnp	25.24	5	5	5	21752	34007.3	0.780211	1.21979	0.639627	4.53157	4.3375
Q9QZQ8	Core histone macro-H2A.1 OS=Mus musculus OX=10090 GN=Macroh2a1 PE=1 SV=4	Macroh2a1	19.24	7	7	7	21739.7	8438.7	1.44075	0.559254	2.57619	3.92628	4.33725
P51175	Protoporphyrinogen oxidase OS=Mus musculus OX=10090 GN=Ppox PE=1 SV=1	Ppox	7.34	3	3	3	21729.2	17146.1	1.11789	0.882108	1.2673	4.23417	4.33704
P84089	Enhancer of rudimentary homolog OS=Mus musculus OX=10090 GN=Erh PE=1 SV=1	Erh	18.27	3	3	3	21686.2	26193.6	0.90586	1.09414	0.82792	4.4182	4.33618
Q9D883	Splicing factor U2AF 35 kDa subunit OS=Mus musculus OX=10090 GN=U2af1 PE=1 SV=4	U2af1	20.92	6	6	6	21660	28299.4	0.867104	1.1329	0.765387	4.45178	4.33566
Q99KK2	N-acylneuraminate cytidylyltransferase OS=Mus musculus OX=10090 GN=Cmas PE=1 SV=2	Cmas	24.77	10	10	10	21653.3	14909.9	1.18443	0.815569	1.45228	4.17347	4.33552
P15327	Bisphosphoglycerate mutase OS=Mus musculus OX=10090 GN=Bpgm PE=1 SV=2	Bpgm	28.57	8	8	8	21617.5	35197.8	0.760975	1.23903	0.614172	4.54652	4.33481
P70699	Lysosomal alpha-glucosidase OS=Mus musculus OX=10090 GN=Gaa PE=1 SV=2	Gaa	9.13	9	9	9	21579.7	6543.85	1.53464	0.465364	3.29771	3.81583	4.33405
Q99JX4	Eukaryotic translation initiation factor 3 subunit M OS=Mus musculus OX=10090 GN=Eif3m PE=1 SV=1	Eif3m	15.24	5	5	5	21524.9	25628.7	0.91297	1.08703	0.839875	4.40873	4.33294
Q9WV80	Sorting nexin-1 OS=Mus musculus OX=10090 GN=Snx1 PE=1 SV=1	Snx1	34.29	17	17	17	21443.7	14080.5	1.20727	0.792727	1.52294	4.14862	4.3313
P32067	Lupus La protein homolog OS=Mus musculus OX=10090 GN=Ssb PE=1 SV=1	Ssb	35.42	16	16	16	21441.4	27498.9	0.876227	1.12377	0.779718	4.43932	4.33125
Q9D1E6	Tubulin-folding cofactor B OS=Mus musculus OX=10090 GN=Tbcb PE=1 SV=2	Tbcb	29.92	8	8	8	21422	26486.1	0.894296	1.1057	0.808802	4.42302	4.33086
Q6P1F6	Serine/threonine-protein phosphatase 2A 55 kDa regulatory subunit B alpha isoform OS=Mus musculus OX=10090 GN=Ppp2r2a PE=1 SV=1	Ppp2r2a	24.83	13	13	13	21345	27669	0.870976	1.12902	0.771441	4.44199	4.3293
Q8CGC7	Bifunctional glutamate/proline--tRNA ligase OS=Mus musculus OX=10090 GN=Eprs1 PE=1 SV=4	Eprs1	28.17	43	43	42	21341.9	39439.6	0.70225	1.29775	0.541129	4.59593	4.32923
Q6ZQ38	Cullin-associated NEDD8-dissociated protein 1 OS=Mus musculus OX=10090 GN=Cand1 PE=1 SV=2	Cand1	18.46	23	23	23	21326.2	35955.4	0.744609	1.25539	0.593129	4.55576	4.32891
Q9CWZ7	Gamma-soluble NSF attachment protein OS=Mus musculus OX=10090 GN=Napg PE=1 SV=1	Napg	22.76	8	8	8	21316.8	18534.1	1.06983	0.930172	1.15014	4.26797	4.32872
Q91VT4	3-oxoacyl-[acyl-carrier-protein] reductase OS=Mus musculus OX=10090 GN=Cbr4 PE=1 SV=2	Cbr4	35.17	7	7	7	21288	40731.1	0.686498	1.3135	0.522647	4.60993	4.32813
P63280	SUMO-conjugating enzyme UBC9 OS=Mus musculus OX=10090 GN=Ube2i PE=1 SV=1	Ube2i	26.58	6	6	6	21260.6	25897.9	0.901666	1.09833	0.820939	4.41326	4.32758
O89112	Glutathione S-transferase LANCL1 OS=Mus musculus OX=10090 GN=Lancl1 PE=1 SV=1	Lancl1	17.54	8	8	8	21251.4	28622.1	0.852212	1.14779	0.742482	4.4567	4.32739
P97765	WW domain-binding protein 2 OS=Mus musculus OX=10090 GN=Wbp2 PE=1 SV=1	Wbp2	22.22	6	6	6	21216.6	13844.7	1.21026	0.789743	1.53247	4.14128	4.32668
P35235	Tyrosine-protein phosphatase non-receptor type 11 OS=Mus musculus OX=10090 GN=Ptpn11 PE=1 SV=3	Ptpn11	33.9	22	22	22	21195.6	23656	0.945144	1.05486	0.895993	4.37394	4.32625
Q9JII5	DAZ-associated protein 1 OS=Mus musculus OX=10090 GN=Dazap1 PE=1 SV=2	Dazap1	9.61	4	4	4	21154.1	24684.1	0.92299	1.07701	0.856993	4.39242	4.32539
Q8BX17	Gem-associated protein 5 OS=Mus musculus OX=10090 GN=Gemin5 PE=1 SV=2	Gemin5	4.06	6	6	6	21040.5	28737.2	0.845379	1.15462	0.732169	4.45844	4.32306
Q8C878	NEDD8-activating enzyme E1 catalytic subunit OS=Mus musculus OX=10090 GN=Uba3 PE=1 SV=2	Uba3	22.94	11	11	11	21029.6	15929.5	1.13799	0.862007	1.32017	4.2022	4.32283
P47962	Large ribosomal subunit protein uL18 OS=Mus musculus OX=10090 GN=Rpl5 PE=1 SV=3	Rpl5	46.46	15	15	15	21013.1	29086.1	0.83886	1.16114	0.722445	4.46369	4.32249
Q64520	Guanylate kinase OS=Mus musculus OX=10090 GN=Guk1 PE=1 SV=2	Guk1	22.22	6	6	6	20998.6	17824.3	1.08176	0.918236	1.17809	4.25101	4.32219
Q9CQF9	Prenylcysteine oxidase 1 OS=Mus musculus OX=10090 GN=Pcyox1 PE=1 SV=1	Pcyox1	10.1	5	5	5	20988.1	12858.5	1.24019	0.75981	1.63224	4.10919	4.32197
Q8VHI3	GDP-fucose protein O-fucosyltransferase 2 OS=Mus musculus OX=10090 GN=Pofut2 PE=1 SV=1	Pofut2	26.34	11	11	11	20960.1	8784.36	1.40934	0.590655	2.38607	3.94371	4.32139
Q8BZF8	Phosphoglucomutase-like protein 5 OS=Mus musculus OX=10090 GN=Pgm5 PE=1 SV=2	Pgm5	30.16	16	16	16	20876.3	19832.5	1.02564	0.974359	1.05263	4.29738	4.31965
Q99PL5	Ribosome-binding protein 1 OS=Mus musculus OX=10090 GN=Rrbp1 PE=1 SV=2	Rrbp1	18.38	33	33	33	20871.6	20198.2	1.0164	0.983604	1.03334	4.30531	4.31956
Q61554	Fibrillin-1 OS=Mus musculus OX=10090 GN=Fbn1 PE=1 SV=2	Fbn1	17.16	47	47	43	20856.4	17365.6	1.09133	0.90867	1.20102	4.23969	4.31924
P12787	Cytochrome c oxidase subunit 5A, mitochondrial OS=Mus musculus OX=10090 GN=Cox5a PE=1 SV=2	Cox5a	16.44	2	2	2	20847.5	17146	1.09742	0.902575	1.21588	4.23416	4.31905
Q8K297	Procollagen galactosyltransferase 1 OS=Mus musculus OX=10090 GN=Colgalt1 PE=1 SV=2	Colgalt1	18.96	11	11	11	20818.5	23460.5	0.940333	1.05967	0.887385	4.37034	4.31845
Q8R146	Acylamino-acid-releasing enzyme OS=Mus musculus OX=10090 GN=Apeh PE=1 SV=3	Apeh	11.2	8	8	8	20807.4	19609.8	1.02963	0.970369	1.06107	4.29247	4.31822
P62317	Small nuclear ribonucleoprotein Sm D2 OS=Mus musculus OX=10090 GN=Snrpd2 PE=1 SV=1	Snrpd2	33.05	4	4	4	20805.2	36312.1	0.728508	1.27149	0.572955	4.56005	4.31817
Q9QX47	Protein SON OS=Mus musculus OX=10090 GN=Son PE=1 SV=2	Son	8.43	17	17	17	20801.2	26545.2	0.878681	1.12132	0.783614	4.42399	4.31809
Q63918	Caveolae-associated protein 2 OS=Mus musculus OX=10090 GN=Cavin2 PE=1 SV=3	Cavin2	21.05	9	9	9	20798	20411.6	1.00938	0.990624	1.01893	4.30988	4.31802
P10493	Nidogen-1 OS=Mus musculus OX=10090 GN=Nid1 PE=1 SV=2	Nid1	18.88	21	21	20	20750.8	13969.9	1.1953	0.804702	1.48539	4.14519	4.31703
Q8VDM4	26S proteasome non-ATPase regulatory subunit 2 OS=Mus musculus OX=10090 GN=Psmd2 PE=1 SV=1	Psmd2	29.19	29	29	29	20749.4	23410.2	0.939746	1.06025	0.88634	4.36941	4.31701
Q9CT10	Ran-binding protein 3 OS=Mus musculus OX=10090 GN=Ranbp3 PE=1 SV=2	Ranbp3	29.94	15	15	15	20745	16006	1.12895	0.871051	1.29608	4.20428	4.31691
Q8JZQ9	Eukaryotic translation initiation factor 3 subunit B OS=Mus musculus OX=10090 GN=Eif3b PE=1 SV=1	Eif3b	25.65	19	19	19	20740.7	29047.1	0.833164	1.16684	0.714037	4.4631	4.31682
Q9WTP7	GTP:AMP phosphotransferase AK3, mitochondrial OS=Mus musculus OX=10090 GN=Ak3 PE=1 SV=3	Ak3	37.44	8	8	8	20713.3	16978.7	1.09908	0.900918	1.21996	4.2299	4.31625
Q6PFD9	Nuclear pore complex protein Nup98-Nup96 OS=Mus musculus OX=10090 GN=Nup98 PE=1 SV=2	Nup98	10.35	18	18	18	20633.3	17749.1	1.07514	0.924856	1.1625	4.24918	4.31457
Q9CR00	26S proteasome non-ATPase regulatory subunit 9 OS=Mus musculus OX=10090 GN=Psmd9 PE=1 SV=1	Psmd9	31.98	7	7	7	20570.8	19563.2	1.02511	0.974894	1.0515	4.29144	4.31325
Q9D0R8	Protein LSM12 OS=Mus musculus OX=10090 GN=Lsm12 PE=1 SV=1	Lsm12	18.46	3	3	3	20527.6	22829.2	0.946915	1.05309	0.899182	4.35849	4.31234
O89053	Coronin-1A OS=Mus musculus OX=10090 GN=Coro1a PE=1 SV=5	Coro1a	19.31	9	9	9	20519.7	11337.7	1.28822	0.711778	1.80986	4.05452	4.31217
Q80X50	Ubiquitin-associated protein 2-like OS=Mus musculus OX=10090 GN=Ubap2l PE=1 SV=1	Ubap2l	12.1	11	11	11	20325.7	16003.8	1.11896	0.881036	1.27005	4.20422	4.30805
Q8CAQ8	MICOS complex subunit Mic60 OS=Mus musculus OX=10090 GN=Immt PE=1 SV=1	Immt	31.44	23	23	23	20304.2	18248.3	1.05333	0.946673	1.11266	4.26122	4.30759
O08583	THO complex subunit 4 OS=Mus musculus OX=10090 GN=Alyref PE=1 SV=3	Alyref	20.78	5	5	3	20242.7	31262.2	0.786049	1.21395	0.647514	4.49502	4.30627
P32921	Tryptophan--tRNA ligase, cytoplasmic OS=Mus musculus OX=10090 GN=Wars1 PE=1 SV=2	Wars1	24.95	12	12	12	20172.3	27105.7	0.853348	1.14665	0.744209	4.43306	4.30476
P26369	Splicing factor U2AF 65 kDa subunit OS=Mus musculus OX=10090 GN=U2af2 PE=1 SV=3	U2af2	12.63	5	5	5	20162.8	30500	0.795961	1.20404	0.661075	4.4843	4.30455
Q8C0C7	Phenylalanine--tRNA ligase alpha subunit OS=Mus musculus OX=10090 GN=Farsa PE=1 SV=1	Farsa	27.36	12	12	12	20157.5	24448.5	0.903802	1.0962	0.824488	4.38825	4.30444
D3Z7P3	Glutaminase kidney isoform, mitochondrial OS=Mus musculus OX=10090 GN=Gls PE=1 SV=1	Gls	17.06	11	11	11	20060.7	34443.8	0.736112	1.26389	0.582418	4.53711	4.30235
Q06770	Corticosteroid-binding globulin OS=Mus musculus OX=10090 GN=Serpina6 PE=1 SV=1	Serpina6	16.62	6	6	6	19977.9	8093.51	1.42336	0.576637	2.46839	3.90814	4.30055
Q91ZX7	Prolow-density lipoprotein receptor-related protein 1 OS=Mus musculus OX=10090 GN=Lrp1 PE=1 SV=1	Lrp1	11.82	53	53	52	19954.7	23661.6	0.915011	1.08499	0.843337	4.37404	4.30005
Q9R0B9	Procollagen-lysine,2-oxoglutarate 5-dioxygenase 2 OS=Mus musculus OX=10090 GN=Plod2 PE=1 SV=2	Plod2	22.39	20	20	20	19936.4	34560.9	0.731647	1.26835	0.576848	4.53859	4.29965
P26040	Ezrin OS=Mus musculus OX=10090 GN=Ezr PE=1 SV=3	Ezr	23.04	17	11	11	19932.9	28240	0.827557	1.17244	0.705839	4.45086	4.29957
Q60631	Growth factor receptor-bound protein 2 OS=Mus musculus OX=10090 GN=Grb2 PE=1 SV=1	Grb2	46.08	10	10	10	19921.8	13207.4	1.20267	0.797327	1.50838	4.12082	4.29933
Q64012	RNA-binding protein Raly OS=Mus musculus OX=10090 GN=Raly PE=1 SV=3	Raly	30.77	10	10	10	19890.7	27522.3	0.83904	1.16096	0.722712	4.43968	4.29865
Q9WUA2	Phenylalanine--tRNA ligase beta subunit OS=Mus musculus OX=10090 GN=Farsb PE=1 SV=2	Farsb	30.9	20	20	20	19832.7	20512.2	0.983158	1.01684	0.966873	4.31201	4.29738
Q6PDG5	SWI/SNF complex subunit SMARCC2 OS=Mus musculus OX=10090 GN=Smarcc2 PE=1 SV=2	Smarcc2	19.87	26	26	26	19744.7	27274.3	0.83986	1.16014	0.723931	4.43575	4.29545
Q9WUM4	Coronin-1C OS=Mus musculus OX=10090 GN=Coro1c PE=1 SV=2	Coro1c	27.64	17	17	15	19724.7	23375	0.915306	1.08469	0.843837	4.36875	4.29501
Q9ERF3	Superkiller complex protein 8 OS=Mus musculus OX=10090 GN=Skic8 PE=1 SV=1	Skic8	10.16	3	3	3	19719.3	19445	1.007	0.992996	1.01411	4.28881	4.29489
Q9WUB3	Glycogen phosphorylase, muscle form OS=Mus musculus OX=10090 GN=Pygm PE=1 SV=3	Pygm	25.3	23	16	16	19690.9	16372.5	1.09202	0.907984	1.20268	4.21411	4.29427
Q06185	ATP synthase subunit e, mitochondrial OS=Mus musculus OX=10090 GN=Atp5me PE=1 SV=2	Atp5me	60.56	4	4	4	19663.9	8913.35	1.37619	0.623807	2.20612	3.95004	4.29367
P53395	Lipoamide acyltransferase component of branched-chain alpha-keto acid dehydrogenase complex, mitochondrial OS=Mus musculus OX=10090 GN=Dbt PE=1 SV=2	Dbt	26.76	12	12	12	19659.5	27093.6	0.840992	1.15901	0.725614	4.43287	4.29357
P70677	Caspase-3 OS=Mus musculus OX=10090 GN=Casp3 PE=1 SV=1	Casp3	20.22	6	6	6	19623.4	32327.9	0.755454	1.24455	0.607011	4.50958	4.29277
Q9CQC6	eIF5-mimic protein 2 OS=Mus musculus OX=10090 GN=Bzw1 PE=1 SV=1	Bzw1	17.18	8	8	8	19604	22125.5	0.939575	1.06042	0.886036	4.34489	4.29234
Q60865	Caprin-1 OS=Mus musculus OX=10090 GN=Caprin1 PE=1 SV=2	Caprin1	12.87	11	11	11	19602.5	22371.9	0.934022	1.06598	0.876211	4.3497	4.29231
Q8BTZ7	Mannose-1-phosphate guanyltransferase beta OS=Mus musculus OX=10090 GN=Gmppb PE=1 SV=1	Gmppb	18.06	6	6	6	19602	20137.8	0.986517	1.01348	0.973393	4.30401	4.2923
Q78PY7	Staphylococcal nuclease domain-containing protein 1 OS=Mus musculus OX=10090 GN=Snd1 PE=1 SV=1	Snd1	37.03	34	34	34	19566.5	33724.3	0.734329	1.26567	0.58019	4.52794	4.29151
Q6ZWX6	Eukaryotic translation initiation factor 2 subunit 1 OS=Mus musculus OX=10090 GN=Eif2s1 PE=1 SV=3	Eif2s1	40.32	14	14	14	19524	31828.6	0.76039	1.23961	0.613411	4.50282	4.29057
P00375	Dihydrofolate reductase OS=Mus musculus OX=10090 GN=Dhfr PE=1 SV=3	Dhfr	24.6	5	5	5	19485.9	29489.2	0.795747	1.20425	0.660781	4.46966	4.28972
Q9D1M0	Protein SEC13 homolog OS=Mus musculus OX=10090 GN=Sec13 PE=1 SV=3	Sec13	9.63	3	3	3	19484.5	21766.2	0.944687	1.05531	0.895172	4.33778	4.28969
Q924M7	Mannose-6-phosphate isomerase OS=Mus musculus OX=10090 GN=Mpi PE=1 SV=1	Mpi	8.75	3	3	3	19483.9	17925.6	1.04166	0.958345	1.08693	4.25347	4.28968
Q9DBZ5	Eukaryotic translation initiation factor 3 subunit K OS=Mus musculus OX=10090 GN=Eif3k PE=1 SV=1	Eif3k	21.1	4	4	4	19475.9	24141	0.893044	1.10696	0.806756	4.38276	4.2895
Q62523	Zyxin OS=Mus musculus OX=10090 GN=Zyx PE=1 SV=2	Zyx	20.39	10	10	10	19392.2	17895.7	1.04013	0.959866	1.08362	4.25275	4.28763
Q99K41	EMILIN-1 OS=Mus musculus OX=10090 GN=Emilin1 PE=1 SV=1	Emilin1	8.95	8	8	8	19389.7	12972.2	1.1983	0.801696	1.49471	4.11301	4.28757
P42208	Septin-2 OS=Mus musculus OX=10090 GN=Septin2 PE=1 SV=2	Septin2	17.73	7	7	7	19351.9	17548.4	1.04887	0.951125	1.10277	4.24424	4.28672
Q9D0T1	NHP2-like protein 1 OS=Mus musculus OX=10090 GN=Snu13 PE=1 SV=4	Snu13	41.41	5	5	5	19332.8	14524.9	1.142	0.857997	1.33101	4.16211	4.28629
O55125	Protein NipSnap homolog 1 OS=Mus musculus OX=10090 GN=Nipsnap1 PE=1 SV=1	Nipsnap1	11.62	3	3	3	19301.7	23369.7	0.904667	1.09533	0.825928	4.36865	4.2856
Q9CQW2	ADP-ribosylation factor-like protein 8B OS=Mus musculus OX=10090 GN=Arl8b PE=1 SV=1	Arl8b	19.89	4	4	4	19290	12910.8	1.19811	0.801893	1.4941	4.11095	4.28533
Q921W4	Quinone oxidoreductase-like protein 1 OS=Mus musculus OX=10090 GN=Cryzl1 PE=1 SV=1	Cryzl1	15.8	5	5	5	19271.9	15566.4	1.10636	0.893637	1.23804	4.19219	4.28492
Q99KV1	DnaJ homolog subfamily B member 11 OS=Mus musculus OX=10090 GN=Dnajb11 PE=1 SV=1	Dnajb11	17.6	7	7	7	19242.5	25157.9	0.866771	1.13323	0.764869	4.40067	4.28426
Q8BML9	Glutamine--tRNA ligase OS=Mus musculus OX=10090 GN=Qars1 PE=1 SV=1	Qars1	31.48	24	23	23	19215.1	29154	0.79452	1.20548	0.65909	4.4647	4.28364
P63005	Platelet-activating factor acetylhydrolase IB subunit beta OS=Mus musculus OX=10090 GN=Pafah1b1 PE=1 SV=2	Pafah1b1	38.78	17	17	17	19186.4	24989	0.868646	1.13135	0.767794	4.39775	4.28299
P62313	U6 snRNA-associated Sm-like protein LSm6 OS=Mus musculus OX=10090 GN=Lsm6 PE=1 SV=1	Lsm6	47.5	6	6	6	19182.4	14872	1.12657	0.873426	1.28983	4.17237	4.2829
Q3ULJ0	Glycerol-3-phosphate dehydrogenase 1-like protein OS=Mus musculus OX=10090 GN=Gpd1l PE=1 SV=2	Gpd1l	33.33	11	11	11	19154.6	13208.3	1.18374	0.816262	1.45019	4.12085	4.28227
Q8C2Q3	RNA-binding protein 14 OS=Mus musculus OX=10090 GN=Rbm14 PE=1 SV=1	Rbm14	26.01	19	19	19	19129.7	17923.8	1.03254	0.967455	1.06728	4.25343	4.28171
Q8BP56	Protein-glucosylgalactosylhydroxylysine glucosidase OS=Mus musculus OX=10090 GN=Pgghg PE=1 SV=1	Pgghg	15.51	10	10	10	19126.8	7326.22	1.4461	0.553904	2.61073	3.86488	4.28164
Q8VBV7	COP9 signalosome complex subunit 8 OS=Mus musculus OX=10090 GN=Cops8 PE=1 SV=1	Cops8	26.32	4	4	4	19110.5	17552.6	1.04249	0.957508	1.08876	4.24434	4.28127
O55234	Proteasome subunit beta type-5 OS=Mus musculus OX=10090 GN=Psmb5 PE=1 SV=3	Psmb5	32.58	10	10	10	19077.1	24921.7	0.867165	1.13284	0.765481	4.39658	4.28051
P49443	Protein phosphatase 1A OS=Mus musculus OX=10090 GN=Ppm1a PE=1 SV=1	Ppm1a	27.49	10	10	10	19066.1	16192.8	1.08149	0.918509	1.17744	4.20932	4.28026
Q3THG9	Alanyl-tRNA editing protein Aarsd1 OS=Mus musculus OX=10090 GN=Aarsd1 PE=1 SV=2	Aarsd1	14.56	6	6	6	19058.9	16745.3	1.06462	0.935382	1.13816	4.22389	4.2801
P01868	Ig gamma-1 chain C region secreted form OS=Mus musculus OX=10090 GN=Ighg1 PE=1 SV=1	Ighg1	9.88	3	3	3	19044.4	6069.03	1.51667	0.483329	3.13796	3.78312	4.27977
Q8CIH9	Amidophosphoribosyltransferase OS=Mus musculus OX=10090 GN=Ppat PE=1 SV=1	Ppat	27.47	13	13	13	19042	33880.9	0.719613	1.28039	0.562028	4.52995	4.27971
Q9D0J4	ADP-ribosylation factor-like protein 2 OS=Mus musculus OX=10090 GN=Arl2 PE=1 SV=1	Arl2	16.85	3	3	3	19006.9	18708	1.00793	0.992075	1.01598	4.27203	4.27891
D3Z4S3	Putative peptidyl-tRNA hydrolase PTRHD1 OS=Mus musculus OX=10090 GN=Ptrhd1 PE=1 SV=1	Ptrhd1	27.86	4	4	4	18978.6	12928.4	1.18962	0.81038	1.46798	4.11154	4.27826
Q8BFW7	Lipoma-preferred partner homolog OS=Mus musculus OX=10090 GN=Lpp PE=1 SV=1	Lpp	16.48	10	10	10	18952.5	20502	0.960727	1.03927	0.924422	4.3118	4.27767
O08739	AMP deaminase 3 OS=Mus musculus OX=10090 GN=Ampd3 PE=1 SV=2	Ampd3	20.76	17	17	17	18912	21240.8	0.942002	1.058	0.890362	4.32717	4.27674
Q8CCX5	Keratin-like protein KRT222 OS=Mus musculus OX=10090 GN=Krt222 PE=2 SV=1	Krt222	6.46	2	1	1	18907		1			#NUM!	4.27662
Q91V12	Cytosolic acyl coenzyme A thioester hydrolase OS=Mus musculus OX=10090 GN=Acot7 PE=1 SV=2	Acot7	18.11	6	6	6	18902.4	13072.7	1.18232	0.81768	1.44594	4.11637	4.27652
P50431	Serine hydroxymethyltransferase, cytosolic OS=Mus musculus OX=10090 GN=Shmt1 PE=1 SV=3	Shmt1	30.33	13	13	13	18865.5	30973.3	0.757061	1.24294	0.609089	4.49099	4.27567
P53996	CCHC-type zinc finger nucleic acid binding protein OS=Mus musculus OX=10090 GN=Cnbp PE=1 SV=2	Cnbp	28.65	5	5	5	18858.7	28336.1	0.799186	1.20081	0.665536	4.45234	4.27551
Q8VCF0	Mitochondrial antiviral-signaling protein OS=Mus musculus OX=10090 GN=Mavs PE=1 SV=1	Mavs	11.73	4	4	4	18799.8	15859.1	1.08485	0.915153	1.18543	4.20028	4.27415
Q9R013	Cathepsin F OS=Mus musculus OX=10090 GN=Ctsf PE=1 SV=1	Ctsf	3.68	2	2	2	18779.4	9591.4	1.32385	0.676146	1.95794	3.98188	4.27368
P29699	Alpha-2-HS-glycoprotein OS=Mus musculus OX=10090 GN=Ahsg PE=1 SV=1	Ahsg	20.29	5	5	5	18760.8	16248.5	1.07176	0.928239	1.15462	4.21081	4.27325
P63073	Eukaryotic translation initiation factor 4E OS=Mus musculus OX=10090 GN=Eif4e PE=1 SV=1	Eif4e	26.73	6	6	6	18759.8	23389.1	0.890168	1.10983	0.802074	4.36901	4.27323
O55106	Striatin OS=Mus musculus OX=10090 GN=Strn PE=1 SV=2	Strn	23.46	15	15	15	18734.2	22047.4	0.918757	1.08124	0.849724	4.34336	4.27264
Q9DCV7	Keratin, type II cytoskeletal 7 OS=Mus musculus OX=10090 GN=Krt7 PE=1 SV=1	Krt7	34.79	17	14	14	18699	6353.81	1.49277	0.507233	2.94296	3.80303	4.27182
Q9DCT1	1,5-anhydro-D-fructose reductase OS=Mus musculus OX=10090 GN=Akr1e2 PE=1 SV=1	Akr1e2	26.91	9	9	9	18665.2	14051.2	1.14103	0.85897	1.32837	4.14771	4.27103
Q61166	Microtubule-associated protein RP/EB family member 1 OS=Mus musculus OX=10090 GN=Mapre1 PE=1 SV=3	Mapre1	31.34	9	9	9	18649.9	20396.9	0.955259	1.04474	0.91435	4.30956	4.27068
P35282	Ras-related protein Rab-21 OS=Mus musculus OX=10090 GN=Rab21 PE=1 SV=4	Rab21	31.53	6	6	6	18610	17261.6	1.03759	0.96241	1.07812	4.23708	4.26975
Q9R112	Sulfide:quinone oxidoreductase, mitochondrial OS=Mus musculus OX=10090 GN=Sqor PE=1 SV=3	Sqor	23.11	9	9	9	18567.7	14517.9	1.1224	0.877596	1.27895	4.1619	4.26876
P11679	Keratin, type II cytoskeletal 8 OS=Mus musculus OX=10090 GN=Krt8 PE=1 SV=4	Krt8	27.96	18	15	15	18553.2	7302.64	1.43513	0.564874	2.54062	3.86348	4.26842
Q9ERS2	NADH dehydrogenase [ubiquinone] 1 alpha subcomplex subunit 13 OS=Mus musculus OX=10090 GN=Ndufa13 PE=1 SV=3	Ndufa13	20.83	3	3	3	18483.5	18380.1	1.0028	0.997195	1.00563	4.26435	4.26678
P63085	Mitogen-activated protein kinase 1 OS=Mus musculus OX=10090 GN=Mapk1 PE=1 SV=3	Mapk1	32.68	12	9	9	18479.1	26665.9	0.818655	1.18134	0.692986	4.42596	4.26668
O70318	Band 4.1-like protein 2 OS=Mus musculus OX=10090 GN=Epb41l2 PE=1 SV=2	Epb41l2	23.79	26	26	26	18461.9	24117.6	0.867173	1.13283	0.765495	4.38233	4.26628
Q00519	Xanthine dehydrogenase/oxidase OS=Mus musculus OX=10090 GN=Xdh PE=1 SV=5	Xdh	9.96	14	14	13	18459.9	14387.4	1.12398	0.876017	1.28306	4.15798	4.26623
O35385	Serine/threonine-protein phosphatase with EF-hands 2 OS=Mus musculus OX=10090 GN=Ppef2 PE=2 SV=1	Ppef2	1.45	1	1	1	18411.9	22485	0.900406	1.09959	0.818853	4.35189	4.2651
Q61292	Laminin subunit beta-2 OS=Mus musculus OX=10090 GN=Lamb2 PE=1 SV=2	Lamb2	15.9	27	27	27	18371.2	9779.55	1.3052	0.694799	1.87853	3.99032	4.26414
P43883	Perilipin-2 OS=Mus musculus OX=10090 GN=Plin2 PE=1 SV=2	Plin2	18.35	7	7	7	18367.7	7904.16	1.39828	0.601721	2.3238	3.89786	4.26405
Q9DBL7	Bifunctional coenzyme A synthase OS=Mus musculus OX=10090 GN=Coasy PE=1 SV=2	Coasy	6.57	4	4	4	18357.1	19751.5	0.96341	1.03659	0.929403	4.2956	4.2638
Q8BJ71	Nuclear pore complex protein Nup93 OS=Mus musculus OX=10090 GN=Nup93 PE=1 SV=1	Nup93	24.54	18	18	18	18356.4	32806.5	0.717567	1.28243	0.559535	4.51596	4.26379
Q64339	Ubiquitin-like protein ISG15 OS=Mus musculus OX=10090 GN=Isg15 PE=1 SV=4	Isg15	15.53	2	2	2	18322.4	12203.5	1.20045	0.799551	1.50141	4.08648	4.26298
Q01405	Protein transport protein Sec23A OS=Mus musculus OX=10090 GN=Sec23a PE=1 SV=2	Sec23a	24.97	18	18	18	18318.1	27381.5	0.801674	1.19833	0.668995	4.43746	4.26288
P23116	Eukaryotic translation initiation factor 3 subunit A OS=Mus musculus OX=10090 GN=Eif3a PE=1 SV=5	Eif3a	26.71	40	40	40	18310	35486.6	0.680712	1.31929	0.515969	4.55006	4.26269
Q8BHG2	CXXC motif containing zinc binding protein OS=Mus musculus OX=10090 GN=Czib PE=1 SV=1	Czib	30.63	5	5	5	18307.2	12430.6	1.19118	0.808815	1.47275	4.09449	4.26262
Q80X90	Filamin-B OS=Mus musculus OX=10090 GN=Flnb PE=1 SV=3	Flnb	30.67	74	68	65	18290.7	20889.1	0.93368	1.06632	0.87561	4.31992	4.26223
Q63844	Mitogen-activated protein kinase 3 OS=Mus musculus OX=10090 GN=Mapk3 PE=1 SV=5	Mapk3	26.84	12	12	12	18264.3	24756.9	0.849084	1.15092	0.737746	4.3937	4.2616
Q61205	Platelet-activating factor acetylhydrolase IB subunit alpha1 OS=Mus musculus OX=10090 GN=Pafah1b3 PE=1 SV=1	Pafah1b3	25.43	8	8	8	18233.4	19189.7	0.974446	1.02555	0.950166	4.28307	4.26087
P49710	Hematopoietic lineage cell-specific protein OS=Mus musculus OX=10090 GN=Hcls1 PE=1 SV=2	Hcls1	13.58	6	6	6	18220.2	8708.56	1.35321	0.646785	2.09222	3.93995	4.26055
Q8BU85	Methionine-R-sulfoxide reductase B3, mitochondrial OS=Mus musculus OX=10090 GN=Msrb3 PE=1 SV=2	Msrb3	21.74	5	5	5	18215.2	14065	1.12857	0.871432	1.29507	4.14814	4.26043
Q8VD62	UPF0696 protein C11orf68 homolog OS=Mus musculus OX=10090 GN=Bles03 PE=1 SV=2	Bles03	23.83	7	7	7	18206.5	14596.6	1.11005	0.889952	1.24731	4.16425	4.26023
P54728	UV excision repair protein RAD23 homolog B OS=Mus musculus OX=10090 GN=Rad23b PE=1 SV=2	Rad23b	12.74	6	6	6	18175.1	15080.4	1.09306	0.906942	1.20521	4.17841	4.25948
P49586	Choline-phosphate cytidylyltransferase A OS=Mus musculus OX=10090 GN=Pcyt1a PE=1 SV=1	Pcyt1a	14.17	5	5	5	18169.6	7751.35	1.40192	0.598076	2.34406	3.88938	4.25935
Q9EQP2	EH domain-containing protein 4 OS=Mus musculus OX=10090 GN=Ehd4 PE=1 SV=1	Ehd4	35.67	19	19	19	18167.7	17361.5	1.02269	0.977309	1.04644	4.23959	4.2593
Q8R050	Eukaryotic peptide chain release factor GTP-binding subunit ERF3A OS=Mus musculus OX=10090 GN=Gspt1 PE=1 SV=2	Gspt1	21.07	16	16	16	18150	23951.2	0.862208	1.13779	0.757791	4.37933	4.25888
Q9JIK5	Nucleolar RNA helicase 2 OS=Mus musculus OX=10090 GN=Ddx21 PE=1 SV=3	Ddx21	23.97	20	20	20	18110.3	23693	0.866453	1.13355	0.764373	4.37462	4.25793
Q6PEB6	MOB-like protein phocein OS=Mus musculus OX=10090 GN=Mob4 PE=1 SV=1	Mob4	16.44	3	3	3	18100.6	19279.8	0.968454	1.03155	0.938838	4.2851	4.25769
Q64471	Glutathione S-transferase theta-1 OS=Mus musculus OX=10090 GN=Gstt1 PE=1 SV=4	Gstt1	33.33	10	10	10	18098	16591	1.04344	0.956557	1.09083	4.21987	4.25763
Q9CXA2	Trans-L-3-hydroxyproline dehydratase OS=Mus musculus OX=10090 GN=L3hypdh PE=1 SV=1	L3hypdh	22.6	8	8	8	18076.4	19414.3	0.964314	1.03569	0.931087	4.28812	4.25711
P68037	Ubiquitin-conjugating enzyme E2 L3 OS=Mus musculus OX=10090 GN=Ube2l3 PE=1 SV=1	Ube2l3	26.62	5	5	5	18074.9	13883	1.13117	0.868831	1.30194	4.14248	4.25708
P26043	Radixin OS=Mus musculus OX=10090 GN=Rdx PE=1 SV=3	Rdx	34.65	27	20	20	18047.3	19942.2	0.95012	1.04988	0.90498	4.29977	4.25641
P61087	Ubiquitin-conjugating enzyme E2 K OS=Mus musculus OX=10090 GN=Ube2k PE=1 SV=3	Ube2k	34.5	6	6	6	18021.1	20234.5	0.942142	1.05786	0.890613	4.30609	4.25578
P10518	Delta-aminolevulinic acid dehydratase OS=Mus musculus OX=10090 GN=Alad PE=1 SV=1	Alad	33.03	10	10	10	18019.6	14682.3	1.10205	0.897948	1.2273	4.16679	4.25575
F6ZDS4	Nucleoprotein TPR OS=Mus musculus OX=10090 GN=Tpr PE=1 SV=1	Tpr	25.63	66	66	66	18019.5	20916.8	0.925589	1.07441	0.861485	4.3205	4.25574
P60670	Nuclear protein localization protein 4 homolog OS=Mus musculus OX=10090 GN=Nploc4 PE=1 SV=3	Nploc4	17.76	11	11	11	18019.4	22093.2	0.898441	1.10156	0.815608	4.34426	4.25574
Q6NZL6	Tonsoku-like protein OS=Mus musculus OX=10090 GN=Tonsl PE=1 SV=2	Tonsl	0.59	1	1	1	18014.7		1			#NUM!	4.25563
Q3UKJ7	WD40 repeat-containing protein SMU1 OS=Mus musculus OX=10090 GN=Smu1 PE=2 SV=2	Smu1	29.82	13	13	13	17950.8	18767.8	0.97775	1.02225	0.956468	4.27341	4.25408
Q8BVE3	V-type proton ATPase subunit H OS=Mus musculus OX=10090 GN=Atp6v1h PE=1 SV=1	Atp6v1h	15.73	7	7	7	17846.6	11519.8	1.21544	0.784556	1.54921	4.06144	4.25156
Q91YP2	Neurolysin, mitochondrial OS=Mus musculus OX=10090 GN=Nln PE=1 SV=1	Nln	23.44	17	17	17	17819.1	21704.9	0.901685	1.09831	0.820971	4.33656	4.25089
Q62418	Drebrin-like protein OS=Mus musculus OX=10090 GN=Dbnl PE=1 SV=2	Dbnl	27.06	11	11	11	17804.7	15434.7	1.0713	0.928699	1.15355	4.1885	4.25053
Q6PDQ2	Chromodomain-helicase-DNA-binding protein 4 OS=Mus musculus OX=10090 GN=Chd4 PE=1 SV=1	Chd4	12.95	26	26	26	17796.2	23680.5	0.85813	1.14187	0.751513	4.37439	4.25033
Q8VDP4	Cell cycle and apoptosis regulator protein 2 OS=Mus musculus OX=10090 GN=Ccar2 PE=1 SV=2	Ccar2	28.52	24	24	24	17779	22988.1	0.872223	1.12778	0.7734	4.3615	4.24991
P54923	ADP-ribosylhydrolase ARH1 OS=Mus musculus OX=10090 GN=Adprh PE=1 SV=1	Adprh	15.47	7	7	7	17763.8	13345.3	1.14203	0.857968	1.33109	4.12533	4.24954
Q8CIB5	Fermitin family homolog 2 OS=Mus musculus OX=10090 GN=Fermt2 PE=1 SV=1	Fermt2	28.38	20	20	20	17727.5	36551.9	0.653194	1.34681	0.484995	4.56291	4.24865
Q8R3B1	1-phosphatidylinositol 4,5-bisphosphate phosphodiesterase delta-1 OS=Mus musculus OX=10090 GN=Plcd1 PE=1 SV=2	Plcd1	19.44	13	13	13	17714.3	20878.7	0.918006	1.08199	0.848439	4.3197	4.24832
Q9Z0K8	Pantetheinase OS=Mus musculus OX=10090 GN=Vnn1 PE=1 SV=3	Vnn1	9.57	4	4	4	17705.8	8718.65	1.34011	0.659893	2.0308	3.94045	4.24812
Q91WK1	SPRY domain-containing protein 4 OS=Mus musculus OX=10090 GN=Spryd4 PE=1 SV=1	Spryd4	36.23	8	8	8	17671.8	11068.2	1.22977	0.77023	1.59663	4.04408	4.24728
Q7TQK1	Integrator complex subunit 7 OS=Mus musculus OX=10090 GN=Ints7 PE=1 SV=1	Ints7	11.59	9	9	9	17660.1	17767.7	0.996963	1.00304	0.993944	4.24963	4.24699
P50446	Keratin, type II cytoskeletal 6A OS=Mus musculus OX=10090 GN=Krt6a PE=1 SV=3	Krt6a	18.44	13	6	6	17654.7	2277.28	1.77149	0.228505	7.75254	3.35742	4.24686
Q9DBB9	Carboxypeptidase N subunit 2 OS=Mus musculus OX=10090 GN=Cpn2 PE=1 SV=2	Cpn2	6.03	4	4	4	17631.2	8693.72	1.33951	0.660494	2.02804	3.93921	4.24628
Q9CZX0	Elongator complex protein 3 OS=Mus musculus OX=10090 GN=Elp3 PE=1 SV=1	Elp3	17	9	9	9	17627.4	30200.2	0.737122	1.26288	0.583685	4.48001	4.24619
O08795	Glucosidase 2 subunit beta OS=Mus musculus OX=10090 GN=Prkcsh PE=1 SV=1	Prkcsh	15.16	10	10	10	17610.6	12779.3	1.15898	0.841023	1.37806	4.10651	4.24577
P57759	Endoplasmic reticulum resident protein 29 OS=Mus musculus OX=10090 GN=Erp29 PE=1 SV=2	Erp29	23.66	5	5	5	17572.8	10836.6	1.23711	0.762888	1.62162	4.03489	4.24484
Q91YW3	DnaJ homolog subfamily C member 3 OS=Mus musculus OX=10090 GN=Dnajc3 PE=1 SV=1	Dnajc3	9.72	7	7	7	17568	21271.3	0.904651	1.09535	0.825902	4.32779	4.24472
O54984	ATPase GET3 OS=Mus musculus OX=10090 GN=Get3 PE=1 SV=2	Get3	8.91	3	3	3	17562	12529.3	1.16725	0.832752	1.40167	4.09793	4.24457
P84091	AP-2 complex subunit mu OS=Mus musculus OX=10090 GN=Ap2m1 PE=1 SV=1	Ap2m1	22.3	11	11	11	17554.6	25171.6	0.821725	1.17827	0.697397	4.40091	4.24439
Q62159	Rho-related GTP-binding protein RhoC OS=Mus musculus OX=10090 GN=Rhoc PE=1 SV=2	Rhoc	24.35	6	1	1	17551.4	13311.4	1.13738	0.862618	1.31852	4.12422	4.24431
Q922U1	U4/U6 small nuclear ribonucleoprotein Prp3 OS=Mus musculus OX=10090 GN=Prpf3 PE=1 SV=1	Prpf3	16.84	10	10	10	17546.9	25257.1	0.819872	1.18013	0.694731	4.40238	4.2442
Q925I1	ATPase family AAA domain-containing protein 3 OS=Mus musculus OX=10090 GN=Atad3 PE=1 SV=1	Atad3	22.34	14	14	14	17534.9	19901	0.936796	1.0632	0.881106	4.29887	4.2439
Q3THS6	S-adenosylmethionine synthase isoform type-2 OS=Mus musculus OX=10090 GN=Mat2a PE=1 SV=2	Mat2a	26.33	11	11	11	17518.5	21506.9	0.8978	1.1022	0.814553	4.33258	4.2435
Q9JHW9	Retinaldehyde dehydrogenase 3 OS=Mus musculus OX=10090 GN=Aldh1a3 PE=1 SV=1	Aldh1a3	25.39	12	9	8	17480.9	14805.2	1.08287	0.917125	1.18073	4.17041	4.24256
Q7TQI3	Ubiquitin thioesterase OTUB1 OS=Mus musculus OX=10090 GN=Otub1 PE=1 SV=2	Otub1	25.83	7	7	7	17475.7	21005.4	0.908274	1.09173	0.831962	4.32233	4.24243
P10833	Ras-related protein R-Ras OS=Mus musculus OX=10090 GN=Rras PE=1 SV=1	Rras	17.89	4	4	4	17472.1	11483.6	1.20682	0.793184	1.52148	4.06008	4.24235
P43275	Histone H1.1 OS=Mus musculus OX=10090 GN=H1-1 PE=1 SV=2	H1-1	9.86	3	1	1	17467.4	32294.8	0.702035	1.29797	0.540873	4.50913	4.24223
Q8K2T1	NmrA-like family domain-containing protein 1 OS=Mus musculus OX=10090 GN=Nmral1 PE=1 SV=1	Nmral1	24.6	8	8	8	17412.9	20588.9	0.916425	1.08357	0.845742	4.31363	4.24087
P62334	26S proteasome regulatory subunit 10B OS=Mus musculus OX=10090 GN=Psmc6 PE=1 SV=1	Psmc6	30.33	14	14	14	17402.9	22307.9	0.876482	1.12352	0.780123	4.34846	4.24062
P70698	CTP synthase 1 OS=Mus musculus OX=10090 GN=Ctps1 PE=1 SV=2	Ctps1	28.93	18	18	18	17396.9	32116.6	0.702713	1.29729	0.541679	4.50673	4.24047
Q9CZ44	NSFL1 cofactor p47 OS=Mus musculus OX=10090 GN=Nsfl1c PE=1 SV=1	Nsfl1c	30.27	11	11	11	17393.7	12006.7	1.18323	0.816771	1.44867	4.07942	4.24039
Q8VDJ3	Vigilin OS=Mus musculus OX=10090 GN=Hdlbp PE=1 SV=1	Hdlbp	29.81	41	41	41	17350.3	27433	0.774856	1.22514	0.632461	4.43827	4.23931
Q9ES56	Trafficking protein particle complex subunit 4 OS=Mus musculus OX=10090 GN=Trappc4 PE=1 SV=1	Trappc4	36.53	8	8	8	17326.6	8981.81	1.31719	0.682809	1.92908	3.95336	4.23871
Q8CI51	PDZ and LIM domain protein 5 OS=Mus musculus OX=10090 GN=Pdlim5 PE=1 SV=4	Pdlim5	21.83	12	12	12	17246.5	12964	1.14176	0.858245	1.33034	4.11274	4.2367
P97822	Acidic leucine-rich nuclear phosphoprotein 32 family member E OS=Mus musculus OX=10090 GN=Anp32e PE=1 SV=2	Anp32e	10.38	3	3	3	17235.3	14490.9	1.0865	0.913497	1.18939	4.1611	4.23642
P58389	Serine/threonine-protein phosphatase 2A activator OS=Mus musculus OX=10090 GN=Ptpa PE=1 SV=1	Ptpa	15.17	5	5	5	17223.2	21669.3	0.885682	1.11432	0.79482	4.33584	4.23611
Q6P1B1	Xaa-Pro aminopeptidase 1 OS=Mus musculus OX=10090 GN=Xpnpep1 PE=1 SV=1	Xpnpep1	27.61	17	17	17	17200.3	19629.3	0.934048	1.06595	0.876256	4.2929	4.23554
Q64514	Tripeptidyl-peptidase 2 OS=Mus musculus OX=10090 GN=Tpp2 PE=1 SV=3	Tpp2	27.34	33	33	33	17183	21676.5	0.884365	1.11563	0.792702	4.33599	4.2351
Q6ZWM4	U6 snRNA-associated Sm-like protein LSm8 OS=Mus musculus OX=10090 GN=Lsm8 PE=1 SV=3	Lsm8	10.42	1	1	1	17154.1	13303.5	1.12642	0.873575	1.28944	4.12397	4.23437
O54879	High mobility group protein B3 OS=Mus musculus OX=10090 GN=Hmgb3 PE=1 SV=3	Hmgb3	24	5	5	5	17134.2	33733.1	0.673682	1.32632	0.507934	4.52806	4.23386
P11103	Poly [ADP-ribose] polymerase 1 OS=Mus musculus OX=10090 GN=Parp1 PE=1 SV=3	Parp1	22.01	20	20	20	17102.9	24080.4	0.830575	1.16943	0.710242	4.38166	4.23307
Q99MR6	Serrate RNA effector molecule homolog OS=Mus musculus OX=10090 GN=Srrt PE=1 SV=1	Srrt	25.71	24	24	24	17099	20858.1	0.900965	1.09904	0.819777	4.31927	4.23297
P02468	Laminin subunit gamma-1 OS=Mus musculus OX=10090 GN=Lamc1 PE=1 SV=2	Lamc1	15.49	24	24	24	17077.2	12423.1	1.15776	0.842236	1.37463	4.09423	4.23242
Q9QYB5	Gamma-adducin OS=Mus musculus OX=10090 GN=Add3 PE=1 SV=2	Add3	17.56	11	11	11	16976.2	19913.4	0.920379	1.07962	0.852501	4.29915	4.22984
Q8CGF7	Transcription elongation regulator 1 OS=Mus musculus OX=10090 GN=Tcerg1 PE=1 SV=2	Tcerg1	15.64	18	18	18	16976	31556	0.69958	1.30042	0.537964	4.49908	4.22984
O70503	Very-long-chain 3-oxoacyl-CoA reductase OS=Mus musculus OX=10090 GN=Hsd17b12 PE=1 SV=1	Hsd17b12	21.79	7	7	7	16974.1	15956.5	1.0309	0.969099	1.06377	4.20294	4.22979
P61082	NEDD8-conjugating enzyme Ubc12 OS=Mus musculus OX=10090 GN=Ube2m PE=1 SV=1	Ube2m	28.96	6	6	6	16951.5	23311.3	0.842043	1.15796	0.72718	4.36757	4.22921
Q61033	Lamina-associated polypeptide 2, isoforms alpha/zeta OS=Mus musculus OX=10090 GN=Tmpo PE=1 SV=4	Tmpo	21.5	13	13	13	16950.9	24827.5	0.811467	1.18853	0.682747	4.39493	4.22919
Q69ZN7	Myoferlin OS=Mus musculus OX=10090 GN=Myof PE=1 SV=2	Myof	22.12	39	39	39	16908.5	10523.7	1.23275	0.767252	1.60671	4.02217	4.22811
Q05144	Ras-related C3 botulinum toxin substrate 2 OS=Mus musculus OX=10090 GN=Rac2 PE=1 SV=1	Rac2	31.25	6	2	2	16893.3	7880.51	1.3638	0.636197	2.14368	3.89655	4.22771
Q05186	Reticulocalbin-1 OS=Mus musculus OX=10090 GN=Rcn1 PE=1 SV=1	Rcn1	26.15	9	9	9	16890.5	14397.8	1.07967	0.920331	1.17313	4.1583	4.22764
O70305	Ataxin-2 OS=Mus musculus OX=10090 GN=Atxn2 PE=1 SV=1	Atxn2	6.3	7	7	7	16884.8	20831.3	0.895363	1.10464	0.81055	4.31872	4.2275
P61327	Protein mago nashi homolog OS=Mus musculus OX=10090 GN=Magoh PE=2 SV=1	Magoh	26.71	4	4	4	16884.3	20589	0.901138	1.09886	0.820064	4.31364	4.22748
Q8BK64	Activator of 90 kDa heat shock protein ATPase homolog 1 OS=Mus musculus OX=10090 GN=Ahsa1 PE=1 SV=2	Ahsa1	22.49	8	8	8	16850.7	24001.3	0.824963	1.17504	0.702074	4.38023	4.22662
E9Q7G0	Nuclear mitotic apparatus protein 1 OS=Mus musculus OX=10090 GN=Numa1 PE=1 SV=1	Numa1	25.74	51	51	51	16818.7	15402.9	1.04394	0.956061	1.09192	4.1876	4.22579
P98078	Disabled homolog 2 OS=Mus musculus OX=10090 GN=Dab2 PE=1 SV=2	Dab2	11.23	8	8	8	16750	21585.2	0.87387	1.12613	0.775995	4.33416	4.22401
Q8K3X4	Probable E3 ubiquitin-protein ligase IRF2BPL OS=Mus musculus OX=10090 GN=Irf2bpl PE=1 SV=1	Irf2bpl	13.29	10	10	8	16742.9	13171.5	1.11939	0.880613	1.27115	4.11964	4.22383
P61079	Ubiquitin-conjugating enzyme E2 D3 OS=Mus musculus OX=10090 GN=Ube2d3 PE=1 SV=1	Ube2d3	14.29	3	3	3	16707	30727.8	0.70442	1.29558	0.54371	4.48753	4.2229
Q91VU7	Pseudouridylate synthase 7 homolog OS=Mus musculus OX=10090 GN=Pus7 PE=2 SV=2	Pus7	27.12	16	16	16	16691.5	26747.2	0.768508	1.23149	0.624047	4.42728	4.2225
Q8BH86	D-glutamate cyclase, mitochondrial OS=Mus musculus OX=10090 GN=Dglucy PE=1 SV=1	Dglucy	22.53	12	12	12	16678.2	18432.9	0.950024	1.04998	0.904806	4.26559	4.22215
P40124	Adenylyl cyclase-associated protein 1 OS=Mus musculus OX=10090 GN=Cap1 PE=1 SV=4	Cap1	28.27	13	13	13	16670.9	16018.4	1.01996	0.980039	1.04073	4.20462	4.22196
Q61937	Nucleophosmin OS=Mus musculus OX=10090 GN=Npm1 PE=1 SV=1	Npm1	31.51	10	10	10	16625.2	15398.9	1.03829	0.961707	1.07964	4.18749	4.22077
Q9R0M6	Ras-related protein Rab-9A OS=Mus musculus OX=10090 GN=Rab9a PE=1 SV=1	Rab9a	32.84	6	6	6	16616.5	13866.7	1.09021	0.909793	1.1983	4.14197	4.22054
Q8R1B4	Eukaryotic translation initiation factor 3 subunit C OS=Mus musculus OX=10090 GN=Eif3c PE=1 SV=1	Eif3c	21.95	22	22	22	16610.8	30048.6	0.712002	1.288	0.552798	4.47782	4.22039
Q8VDW0	ATP-dependent RNA helicase DDX39A OS=Mus musculus OX=10090 GN=Ddx39a PE=1 SV=1	Ddx39a	30.68	14	3	3	16608.2	22776.3	0.843388	1.15661	0.729188	4.35748	4.22032
Q922Q1	Mitochondrial amidoxime reducing component 2 OS=Mus musculus OX=10090 GN=Mtarc2 PE=1 SV=1	Mtarc2	23.67	9	9	9	16504.9	21767	0.862507	1.13749	0.758253	4.3378	4.21761
Q3TCN2	Putative phospholipase B-like 2 OS=Mus musculus OX=10090 GN=Plbd2 PE=1 SV=2	Plbd2	5.89	3	3	3	16502.8	6193	1.45426	0.54574	2.66475	3.7919	4.21756
O88587	Catechol O-methyltransferase OS=Mus musculus OX=10090 GN=Comt PE=1 SV=2	Comt	18.87	5	5	5	16452.1	15841.9	1.0189	0.981105	1.03852	4.19981	4.21622
Q9JKB1	Ubiquitin carboxyl-terminal hydrolase isozyme L3 OS=Mus musculus OX=10090 GN=Uchl3 PE=1 SV=2	Uchl3	23.91	5	5	5	16392.5	17448.3	0.968801	1.0312	0.93949	4.24175	4.21465
P48722	Heat shock 70 kDa protein 4L OS=Mus musculus OX=10090 GN=Hspa4l PE=1 SV=2	Hspa4l	23.51	18	17	17	16383.4	13275.8	1.10478	0.895223	1.23408	4.12306	4.2144
P47941	Crk-like protein OS=Mus musculus OX=10090 GN=Crkl PE=1 SV=2	Crkl	24.09	7	7	7	16374.7	14639.3	1.05596	0.944045	1.11854	4.16552	4.21417
P70122	Ribosome maturation protein SBDS OS=Mus musculus OX=10090 GN=Sbds PE=1 SV=4	Sbds	32.8	10	10	10	16371.3	25190.2	0.787811	1.21219	0.649908	4.40123	4.21408
Q8BYB9	Protein O-glucosyltransferase 1 OS=Mus musculus OX=10090 GN=Poglut1 PE=1 SV=2	Poglut1	16.58	7	7	7	16350.2	12460.6	1.135	0.864995	1.31215	4.09554	4.21352
O35643	AP-1 complex subunit beta-1 OS=Mus musculus OX=10090 GN=Ap1b1 PE=1 SV=2	Ap1b1	20.89	19	8	8	16347	16185.3	1.00497	0.99503	1.00999	4.20912	4.21344
Q8BJY1	26S proteasome non-ATPase regulatory subunit 5 OS=Mus musculus OX=10090 GN=Psmd5 PE=1 SV=4	Psmd5	19.44	9	9	9	16317.2	29074.8	0.718946	1.28105	0.561215	4.46352	4.21265
P54823	Probable ATP-dependent RNA helicase DDX6 OS=Mus musculus OX=10090 GN=Ddx6 PE=1 SV=1	Ddx6	24.43	11	11	11	16301.9	24699.2	0.795193	1.20481	0.660017	4.39268	4.21224
Q99KR7	Peptidyl-prolyl cis-trans isomerase F, mitochondrial OS=Mus musculus OX=10090 GN=Ppif PE=1 SV=1	Ppif	17.48	4	4	4	16282.4	12619.4	1.12674	0.87326	1.29027	4.10104	4.21172
Q8BGH2	Sorting and assembly machinery component 50 homolog OS=Mus musculus OX=10090 GN=Samm50 PE=1 SV=1	Samm50	17.48	8	8	8	16270.8	18263	0.942312	1.05769	0.890916	4.26157	4.21141
Q04997	Inhibin alpha chain OS=Mus musculus OX=10090 GN=Inha PE=1 SV=2	Inha	17.49	5	5	5	16252.7	27043.5	0.750768	1.24923	0.600984	4.43206	4.21093
P27641	X-ray repair cross-complementing protein 5 OS=Mus musculus OX=10090 GN=Xrcc5 PE=1 SV=4	Xrcc5	15.85	12	12	12	16242.6	24275.6	0.801743	1.19826	0.669092	4.38517	4.21066
Q61235	Beta-2-syntrophin OS=Mus musculus OX=10090 GN=Sntb2 PE=1 SV=2	Sntb2	25.96	12	12	12	16239.4	21075.5	0.870398	1.1296	0.770535	4.32378	4.21057
Q8VDM6	Heterogeneous nuclear ribonucleoprotein U-like protein 1 OS=Mus musculus OX=10090 GN=Hnrnpul1 PE=1 SV=1	Hnrnpul1	15.95	14	14	14	16239.4	17095.3	0.974324	1.02568	0.949934	4.23288	4.21057
Q62261	Spectrin beta chain, non-erythrocytic 1 OS=Mus musculus OX=10090 GN=Sptbn1 PE=1 SV=2	Sptbn1	26.24	61	61	61	16220.3	21571.5	0.858403	1.1416	0.751932	4.33388	4.21006
P21619	Lamin-B2 OS=Mus musculus OX=10090 GN=Lmnb2 PE=1 SV=2	Lmnb2	35.91	25	18	18	16217	11229.8	1.1817	0.818296	1.4441	4.05037	4.20997
Q8BP40	Lysophosphatidic acid phosphatase type 6 OS=Mus musculus OX=10090 GN=Acp6 PE=1 SV=1	Acp6	19.14	7	7	7	16187.6	11309.8	1.17739	0.822609	1.43129	4.05345	4.20918
Q9D554	Splicing factor 3A subunit 3 OS=Mus musculus OX=10090 GN=Sf3a3 PE=1 SV=2	Sf3a3	22.75	11	11	11	16165.2	18604.5	0.929844	1.07016	0.868887	4.26962	4.20858
Q8JZV7	N-acetylglucosamine-6-phosphate deacetylase OS=Mus musculus OX=10090 GN=Amdhd2 PE=1 SV=1	Amdhd2	12.22	4	4	4	16146	8320.18	1.31986	0.680137	1.94058	3.92013	4.20806
P63271	Transcription elongation factor SPT4-A OS=Mus musculus OX=10090 GN=Supt4h1a PE=2 SV=1	Supt4h1a	21.37	3	3	3	16136.7	12059.2	1.14461	0.855387	1.33812	4.08132	4.20781
Q3U5Q7	UMP-CMP kinase 2, mitochondrial OS=Mus musculus OX=10090 GN=Cmpk2 PE=1 SV=2	Cmpk2	29.98	12	12	12	16134.2	16720.2	0.982164	1.01784	0.964953	4.22324	4.20775
Q9CWZ3	RNA-binding protein 8A OS=Mus musculus OX=10090 GN=Rbm8a PE=1 SV=4	Rbm8a	15.52	3	3	3	16087.1	21900.2	0.846973	1.15303	0.734564	4.34045	4.20648
Q9WVB0	RNA-binding protein with multiple splicing OS=Mus musculus OX=10090 GN=Rbpms PE=1 SV=2	Rbpms	10.66	2	2	2	16046.6	16395.4	0.989249	1.01075	0.978726	4.21472	4.20538
O35326	Serine/arginine-rich splicing factor 5 OS=Mus musculus OX=10090 GN=Srsf5 PE=1 SV=2	Srsf5	25.28	7	6	6	16035	26920	0.746595	1.2534	0.595654	4.43008	4.20507
G3X8U3	Queuosine 5'-phosphate N-glycosylase/hydrolase OS=Mus musculus OX=10090 GN=QNG1 PE=1 SV=1	QNG1	16.57	5	5	5	16034.8	17968.4	0.943135	1.05687	0.892389	4.25451	4.20506
Q8BIQ5	Cleavage stimulation factor subunit 2 OS=Mus musculus OX=10090 GN=Cstf2 PE=1 SV=2	Cstf2	14.31	8	8	8	16026.7	15553.3	1.01499	0.985009	1.03044	4.19182	4.20484
Q99K85	Phosphoserine aminotransferase OS=Mus musculus OX=10090 GN=Psat1 PE=1 SV=1	Psat1	36.49	13	13	13	16012.8	33587.3	0.645676	1.35432	0.476752	4.52618	4.20447
O35841	Apoptosis inhibitor 5 OS=Mus musculus OX=10090 GN=Api5 PE=1 SV=2	Api5	23.21	11	11	11	15977	21064.5	0.862654	1.13735	0.75848	4.32355	4.2035
Q8BVQ5	Protein phosphatase methylesterase 1 OS=Mus musculus OX=10090 GN=Ppme1 PE=1 SV=5	Ppme1	18.91	7	7	7	15974.9	20611.8	0.873263	1.12674	0.775037	4.31412	4.20344
P63094	Guanine nucleotide-binding protein G(s) subunit alpha isoforms short OS=Mus musculus OX=10090 GN=Gnas PE=1 SV=1	Gnas	18.78	7	6	6	15974.2	13442	1.08608	0.913918	1.18838	4.12846	4.20342
P97310	DNA replication licensing factor MCM2 OS=Mus musculus OX=10090 GN=Mcm2 PE=1 SV=3	Mcm2	23.23	19	19	19	15966.2	54469.6	0.453355	1.54665	0.293121	4.73615	4.2032
O88428	Bifunctional 3'-phosphoadenosine 5'-phosphosulfate synthase 2 OS=Mus musculus OX=10090 GN=Papss2 PE=1 SV=2	Papss2	23.67	15	15	15	15960.6	35721.8	0.617642	1.38236	0.446803	4.55293	4.20305
Q9DBC0	Protein adenylyltransferase SelO, mitochondrial OS=Mus musculus OX=10090 GN=Selenoo PE=1 SV=4	Selenoo	13.94	8	8	8	15937.1	16133	0.993892	1.00611	0.987857	4.20772	4.20241
P82343	N-acylglucosamine 2-epimerase OS=Mus musculus OX=10090 GN=Renbp PE=1 SV=4	Renbp	20.53	10	10	10	15935.5	9375.27	1.25919	0.740813	1.69974	3.97198	4.20237
Q80X41	Serine/threonine-protein kinase VRK1 OS=Mus musculus OX=10090 GN=Vrk1 PE=1 SV=2	Vrk1	19.55	8	8	8	15928.1	18635.5	0.921669	1.07833	0.854718	4.27034	4.20216
P61290	Proteasome activator complex subunit 3 OS=Mus musculus OX=10090 GN=Psme3 PE=1 SV=1	Psme3	29.53	7	7	7	15923.6	13320.3	1.08902	0.91098	1.19544	4.12451	4.20204
Q00493	Carboxypeptidase E OS=Mus musculus OX=10090 GN=Cpe PE=1 SV=2	Cpe	20.17	9	9	9	15903.4	5319.36	1.49871	0.501288	2.98972	3.72586	4.20149
O70194	Eukaryotic translation initiation factor 3 subunit D OS=Mus musculus OX=10090 GN=Eif3d PE=1 SV=2	Eif3d	19.34	11	11	11	15843.3	23887.9	0.797524	1.20248	0.663235	4.37818	4.19985
D3YXK2	Scaffold attachment factor B1 OS=Mus musculus OX=10090 GN=Safb PE=1 SV=2	Safb	16.65	15	15	15	15835.2	23269.2	0.809894	1.19011	0.680522	4.36678	4.19962
Q9QZD9	Eukaryotic translation initiation factor 3 subunit I OS=Mus musculus OX=10090 GN=Eif3i PE=1 SV=1	Eif3i	40.31	13	13	13	15826.8	16903.2	0.967113	1.03289	0.93632	4.22797	4.19939
P50096	Inosine-5'-monophosphate dehydrogenase 1 OS=Mus musculus OX=10090 GN=Impdh1 PE=1 SV=2	Impdh1	9.73	5	4	4	15822.7	15816.3	1.0002	0.999798	1.0004	4.1991	4.19928
Q9ET54	Palladin OS=Mus musculus OX=10090 GN=Palld PE=1 SV=2	Palld	13.92	17	17	16	15820.7	12448.3	1.1193	0.880703	1.27091	4.09511	4.19923
P16460	Argininosuccinate synthase OS=Mus musculus OX=10090 GN=Ass1 PE=1 SV=1	Ass1	27.91	13	13	13	15794.8	49593.4	0.483109	1.51689	0.318486	4.69542	4.19851
Q9D967	Magnesium-dependent phosphatase 1 OS=Mus musculus OX=10090 GN=Mdp1 PE=1 SV=1	Mdp1	13.41	2	2	2	15793.2	11229	1.16891	0.831094	1.40647	4.05034	4.19847
P58404	Striatin-4 OS=Mus musculus OX=10090 GN=Strn4 PE=1 SV=2	Strn4	18.16	11	10	10	15793.1	20773.7	0.863794	1.13621	0.760245	4.31751	4.19847
P61750	ADP-ribosylation factor 4 OS=Mus musculus OX=10090 GN=Arf4 PE=1 SV=2	Arf4	31.11	5	3	3	15793	20843.1	0.862155	1.13784	0.757709	4.31896	4.19846
Q99LI8	Hepatocyte growth factor-regulated tyrosine kinase substrate OS=Mus musculus OX=10090 GN=Hgs PE=1 SV=2	Hgs	12.65	11	11	11	15770.3	15804.8	0.998907	1.00109	0.997817	4.19879	4.19784
P97742	Carnitine O-palmitoyltransferase 1, liver isoform OS=Mus musculus OX=10090 GN=Cpt1a PE=1 SV=4	Cpt1a	17.98	14	14	14	15759.7	11119.5	1.17263	0.827368	1.4173	4.04609	4.19755
Q8BHG1	Nardilysin OS=Mus musculus OX=10090 GN=Nrdc PE=1 SV=1	Nrdc	16.54	19	19	19	15740.7	16456.7	0.977762	1.02224	0.956492	4.21634	4.19702
Q6PDY2	2-aminoethanethiol dioxygenase OS=Mus musculus OX=10090 GN=Ado PE=1 SV=2	Ado	26.95	9	9	9	15691.9	13211.9	1.0858	0.914198	1.18771	4.12097	4.19568
P61924	Coatomer subunit zeta-1 OS=Mus musculus OX=10090 GN=Copz1 PE=1 SV=1	Copz1	11.86	2	2	2	15671.4	8938.5	1.27359	0.726415	1.75325	3.95126	4.19511
P21279	Guanine nucleotide-binding protein G(q) subunit alpha OS=Mus musculus OX=10090 GN=Gnaq PE=1 SV=4	Gnaq	17.83	7	7	7	15660	17349	0.948832	1.05117	0.902646	4.23927	4.19479
Q9D0I9	Arginine--tRNA ligase, cytoplasmic OS=Mus musculus OX=10090 GN=Rars1 PE=1 SV=2	Rars1	31.97	25	25	25	15595.2	25181.4	0.764909	1.23509	0.619314	4.40108	4.19299
Q6PE15	Palmitoyl-protein thioesterase ABHD10, mitochondrial OS=Mus musculus OX=10090 GN=Abhd10 PE=1 SV=1	Abhd10	17.51	6	6	6	15587.7	16463.3	0.972681	1.02732	0.946815	4.21652	4.19278
Q9DB60	Prostamide/prostaglandin F synthase OS=Mus musculus OX=10090 GN=Prxl2b PE=1 SV=1	Prxl2b	26.37	6	6	6	15582.4	12350.6	1.1157	0.884302	1.26167	4.09169	4.19263
P36993	Protein phosphatase 1B OS=Mus musculus OX=10090 GN=Ppm1b PE=1 SV=1	Ppm1b	15.64	6	3	3	15545.6	13066.1	1.08666	0.91334	1.18977	4.11615	4.19161
Q8C129	Leucyl-cystinyl aminopeptidase OS=Mus musculus OX=10090 GN=Lnpep PE=1 SV=1	Lnpep	8.88	8	8	8	15513.8	13670.9	1.06315	0.936854	1.1348	4.1358	4.19072
P14873	Microtubule-associated protein 1B OS=Mus musculus OX=10090 GN=Map1b PE=1 SV=2	Map1b	14.37	35	35	35	15481.6	28733.1	0.700292	1.29971	0.538807	4.45838	4.18982
Q8BMJ3	Eukaryotic translation initiation factor 1A, X-chromosomal OS=Mus musculus OX=10090 GN=Eif1ax PE=2 SV=3	Eif1ax	34.72	5	5	5	15447.7	33924.4	0.625766	1.37423	0.455357	4.53051	4.18886
Q9JMD0	BUB3-interacting and GLEBS motif-containing protein ZNF207 OS=Mus musculus OX=10090 GN=Znf207 PE=1 SV=1	Znf207	9.09	4	4	4	15443.8	23389.1	0.795398	1.2046	0.660299	4.36901	4.18875
Q9DB27	Malignant T-cell-amplified sequence 1 OS=Mus musculus OX=10090 GN=Mcts1 PE=1 SV=1	Mcts1	27.07	5	5	5	15389.6	21676.8	0.83038	1.16962	0.709957	4.336	4.18723
O08529	Calpain-2 catalytic subunit OS=Mus musculus OX=10090 GN=Capn2 PE=1 SV=4	Capn2	17	11	11	11	15341.5	17897.6	0.9231	1.0769	0.857182	4.25279	4.18587
Q99LP6	GrpE protein homolog 1, mitochondrial OS=Mus musculus OX=10090 GN=Grpel1 PE=1 SV=1	Grpel1	25.81	6	6	6	15336	11124.9	1.15914	0.840856	1.37853	4.0463	4.18571
Q80Y14	Glutaredoxin-related protein 5, mitochondrial OS=Mus musculus OX=10090 GN=Glrx5 PE=1 SV=2	Glrx5	22.37	3	3	3	15326.4	13847.6	1.05069	0.949311	1.10679	4.14137	4.18544
Q8CCS6	Polyadenylate-binding protein 2 OS=Mus musculus OX=10090 GN=Pabpn1 PE=1 SV=3	Pabpn1	10.93	4	4	4	15290.9	21090.9	0.84058	1.15942	0.725	4.3241	4.18443
P59325	Eukaryotic translation initiation factor 5 OS=Mus musculus OX=10090 GN=Eif5 PE=1 SV=1	Eif5	21.21	8	8	8	15260.1	26315.9	0.734082	1.26592	0.579881	4.42022	4.18356
P15089	Mast cell carboxypeptidase A OS=Mus musculus OX=10090 GN=Cpa3 PE=2 SV=1	Cpa3	12.47	5	5	5	15254.9	1883.93	1.78016	0.219843	8.09738	3.27506	4.18341
O88545	COP9 signalosome complex subunit 6 OS=Mus musculus OX=10090 GN=Cops6 PE=1 SV=1	Cops6	18.21	6	6	6	15245.9	18812	0.895293	1.10471	0.810435	4.27443	4.18315
Q62376	U1 small nuclear ribonucleoprotein 70 kDa OS=Mus musculus OX=10090 GN=Snrnp70 PE=1 SV=2	Snrnp70	20.09	11	11	11	15221.6	20740.8	0.846529	1.15347	0.733896	4.31683	4.18246
Q62059	Versican core protein OS=Mus musculus OX=10090 GN=Vcan PE=1 SV=2	Vcan	3.69	12	12	12	15213.5	20814.5	0.844538	1.15546	0.730909	4.31837	4.18223
Q7TMB8	Cytoplasmic FMR1-interacting protein 1 OS=Mus musculus OX=10090 GN=Cyfip1 PE=1 SV=1	Cyfip1	14.29	17	17	17	15212.1	17445.1	0.931623	1.06838	0.871998	4.24167	4.18219
Q80VD1	Protein FAM98B OS=Mus musculus OX=10090 GN=Fam98b PE=1 SV=1	Fam98b	22.38	8	8	8	15209.2	20794.8	0.844862	1.15514	0.731394	4.31795	4.18211
Q9JL62	Glycolipid transfer protein OS=Mus musculus OX=10090 GN=Gltp PE=1 SV=3	Gltp	18.66	4	4	4	15206.2	9220.33	1.24506	0.754944	1.6492	3.96475	4.18202
Q64213	Splicing factor 1 OS=Mus musculus OX=10090 GN=Sf1 PE=1 SV=6	Sf1	9.04	5	5	5	15200.9	16507.9	0.958781	1.04122	0.920826	4.21769	4.18187
Q64433	10 kDa heat shock protein, mitochondrial OS=Mus musculus OX=10090 GN=Hspe1 PE=1 SV=2	Hspe1	52.94	5	5	5	15170.6	6837.7	1.37863	0.621375	2.21867	3.83491	4.181
Q61599	Rho GDP-dissociation inhibitor 2 OS=Mus musculus OX=10090 GN=Arhgdib PE=1 SV=3	Arhgdib	8	2	2	2	15155.4	7461.64	1.34018	0.659825	2.03111	3.87283	4.18057
Q8BMD8	Mitochondrial adenyl nucleotide antiporter SLC25A24 OS=Mus musculus OX=10090 GN=Slc25a24 PE=1 SV=1	Slc25a24	14.53	8	8	8	15128.1	14801.1	1.01093	0.989074	1.02209	4.17029	4.17978
Q9D8C4	Interferon-induced 35 kDa protein homolog OS=Mus musculus OX=10090 GN=Ifi35 PE=1 SV=3	Ifi35	10.49	3	3	3	15126	20080.3	0.859278	1.14072	0.753276	4.30277	4.17972
Q922B1	ADP-ribose glycohydrolase MACROD1 OS=Mus musculus OX=10090 GN=Macrod1 PE=1 SV=2	Macrod1	13.62	5	5	5	15125.2	13233.4	1.06671	0.93329	1.14296	4.12167	4.1797
Q62189	U1 small nuclear ribonucleoprotein A OS=Mus musculus OX=10090 GN=Snrpa PE=1 SV=3	Snrpa	14.29	4	3	3	15095.6	22803.8	0.796614	1.20339	0.661977	4.35801	4.17885
P08556	GTPase NRas OS=Mus musculus OX=10090 GN=Nras PE=1 SV=1	Nras	23.81	4	4	4	15086.3	13939.3	1.03952	0.960483	1.08229	4.14424	4.17858
Q5SW19	Clustered mitochondria protein homolog OS=Mus musculus OX=10090 GN=Cluh PE=1 SV=2	Cluh	21.37	26	26	26	15073.1	21274.4	0.829389	1.17061	0.708509	4.32786	4.1782
Q99LB7	Sarcosine dehydrogenase, mitochondrial OS=Mus musculus OX=10090 GN=Sardh PE=1 SV=1	Sardh	14.91	14	14	14	15062.4	19652.5	0.867777	1.13222	0.766437	4.29342	4.17789
P27573	Myelin protein P0 OS=Mus musculus OX=10090 GN=Mpz PE=1 SV=1	Mpz	6.45	2	2	2	15059.4	3668.92	1.6082	0.391804	4.10459	3.56454	4.17781
Q921J2	GTP-binding protein Rheb OS=Mus musculus OX=10090 GN=Rheb PE=1 SV=1	Rheb	22.83	3	3	3	15023.9	4536.66	1.53614	0.463858	3.31167	3.65674	4.17678
Q8R0P4	Mth938 domain-containing protein OS=Mus musculus OX=10090 GN=Aamdc PE=1 SV=1	Aamdc	54.1	6	6	6	15012.3	9999.69	1.20041	0.799592	1.50128	3.99999	4.17645
Q9CQ48	NudC domain-containing protein 2 OS=Mus musculus OX=10090 GN=Nudcd2 PE=1 SV=1	Nudcd2	19.11	3	3	3	14988.9	23310.2	0.782729	1.21727	0.643019	4.36755	4.17577
P27546	Microtubule-associated protein 4 OS=Mus musculus OX=10090 GN=Map4 PE=1 SV=3	Map4	24.44	21	21	21	14963.8	19589.2	0.866136	1.13386	0.76388	4.29202	4.17504
O35490	Betaine--homocysteine S-methyltransferase 1 OS=Mus musculus OX=10090 GN=Bhmt PE=1 SV=1	Bhmt	20.15	7	7	6	14955.9	759.382	1.90336	0.0966425	19.6948	2.88046	4.17481
Q61584	RNA-binding protein FXR1 OS=Mus musculus OX=10090 GN=Fxr1 PE=1 SV=2	Fxr1	15.66	11	11	10	14942.4	17314.6	0.926459	1.07354	0.862994	4.23841	4.17442
Q9WTI7	Unconventional myosin-Ic OS=Mus musculus OX=10090 GN=Myo1c PE=1 SV=2	Myo1c	20.32	24	24	24	14903	17870.3	0.90946	1.09054	0.833954	4.25213	4.17327
Q9CQ43	Deoxyuridine 5'-triphosphate nucleotidohydrolase OS=Mus musculus OX=10090 GN=Dut PE=1 SV=1	Dut	33.95	5	5	5	14888.8	25018.6	0.746167	1.25383	0.595109	4.39826	4.17286
Q8C4B4	Protein unc-119 homolog B OS=Mus musculus OX=10090 GN=Unc119b PE=1 SV=1	Unc119b	18.33	4	4	4	14888.7	18712	0.886214	1.11379	0.795677	4.27212	4.17286
Q60648	Ganglioside GM2 activator OS=Mus musculus OX=10090 GN=Gm2a PE=1 SV=2	Gm2a	10.88	3	3	3	14863.8	3999.85	1.57592	0.42408	3.71609	3.60204	4.17213
Q9CXR1	Dehydrogenase/reductase SDR family member 7 OS=Mus musculus OX=10090 GN=Dhrs7 PE=1 SV=2	Dhrs7	13.91	5	5	5	14860.2	8570.22	1.26845	0.731546	1.73393	3.93299	4.17202
Q9JLQ0	CD2-associated protein OS=Mus musculus OX=10090 GN=Cd2ap PE=1 SV=3	Cd2ap	21.82	13	13	13	14834.8	14524.7	1.01056	0.989438	1.02135	4.16211	4.17128
Q8CGY8	UDP-N-acetylglucosamine--peptide N-acetylglucosaminyltransferase 110 kDa subunit OS=Mus musculus OX=10090 GN=Ogt PE=1 SV=2	Ogt	12.72	13	13	13	14828	19400.9	0.866402	1.1336	0.764294	4.28782	4.17108
Q19LI2	Alpha-1B-glycoprotein OS=Mus musculus OX=10090 GN=A1bg PE=1 SV=1	A1bg	22.46	13	13	13	14826.5	784.964	1.89944	0.100563	18.8881	2.89485	4.17104
P38060	Hydroxymethylglutaryl-CoA lyase, mitochondrial OS=Mus musculus OX=10090 GN=Hmgcl PE=1 SV=2	Hmgcl	20.31	5	5	5	14798.3	15340.1	0.982023	1.01798	0.964681	4.18583	4.17021
Q7TSQ8	Pyruvate dehydrogenase phosphatase regulatory subunit, mitochondrial OS=Mus musculus OX=10090 GN=Pdpr PE=1 SV=1	Pdpr	18.34	15	15	15	14775.5	13907	1.03028	0.96972	1.06245	4.14323	4.16954
P85094	Isochorismatase domain-containing protein 2A OS=Mus musculus OX=10090 GN=Isoc2a PE=1 SV=1	Isoc2a	16.02	3	3	3	14764.5	8459.74	1.27147	0.728527	1.74527	3.92736	4.16922
Q6PHN9	Ras-related protein Rab-35 OS=Mus musculus OX=10090 GN=Rab35 PE=1 SV=1	Rab35	30.85	7	6	6	14739.2	19006.4	0.873548	1.12645	0.775486	4.2789	4.16847
Q9R111	Guanine deaminase OS=Mus musculus OX=10090 GN=Gda PE=1 SV=1	Gda	17.18	8	8	8	14714	11686.2	1.11469	0.885311	1.25909	4.06767	4.16773
Q6P3A8	2-oxoisovalerate dehydrogenase subunit beta, mitochondrial OS=Mus musculus OX=10090 GN=Bckdhb PE=1 SV=2	Bckdhb	12.31	4	4	4	14706.8	21438.7	0.813756	1.18624	0.685993	4.3312	4.16752
P51569	Alpha-galactosidase A OS=Mus musculus OX=10090 GN=Gla PE=1 SV=1	Gla	10.5	4	4	4	14701.6	6955.19	1.35769	0.64231	2.11376	3.84231	4.16736
Q9JLM9	Growth factor receptor-bound protein 14 OS=Mus musculus OX=10090 GN=Grb14 PE=1 SV=1	Grb14	13.57	6	6	6	14696.8	57276.4	0.408396	1.5916	0.256594	4.75798	4.16722
Q9CQZ6	NADH dehydrogenase [ubiquinone] 1 beta subcomplex subunit 3 OS=Mus musculus OX=10090 GN=Ndufb3 PE=1 SV=1	Ndufb3	17.31	2	2	2	14692.3	14631.1	1.00209	0.997913	1.00418	4.16528	4.16709
Q91VJ2	Caveolae-associated protein 3 OS=Mus musculus OX=10090 GN=Cavin3 PE=1 SV=1	Cavin3	29.62	7	7	7	14679	11061.5	1.14054	0.859463	1.32704	4.04381	4.1667
Q810A7	ATP-dependent RNA helicase DDX42 OS=Mus musculus OX=10090 GN=Ddx42 PE=1 SV=3	Ddx42	17.98	15	15	15	14678.9	18681.2	0.880027	1.11997	0.785758	4.2714	4.16669
P97372	Proteasome activator complex subunit 2 OS=Mus musculus OX=10090 GN=Psme2 PE=1 SV=4	Psme2	34.73	9	8	8	14676.6	13868.8	1.0283	0.971701	1.05825	4.14204	4.16663
Q9Z1Z2	Serine-threonine kinase receptor-associated protein OS=Mus musculus OX=10090 GN=Strap PE=1 SV=2	Strap	37.43	14	14	14	14666.7	18654	0.880336	1.11966	0.78625	4.27077	4.16633
P00920	Carbonic anhydrase 2 OS=Mus musculus OX=10090 GN=Ca2 PE=1 SV=4	Ca2	17.69	4	4	4	14662.4	10313.7	1.17411	0.825886	1.42164	4.01341	4.16621
Q9R062	Glycogenin-1 OS=Mus musculus OX=10090 GN=Gyg1 PE=1 SV=3	Gyg1	19.52	6	6	6	14657	12446.1	1.08157	0.918426	1.17764	4.09503	4.16605
Q76MZ3	Serine/threonine-protein phosphatase 2A 65 kDa regulatory subunit A alpha isoform OS=Mus musculus OX=10090 GN=Ppp2r1a PE=1 SV=3	Ppp2r1a	30.39	18	18	18	14622.1	21919.7	0.800294	1.19971	0.667076	4.34083	4.16501
Q8CAK3	Shiftless antiviral inhibitor of ribosomal frameshifting protein homolog OS=Mus musculus OX=10090 GN=Shfl PE=2 SV=1	Shfl	3.79	1	1	1	14619.4	7836.53	1.30205	0.697947	1.86555	3.89412	4.16493
Q61249	Immunoglobulin-binding protein 1 OS=Mus musculus OX=10090 GN=Igbp1 PE=1 SV=1	Igbp1	21.18	7	7	7	14587.6	11530.1	1.11707	0.882934	1.26518	4.06183	4.16398
P48024	Eukaryotic translation initiation factor 1 OS=Mus musculus OX=10090 GN=Eif1 PE=1 SV=2	Eif1	13.27	2	2	2	14569.3	20780.5	0.824293	1.17571	0.701104	4.31766	4.16344
Q6P4T2	U5 small nuclear ribonucleoprotein 200 kDa helicase OS=Mus musculus OX=10090 GN=Snrnp200 PE=1 SV=1	Snrnp200	23.31	51	51	51	14567.4	22921.7	0.777154	1.22285	0.635529	4.36025	4.16338
P17426	AP-2 complex subunit alpha-1 OS=Mus musculus OX=10090 GN=Ap2a1 PE=1 SV=1	Ap2a1	28.35	26	26	26	14556.9	19486.4	0.855199	1.1448	0.747029	4.28973	4.16307
P97290	Plasma protease C1 inhibitor OS=Mus musculus OX=10090 GN=Serping1 PE=1 SV=3	Serping1	15.87	8	8	8	14538.9	8443.09	1.26524	0.734757	1.72199	3.9265	4.16253
Q9DCH4	Eukaryotic translation initiation factor 3 subunit F OS=Mus musculus OX=10090 GN=Eif3f PE=1 SV=2	Eif3f	18.56	6	6	6	14512.7	16633.7	0.931902	1.0681	0.872488	4.22099	4.16175
P09813	Apolipoprotein A-II OS=Mus musculus OX=10090 GN=Apoa2 PE=1 SV=2	Apoa2	18.63	2	2	2	14496.4	3278.58	1.6311	0.368898	4.42155	3.51569	4.16126
Q9EPB5	Serine hydrolase-like protein OS=Mus musculus OX=10090 GN=Serhl PE=1 SV=1	Serhl	9.97	3	3	3	14495.7	14315.1	1.00627	0.993732	1.01262	4.15579	4.16124
Q9QYC0	Alpha-adducin OS=Mus musculus OX=10090 GN=Add1 PE=1 SV=2	Add1	15.24	10	10	9	14490.1	18446.9	0.879868	1.12013	0.785503	4.26592	4.16107
P51656	17-beta-hydroxysteroid dehydrogenase type 1 OS=Mus musculus OX=10090 GN=Hsd17b1 PE=1 SV=1	Hsd17b1	19.77	7	7	7	14487.6	15512.6	0.965834	1.03417	0.933925	4.19068	4.161
Q8BUY9	Geranylgeranyl transferase type-1 subunit beta OS=Mus musculus OX=10090 GN=Pggt1b PE=1 SV=1	Pggt1b	15.12	6	6	6	14483.3	14045.8	1.01534	0.984665	1.03115	4.14755	4.16087
Q6ZWU9	Small ribosomal subunit protein eS27 OS=Mus musculus OX=10090 GN=Rps27 PE=1 SV=3	Rps27	38.1	3	1	1	14477.2	21492.4	0.804969	1.19503	0.673596	4.33228	4.16068
P0DOV2	Interferon-activable protein 204 OS=Mus musculus OX=10090 GN=Ifi204 PE=1 SV=1	Ifi204	22.78	12	12	11	14469.4	7193.38	1.33588	0.664123	2.01149	3.85693	4.16045
Q6P542	ATP-binding cassette sub-family F member 1 OS=Mus musculus OX=10090 GN=Abcf1 PE=1 SV=1	Abcf1	11.83	9	9	9	14459.9	21484.4	0.804573	1.19543	0.673042	4.33212	4.16017
Q8BH97	Reticulocalbin-3 OS=Mus musculus OX=10090 GN=Rcn3 PE=1 SV=1	Rcn3	13.11	5	5	5	14458.2	23152.2	0.768841	1.23116	0.624485	4.36459	4.16011
Q99JF5	Diphosphomevalonate decarboxylase OS=Mus musculus OX=10090 GN=Mvd PE=1 SV=2	Mvd	5.49	2	2	2	14433.2	6537.34	1.37652	0.623478	2.20781	3.8154	4.15936
P83917	Chromobox protein homolog 1 OS=Mus musculus OX=10090 GN=Cbx1 PE=1 SV=1	Cbx1	16.76	3	3	3	14431.2	7442.28	1.31952	0.680484	1.93908	3.87171	4.1593
Q3UEB3	Poly(U)-binding-splicing factor PUF60 OS=Mus musculus OX=10090 GN=Puf60 PE=1 SV=2	Puf60	16.84	10	10	10	14429.4	15934.5	0.950431	1.04957	0.905545	4.20234	4.15925
Q9R020	Zinc finger Ran-binding domain-containing protein 2 OS=Mus musculus OX=10090 GN=Zranb2 PE=1 SV=2	Zranb2	26.97	9	9	9	14383.8	16941.7	0.918344	1.08166	0.849018	4.22896	4.15787
Q9CR62	Mitochondrial 2-oxoglutarate/malate carrier protein OS=Mus musculus OX=10090 GN=Slc25a11 PE=1 SV=3	Slc25a11	30.57	9	9	9	14381.8	15759.8	0.954282	1.04572	0.912562	4.19755	4.15781
O35226	26S proteasome non-ATPase regulatory subunit 4 OS=Mus musculus OX=10090 GN=Psmd4 PE=1 SV=1	Psmd4	13.83	5	5	5	14373.8	12472.2	1.07083	0.929166	1.15247	4.09594	4.15757
Q62009	Periostin OS=Mus musculus OX=10090 GN=Postn PE=1 SV=2	Postn	13.01	10	10	10	14369.6	7380.19	1.32136	0.678645	1.94705	3.86807	4.15744
Q9JHU4	Cytoplasmic dynein 1 heavy chain 1 OS=Mus musculus OX=10090 GN=Dync1h1 PE=1 SV=2	Dync1h1	21.12	96	96	96	14366.4	20554.2	0.822804	1.1772	0.698952	4.3129	4.15735
Q8R1Q8	Cytoplasmic dynein 1 light intermediate chain 1 OS=Mus musculus OX=10090 GN=Dync1li1 PE=1 SV=1	Dync1li1	18.74	10	10	10	14360	18210.3	0.881785	1.11822	0.788565	4.26032	4.15715
Q9CU62	Structural maintenance of chromosomes protein 1A OS=Mus musculus OX=10090 GN=Smc1a PE=1 SV=4	Smc1a	29.36	38	38	38	14359.7	21933.7	0.791312	1.20869	0.654687	4.34111	4.15715
P47740	Aldehyde dehydrogenase family 3 member A2 OS=Mus musculus OX=10090 GN=Aldh3a2 PE=1 SV=2	Aldh3a2	19.21	8	8	8	14358.1	12232.4	1.07994	0.920058	1.17378	4.08751	4.1571
P62627	Dynein light chain roadblock-type 1 OS=Mus musculus OX=10090 GN=Dynlrb1 PE=1 SV=3	Dynlrb1	29.17	2	2	2	14322.5	7452.78	1.31548	0.684517	1.92177	3.87232	4.15602
Q8R317	Ubiquilin-1 OS=Mus musculus OX=10090 GN=Ubqln1 PE=1 SV=1	Ubqln1	5.67	3	2	2	14321.6	6718.96	1.36133	0.638667	2.13152	3.8273	4.15599
Q7TMR0	Lysosomal Pro-X carboxypeptidase OS=Mus musculus OX=10090 GN=Prcp PE=1 SV=2	Prcp	13.44	6	6	6	14250.3	7400.87	1.31635	0.683646	1.92549	3.86928	4.15382
Q80UM7	Mannosyl-oligosaccharide glucosidase OS=Mus musculus OX=10090 GN=Mogs PE=1 SV=1	Mogs	7.31	6	6	6	14233.7	18351.2	0.873638	1.12636	0.775628	4.26366	4.15332
P28660	Nck-associated protein 1 OS=Mus musculus OX=10090 GN=Nckap1 PE=1 SV=2	Nckap1	22.52	26	26	26	14232.5	22286.5	0.779457	1.22054	0.638615	4.34804	4.15328
O08663	Methionine aminopeptidase 2 OS=Mus musculus OX=10090 GN=Metap2 PE=1 SV=1	Metap2	25.31	11	11	11	14222.6	23579.5	0.752477	1.24752	0.603176	4.37253	4.15298
O89086	RNA-binding protein 3 OS=Mus musculus OX=10090 GN=Rbm3 PE=1 SV=1	Rbm3	13.73	2	2	2	14217.3	18561.1	0.86748	1.13252	0.765973	4.2686	4.15282
Q8BK67	Protein RCC2 OS=Mus musculus OX=10090 GN=Rcc2 PE=1 SV=1	Rcc2	38.85	18	18	18	14189.6	31294.2	0.623941	1.37606	0.453426	4.49546	4.15197
P26231	Catenin alpha-1 OS=Mus musculus OX=10090 GN=Ctnna1 PE=1 SV=1	Ctnna1	20.2	16	16	16	14141.9	12729.4	1.05257	0.947435	1.11096	4.10481	4.15051
Q8R180	ERO1-like protein alpha OS=Mus musculus OX=10090 GN=Ero1a PE=1 SV=2	Ero1a	13.58	6	6	6	14131.8	9507.27	1.19563	0.804369	1.48642	3.97806	4.1502
Q99M87	DnaJ homolog subfamily A member 3, mitochondrial OS=Mus musculus OX=10090 GN=Dnaja3 PE=1 SV=1	Dnaja3	12.29	5	5	5	14101.3	9919.78	1.17408	0.825923	1.42153	3.9965	4.14926
Q91WQ3	Tyrosine--tRNA ligase, cytoplasmic OS=Mus musculus OX=10090 GN=Yars1 PE=1 SV=3	Yars1	40.34	21	21	21	14062.8	16946.5	0.907005	1.09299	0.829835	4.22908	4.14807
Q505B7	Protein archease OS=Mus musculus OX=10090 GN=Zbtb8os PE=1 SV=2	Zbtb8os	22.62	4	4	4	14057	7254.43	1.3192	0.680802	1.93771	3.8606	4.14789
P62960	Y-box-binding protein 1 OS=Mus musculus OX=10090 GN=Ybx1 PE=1 SV=3	Ybx1	9.32	2	1	1	14049.6	20876.8	0.804526	1.19547	0.672977	4.31966	4.14766
Q99KN9	Clathrin interactor 1 OS=Mus musculus OX=10090 GN=Clint1 PE=1 SV=2	Clint1	10.94	7	7	7	14044.2	10168.5	1.16007	0.839931	1.38115	4.00726	4.1475
Q9CQX2	Cytochrome b5 type B OS=Mus musculus OX=10090 GN=Cyb5b PE=1 SV=1	Cyb5b	17.12	2	2	2	14009.2	8753.06	1.23091	0.769085	1.60049	3.94216	4.14641
Q9JHF7	Hematopoietic prostaglandin D synthase OS=Mus musculus OX=10090 GN=Hpgds PE=1 SV=3	Hpgds	10.55	2	2	2	14004.1	847.557	1.88586	0.114136	16.5229	2.92817	4.14626
Q9R0P6	Signal peptidase complex catalytic subunit SEC11A OS=Mus musculus OX=10090 GN=Sec11a PE=1 SV=1	Sec11a	14.53	3	3	3	14003.7	12709.8	1.04844	0.951564	1.1018	4.10414	4.14624
Q3UPH1	Protein PRRC1 OS=Mus musculus OX=10090 GN=Prrc1 PE=1 SV=1	Prrc1	5.64	2	2	2	13994.8	9367.91	1.19805	0.801954	1.49391	3.97164	4.14597
Q61074	Protein phosphatase 1G OS=Mus musculus OX=10090 GN=Ppm1g PE=1 SV=3	Ppm1g	16.79	11	11	11	13982.5	14025.4	0.998468	1.00153	0.996941	4.14692	4.14558
Q3UMU9	Hepatoma-derived growth factor-related protein 2 OS=Mus musculus OX=10090 GN=Hdgfl2 PE=1 SV=1	Hdgfl2	12.71	9	9	8	13955.8	20217.7	0.816762	1.18324	0.690276	4.30573	4.14475
Q62219	Transforming growth factor beta-1-induced transcript 1 protein OS=Mus musculus OX=10090 GN=Tgfb1i1 PE=1 SV=2	Tgfb1i1	20.17	9	9	9	13937.4	14702.1	0.973299	1.0267	0.947987	4.16738	4.14418
P61219	DNA-directed RNA polymerases I, II, and III subunit RPABC2 OS=Mus musculus OX=10090 GN=Polr2f PE=2 SV=1	Polr2f	5.51	1	1	1	13937	13277.5	1.02423	0.975767	1.04967	4.12312	4.14417
O35448	Lysosomal thioesterase PPT2 OS=Mus musculus OX=10090 GN=Ppt2 PE=1 SV=1	Ppt2	2.98	1	1	1	13933.8	5205.84	1.45601	0.543985	2.67657	3.71649	4.14407
Q9D964	Glycine amidinotransferase, mitochondrial OS=Mus musculus OX=10090 GN=Gatm PE=1 SV=1	Gatm	15.84	6	6	6	13922.4	13757.6	1.00595	0.994046	1.01198	4.13854	4.14371
Q9D7A8	Armadillo repeat-containing protein 1 OS=Mus musculus OX=10090 GN=Armc1 PE=1 SV=1	Armc1	19.15	5	5	5	13892	13078.7	1.03015	0.969845	1.06219	4.11656	4.14276
Q9CY16	Small ribosomal subunit protein bS1m OS=Mus musculus OX=10090 GN=Mrps28 PE=1 SV=1	Mrps28	10.22	2	2	2	13867.9	9397.58	1.19214	0.807856	1.47569	3.97302	4.14201
Q9JHH9	Coatomer subunit zeta-2 OS=Mus musculus OX=10090 GN=Copz2 PE=1 SV=1	Copz2	9.76	2	2	2	13864	6814.19	1.34093	0.65907	2.03458	3.83341	4.14189
Q8VEE1	LIM and cysteine-rich domains protein 1 OS=Mus musculus OX=10090 GN=Lmcd1 PE=1 SV=1	Lmcd1	26.85	9	9	9	13860.5	12144.1	1.066	0.933996	1.14134	4.08437	4.14178
P08074	Carbonyl reductase [NADPH] 2 OS=Mus musculus OX=10090 GN=Cbr2 PE=1 SV=1	Cbr2	22.13	6	6	6	13767.5	10446.5	1.13715	0.862848	1.31791	4.01897	4.13886
Q569Z6	Thyroid hormone receptor-associated protein 3 OS=Mus musculus OX=10090 GN=Thrap3 PE=1 SV=1	Thrap3	18.82	19	19	18	13756.5	20760.9	0.797076	1.20292	0.662616	4.31725	4.13851
Q9ESB3	Histidine-rich glycoprotein OS=Mus musculus OX=10090 GN=Hrg PE=1 SV=2	Hrg	12.38	7	7	7	13746.2	15465.5	0.941143	1.05886	0.88883	4.18936	4.13818
P70318	Nucleolysin TIAR OS=Mus musculus OX=10090 GN=Tial1 PE=1 SV=1	Tial1	10.46	4	4	2	13735.9	18092	0.863136	1.13686	0.759225	4.25749	4.13786
Q99JB2	Stomatin-like protein 2, mitochondrial OS=Mus musculus OX=10090 GN=Stoml2 PE=1 SV=1	Stoml2	24.65	8	8	8	13720.8	10762.4	1.12083	0.879166	1.27488	4.03191	4.13738
Q8K2F8	Protein LSM14 homolog A OS=Mus musculus OX=10090 GN=Lsm14a PE=1 SV=1	Lsm14a	11.04	5	5	5	13718.9	26455.1	0.682974	1.31703	0.518573	4.42251	4.13732
P99029	Peroxiredoxin-5, mitochondrial OS=Mus musculus OX=10090 GN=Prdx5 PE=1 SV=2	Prdx5	21.43	4	4	4	13659.8	5760.16	1.40678	0.593221	2.37143	3.76043	4.13544
P13707	Glycerol-3-phosphate dehydrogenase [NAD(+)], cytoplasmic OS=Mus musculus OX=10090 GN=Gpd1 PE=1 SV=3	Gpd1	39.26	16	16	16	13644.1	53291.9	0.407676	1.59232	0.256026	4.72666	4.13494
Q9DCS3	Enoyl-[acyl-carrier-protein] reductase, mitochondrial OS=Mus musculus OX=10090 GN=Mecr PE=1 SV=2	Mecr	19.57	6	6	6	13637.2	16242.5	0.912807	1.08719	0.8396	4.21065	4.13473
Q9D0W5	Peptidyl-prolyl cis-trans isomerase-like 1 OS=Mus musculus OX=10090 GN=Ppil1 PE=1 SV=1	Ppil1	21.08	3	3	3	13631.7	15025.1	0.951376	1.04862	0.907262	4.17682	4.13455
Q9JKF1	Ras GTPase-activating-like protein IQGAP1 OS=Mus musculus OX=10090 GN=Iqgap1 PE=1 SV=2	Iqgap1	23.9	37	37	37	13605	11945.7	1.06494	0.935059	1.1389	4.07721	4.1337
Q9D0I4	Syntaxin-17 OS=Mus musculus OX=10090 GN=Stx17 PE=1 SV=1	Stx17	15.61	4	4	4	13602.9	5496.76	1.42441	0.575587	2.47471	3.74011	4.13363
Q8VE62	Polyadenylate-binding protein-interacting protein 1 OS=Mus musculus OX=10090 GN=Paip1 PE=1 SV=1	Paip1	14.25	7	7	7	13595.7	21835.9	0.767434	1.23257	0.622631	4.33917	4.1334
Q9EPU4	Cleavage and polyadenylation specificity factor subunit 1 OS=Mus musculus OX=10090 GN=Cpsf1 PE=1 SV=1	Cpsf1	15.96	22	22	22	13590.6	16719.2	0.896779	1.10322	0.812874	4.22322	4.13324
Q8BGR9	Ubiquitin-like domain-containing CTD phosphatase 1 OS=Mus musculus OX=10090 GN=Ublcp1 PE=1 SV=1	Ublcp1	21.07	7	7	7	13583.4	9496.39	1.17708	0.822918	1.43038	3.97756	4.13301
Q8BFZ9	Erlin-2 OS=Mus musculus OX=10090 GN=Erlin2 PE=1 SV=1	Erlin2	32.65	10	10	8	13579.3	12926.2	1.02464	0.97536	1.05053	4.11147	4.13288
Q8R2U6	Diphosphoinositol polyphosphate phosphohydrolase 2 OS=Mus musculus OX=10090 GN=Nudt4 PE=1 SV=1	Nudt4	18.44	3	3	3	13555.3	13987.2	0.984319	1.01568	0.969122	4.14573	4.13211
Q9ESZ8	General transcription factor II-I OS=Mus musculus OX=10090 GN=Gtf2i PE=1 SV=3	Gtf2i	15.53	17	17	17	13554.5	19095.6	0.830288	1.16971	0.709823	4.28093	4.13208
Q9JIF7	Coatomer subunit beta OS=Mus musculus OX=10090 GN=Copb1 PE=1 SV=1	Copb1	17.94	15	15	15	13552.3	24628.8	0.709896	1.2901	0.550262	4.39144	4.13201
Q9CRC0	Vitamin K epoxide reductase complex subunit 1 OS=Mus musculus OX=10090 GN=Vkorc1 PE=1 SV=1	Vkorc1	8.07	1	1	1	13544.8	18089	0.85635	1.14365	0.748787	4.25741	4.13177
Q9JIX8	Apoptotic chromatin condensation inducer in the nucleus OS=Mus musculus OX=10090 GN=Acin1 PE=1 SV=3	Acin1	15.02	21	21	21	13471.4	18867.4	0.833142	1.16686	0.714004	4.27571	4.12941
O70493	Sorting nexin-12 OS=Mus musculus OX=10090 GN=Snx12 PE=1 SV=1	Snx12	47.88	9	9	9	13449.2	13753.7	0.988806	1.01119	0.977861	4.13842	4.1287
Q62417	Sorbin and SH3 domain-containing protein 1 OS=Mus musculus OX=10090 GN=Sorbs1 PE=1 SV=2	Sorbs1	9.92	11	10	10	13448.9	6070.17	1.37803	0.621973	2.21557	3.7832	4.12869
Q9R0E1	Multifunctional procollagen lysine hydroxylase and glycosyltransferase LH3 OS=Mus musculus OX=10090 GN=Plod3 PE=1 SV=1	Plod3	16.87	12	12	11	13443.9	16558.5	0.896188	1.10381	0.811903	4.21902	4.12853
O70591	Prefoldin subunit 2 OS=Mus musculus OX=10090 GN=Pfdn2 PE=1 SV=2	Pfdn2	29.22	4	4	4	13430	11534.8	1.07591	0.924085	1.1643	4.06201	4.12808
P70362	Ubiquitin recognition factor in ER-associated degradation protein 1 OS=Mus musculus OX=10090 GN=Ufd1 PE=1 SV=2	Ufd1	17.26	4	4	4	13415.9	17778.3	0.860153	1.13985	0.754622	4.24989	4.12762
Q60676	Serine/threonine-protein phosphatase 5 OS=Mus musculus OX=10090 GN=Ppp5c PE=1 SV=3	Ppp5c	16.23	8	8	8	13406.1	14142.7	0.973262	1.02674	0.947917	4.15053	4.1273
Q9R0E2	Procollagen-lysine,2-oxoglutarate 5-dioxygenase 1 OS=Mus musculus OX=10090 GN=Plod1 PE=1 SV=1	Plod1	15.25	11	10	10	13398.8	17242.9	0.874547	1.12545	0.777062	4.23661	4.12707
P06684	Complement C5 OS=Mus musculus OX=10090 GN=C5 PE=1 SV=2	C5	13.75	21	21	21	13390.3	5710.59	1.40206	0.59794	2.34482	3.75668	4.12679
Q9Z2Q6	Septin-5 OS=Mus musculus OX=10090 GN=Septin5 PE=1 SV=2	Septin5	16.26	6	6	6	13382.1	11558.8	1.0731	0.926895	1.15774	4.06291	4.12652
Q9CR51	V-type proton ATPase subunit G 1 OS=Mus musculus OX=10090 GN=Atp6v1g1 PE=1 SV=3	Atp6v1g1	36.44	3	3	3	13375.5	9247.52	1.18247	0.817532	1.44639	3.96603	4.12631
Q9QXS6	Drebrin OS=Mus musculus OX=10090 GN=Dbn1 PE=1 SV=4	Dbn1	10.06	7	7	7	13372.9	14063.5	0.974829	1.02517	0.950894	4.14809	4.12623
Q80U93	Nuclear pore complex protein Nup214 OS=Mus musculus OX=10090 GN=Nup214 PE=1 SV=2	Nup214	13.48	23	23	23	13362.1	12268.9	1.04265	0.957349	1.0891	4.08881	4.12587
Q91W89	Alpha-mannosidase 2C1 OS=Mus musculus OX=10090 GN=Man2c1 PE=1 SV=1	Man2c1	9.82	10	10	10	13286	12196.4	1.04276	0.957241	1.08934	4.08623	4.12339
Q9Z1J3	Cysteine desulfurase OS=Mus musculus OX=10090 GN=Nfs1 PE=1 SV=3	Nfs1	34.86	15	15	15	13285.6	11148.7	1.08745	0.912545	1.19167	4.04722	4.12338
Q9DB73	NADH-cytochrome b5 reductase 1 OS=Mus musculus OX=10090 GN=Cyb5r1 PE=1 SV=1	Cyb5r1	17.38	5	5	5	13267.9	5551.9	1.40999	0.590006	2.38979	3.74444	4.1228
Q9EPX5	F-box/LRR-repeat protein 12 OS=Mus musculus OX=10090 GN=Fbxl12 PE=2 SV=1	Fbxl12	2.76	1	1	1	13258.9	6098.17	1.36993	0.630072	2.17424	3.7852	4.12251
Q78J03	Methionine-R-sulfoxide reductase B2, mitochondrial OS=Mus musculus OX=10090 GN=Msrb2 PE=1 SV=1	Msrb2	22.86	5	5	5	13250.3	11131.6	1.0869	0.913104	1.19033	4.04656	4.12223
Q9CYN2	Signal peptidase complex subunit 2 OS=Mus musculus OX=10090 GN=Spcs2 PE=1 SV=1	Spcs2	19.91	5	5	5	13245.4	16318.7	0.896046	1.10395	0.81167	4.21269	4.12207
Q91WD5	NADH dehydrogenase [ubiquinone] iron-sulfur protein 2, mitochondrial OS=Mus musculus OX=10090 GN=Ndufs2 PE=1 SV=1	Ndufs2	24.41	12	12	12	13233.1	17126.7	0.871751	1.12825	0.772659	4.23367	4.12166
Q99LB2	Dehydrogenase/reductase SDR family member 4 OS=Mus musculus OX=10090 GN=Dhrs4 PE=1 SV=3	Dhrs4	34.41	9	9	9	13216.3	20505.4	0.783845	1.21615	0.644528	4.31187	4.12111
Q9QXG4	Acetyl-coenzyme A synthetase, cytoplasmic OS=Mus musculus OX=10090 GN=Acss2 PE=1 SV=2	Acss2	10.84	8	8	8	13206.5	16869.5	0.878209	1.12179	0.782863	4.2271	4.12079
Q9ERK4	Exportin-2 OS=Mus musculus OX=10090 GN=Cse1l PE=1 SV=1	Cse1l	22.04	22	22	22	13189.9	23772.1	0.713701	1.2863	0.554848	4.37607	4.12024
Q8CHH9	Septin-8 OS=Mus musculus OX=10090 GN=Septin8 PE=1 SV=4	Septin8	20.98	9	6	6	13178.1	13432.8	0.990429	1.00957	0.981039	4.12817	4.11985
Q91X96	Guanine nucleotide exchange factor MSS4 OS=Mus musculus OX=10090 GN=Rabif PE=1 SV=1	Rabif	22.76	3	3	3	13169.9	10398.3	1.1176	0.882401	1.26654	4.01696	4.11958
Q61335	B-cell receptor-associated protein 31 OS=Mus musculus OX=10090 GN=Bcap31 PE=1 SV=4	Bcap31	10.61	3	3	3	13157.5	8795.61	1.19869	0.801309	1.49592	3.94427	4.11917
Q571I9	Aldehyde dehydrogenase family 16 member A1 OS=Mus musculus OX=10090 GN=Aldh16a1 PE=1 SV=2	Aldh16a1	13.09	10	10	10	13157.4	15342.1	0.923343	1.07666	0.857601	4.18588	4.11917
Q8BTS4	Nuclear pore complex protein Nup54 OS=Mus musculus OX=10090 GN=Nup54 PE=1 SV=1	Nup54	24.9	11	11	11	13153.3	7668.9	1.26339	0.736608	1.71515	3.88473	4.11903
Q9CQI7	U2 small nuclear ribonucleoprotein B'' OS=Mus musculus OX=10090 GN=Snrpb2 PE=1 SV=1	Snrpb2	34.67	7	7	6	13143.9	19433.4	0.806936	1.19306	0.676356	4.28855	4.11872
Q9D0L8	mRNA cap guanine-N7 methyltransferase OS=Mus musculus OX=10090 GN=Rnmt PE=1 SV=1	Rnmt	23.23	10	10	10	13139	14370.6	0.95523	1.04477	0.914297	4.15747	4.11856
Q8R5C5	Beta-centractin OS=Mus musculus OX=10090 GN=Actr1b PE=1 SV=1	Actr1b	9.84	4	4	2	13137.5	20561.3	0.779701	1.2203	0.638943	4.31305	4.11851
Q8K4Z5	Splicing factor 3A subunit 1 OS=Mus musculus OX=10090 GN=Sf3a1 PE=1 SV=1	Sf3a1	22.12	18	18	18	13133	18288.6	0.835922	1.16408	0.718098	4.26218	4.11836
Q99JX3	Golgi reassembly-stacking protein 2 OS=Mus musculus OX=10090 GN=Gorasp2 PE=1 SV=3	Gorasp2	13.75	5	5	5	13119.6	9413.61	1.16447	0.835532	1.39368	3.97376	4.11792
P14094	Sodium/potassium-transporting ATPase subunit beta-1 OS=Mus musculus OX=10090 GN=Atp1b1 PE=1 SV=1	Atp1b1	12.5	3	3	3	13104.3	12998.5	1.00405	0.995947	1.00814	4.11389	4.11741
Q9CZ04	COP9 signalosome complex subunit 7a OS=Mus musculus OX=10090 GN=Cops7a PE=1 SV=2	Cops7a	15.27	4	4	4	13099.2	12955	1.00553	0.994465	1.01113	4.11244	4.11724
Q91W50	Cold shock domain-containing protein E1 OS=Mus musculus OX=10090 GN=Csde1 PE=1 SV=1	Csde1	27.07	23	23	23	13068.2	16285.4	0.890398	1.1096	0.802449	4.2118	4.11622
Q8BHL8	Proteasome inhibitor PI31 subunit OS=Mus musculus OX=10090 GN=Psmf1 PE=1 SV=1	Psmf1	12.55	3	3	3	13061	14010.4	0.96493	1.03507	0.932236	4.14645	4.11598
P61202	COP9 signalosome complex subunit 2 OS=Mus musculus OX=10090 GN=Cops2 PE=1 SV=1	Cops2	25.06	11	11	11	13059.9	19346.5	0.806007	1.19399	0.675052	4.2866	4.11594
Q91XE4	N-acyl-aromatic-L-amino acid amidohydrolase (carboxylate-forming) OS=Mus musculus OX=10090 GN=Acy3 PE=1 SV=1	Acy3	11.64	4	4	4	13048	5424.1	1.41273	0.587275	2.40556	3.73433	4.11554
P14576	Signal recognition particle subunit SRP54 OS=Mus musculus OX=10090 GN=Srp54 PE=1 SV=2	Srp54	24.8	14	14	14	13034.2	12808	1.00875	0.991247	1.01766	4.10748	4.11508
Q9D1K2	V-type proton ATPase subunit F OS=Mus musculus OX=10090 GN=Atp6v1f PE=1 SV=2	Atp6v1f	19.33	2	2	2	13019.1	4508.3	1.48557	0.514429	2.88781	3.65401	4.11458
Q8VDK1	Deaminated glutathione amidase OS=Mus musculus OX=10090 GN=Nit1 PE=1 SV=2	Nit1	28.79	9	9	9	13018.7	11669	1.05467	0.945329	1.11567	4.06703	4.11457
P62889	Large ribosomal subunit protein eL30 OS=Mus musculus OX=10090 GN=Rpl30 PE=1 SV=2	Rpl30	38.26	7	7	7	13004.7	17696.4	0.847181	1.15282	0.734878	4.24788	4.1141
C0HKG5	Ribonuclease T2-A OS=Mus musculus OX=10090 GN=Rnaset2a PE=1 SV=1	Rnaset2a	17.76	4	4	4	12994.8	5462.55	1.40809	0.591911	2.37889	3.7374	4.11377
Q9DCB8	Iron-sulfur cluster assembly 2 homolog, mitochondrial OS=Mus musculus OX=10090 GN=Isca2 PE=1 SV=2	Isca2	50.65	7	7	7	12993.3	9097.91	1.17633	0.823668	1.42816	3.95894	4.11372
P00493	Hypoxanthine-guanine phosphoribosyltransferase OS=Mus musculus OX=10090 GN=Hprt1 PE=1 SV=3	Hprt1	27.06	5	5	5	12983.5	6699.4	1.31927	0.680733	1.93801	3.82604	4.11339
Q03173	Protein enabled homolog OS=Mus musculus OX=10090 GN=Enah PE=1 SV=2	Enah	14.71	15	15	15	12974.7	15551.5	0.909669	1.09033	0.834305	4.19177	4.1131
Q64010	Adapter molecule crk OS=Mus musculus OX=10090 GN=Crk PE=1 SV=1	Crk	20.07	6	6	6	12950.6	9213	1.16864	0.831363	1.40569	3.9644	4.11229
O55201	Transcription elongation factor SPT5 OS=Mus musculus OX=10090 GN=Supt5h PE=1 SV=1	Supt5h	21.72	22	22	22	12948.6	15306.2	0.916559	1.08344	0.845971	4.18487	4.11222
O88543	COP9 signalosome complex subunit 3 OS=Mus musculus OX=10090 GN=Cops3 PE=1 SV=3	Cops3	10.87	5	5	5	12938.9	31596.5	0.581061	1.41894	0.409504	4.49964	4.1119
P24472	Glutathione S-transferase A4 OS=Mus musculus OX=10090 GN=Gsta4 PE=1 SV=3	Gsta4	25.23	8	6	6	12925.5	3191.89	1.60392	0.39608	4.04948	3.50405	4.11145
Q8R3U1	Phospholipase A and acyltransferase 3 OS=Mus musculus OX=10090 GN=Plaat3 PE=1 SV=2	Plaat3	5.56	1	1	1	12919	3061.93	1.6168	0.383198	4.21923	3.486	4.11123
Q61879	Myosin-10 OS=Mus musculus OX=10090 GN=Myh10 PE=1 SV=2	Myh10	30.16	63	44	43	12904.1	22728	0.724296	1.2757	0.567762	4.35656	4.11073
Q8BH43	Actin-binding protein WASF2 OS=Mus musculus OX=10090 GN=Wasf2 PE=1 SV=1	Wasf2	11.67	5	5	5	12899.3	12066.5	1.03336	0.966642	1.06902	4.08158	4.11057
P61514	Large ribosomal subunit protein eL43 OS=Mus musculus OX=10090 GN=Rpl37a PE=1 SV=2	Rpl37a	31.52	4	4	4	12882.6	18414.7	0.82324	1.17676	0.699582	4.26516	4.11
Q3UJB9	Enhancer of mRNA-decapping protein 4 OS=Mus musculus OX=10090 GN=Edc4 PE=1 SV=2	Edc4	7.11	9	9	9	12863.7	17894.5	0.83644	1.16356	0.718863	4.25272	4.10937
O08547	Vesicle-trafficking protein SEC22b OS=Mus musculus OX=10090 GN=Sec22b PE=1 SV=3	Sec22b	31.16	8	8	8	12859.5	10392.9	1.10608	0.893921	1.23734	4.01674	4.10922
Q3UMY5	Echinoderm microtubule-associated protein-like 4 OS=Mus musculus OX=10090 GN=Eml4 PE=1 SV=1	Eml4	17.41	17	17	17	12858.7	23492.7	0.707467	1.29253	0.547349	4.37093	4.1092
Q9CWW6	Peptidyl-prolyl cis-trans isomerase NIMA-interacting 4 OS=Mus musculus OX=10090 GN=Pin4 PE=1 SV=1	Pin4	26.72	4	4	4	12842.8	13965.8	0.95811	1.04189	0.919589	4.14507	4.10866
Q571E4	N-acetylgalactosamine-6-sulfatase OS=Mus musculus OX=10090 GN=Galns PE=1 SV=2	Galns	9.62	5	5	5	12831.5	4179.02	1.50865	0.491345	3.07046	3.62107	4.10828
Q91YT0	NADH dehydrogenase [ubiquinone] flavoprotein 1, mitochondrial OS=Mus musculus OX=10090 GN=Ndufv1 PE=1 SV=1	Ndufv1	18.1	9	9	9	12788	14927.6	0.922802	1.0772	0.856668	4.17399	4.1068
Q8K3J1	NADH dehydrogenase [ubiquinone] iron-sulfur protein 8, mitochondrial OS=Mus musculus OX=10090 GN=Ndufs8 PE=1 SV=1	Ndufs8	5.19	1	1	1	12784.8	17375.3	0.847796	1.1522	0.735803	4.23993	4.10669
Q08642	Protein-arginine deiminase type-2 OS=Mus musculus OX=10090 GN=Padi2 PE=1 SV=2	Padi2	6.98	4	4	4	12783.3	5633.4	1.38823	0.611771	2.2692	3.75077	4.10664
Q91ZI0	Cadherin EGF LAG seven-pass G-type receptor 3 OS=Mus musculus OX=10090 GN=Celsr3 PE=2 SV=2	Celsr3	0.24	1	1	1	12771.3	7923.22	1.23427	0.765731	1.61188	3.8989	4.10624
Q6WVG3	BTB/POZ domain-containing protein KCTD12 OS=Mus musculus OX=10090 GN=Kctd12 PE=1 SV=1	Kctd12	14.37	5	5	5	12737.8	8626.17	1.19246	0.807544	1.47665	3.93582	4.10509
Q99MZ7	Peroxisomal trans-2-enoyl-CoA reductase OS=Mus musculus OX=10090 GN=Pecr PE=1 SV=1	Pecr	29.04	8	8	8	12733.4	29066	0.609262	1.39074	0.438086	4.46339	4.10494
Q9CQS8	Protein transport protein Sec61 subunit beta OS=Mus musculus OX=10090 GN=Sec61b PE=1 SV=3	Sec61b	10.42	1	1	1	12714.7	17016.7	0.855304	1.1447	0.74719	4.23088	4.10431
Q9Z1X4	Interleukin enhancer-binding factor 3 OS=Mus musculus OX=10090 GN=Ilf3 PE=1 SV=2	Ilf3	20.49	18	18	15	12706.3	20627.5	0.762367	1.23763	0.615988	4.31445	4.10402
P61804	Dolichyl-diphosphooligosaccharide--protein glycosyltransferase subunit DAD1 OS=Mus musculus OX=10090 GN=Dad1 PE=1 SV=3	Dad1	28.32	3	3	3	12678.4	12880.1	0.992108	1.00789	0.98434	4.10992	4.10306
Q9D404	3-oxoacyl-[acyl-carrier-protein] synthase, mitochondrial OS=Mus musculus OX=10090 GN=Oxsm PE=1 SV=1	Oxsm	19.83	7	7	7	12677.1	12013.3	1.02688	0.973115	1.05526	4.07966	4.10302
Q9ET01	Glycogen phosphorylase, liver form OS=Mus musculus OX=10090 GN=Pygl PE=1 SV=4	Pygl	29.65	25	20	20	12676.4	17401.6	0.842902	1.1571	0.728462	4.24059	4.103
Q9JMD3	START domain-containing protein 10 OS=Mus musculus OX=10090 GN=Stard10 PE=1 SV=1	Stard10	14.09	3	3	3	12676	11689.9	1.04047	0.95953	1.08435	4.06781	4.10298
Q791V5	Mitochondrial carrier homolog 2 OS=Mus musculus OX=10090 GN=Mtch2 PE=1 SV=1	Mtch2	20.13	6	6	6	12668.8	13347.6	0.973909	1.02609	0.949144	4.1254	4.10274
Q5SWU9	Acetyl-CoA carboxylase 1 OS=Mus musculus OX=10090 GN=Acaca PE=1 SV=1	Acaca	20.17	45	45	45	12658.6	37526.1	0.50448	1.49552	0.337328	4.57433	4.10239
P61620	Protein transport protein Sec61 subunit alpha isoform 1 OS=Mus musculus OX=10090 GN=Sec61a1 PE=1 SV=2	Sec61a1	10.5	5	5	5	12637	14568	0.92902	1.07098	0.867449	4.1634	4.10164
P11352	Glutathione peroxidase 1 OS=Mus musculus OX=10090 GN=Gpx1 PE=1 SV=2	Gpx1	30.85	6	6	6	12632.6	7657.38	1.24521	0.754794	1.64973	3.88408	4.10149
P49935	Pro-cathepsin H OS=Mus musculus OX=10090 GN=Ctsh PE=1 SV=2	Ctsh	6.61	2	2	2	12629.8	3436.17	1.57224	0.427758	3.67555	3.53607	4.1014
P47856	Glutamine--fructose-6-phosphate aminotransferase [isomerizing] 1 OS=Mus musculus OX=10090 GN=Gfpt1 PE=1 SV=3	Gfpt1	31.42	21	21	21	12623.6	17974.7	0.825118	1.17488	0.702298	4.25466	4.10118
Q99KH8	Serine/threonine-protein kinase 24 OS=Mus musculus OX=10090 GN=Stk24 PE=1 SV=1	Stk24	20.42	8	8	8	12622.5	17821.5	0.829227	1.17077	0.708274	4.25094	4.10115
Q8CGN5	Perilipin-1 OS=Mus musculus OX=10090 GN=Plin1 PE=1 SV=2	Plin1	33.08	15	15	15	12609	23852.8	0.691628	1.30837	0.528617	4.37754	4.10068
P51432	1-phosphatidylinositol 4,5-bisphosphate phosphodiesterase beta-3 OS=Mus musculus OX=10090 GN=Plcb3 PE=1 SV=2	Plcb3	18.64	23	23	23	12606.7	19247.6	0.791523	1.20848	0.654975	4.28438	4.1006
Q640N1	Adipocyte enhancer-binding protein 1 OS=Mus musculus OX=10090 GN=Aebp1 PE=1 SV=1	Aebp1	14.8	15	15	14	12590.9	8308.39	1.20491	0.795088	1.51544	3.91952	4.10006
Q11136	Xaa-Pro dipeptidase OS=Mus musculus OX=10090 GN=Pepd PE=1 SV=3	Pepd	20.08	10	10	10	12579.3	11082	1.06328	0.936719	1.13511	4.04462	4.09966
P01644	Ig kappa chain V-V region HP R16.7 OS=Mus musculus OX=10090 PE=1 SV=1	--	14.81	2	2	2	12570.3	525.871	1.91969	0.0803091	23.9038	2.72088	4.09935
Q8CH18	Cell division cycle and apoptosis regulator protein 1 OS=Mus musculus OX=10090 GN=Ccar1 PE=1 SV=1	Ccar1	8.46	10	10	10	12565.8	19901.1	0.774068	1.22593	0.631412	4.29888	4.09919
Q8C0E2	Vacuolar protein sorting-associated protein 26B OS=Mus musculus OX=10090 GN=Vps26b PE=1 SV=1	Vps26b	22.32	8	8	8	12548.7	11619.7	1.03844	0.961561	1.07995	4.06519	4.0986
Q8VDC0	Probable leucine--tRNA ligase, mitochondrial OS=Mus musculus OX=10090 GN=Lars2 PE=1 SV=1	Lars2	16.41	15	15	15	12548.4	10157	1.10532	0.894677	1.23544	4.00677	4.09859
Q4KWH5	1-phosphatidylinositol 4,5-bisphosphate phosphodiesterase eta-1 OS=Mus musculus OX=10090 GN=Plch1 PE=2 SV=1	Plch1	0.48	1	1	1	12542.1	10320.2	1.09719	0.902814	1.2153	4.01369	4.09837
Q8BGW1	Alpha-ketoglutarate-dependent dioxygenase FTO OS=Mus musculus OX=10090 GN=Fto PE=1 SV=1	Fto	20.52	10	10	10	12538.9	12838.5	0.988194	1.01181	0.976664	4.10851	4.09826
P70168	Importin subunit beta-1 OS=Mus musculus OX=10090 GN=Kpnb1 PE=1 SV=2	Kpnb1	15.75	14	14	14	12511	24252.9	0.680613	1.31939	0.515856	4.38476	4.09729
Q64429	Cytochrome P450 1B1 OS=Mus musculus OX=10090 GN=Cyp1b1 PE=1 SV=3	Cyp1b1	11.97	7	7	7	12506.5	20785.9	0.751313	1.24869	0.601682	4.31777	4.09714
P10711	Transcription elongation factor A protein 1 OS=Mus musculus OX=10090 GN=Tcea1 PE=1 SV=2	Tcea1	40.53	14	14	14	12505.5	23217.7	0.700133	1.29987	0.538619	4.36582	4.0971
P46978	Dolichyl-diphosphooligosaccharide--protein glycosyltransferase subunit STT3A OS=Mus musculus OX=10090 GN=Stt3a PE=1 SV=1	Stt3a	15.89	12	12	12	12492.2	12437.5	1.00219	0.997806	1.0044	4.09473	4.09664
Q6PB66	Leucine-rich PPR motif-containing protein, mitochondrial OS=Mus musculus OX=10090 GN=Lrpprc PE=1 SV=2	Lrpprc	20.47	28	28	28	12486.4	20962	0.746607	1.25339	0.595668	4.32143	4.09644
Q9D2V7	Coronin-7 OS=Mus musculus OX=10090 GN=Coro7 PE=1 SV=2	Coro7	17.25	16	16	16	12486.4	8538.73	1.18776	0.81224	1.46233	3.93139	4.09644
Q8BHD7	Polypyrimidine tract-binding protein 3 OS=Mus musculus OX=10090 GN=Ptbp3 PE=1 SV=1	Ptbp3	13.38	8	6	6	12484.3	22972.5	0.704198	1.2958	0.543445	4.36121	4.09636
Q9WVB3	Transducin-like enhancer protein 6 OS=Mus musculus OX=10090 GN=Tle6 PE=1 SV=1	Tle6	22.2	12	12	12	12372.1	71770.8	0.294074	1.70593	0.172383	4.85595	4.09244
P46061	Ran GTPase-activating protein 1 OS=Mus musculus OX=10090 GN=Rangap1 PE=1 SV=2	Rangap1	22.75	12	12	12	12367.2	14345.9	0.925928	1.07407	0.862072	4.15673	4.09227
Q99L04	Dehydrogenase/reductase SDR family member 1 OS=Mus musculus OX=10090 GN=Dhrs1 PE=1 SV=1	Dhrs1	28.12	9	9	9	12341.4	7926.98	1.2178	0.782202	1.55689	3.89911	4.09136
Q8R0F8	Acylpyruvase FAHD1, mitochondrial OS=Mus musculus OX=10090 GN=Fahd1 PE=1 SV=2	Fahd1	16.3	4	4	4	12324	6833.94	1.28657	0.713432	1.80335	3.83467	4.09075
Q8BL66	Early endosome antigen 1 OS=Mus musculus OX=10090 GN=Eea1 PE=1 SV=2	Eea1	35.15	50	50	50	12321.9	10845.3	1.06374	0.936263	1.13615	4.03524	4.09068
P56387	Dynein light chain Tctex-type 3 OS=Mus musculus OX=10090 GN=Dynlt3 PE=1 SV=1	Dynlt3	8.62	1	1	1	12319.5	9642.13	1.12191	0.878089	1.27767	3.98417	4.09059
Q91WK5	Glycine cleavage system H protein, mitochondrial OS=Mus musculus OX=10090 GN=Gcsh PE=1 SV=2	Gcsh	5.88	1	1	1	12314.9	19819.6	0.76646	1.23354	0.62135	4.29709	4.09043
P11031	Activated RNA polymerase II transcriptional coactivator p15 OS=Mus musculus OX=10090 GN=Sub1 PE=1 SV=3	Sub1	33.07	4	4	4	12309.5	12956.8	0.974381	1.02562	0.950042	4.1125	4.09024
Q60931	Voltage-dependent anion-selective channel protein 3 OS=Mus musculus OX=10090 GN=Vdac3 PE=1 SV=1	Vdac3	14.13	4	4	4	12297.3	9367.32	1.13524	0.864757	1.31279	3.97162	4.08981
Q9D898	Actin-related protein 2/3 complex subunit 5-like protein OS=Mus musculus OX=10090 GN=Arpc5l PE=1 SV=1	Arpc5l	35.29	4	4	4	12295.4	12182.8	1.0046	0.9954	1.00924	4.08575	4.08974
Q8BP48	Methionine aminopeptidase 1 OS=Mus musculus OX=10090 GN=Metap1 PE=1 SV=1	Metap1	10.88	4	4	4	12280.8	10334.5	1.08606	0.913939	1.18833	4.01429	4.08923
Q9QXS1	Plectin OS=Mus musculus OX=10090 GN=Plec PE=1 SV=3	Plec	22.89	102	102	100	12260.9	8578.11	1.17673	0.823274	1.42932	3.93339	4.08852
Q3URD3	Sarcolemmal membrane-associated protein OS=Mus musculus OX=10090 GN=Slmap PE=1 SV=2	Slmap	11.95	10	10	10	12247.1	11291.7	1.04059	0.959412	1.08461	4.05276	4.08803
Q9D0M3	Cytochrome c1, heme protein, mitochondrial OS=Mus musculus OX=10090 GN=Cyc1 PE=1 SV=1	Cyc1	16.92	5	5	5	12244.9	10084.3	1.09676	0.903239	1.21425	4.00365	4.08796
Q9DBD0	Inhibitor of carbonic anhydrase OS=Mus musculus OX=10090 GN=Inhca PE=1 SV=1	Inhca	17.43	12	11	11	12196.6	5464.71	1.38117	0.618834	2.23188	3.73757	4.08624
Q6PE01	U5 small nuclear ribonucleoprotein 40 kDa protein OS=Mus musculus OX=10090 GN=Snrnp40 PE=1 SV=1	Snrnp40	27.65	7	7	7	12194.4	17905.8	0.810254	1.18975	0.681031	4.25299	4.08616
Q8CIG8	Protein arginine N-methyltransferase 5 OS=Mus musculus OX=10090 GN=Prmt5 PE=1 SV=3	Prmt5	9.89	7	7	7	12191	15927.8	0.867107	1.13289	0.765391	4.20216	4.08604
P08103	Tyrosine-protein kinase HCK OS=Mus musculus OX=10090 GN=Hck PE=1 SV=4	Hck	1.91	1	1	1	12183.7	10416.8	1.07818	0.92182	1.16962	4.01773	4.08578
Q8BFY6	Peflin OS=Mus musculus OX=10090 GN=Pef1 PE=1 SV=1	Pef1	6.91	2	2	2	12117.2	10036.3	1.09393	0.906069	1.20734	4.00157	4.0834
Q8BWU5	tRNA N6-adenosine threonylcarbamoyltransferase OS=Mus musculus OX=10090 GN=Osgep PE=1 SV=2	Osgep	18.51	6	6	6	12100.2	13196.1	0.956677	1.04332	0.916953	4.12045	4.08279
Q61029	Lamina-associated polypeptide 2, isoforms beta/delta/epsilon/gamma OS=Mus musculus OX=10090 GN=Tmpo PE=1 SV=4	Tmpo	20.58	8	3	3	12096.2	14522.7	0.908843	1.09116	0.832917	4.16205	4.08265
Q8BMJ2	Leucine--tRNA ligase, cytoplasmic OS=Mus musculus OX=10090 GN=Lars1 PE=1 SV=2	Lars1	20.29	23	23	23	12070.4	20793.7	0.734564	1.26544	0.580484	4.31793	4.08172
Q8K3A0	Iron-sulfur cluster co-chaperone protein HscB OS=Mus musculus OX=10090 GN=Hscb PE=1 SV=2	Hscb	20.94	5	5	5	12049.1	10026.3	1.09163	0.908369	1.20175	4.00114	4.08095
Q8BSY0	Aspartyl/asparaginyl beta-hydroxylase OS=Mus musculus OX=10090 GN=Asph PE=1 SV=1	Asph	18.35	16	16	16	12043.3	12117.5	0.996929	1.00307	0.993877	4.08341	4.08075
Q64522	Histone H2A type 2-B OS=Mus musculus OX=10090 GN=H2ac21 PE=1 SV=3	H2ac21	12.31	2	1	1	12041.9	9288.74	1.12907	0.870929	1.2964	3.96796	4.0807
Q9DC50	Peroxisomal carnitine O-octanoyltransferase OS=Mus musculus OX=10090 GN=Crot PE=1 SV=1	Crot	8.5	6	6	6	12014.1	8529.01	1.16965	0.830352	1.40862	3.9309	4.07969
Q6DFW4	Nucleolar protein 58 OS=Mus musculus OX=10090 GN=Nop58 PE=1 SV=1	Nop58	16.79	8	8	8	12004.8	12844.2	0.96622	1.03378	0.934648	4.10871	4.07935
P62849	Small ribosomal subunit protein eS24 OS=Mus musculus OX=10090 GN=Rps24 PE=1 SV=1	Rps24	9.02	2	2	2	12003	14772.7	0.896559	1.10344	0.812512	4.16946	4.07929
Q7TNC4	Putative RNA-binding protein Luc7-like 2 OS=Mus musculus OX=10090 GN=Luc7l2 PE=1 SV=1	Luc7l2	19.9	7	7	7	12002.8	10133.6	1.08444	0.91556	1.18446	4.00576	4.07928
F8VPZ9	BRD4-interacting chromatin-remodeling complex-associated protein OS=Mus musculus OX=10090 GN=Bicra PE=1 SV=1	Bicra	2.85	3	3	3	11976.7	9837.6	1.09806	0.90194	1.21744	3.99289	4.07834
Q9CZR2	N-acetylated-alpha-linked acidic dipeptidase 2 OS=Mus musculus OX=10090 GN=Naalad2 PE=1 SV=2	Naalad2	13.38	9	9	8	11943	10333.4	1.07226	0.927744	1.15577	4.01424	4.07711
Q9D4V7	Rab-like protein 3 OS=Mus musculus OX=10090 GN=Rabl3 PE=1 SV=1	Rabl3	16.1	4	4	4	11940.2	7987.31	1.19836	0.801637	1.4949	3.9024	4.07701
Q08093	Calponin-2 OS=Mus musculus OX=10090 GN=Cnn2 PE=1 SV=1	Cnn2	23.93	6	5	5	11936.9	15869.4	0.858575	1.14142	0.752196	4.20056	4.07689
Q3UGC7	Eukaryotic translation initiation factor 3 subunit J-A OS=Mus musculus OX=10090 GN=Eif3j1 PE=2 SV=1	Eif3j1	17.24	4	4	4	11923.6	14069.9	0.917429	1.08257	0.847454	4.14829	4.07641
Q9QYJ0	DnaJ homolog subfamily A member 2 OS=Mus musculus OX=10090 GN=Dnaja2 PE=1 SV=1	Dnaja2	16.99	7	7	7	11889.4	18943.5	0.771215	1.22878	0.627624	4.27746	4.07516
Q91X52	L-xylulose reductase OS=Mus musculus OX=10090 GN=Dcxr PE=1 SV=2	Dcxr	24.18	5	5	5	11878	7638.32	1.21724	0.782762	1.55505	3.883	4.07474
Q8C7R4	Ubiquitin-like modifier-activating enzyme 6 OS=Mus musculus OX=10090 GN=Uba6 PE=1 SV=1	Uba6	24.5	23	23	23	11837.6	22448.4	0.690521	1.30948	0.527325	4.35119	4.07326
Q61239	Protein farnesyltransferase/geranylgeranyltransferase type-1 subunit alpha OS=Mus musculus OX=10090 GN=Fnta PE=1 SV=1	Fnta	14.85	6	6	6	11834.7	11907.9	0.996917	1.00308	0.993853	4.07584	4.07316
O35678	Monoglyceride lipase OS=Mus musculus OX=10090 GN=Mgll PE=1 SV=1	Mgll	25.74	7	7	7	11834.1	5312.41	1.38035	0.619649	2.22763	3.72529	4.07314
Q9JHS3	Ragulator complex protein LAMTOR2 OS=Mus musculus OX=10090 GN=Lamtor2 PE=1 SV=1	Lamtor2	36.8	4	4	4	11805.1	5613.93	1.35543	0.644574	2.10282	3.74927	4.07207
Q922U2	Keratin, type II cytoskeletal 5 OS=Mus musculus OX=10090 GN=Krt5 PE=1 SV=1	Krt5	15.69	13	6	6	11803.7	4398.65	1.45704	0.542964	2.68348	3.64332	4.07202
P40936	Indolethylamine N-methyltransferase OS=Mus musculus OX=10090 GN=Inmt PE=1 SV=1	Inmt	19.32	6	6	6	11796.8	19406.3	0.75613	1.24387	0.607885	4.28794	4.07176
Q6P8M1	Deoxyribonuclease TATDN1 OS=Mus musculus OX=10090 GN=Tatdn1 PE=1 SV=1	Tatdn1	23.39	6	6	6	11793	4834.36	1.41851	0.581495	2.43941	3.68434	4.07162
Q4JK59	Methylcytosine dioxygenase TET2 OS=Mus musculus OX=10090 GN=Tet2 PE=1 SV=3	Tet2	0.37	1	1	1	11785.9	1780.01	1.73758	0.262424	6.62125	3.25042	4.07136
Q8BGC0	HIV Tat-specific factor 1 homolog OS=Mus musculus OX=10090 GN=Htatsf1 PE=1 SV=1	Htatsf1	17.44	14	14	14	11763.5	16378.6	0.836007	1.16399	0.718224	4.21428	4.07054
Q3UTJ2	Sorbin and SH3 domain-containing protein 2 OS=Mus musculus OX=10090 GN=Sorbs2 PE=1 SV=2	Sorbs2	13.56	15	15	15	11739.2	5475.54	1.36385	0.636146	2.14393	3.73843	4.06964
Q8R127	Saccharopine dehydrogenase-like oxidoreductase OS=Mus musculus OX=10090 GN=Sccpdh PE=1 SV=1	Sccpdh	7.69	3	3	3	11734.2	5915.35	1.32969	0.670312	1.98369	3.77198	4.06945
Q9CXW3	Calcyclin-binding protein OS=Mus musculus OX=10090 GN=Cacybp PE=1 SV=1	Cacybp	24.89	6	6	6	11733.6	20170	0.735566	1.26443	0.581735	4.30471	4.06943
O89106	Bis(5'-adenosyl)-triphosphatase OS=Mus musculus OX=10090 GN=Fhit PE=1 SV=3	Fhit	20	3	3	3	11733.6	5307.39	1.3771	0.622897	2.2108	3.72488	4.06943
Q9EPU0	Regulator of nonsense transcripts 1 OS=Mus musculus OX=10090 GN=Upf1 PE=1 SV=2	Upf1	19.04	21	21	20	11728	16250.5	0.838358	1.16164	0.721701	4.21087	4.06922
O70209	PDZ and LIM domain protein 3 OS=Mus musculus OX=10090 GN=Pdlim3 PE=1 SV=1	Pdlim3	18.99	6	6	6	11727	9783.85	1.09033	0.909667	1.19861	3.99051	4.06919
P02469	Laminin subunit beta-1 OS=Mus musculus OX=10090 GN=Lamb1 PE=1 SV=3	Lamb1	14.33	30	30	30	11725.5	12981	0.949183	1.05082	0.903282	4.11331	4.06913
G5E8V9	Arfaptin-1 OS=Mus musculus OX=10090 GN=Arfip1 PE=1 SV=1	Arfip1	17.16	6	6	6	11721.3	8232.71	1.17483	0.825168	1.42375	3.91554	4.06898
Q8BGD9	Eukaryotic translation initiation factor 4B OS=Mus musculus OX=10090 GN=Eif4b PE=1 SV=1	Eif4b	14.73	9	9	9	11714.7	19136	0.759445	1.24056	0.612181	4.28185	4.06873
O35350	Calpain-1 catalytic subunit OS=Mus musculus OX=10090 GN=Capn1 PE=1 SV=1	Capn1	27.21	19	19	19	11699.9	11516	1.00792	0.992079	1.01597	4.0613	4.06818
Q9D8U8	Sorting nexin-5 OS=Mus musculus OX=10090 GN=Snx5 PE=1 SV=1	Snx5	23.27	10	9	9	11687.5	9465.03	1.10507	0.894931	1.23481	3.97612	4.06772
Q02780	Nuclear factor 1 A-type OS=Mus musculus OX=10090 GN=Nfia PE=1 SV=1	Nfia	13.72	8	8	8	11674.8	18300.5	0.778961	1.22104	0.63795	4.26246	4.06725
Q5U4D9	THO complex subunit 6 homolog OS=Mus musculus OX=10090 GN=Thoc6 PE=1 SV=1	Thoc6	19.94	6	6	6	11669	19289.1	0.753858	1.24614	0.604953	4.28531	4.06703
P54797	Transport and Golgi organization 2 homolog OS=Mus musculus OX=10090 GN=Tango2 PE=1 SV=2	Tango2	17.39	5	5	5	11663.5	4726.06	1.42328	0.576716	2.46791	3.6745	4.06683
Q921F4	Heterogeneous nuclear ribonucleoprotein L-like OS=Mus musculus OX=10090 GN=Hnrnpll PE=1 SV=3	Hnrnpll	14.89	8	8	8	11660.1	18115.8	0.78319	1.21681	0.643643	4.25806	4.0667
Q9D7N9	Adipocyte plasma membrane-associated protein OS=Mus musculus OX=10090 GN=Apmap PE=1 SV=1	Apmap	14.94	7	7	7	11652.9	7168.01	1.23829	0.761707	1.62568	3.8554	4.06643
P04186	Complement factor B OS=Mus musculus OX=10090 GN=Cfb PE=1 SV=2	Cfb	19.32	15	15	15	11645.3	9078.95	1.12383	0.876167	1.28267	3.95804	4.06615
P97855	Ras GTPase-activating protein-binding protein 1 OS=Mus musculus OX=10090 GN=G3bp1 PE=1 SV=1	G3bp1	12.69	6	6	6	11622.8	16553.4	0.825008	1.17499	0.70214	4.21889	4.06531
Q6A0A9	Constitutive coactivator of PPAR-gamma-like protein 1 OS=Mus musculus OX=10090 GN=FAM120A PE=1 SV=2	FAM120A	23.47	25	25	25	11616.4	14721	0.882122	1.11788	0.789104	4.16794	4.06507
Q8VE47	Ubiquitin-like modifier-activating enzyme 5 OS=Mus musculus OX=10090 GN=Uba5 PE=1 SV=2	Uba5	13.65	6	6	6	11609.3	10301	1.05971	0.940288	1.12701	4.01288	4.06481
P27612	Phospholipase A-2-activating protein OS=Mus musculus OX=10090 GN=Plaa PE=1 SV=4	Plaa	28.84	22	22	22	11584	23050.3	0.668932	1.33107	0.502553	4.36268	4.06386
Q62000	Mimecan OS=Mus musculus OX=10090 GN=Ogn PE=1 SV=1	Ogn	11.41	4	4	4	11570.2	5083.69	1.38949	0.610511	2.27595	3.70618	4.06334
Q61702	Inter-alpha-trypsin inhibitor heavy chain H1 OS=Mus musculus OX=10090 GN=Itih1 PE=1 SV=2	Itih1	11.25	10	10	10	11570.2	4262.08	1.4616	0.538404	2.71468	3.62962	4.06334
Q99LC3	NADH dehydrogenase [ubiquinone] 1 alpha subcomplex subunit 10, mitochondrial OS=Mus musculus OX=10090 GN=Ndufa10 PE=1 SV=1	Ndufa10	16.34	6	6	6	11552.8	12432.7	0.963315	1.03668	0.929227	4.09457	4.06269
P54320	Elastin OS=Mus musculus OX=10090 GN=Eln PE=1 SV=2	Eln	4.65	3	3	3	11547.2	3868.46	1.49811	0.501887	2.98496	3.58754	4.06248
P0DP26	Calmodulin-1 OS=Mus musculus OX=10090 GN=Calm1 PE=1 SV=1	Calm1	15.44	2	2	0	11543.7	4529.27	1.43641	0.563588	2.54869	3.65603	4.06235
Q9D753	Exosome complex component RRP43 OS=Mus musculus OX=10090 GN=Exosc8 PE=1 SV=1	Exosc8	18.12	5	5	5	11524.7	16386.4	0.825815	1.17419	0.703309	4.21448	4.06163
Q3UFF7	Lysophospholipase-like protein 1 OS=Mus musculus OX=10090 GN=Lyplal1 PE=1 SV=3	Lyplal1	27.2	5	5	5	11523.4	11338.3	1.0081	0.991903	1.01633	4.05455	4.06158
P51655	Glypican-4 OS=Mus musculus OX=10090 GN=Gpc4 PE=1 SV=2	Gpc4	7.18	4	4	4	11519.7	8638.36	1.14294	0.857063	1.33355	3.93643	4.06144
O09174	Alpha-methylacyl-CoA racemase OS=Mus musculus OX=10090 GN=Amacr PE=1 SV=4	Amacr	32.28	11	11	11	11497.2	10638.3	1.0388	0.961198	1.08074	4.02687	4.06059
Q8BUE4	Ferroptosis suppressor protein 1 OS=Mus musculus OX=10090 GN=Aifm2 PE=1 SV=1	Aifm2	13.67	6	6	6	11490.3	5763.59	1.33191	0.668092	1.9936	3.76069	4.06033
Q9ERG0	LIM domain and actin-binding protein 1 OS=Mus musculus OX=10090 GN=Lima1 PE=1 SV=3	Lima1	18.59	15	15	14	11485.6	7851.29	1.18795	0.812053	1.46289	3.89494	4.06015
Q80U58	Pumilio homolog 2 OS=Mus musculus OX=10090 GN=Pum2 PE=1 SV=2	Pum2	6	7	7	7	11471.9	13144.5	0.932053	1.06795	0.872753	4.11874	4.05964
P63276	Small ribosomal subunit protein eS17 OS=Mus musculus OX=10090 GN=Rps17 PE=1 SV=2	Rps17	23.7	5	5	5	11454.3	16115	0.830946	1.16905	0.710785	4.20723	4.05897
Q8C570	mRNA export factor OS=Mus musculus OX=10090 GN=Rae1 PE=1 SV=1	Rae1	21.2	7	7	7	11404.8	12808.7	0.94202	1.05798	0.890395	4.10751	4.05709
Q9JIY5	Serine protease HTRA2, mitochondrial OS=Mus musculus OX=10090 GN=Htra2 PE=1 SV=2	Htra2	19.87	8	8	8	11389	10914.1	1.02129	0.978707	1.04351	4.03799	4.05649
Q8VE37	Regulator of chromosome condensation OS=Mus musculus OX=10090 GN=Rcc1 PE=1 SV=1	Rcc1	16.86	6	6	6	11368.9	12153.5	0.966645	1.03336	0.935442	4.0847	4.05572
Q9Z127	Large neutral amino acids transporter small subunit 1 OS=Mus musculus OX=10090 GN=Slc7a5 PE=1 SV=2	Slc7a5	6.64	3	3	2	11357.5	12082.9	0.969053	1.03095	0.939965	4.08217	4.05528
P29595	NEDD8 OS=Mus musculus OX=10090 GN=Nedd8 PE=1 SV=2	Nedd8	13.58	1	1	1	11353.3	16092.7	0.827319	1.17268	0.705494	4.20663	4.05512
Q9NYQ2	2-Hydroxyacid oxidase 2 OS=Mus musculus OX=10090 GN=Hao2 PE=1 SV=1	Hao2	18.7	6	6	6	11339.9	5657.65	1.3343	0.665702	2.00435	3.75264	4.05461
Q8VEH3	ADP-ribosylation factor-like protein 8A OS=Mus musculus OX=10090 GN=Arl8a PE=1 SV=1	Arl8a	15.05	3	1	1	11324.7	3633.76	1.51415	0.485847	3.11652	3.56036	4.05403
Q61510	E3 ubiquitin/ISG15 ligase TRIM25 OS=Mus musculus OX=10090 GN=Trim25 PE=1 SV=2	Trim25	17.03	9	9	9	11320.6	16388.2	0.817112	1.18289	0.690778	4.21453	4.05387
Q9EST4	Proteasome assembly chaperone 2 OS=Mus musculus OX=10090 GN=Psmg2 PE=1 SV=1	Psmg2	26.14	8	8	8	11286.3	16810.2	0.803395	1.1966	0.671396	4.22557	4.05255
Q9CQ75	NADH dehydrogenase [ubiquinone] 1 alpha subcomplex subunit 2 OS=Mus musculus OX=10090 GN=Ndufa2 PE=1 SV=3	Ndufa2	24.24	2	2	2	11285.8	9531.76	1.08426	0.915742	1.18402	3.97917	4.05253
P61458	Pterin-4-alpha-carbinolamine dehydratase OS=Mus musculus OX=10090 GN=Pcbd1 PE=1 SV=2	Pcbd1	9.62	1	1	1	11261.1	17809.4	0.774744	1.22526	0.632312	4.25065	4.05158
Q9D6Z1	Nucleolar protein 56 OS=Mus musculus OX=10090 GN=Nop56 PE=1 SV=2	Nop56	21.03	11	11	11	11225	14225.5	0.882104	1.1179	0.789076	4.15307	4.05019
Q3ULW8	Protein mono-ADP-ribosyltransferase PARP3 OS=Mus musculus OX=10090 GN=Parp3 PE=2 SV=1	Parp3	18.01	8	8	8	11207.2	10086.8	1.05262	0.947384	1.11108	4.00375	4.0495
P84096	Rho-related GTP-binding protein RhoG OS=Mus musculus OX=10090 GN=Rhog PE=1 SV=1	Rhog	17.8	4	3	3	11205.5	7413.84	1.20364	0.796359	1.51143	3.87004	4.04943
Q9WTL7	Acyl-protein thioesterase 2 OS=Mus musculus OX=10090 GN=Lypla2 PE=1 SV=1	Lypla2	13.85	4	4	4	11199.3	11769.5	0.975175	1.02482	0.951553	4.07076	4.04919
Q8K2Q7	BRO1 domain-containing protein BROX OS=Mus musculus OX=10090 GN=Brox PE=1 SV=1	Brox	13.38	6	6	6	11190.2	12590.9	0.9411	1.0589	0.888753	4.10006	4.04884
P46412	Glutathione peroxidase 3 OS=Mus musculus OX=10090 GN=Gpx3 PE=1 SV=2	Gpx3	12.83	2	2	2	11182.1	8625.59	1.12907	0.870933	1.29639	3.93579	4.04852
Q99NB9	Splicing factor 3B subunit 1 OS=Mus musculus OX=10090 GN=Sf3b1 PE=1 SV=1	Sf3b1	18.71	21	21	21	11178.6	19322.9	0.732987	1.26701	0.578516	4.28607	4.04839
Q9Z0Y1	Dynactin subunit 3 OS=Mus musculus OX=10090 GN=Dctn3 PE=1 SV=2	Dctn3	19.89	4	4	4	11160.9	6108	1.2926	0.707399	1.82726	3.7859	4.0477
Q61142	Spindlin-1 OS=Mus musculus OX=10090 GN=Spin1 PE=1 SV=2	Spin1	31.68	7	7	7	11152.1	30337.4	0.537587	1.46241	0.367602	4.48198	4.04736
P70429	Ena/VASP-like protein OS=Mus musculus OX=10090 GN=Evl PE=1 SV=2	Evl	19.57	7	7	7	11143.1	5490.29	1.33985	0.660153	2.0296	3.7396	4.04701
Q8CHR6	Dihydropyrimidine dehydrogenase [NADP(+)] OS=Mus musculus OX=10090 GN=Dpyd PE=1 SV=1	Dpyd	14.63	14	14	14	11131.1	8772.79	1.11848	0.881515	1.26882	3.94314	4.04654
P25206	DNA replication licensing factor MCM3 OS=Mus musculus OX=10090 GN=Mcm3 PE=1 SV=2	Mcm3	29.06	23	23	23	11130.5	47853.2	0.377409	1.62259	0.232597	4.67991	4.04651
Q9WTZ1	RING-box protein 2 OS=Mus musculus OX=10090 GN=Rnf7 PE=1 SV=1	Rnf7	18.58	2	2	2	11094.1	11190	0.995696	1.0043	0.99143	4.04883	4.04509
Q60714	Long-chain fatty acid transport protein 1 OS=Mus musculus OX=10090 GN=Slc27a1 PE=1 SV=1	Slc27a1	14.55	9	9	9	11085.9	15838.9	0.823471	1.17653	0.699916	4.19973	4.04477
Q8CFI7	DNA-directed RNA polymerase II subunit RPB2 OS=Mus musculus OX=10090 GN=Polr2b PE=1 SV=2	Polr2b	16.52	18	18	18	11074.4	12960.4	0.92153	1.07847	0.85448	4.11262	4.04432
G3X982	Aldehyde oxidase 3 OS=Mus musculus OX=10090 GN=Aox3 PE=1 SV=1	Aox3	7.49	9	7	7	11067.2	6277.09	1.27618	0.723822	1.76311	3.79776	4.04404
P59235	Nucleoporin Nup43 OS=Mus musculus OX=10090 GN=Nup43 PE=1 SV=2	Nup43	10.79	4	4	4	11064.3	10333.1	1.03417	0.965828	1.07076	4.01423	4.04392
P99028	Cytochrome b-c1 complex subunit 6, mitochondrial OS=Mus musculus OX=10090 GN=Uqcrh PE=1 SV=2	Uqcrh	16.85	2	2	2	11062.4	10405	1.03062	0.969377	1.06318	4.01724	4.04385
P46414	Cyclin-dependent kinase inhibitor 1B OS=Mus musculus OX=10090 GN=Cdkn1b PE=1 SV=2	Cdkn1b	21.32	4	4	4	11061.8	7317.27	1.20374	0.796261	1.51174	3.86435	4.04383
P97821	Dipeptidyl peptidase 1 OS=Mus musculus OX=10090 GN=Ctsc PE=1 SV=1	Ctsc	5.63	2	2	2	11050.1	6243.29	1.27796	0.722044	1.76992	3.79541	4.04337
E9Q0S6	Tensin-1 OS=Mus musculus OX=10090 GN=Tns1 PE=1 SV=1	Tns1	12.08	19	19	18	11048.2	9131.16	1.095	0.905	1.20994	3.96053	4.04329
Q3UPF5	Zinc finger CCCH-type antiviral protein 1 OS=Mus musculus OX=10090 GN=Zc3hav1 PE=1 SV=1	Zc3hav1	14.06	12	12	12	11047.4	13347.8	0.905703	1.0943	0.827657	4.12541	4.04326
Q60749	KH domain-containing, RNA-binding, signal transduction-associated protein 1 OS=Mus musculus OX=10090 GN=Khdrbs1 PE=1 SV=2	Khdrbs1	10.38	6	4	4	11037.2	14177.9	0.875444	1.12456	0.778479	4.15161	4.04286
P10761	Zona pellucida sperm-binding protein 3 OS=Mus musculus OX=10090 GN=Zp3 PE=1 SV=4	Zp3	13.44	6	6	6	11032.9	13617.6	0.895146	1.10485	0.810194	4.1341	4.04269
Q9R0P9	Ubiquitin carboxyl-terminal hydrolase isozyme L1 OS=Mus musculus OX=10090 GN=Uchl1 PE=1 SV=1	Uchl1	27.8	7	7	7	11025.5	18545.9	0.745687	1.25431	0.594498	4.26825	4.0424
Q60902	Epidermal growth factor receptor substrate 15-like 1 OS=Mus musculus OX=10090 GN=Eps15l1 PE=1 SV=3	Eps15l1	18.85	15	15	15	11015.8	6763	1.23921	0.760794	1.62883	3.83014	4.04202
Q8K0C9	GDP-mannose 4,6 dehydratase OS=Mus musculus OX=10090 GN=Gmds PE=1 SV=1	Gmds	23.92	8	8	8	11015.5	17722.4	0.766618	1.23338	0.621558	4.24852	4.042
P39447	Tight junction protein ZO-1 OS=Mus musculus OX=10090 GN=Tjp1 PE=1 SV=2	Tjp1	18.45	30	30	30	10983.1	13241.9	0.906757	1.09324	0.82942	4.12195	4.04072
Q9DBH5	Vesicular integral-membrane protein VIP36 OS=Mus musculus OX=10090 GN=Lman2 PE=1 SV=2	Lman2	20.39	7	7	7	10966.3	13628.6	0.891754	1.10825	0.804653	4.13445	4.04006
Q9WV85	Nucleoside diphosphate kinase 3 OS=Mus musculus OX=10090 GN=Nme3 PE=1 SV=3	Nme3	17.16	3	3	3	10965.5	6408.52	1.26229	0.737713	1.71108	3.80676	4.04003
Q99PV0	Pre-mRNA-processing-splicing factor 8 OS=Mus musculus OX=10090 GN=Prpf8 PE=1 SV=2	Prpf8	23.25	58	58	58	10965.1	18208.8	0.751706	1.24829	0.602187	4.26028	4.04001
Q8BM72	Heat shock 70 kDa protein 13 OS=Mus musculus OX=10090 GN=Hspa13 PE=1 SV=1	Hspa13	18.05	8	8	8	10964.4	7532.75	1.18552	0.814477	1.45556	3.87695	4.03998
Q9CQJ6	Density-regulated protein OS=Mus musculus OX=10090 GN=Denr PE=1 SV=1	Denr	8.08	2	2	2	10953.3	12839.9	0.920708	1.07929	0.853067	4.10856	4.03954
P31230	Aminoacyl tRNA synthase complex-interacting multifunctional protein 1 OS=Mus musculus OX=10090 GN=Aimp1 PE=1 SV=2	Aimp1	29.03	7	7	7	10950.3	16277.4	0.80435	1.19565	0.67273	4.21159	4.03943
Q9CX00	IST1 homolog OS=Mus musculus OX=10090 GN=Ist1 PE=1 SV=1	Ist1	13.54	5	5	5	10911.8	7165.32	1.20725	0.79275	1.52286	3.85524	4.0379
P42225	Signal transducer and activator of transcription 1 OS=Mus musculus OX=10090 GN=Stat1 PE=1 SV=1	Stat1	17.62	14	14	14	10911.1	20762.1	0.68898	1.31102	0.52553	4.31727	4.03787
P61027	Ras-related protein Rab-10 OS=Mus musculus OX=10090 GN=Rab10 PE=1 SV=1	Rab10	26	5	3	3	10903.1	8770.1	1.10842	0.891578	1.24321	3.943	4.03755
Q8VDL4	ADP-dependent glucokinase OS=Mus musculus OX=10090 GN=Adpgk PE=1 SV=2	Adpgk	14.92	6	6	6	10895.9	9195.03	1.08466	0.915341	1.18498	3.96355	4.03726
Q9CZW5	Mitochondrial import receptor subunit TOM70 OS=Mus musculus OX=10090 GN=Tomm70 PE=1 SV=2	Tomm70	9.17	6	6	6	10861.5	11860	0.956055	1.04395	0.915809	4.07408	4.03589
G5E897	Protein O-glucosyltransferase 3 OS=Mus musculus OX=10090 GN=Poglut3 PE=1 SV=1	Poglut3	11.13	6	6	6	10857.8	8115.78	1.14452	0.855482	1.33786	3.90933	4.03574
Q3UMF0	Cordon-bleu protein-like 1 OS=Mus musculus OX=10090 GN=Cobll1 PE=1 SV=2	Cobll1	14.53	16	16	16	10840.4	8773.5	1.10538	0.894621	1.23558	3.94317	4.03505
Q9D6J6	NADH dehydrogenase [ubiquinone] flavoprotein 2, mitochondrial OS=Mus musculus OX=10090 GN=Ndufv2 PE=1 SV=2	Ndufv2	7.26	2	2	2	10833.9	11971.4	0.950121	1.04988	0.904982	4.07814	4.03478
Q99M71	Mammalian ependymin-related protein 1 OS=Mus musculus OX=10090 GN=Epdr1 PE=1 SV=1	Epdr1	25	5	5	5	10830.2	3638.99	1.497	0.502998	2.97616	3.56098	4.03464
O70274	Protein tyrosine phosphatase type IVA 2 OS=Mus musculus OX=10090 GN=Ptp4a2 PE=1 SV=1	Ptp4a2	22.75	4	4	4	10828	6935.33	1.21914	0.780859	1.56128	3.84107	4.03455
Q9WUA3	ATP-dependent 6-phosphofructokinase, platelet type OS=Mus musculus OX=10090 GN=Pfkp PE=1 SV=1	Pfkp	15.05	13	11	11	10827.1	10514.5	1.01465	0.985353	1.02973	4.02179	4.03451
O35682	Myeloid-associated differentiation marker OS=Mus musculus OX=10090 GN=Myadm PE=1 SV=2	Myadm	10.94	3	3	3	10822.2	15529.3	0.821373	1.17863	0.696889	4.19115	4.03432
Q8VDP3	[F-actin]-monooxygenase MICAL1 OS=Mus musculus OX=10090 GN=Mical1 PE=1 SV=1	Mical1	10.11	10	10	10	10821.2	10851.5	0.998602	1.0014	0.997208	4.03549	4.03428
Q921N7	Transmembrane protein 70, mitochondrial OS=Mus musculus OX=10090 GN=Tmem70 PE=1 SV=2	Tmem70	7.91	2	2	2	10814.7	6485.76	1.25022	0.749779	1.66745	3.81196	4.03401
P50543	Protein S100-A11 OS=Mus musculus OX=10090 GN=S100a11 PE=1 SV=1	S100a11	23.47	3	3	3	10809	6020.98	1.28449	0.715506	1.79522	3.77967	4.03379
P21126	Ubiquitin-like protein 4A OS=Mus musculus OX=10090 GN=Ubl4a PE=1 SV=1	Ubl4a	22.93	4	4	4	10808.7	9389.91	1.07024	0.929758	1.1511	3.97266	4.03377
P62715	Serine/threonine-protein phosphatase 2A catalytic subunit beta isoform OS=Mus musculus OX=10090 GN=Ppp2cb PE=1 SV=1	Ppp2cb	26.21	9	1	1	10804.8	6400.79	1.25596	0.744036	1.68804	3.80623	4.03362
P28659	CUGBP Elav-like family member 1 OS=Mus musculus OX=10090 GN=Celf1 PE=1 SV=2	Celf1	10.29	6	6	6	10791.3	10887.4	0.995567	1.00443	0.991173	4.03692	4.03307
O35887	Calumenin OS=Mus musculus OX=10090 GN=Calu PE=1 SV=1	Calu	15.24	6	6	6	10778.6	7166.94	1.20126	0.798743	1.50393	3.85533	4.03256
P61965	WD repeat-containing protein 5 OS=Mus musculus OX=10090 GN=Wdr5 PE=1 SV=1	Wdr5	36.23	10	10	10	10762.8	16776	0.781646	1.21835	0.641559	4.22469	4.03193
O35218	Cleavage and polyadenylation specificity factor subunit 2 OS=Mus musculus OX=10090 GN=Cpsf2 PE=1 SV=1	Cpsf2	17.26	13	13	13	10753.8	12734.9	0.915657	1.08434	0.844435	4.105	4.03156
Q61881	DNA replication licensing factor MCM7 OS=Mus musculus OX=10090 GN=Mcm7 PE=1 SV=1	Mcm7	30.32	20	20	20	10734.6	36717.7	0.452438	1.54756	0.292355	4.56488	4.03079
Q8R332	Nucleoporin p58/p45 OS=Mus musculus OX=10090 GN=Nup58 PE=1 SV=1	Nup58	4.6	3	3	3	10731.6	6503.91	1.24529	0.75471	1.65002	3.81317	4.03066
E9Q1P8	Interferon regulatory factor 2-binding protein 2 OS=Mus musculus OX=10090 GN=Irf2bp2 PE=1 SV=1	Irf2bp2	22.81	12	10	10	10728.1	13497.4	0.885687	1.11431	0.794827	4.13025	4.03052
P41241	Tyrosine-protein kinase CSK OS=Mus musculus OX=10090 GN=Csk PE=1 SV=2	Csk	24.22	11	11	10	10715.8	17060.1	0.77159	1.22841	0.628121	4.23198	4.03002
Q8VE70	Programmed cell death protein 10 OS=Mus musculus OX=10090 GN=Pdcd10 PE=1 SV=1	Pdcd10	31.13	6	6	6	10715.2	4055.95	1.45083	0.549172	2.64185	3.60809	4.03
Q9D820	Prolyl-tRNA synthetase associated domain-containing protein 1 OS=Mus musculus OX=10090 GN=Prorsd1 PE=1 SV=1	Prorsd1	30.77	5	5	5	10704.6	7630.37	1.16767	0.83233	1.40289	3.88255	4.02957
Q64374	Regucalcin OS=Mus musculus OX=10090 GN=Rgn PE=1 SV=1	Rgn	23.75	6	6	6	10696.6	8335.28	1.12407	0.875928	1.28329	3.92092	4.02925
Q5FWK3	Rho GTPase-activating protein 1 OS=Mus musculus OX=10090 GN=Arhgap1 PE=1 SV=1	Arhgap1	15.95	7	7	7	10678.4	14020.6	0.864683	1.13532	0.761622	4.14677	4.02851
Q7TQH0	Ataxin-2-like protein OS=Mus musculus OX=10090 GN=Atxn2l PE=1 SV=1	Atxn2l	11.06	12	12	12	10677.5	13505.7	0.883051	1.11695	0.790592	4.13052	4.02847
Q9DCT5	Stromal cell-derived factor 2 OS=Mus musculus OX=10090 GN=Sdf2 PE=1 SV=1	Sdf2	15.64	3	3	3	10675.3	8812.7	1.09558	0.904423	1.21135	3.94511	4.02838
O35857	Mitochondrial import inner membrane translocase subunit TIM44 OS=Mus musculus OX=10090 GN=Timm44 PE=1 SV=2	Timm44	24.78	11	11	11	10643	9346.31	1.06487	0.935131	1.13874	3.97064	4.02706
Q6A4J8	Ubiquitin carboxyl-terminal hydrolase 7 OS=Mus musculus OX=10090 GN=Usp7 PE=1 SV=1	Usp7	21.85	24	24	24	10641.4	15259.1	0.821714	1.17829	0.697381	4.18353	4.027
Q6P3E7	Polyamine deacetylase HDAC10 OS=Mus musculus OX=10090 GN=Hdac10 PE=2 SV=2	Hdac10	4.35	3	3	3	10633.6	11719.6	0.951416	1.04858	0.907335	4.06891	4.02668
Q91W59	RNA-binding motif, single-stranded-interacting protein 1 OS=Mus musculus OX=10090 GN=Rbms1 PE=1 SV=1	Rbms1	11.91	4	3	3	10616.7	14135.6	0.857835	1.14216	0.751061	4.15031	4.02599
O35143	ATPase inhibitor, mitochondrial OS=Mus musculus OX=10090 GN=Atp5if1 PE=1 SV=2	Atp5if1	16.98	2	2	2	10615.8	5457.62	1.32091	0.679086	1.94513	3.737	4.02595
Q9D287	Pre-mRNA-splicing factor SPF27 OS=Mus musculus OX=10090 GN=Bcas2 PE=1 SV=1	Bcas2	20.44	4	4	4	10615.4	9018.63	1.08133	0.918673	1.17705	3.95514	4.02594
Q91WP6	Serine protease inhibitor A3N OS=Mus musculus OX=10090 GN=Serpina3n PE=1 SV=1	Serpina3n	17.22	7	6	6	10613.4	5239.9	1.33895	0.661048	2.0255	3.71932	4.02585
Q922H4	Mannose-1-phosphate guanyltransferase alpha OS=Mus musculus OX=10090 GN=Gmppa PE=1 SV=1	Gmppa	20.48	8	8	8	10596.5	10615.3	0.999114	1.00089	0.998229	4.02593	4.02516
P52482	Ubiquitin-conjugating enzyme E2 E1 OS=Mus musculus OX=10090 GN=Ube2e1 PE=1 SV=1	Ube2e1	9.84	2	2	2	10585	12747	0.907338	1.09266	0.830391	4.10541	4.02469
Q8BTI8	Serine/arginine repetitive matrix protein 2 OS=Mus musculus OX=10090 GN=Srrm2 PE=1 SV=3	Srrm2	8.58	19	19	19	10571	12506.4	0.916134	1.08387	0.845247	4.09713	4.02412
P11440	Cyclin-dependent kinase 1 OS=Mus musculus OX=10090 GN=Cdk1 PE=1 SV=3	Cdk1	37.37	10	10	10	10549.1	45698.3	0.375096	1.6249	0.230842	4.6599	4.02322
Q9D6Y9	1,4-alpha-glucan-branching enzyme OS=Mus musculus OX=10090 GN=Gbe1 PE=1 SV=1	Gbe1	18.52	12	12	12	10547	21691.9	0.654303	1.3457	0.486218	4.3363	4.02313
Q9JJU8	Adapter Sh3bgrl OS=Mus musculus OX=10090 GN=Sh3bgrl PE=1 SV=1	Sh3bgrl	39.47	5	5	5	10536.7	10956.2	0.980482	1.01952	0.961711	4.03966	4.0227
B2RQC6	CAD protein OS=Mus musculus OX=10090 GN=Cad PE=1 SV=1	Cad	19.96	42	42	41	10528.3	24942.6	0.59363	1.40637	0.422101	4.39694	4.02236
Q6A068	Cell division cycle 5-like protein OS=Mus musculus OX=10090 GN=Cdc5l PE=1 SV=2	Cdc5l	17.58	13	13	13	10519	17366.8	0.754434	1.24557	0.605696	4.23972	4.02197
Q9QXA5	U6 snRNA-associated Sm-like protein LSm4 OS=Mus musculus OX=10090 GN=Lsm4 PE=1 SV=1	Lsm4	31.39	5	5	5	10513.9	10282.3	1.01114	0.988863	1.02252	4.01209	4.02176
Q9Z1D1	Eukaryotic translation initiation factor 3 subunit G OS=Mus musculus OX=10090 GN=Eif3g PE=1 SV=2	Eif3g	21.88	7	7	7	10509.6	13811.1	0.864251	1.13575	0.760953	4.14023	4.02159
Q7M753	Pantothenate kinase 2, mitochondrial OS=Mus musculus OX=10090 GN=Pank2 PE=1 SV=1	Pank2	19.96	8	8	8	10503.9	15055.5	0.821921	1.17808	0.697679	4.1777	4.02135
A2AX52	Collagen alpha-4(VI) chain OS=Mus musculus OX=10090 GN=Col6a4 PE=1 SV=2	Col6a4	14.03	30	30	30	10495.1	7907.63	1.1406	0.859397	1.32721	3.89805	4.02099
Q8CBW3	Abl interactor 1 OS=Mus musculus OX=10090 GN=Abi1 PE=1 SV=3	Abi1	13.93	7	7	7	10482.5	11667.4	0.946505	1.05349	0.898444	4.06697	4.02046
O88448	Kinesin light chain 2 OS=Mus musculus OX=10090 GN=Klc2 PE=1 SV=1	Klc2	27.88	16	16	16	10471.3	12345	0.917879	1.08212	0.848222	4.09149	4.02
P97760	DNA-directed RNA polymerase II subunit RPB3 OS=Mus musculus OX=10090 GN=Polr2c PE=1 SV=2	Polr2c	12.36	3	3	3	10471.2	12157.9	0.925463	1.07454	0.861267	4.08486	4.02
P35279	Ras-related protein Rab-6A OS=Mus musculus OX=10090 GN=Rab6a PE=1 SV=4	Rab6a	22.12	4	4	4	10461.7	9132.62	1.06783	0.93217	1.14553	3.9606	4.0196
Q9EPC1	Alpha-parvin OS=Mus musculus OX=10090 GN=Parva PE=1 SV=1	Parva	24.19	9	9	8	10457.1	9679.44	1.03862	0.961381	1.08034	3.98585	4.01941
Q99LJ0	CTTNBP2 N-terminal-like protein OS=Mus musculus OX=10090 GN=Cttnbp2nl PE=1 SV=1	Cttnbp2nl	12.85	8	8	8	10445.9	10427.7	1.00087	0.999128	1.00175	4.01819	4.01895
P08775	DNA-directed RNA polymerase II subunit RPB1 OS=Mus musculus OX=10090 GN=Polr2a PE=1 SV=3	Polr2a	17.41	36	36	36	10414.2	11677.6	0.942811	1.05719	0.89181	4.06735	4.01763
Q8K1J6	CCA tRNA nucleotidyltransferase 1, mitochondrial OS=Mus musculus OX=10090 GN=Trnt1 PE=1 SV=1	Trnt1	13.59	6	6	6	10398.5	14562.1	0.833193	1.16681	0.71408	4.16322	4.01697
P05063	Fructose-bisphosphate aldolase C OS=Mus musculus OX=10090 GN=Aldoc PE=1 SV=4	Aldoc	33.88	14	8	8	10397.7	8970.19	1.0737	0.926295	1.15914	3.9528	4.01694
Q91VH6	Protein MEMO1 OS=Mus musculus OX=10090 GN=Memo1 PE=1 SV=1	Memo1	31.99	9	9	9	10394.1	11195.3	0.962889	1.03711	0.928434	4.04904	4.01679
O88531	Palmitoyl-protein thioesterase 1 OS=Mus musculus OX=10090 GN=Ppt1 PE=1 SV=2	Ppt1	14.05	4	4	4	10390.4	2392.72	1.62564	0.374356	4.34251	3.37889	4.01663
Q9WU78	Programmed cell death 6-interacting protein OS=Mus musculus OX=10090 GN=Pdcd6ip PE=1 SV=3	Pdcd6ip	24.74	22	22	22	10390.3	11195.1	0.962716	1.03728	0.928111	4.04903	4.01663
Q64331	Unconventional myosin-VI OS=Mus musculus OX=10090 GN=Myo6 PE=1 SV=2	Myo6	18.54	25	25	25	10379.9	15062.6	0.81595	1.18405	0.689117	4.1779	4.01619
Q6PDJ1	VWFA and cache domain-containing protein 1 OS=Mus musculus OX=10090 GN=Cachd1 PE=2 SV=1	Cachd1	4.58	6	6	6	10371.4	13948.7	0.852908	1.14709	0.743539	4.14453	4.01584
Q8JZV9	Dehydrogenase/reductase SDR family member 6 OS=Mus musculus OX=10090 GN=Bdh2 PE=1 SV=1	Bdh2	16.73	4	4	4	10367.4	9441.14	1.04676	0.953239	1.09811	3.97502	4.01567
Q8BZQ7	Anaphase-promoting complex subunit 2 OS=Mus musculus OX=10090 GN=Anapc2 PE=1 SV=2	Anapc2	5.26	4	4	4	10360.5	13224.3	0.878574	1.12143	0.783444	4.12137	4.01538
Q8BIG7	Catechol O-methyltransferase domain-containing protein 1 OS=Mus musculus OX=10090 GN=Comtd1 PE=1 SV=1	Comtd1	14.89	4	4	4	10359.5	6572.77	1.22364	0.77636	1.57612	3.81775	4.01534
Q3URE1	Malonate--CoA ligase ACSF3, mitochondrial OS=Mus musculus OX=10090 GN=Acsf3 PE=1 SV=2	Acsf3	21.96	12	12	12	10353.4	7765.55	1.14283	0.857174	1.33325	3.89017	4.01508
Q64521	Glycerol-3-phosphate dehydrogenase, mitochondrial OS=Mus musculus OX=10090 GN=Gpd2 PE=1 SV=2	Gpd2	22.97	16	16	16	10351.5	9821.57	1.02627	0.973731	1.05396	3.99218	4.015
P26645	Myristoylated alanine-rich C-kinase substrate OS=Mus musculus OX=10090 GN=Marcks PE=1 SV=2	Marcks	20.39	4	4	4	10346.4	8967.85	1.07137	0.928625	1.15372	3.95269	4.01479
P20060	Beta-hexosaminidase subunit beta OS=Mus musculus OX=10090 GN=Hexb PE=1 SV=2	Hexb	12.31	7	7	7	10316.3	4228.59	1.41855	0.581454	2.43965	3.6262	4.01352
Q8BUV3	Gephyrin OS=Mus musculus OX=10090 GN=Gphn PE=1 SV=2	Gphn	25.23	18	18	18	10301.1	12935.4	0.886631	1.11337	0.79635	4.11178	4.01288
Q99KK9	Histidine--tRNA ligase, mitochondrial OS=Mus musculus OX=10090 GN=Hars2 PE=1 SV=1	Hars2	26.73	14	11	11	10298.6	9972.48	1.01609	0.983912	1.0327	3.9988	4.01278
Q3TZZ7	Extended synaptotagmin-2 OS=Mus musculus OX=10090 GN=Esyt2 PE=1 SV=1	Esyt2	12.78	10	10	10	10281.3	9615.15	1.03348	0.966519	1.06928	3.98296	4.01205
Q3U7R1	Extended synaptotagmin-1 OS=Mus musculus OX=10090 GN=Esyt1 PE=1 SV=2	Esyt1	10.53	12	12	12	10269.8	8714.11	1.08195	0.918052	1.17853	3.94022	4.01156
P50295	Arylamine N-acetyltransferase 2 OS=Mus musculus OX=10090 GN=Nat2 PE=1 SV=1	Nat2	21.03	6	6	6	10265	5017.89	1.34333	0.656668	2.04568	3.70052	4.01136
Q99L45	Eukaryotic translation initiation factor 2 subunit 2 OS=Mus musculus OX=10090 GN=Eif2s2 PE=1 SV=1	Eif2s2	36.56	13	13	13	10264.6	29699.4	0.513692	1.48631	0.345616	4.47275	4.01134
P42232	Signal transducer and activator of transcription 5B OS=Mus musculus OX=10090 GN=Stat5b PE=1 SV=1	Stat5b	19.59	15	15	15	10254.5	13311.5	0.870279	1.12972	0.770349	4.12423	4.01091
Q99LD4	COP9 signalosome complex subunit 1 OS=Mus musculus OX=10090 GN=Gps1 PE=1 SV=1	Gps1	19.32	9	9	9	10250.5	19836	0.681402	1.3186	0.516762	4.29745	4.01075
Q9CX34	Protein SGT1 homolog OS=Mus musculus OX=10090 GN=Sugt1 PE=1 SV=3	Sugt1	34.82	10	10	10	10244.1	12506.9	0.900541	1.09946	0.819076	4.09715	4.01047
P26262	Plasma kallikrein OS=Mus musculus OX=10090 GN=Klkb1 PE=1 SV=2	Klkb1	15.05	9	9	9	10239.5	6463.26	1.22608	0.773915	1.58426	3.81045	4.01028
Q61703	Inter-alpha-trypsin inhibitor heavy chain H2 OS=Mus musculus OX=10090 GN=Itih2 PE=1 SV=1	Itih2	10.25	10	10	10	10226.1	4625.65	1.37709	0.62291	2.21074	3.66517	4.00971
Q9Z1Z0	General vesicular transport factor p115 OS=Mus musculus OX=10090 GN=Uso1 PE=1 SV=2	Uso1	15.64	15	15	15	10199	14054.9	0.841019	1.15898	0.725654	4.14783	4.00856
Q99JR1	Sideroflexin-1 OS=Mus musculus OX=10090 GN=Sfxn1 PE=1 SV=3	Sfxn1	21.43	6	6	6	10191.6	9532.37	1.03342	0.966577	1.06916	3.9792	4.00824
Q9EPJ9	ADP-ribosylation factor GTPase-activating protein 1 OS=Mus musculus OX=10090 GN=Arfgap1 PE=1 SV=2	Arfgap1	20.53	7	7	7	10172.9	8658.38	1.08043	0.919574	1.17492	3.93744	4.00744
Q9D142	Uridine diphosphate glucose pyrophosphatase NUDT14 OS=Mus musculus OX=10090 GN=Nudt14 PE=1 SV=1	Nudt14	23.87	5	5	5	10167.8	8825.34	1.07068	0.929319	1.15211	3.94573	4.00723
O09012	Peroxisomal targeting signal 1 receptor OS=Mus musculus OX=10090 GN=Pex5 PE=1 SV=2	Pex5	13.46	7	7	7	10142.7	10499.2	0.982729	1.01727	0.966045	4.02116	4.00615
Q91VM9	Inorganic pyrophosphatase 2, mitochondrial OS=Mus musculus OX=10090 GN=Ppa2 PE=1 SV=1	Ppa2	17.58	6	6	6	10131.5	8672.57	1.07759	0.922414	1.16822	3.93815	4.00567
Q99JI6	Ras-related protein Rap-1b OS=Mus musculus OX=10090 GN=Rap1b PE=1 SV=2	Rap1b	37.5	9	3	3	10130.7	6544.55	1.21506	0.784942	1.54796	3.81588	4.00564
P62307	Small nuclear ribonucleoprotein F OS=Mus musculus OX=10090 GN=Snrpf PE=1 SV=1	Snrpf	19.77	2	2	2	10120.6	14430.2	0.824462	1.17554	0.701349	4.15927	4.00521
Q80UM3	N-alpha-acetyltransferase 15, NatA auxiliary subunit OS=Mus musculus OX=10090 GN=Naa15 PE=1 SV=1	Naa15	31.21	29	29	29	10118.1	20425.3	0.662539	1.33746	0.495371	4.31017	4.0051
Q811D0	Disks large homolog 1 OS=Mus musculus OX=10090 GN=Dlg1 PE=1 SV=1	Dlg1	14.59	11	11	11	10115	9548.76	1.0288	0.971204	1.0593	3.97995	4.00497
Q9JJK2	LanC-like protein 2 OS=Mus musculus OX=10090 GN=Lancl2 PE=1 SV=1	Lancl2	17.11	7	7	7	10100.1	12316.3	0.901135	1.09887	0.82006	4.09048	4.00433
Q6NZJ6	Eukaryotic translation initiation factor 4 gamma 1 OS=Mus musculus OX=10090 GN=Eif4g1 PE=1 SV=1	Eif4g1	13.38	20	20	20	10086.9	17299.2	0.736644	1.26336	0.583085	4.23803	4.00376
Q9CYR6	Phosphoacetylglucosamine mutase OS=Mus musculus OX=10090 GN=Pgm3 PE=1 SV=1	Pgm3	27.12	14	14	14	10084.8	10514.7	0.979131	1.02087	0.959114	4.0218	4.00367
Q6PDL0	Cytoplasmic dynein 1 light intermediate chain 2 OS=Mus musculus OX=10090 GN=Dync1li2 PE=1 SV=2	Dync1li2	22.36	9	9	9	10073.1	15025.5	0.802682	1.19732	0.6704	4.17683	4.00316
P28667	MARCKS-related protein OS=Mus musculus OX=10090 GN=Marcksl1 PE=1 SV=2	Marcksl1	14	2	2	2	10053.8	11582.6	0.929341	1.07066	0.868009	4.06381	4.00233
Q9QY76	Vesicle-associated membrane protein-associated protein B OS=Mus musculus OX=10090 GN=Vapb PE=1 SV=3	Vapb	30.86	8	7	7	10041.2	7363.94	1.15382	0.84618	1.36356	3.86711	4.00179
Q99LC2	Cleavage stimulation factor subunit 1 OS=Mus musculus OX=10090 GN=Cstf1 PE=1 SV=1	Cstf1	22.04	8	8	8	10030.9	12109.3	0.906126	1.09387	0.828363	4.08312	4.00134
Q60739	BAG family molecular chaperone regulator 1 OS=Mus musculus OX=10090 GN=Bag1 PE=1 SV=3	Bag1	17.75	6	6	6	10012	10520.4	0.975239	1.02476	0.951675	4.02203	4.00052
O35900	U6 snRNA-associated Sm-like protein LSm2 OS=Mus musculus OX=10090 GN=Lsm2 PE=1 SV=1	Lsm2	11.58	1	1	1	10003.3	8904.87	1.05809	0.941907	1.12335	3.94963	4.00014
P61961	Ubiquitin-fold modifier 1 OS=Mus musculus OX=10090 GN=Ufm1 PE=1 SV=1	Ufm1	9.41	1	1	1	10000.8	12524.3	0.887969	1.11203	0.798512	4.09775	4.00003
P63037	DnaJ homolog subfamily A member 1 OS=Mus musculus OX=10090 GN=Dnaja1 PE=1 SV=1	Dnaja1	21.41	8	8	8	9975.16	15118.1	0.795047	1.20495	0.659816	4.1795	3.99892
Q9D7H3	RNA 3'-terminal phosphate cyclase OS=Mus musculus OX=10090 GN=RtcA PE=1 SV=2	RtcA	16.12	6	6	6	9975.13	10107.5	0.993409	1.00659	0.986904	4.00464	3.99892
Q3TMH2	Secernin-3 OS=Mus musculus OX=10090 GN=Scrn3 PE=1 SV=1	Scrn3	10.29	4	4	4	9971.1	6377.18	1.21983	0.780165	1.56356	3.80463	3.99874
Q9JK23	Proteasome assembly chaperone 1 OS=Mus musculus OX=10090 GN=Psmg1 PE=1 SV=1	Psmg1	21.45	7	7	7	9959.58	16967.3	0.73975	1.26025	0.586987	4.22961	3.99824
Q9CS42	Ribose-phosphate pyrophosphokinase 2 OS=Mus musculus OX=10090 GN=Prps2 PE=1 SV=4	Prps2	26.42	7	3	3	9922.29	26303.7	0.5478	1.4522	0.37722	4.42002	3.99661
Q8BHS3	Pre-mRNA-splicing factor RBM22 OS=Mus musculus OX=10090 GN=Rbm22 PE=1 SV=1	Rbm22	10.95	5	5	5	9913.38	13087.2	0.862011	1.13799	0.757487	4.11685	3.99622
Q8BMK4	Cytoskeleton-associated protein 4 OS=Mus musculus OX=10090 GN=Ckap4 PE=1 SV=2	Ckap4	30.61	18	18	18	9909.93	13187.9	0.858083	1.14192	0.751441	4.12018	3.99607
O09172	Glutamate--cysteine ligase regulatory subunit OS=Mus musculus OX=10090 GN=Gclm PE=1 SV=1	Gclm	13.5	3	3	3	9904.01	11518.6	0.924631	1.07537	0.859828	4.0614	3.99581
Q78JE5	F-box only protein 22 OS=Mus musculus OX=10090 GN=Fbxo22 PE=1 SV=2	Fbxo22	17.66	7	7	7	9903.06	8388.46	1.0828	0.917197	1.18056	3.92368	3.99577
Q8R0X7	Sphingosine-1-phosphate lyase 1 OS=Mus musculus OX=10090 GN=Sgpl1 PE=1 SV=1	Sgpl1	10.74	5	5	5	9896.76	6668.6	1.19487	0.805126	1.48408	3.82403	3.99549
Q8BX09	Retinoblastoma-binding protein 5 OS=Mus musculus OX=10090 GN=Rbbp5 PE=1 SV=2	Rbbp5	16.17	8	8	8	9896.41	12923.4	0.867353	1.13265	0.765774	4.11138	3.99548
Q62422	Osteoclast-stimulating factor 1 OS=Mus musculus OX=10090 GN=Ostf1 PE=1 SV=2	Ostf1	26.98	5	5	5	9895.09	5039.13	1.32516	0.674843	1.96365	3.70236	3.99542
O88851	Putative hydrolase RBBP9 OS=Mus musculus OX=10090 GN=Rbbp9 PE=1 SV=2	Rbbp9	16.13	3	3	3	9884.36	41566.5	0.384225	1.61577	0.237796	4.61874	3.99495
Q91VJ5	Polyglutamine-binding protein 1 OS=Mus musculus OX=10090 GN=Pqbp1 PE=1 SV=1	Pqbp1	12.93	3	3	3	9864.69	12911	0.866247	1.13375	0.764053	4.11096	3.99408
Q9DAS9	Guanine nucleotide-binding protein G(I)/G(S)/G(O) subunit gamma-12 OS=Mus musculus OX=10090 GN=Gng12 PE=1 SV=3	Gng12	44.44	3	3	3	9859.7	9061.32	1.0422	0.957805	1.08811	3.95719	3.99386
Q91XI1	tRNA-dihydrouridine(47) synthase [NAD(P)(+)]-like OS=Mus musculus OX=10090 GN=Dus3l PE=1 SV=1	Dus3l	11.15	8	8	8	9848.74	16785.5	0.739555	1.26045	0.586741	4.22493	3.99338
Q9D868	Peptidyl-prolyl cis-trans isomerase H OS=Mus musculus OX=10090 GN=Ppih PE=1 SV=1	Ppih	18.62	4	4	4	9848.5	9610.37	1.01224	0.987762	1.02478	3.98274	3.99337
Q9DC70	NADH dehydrogenase [ubiquinone] iron-sulfur protein 7, mitochondrial OS=Mus musculus OX=10090 GN=Ndufs7 PE=1 SV=1	Ndufs7	14.73	4	4	4	9848.36	12828.9	0.868567	1.13143	0.76767	4.10819	3.99336
Q5SWT3	Solute carrier family 25 member 35 OS=Mus musculus OX=10090 GN=Slc25a35 PE=1 SV=2	Slc25a35	32	9	9	9	9840.14	9322.6	1.02701	0.972992	1.05551	3.96954	3.993
Q9CQH3	NADH dehydrogenase [ubiquinone] 1 beta subcomplex subunit 5, mitochondrial OS=Mus musculus OX=10090 GN=Ndufb5 PE=1 SV=1	Ndufb5	21.16	4	4	4	9819.29	14563.5	0.805428	1.19457	0.67424	4.16327	3.99208
Q61247	Alpha-2-antiplasmin OS=Mus musculus OX=10090 GN=Serpinf2 PE=1 SV=1	Serpinf2	16.29	7	7	7	9815.12	3384.4	1.48719	0.512807	2.90011	3.52948	3.9919
Q9JLV6	Bifunctional polynucleotide phosphatase/kinase OS=Mus musculus OX=10090 GN=Pnkp PE=1 SV=2	Pnkp	31.42	17	17	17	9804.66	12347.2	0.885222	1.11478	0.79408	4.09157	3.99143
P97927	Laminin subunit alpha-4 OS=Mus musculus OX=10090 GN=Lama4 PE=1 SV=2	Lama4	9.86	16	16	16	9801.22	8071.22	1.0968	0.903203	1.21434	3.90694	3.99128
Q80X19	Collagen alpha-1(XIV) chain OS=Mus musculus OX=10090 GN=Col14a1 PE=1 SV=2	Col14a1	15.36	27	27	27	9791.36	37314.4	0.415718	1.58428	0.262402	4.57188	3.99084
Q9JK92	Heat shock protein beta-8 OS=Mus musculus OX=10090 GN=Hspb8 PE=1 SV=1	Hspb8	5.1	1	1	1	9761.42	6277.19	1.21724	0.78276	1.55506	3.79777	3.98951
Q9ERI2	Ras-related protein Rab-27A OS=Mus musculus OX=10090 GN=Rab27a PE=1 SV=1	Rab27a	9.5	2	2	2	9736.03	1977.95	1.66229	0.337708	4.92228	3.29622	3.98838
Q3UQ44	Ras GTPase-activating-like protein IQGAP2 OS=Mus musculus OX=10090 GN=Iqgap2 PE=1 SV=2	Iqgap2	12.19	18	16	16	9735.05	16649.6	0.737933	1.26207	0.584702	4.2214	3.98834
O89017	Legumain OS=Mus musculus OX=10090 GN=Lgmn PE=1 SV=1	Lgmn	5.98	2	2	2	9730.14	5265.19	1.29776	0.702244	1.84801	3.72141	3.98812
Q9JLI8	Squamous cell carcinoma antigen recognized by T-cells 3 OS=Mus musculus OX=10090 GN=Sart3 PE=1 SV=1	Sart3	20.79	20	20	20	9724.37	15941.8	0.757758	1.24224	0.609992	4.20254	3.98786
O08582	GTP-binding protein 1 OS=Mus musculus OX=10090 GN=Gtpbp1 PE=1 SV=2	Gtpbp1	11.23	8	8	8	9714.66	11838.5	0.90146	1.09854	0.820599	4.0733	3.98743
Q9CSH3	Exosome complex exonuclease RRP44 OS=Mus musculus OX=10090 GN=Dis3 PE=1 SV=4	Dis3	25.57	24	24	24	9700.97	19765.8	0.658435	1.34157	0.490796	4.29591	3.98682
Q7M6Y3	Phosphatidylinositol-binding clathrin assembly protein OS=Mus musculus OX=10090 GN=Picalm PE=1 SV=1	Picalm	15.91	10	10	9	9696.49	8632.48	1.05805	0.941949	1.12326	3.93614	3.98661
Q6PHZ2	Calcium/calmodulin-dependent protein kinase type II subunit delta OS=Mus musculus OX=10090 GN=Camk2d PE=1 SV=1	Camk2d	18.64	11	11	11	9689.98	12179.3	0.886173	1.11383	0.795611	4.08562	3.98632
Q2L4X1	eIF5-mimic protein 1 OS=Mus musculus molossinus OX=57486 GN=Bzw2 PE=2 SV=1	Bzw2	7.16	5	5	5	9689.25	14055.5	0.816117	1.18388	0.689356	4.14785	3.98629
Q60866	Phosphotriesterase-related protein OS=Mus musculus OX=10090 GN=Pter PE=1 SV=1	Pter	21.78	6	6	6	9687.29	6810.1	1.1744	0.825597	1.42249	3.83315	3.9862
Q8C0D5	Elongation factor-like GTPase 1 OS=Mus musculus OX=10090 GN=Efl1 PE=1 SV=1	Efl1	9.85	11	11	11	9671.29	12149.5	0.886429	1.11357	0.796024	4.08456	3.98548
Q8BVU5	ADP-ribose pyrophosphatase, mitochondrial OS=Mus musculus OX=10090 GN=Nudt9 PE=1 SV=1	Nudt9	16.29	5	5	5	9652.35	4843.56	1.33173	0.668266	1.99282	3.68516	3.98463
P62748	Hippocalcin-like protein 1 OS=Mus musculus OX=10090 GN=Hpcal1 PE=1 SV=2	Hpcal1	40.41	7	7	2	9648.95	7604.67	1.11848	0.881516	1.26882	3.88108	3.98448
Q8C0M9	Isoaspartyl peptidase/L-asparaginase OS=Mus musculus OX=10090 GN=Asrgl1 PE=1 SV=1	Asrgl1	29.75	8	8	8	9646.16	10145.8	0.974755	1.02524	0.950754	4.00629	3.98435
O35660	Glutathione S-transferase Mu 6 OS=Mus musculus OX=10090 GN=Gstm6 PE=1 SV=4	Gstm6	36.24	9	5	5	9642.71	2609.05	1.57409	0.425906	3.69587	3.41648	3.9842
O54754	Aldehyde oxidase 1 OS=Mus musculus OX=10090 GN=Aox1 PE=1 SV=2	Aox1	7.8	12	12	12	9638.43	6139.1	1.22179	0.778208	1.57001	3.7881	3.98401
P23249	Putative helicase MOV-10 OS=Mus musculus OX=10090 GN=Mov10 PE=1 SV=2	Mov10	29.08	29	29	29	9637.52	16698.3	0.731894	1.26811	0.577156	4.22267	3.98397
P47226	Testin OS=Mus musculus OX=10090 GN=Tes PE=1 SV=1	Tes	13.24	6	6	6	9633.89	9351.3	1.01488	0.985115	1.03022	3.97087	3.9838
P28741	Kinesin-like protein KIF3A OS=Mus musculus OX=10090 GN=Kif3a PE=1 SV=2	Kif3a	10.84	7	6	6	9610.77	8298.41	1.07328	0.926721	1.15815	3.91899	3.98276
Q9DBS1	Transmembrane protein 43 OS=Mus musculus OX=10090 GN=Tmem43 PE=1 SV=1	Tmem43	16.25	6	6	6	9578.75	6289.39	1.20729	0.792707	1.523	3.79861	3.98131
Q9CWV6	PRKR-interacting protein 1 OS=Mus musculus OX=10090 GN=Prkrip1 PE=1 SV=2	Prkrip1	10.75	2	2	2	9577.39	7824.6	1.10072	0.899276	1.22401	3.89346	3.98125
Q6P5G6	UBX domain-containing protein 7 OS=Mus musculus OX=10090 GN=Ubxn7 PE=1 SV=2	Ubxn7	11.99	5	5	5	9575.17	9216.22	1.0191	0.980898	1.03895	3.96455	3.98115
Q91YJ3	Thymocyte nuclear protein 1 OS=Mus musculus OX=10090 GN=Thyn1 PE=1 SV=1	Thyn1	26.55	6	6	6	9572.59	5240.15	1.29248	0.707519	1.82678	3.71934	3.98103
P23475	X-ray repair cross-complementing protein 6 OS=Mus musculus OX=10090 GN=Xrcc6 PE=1 SV=5	Xrcc6	16.78	10	10	10	9565.58	12077.6	0.883935	1.11607	0.79201	4.08198	3.98071
Q9Z0H3	SWI/SNF-related matrix-associated actin-dependent regulator of chromatin subfamily B member 1 OS=Mus musculus OX=10090 GN=Smarcb1 PE=1 SV=1	Smarcb1	15.84	6	6	6	9563.93	14148.1	0.806673	1.19333	0.675987	4.1507	3.98064
Q91V09	WD repeat-containing protein 13 OS=Mus musculus OX=10090 GN=Wdr13 PE=1 SV=1	Wdr13	11.75	5	5	5	9550.22	6456.85	1.19325	0.80675	1.47908	3.81002	3.98001
P62911	Large ribosomal subunit protein eL32 OS=Mus musculus OX=10090 GN=Rpl32 PE=1 SV=2	Rpl32	36.3	7	7	6	9550.21	14840.8	0.783093	1.21691	0.64351	4.17146	3.98001
Q9Z2I0	Mitochondrial proton/calcium exchanger protein OS=Mus musculus OX=10090 GN=Letm1 PE=1 SV=1	Letm1	17.34	11	11	10	9519.35	8273.45	1.07002	0.929977	1.15059	3.91769	3.97861
Q8R404	MICOS complex subunit MIC13 OS=Mus musculus OX=10090 GN=Micos13 PE=1 SV=1	Micos13	5.88	1	1	1	9517.08		1			#NUM!	3.9785
Q9Z0R4	Intersectin-1 OS=Mus musculus OX=10090 GN=Itsn1 PE=1 SV=2	Itsn1	10.85	18	18	15	9512.17	14295	0.799101	1.2009	0.665419	4.15518	3.97828
Q9CYZ2	Tumor protein D54 OS=Mus musculus OX=10090 GN=Tpd52l2 PE=1 SV=1	Tpd52l2	29.55	7	7	7	9510.5	10154	0.967276	1.03272	0.936626	4.00664	3.9782
Q8R4X3	RNA-binding protein 12 OS=Mus musculus OX=10090 GN=Rbm12 PE=1 SV=3	Rbm12	7.66	8	8	8	9491.93	13464.9	0.826937	1.17306	0.704939	4.1292	3.97735
Q9QZE5	Coatomer subunit gamma-1 OS=Mus musculus OX=10090 GN=Copg1 PE=1 SV=1	Copg1	12.59	11	11	11	9490.35	13526.9	0.824629	1.17537	0.701591	4.1312	3.97728
Q9CRB9	MICOS complex subunit Mic19 OS=Mus musculus OX=10090 GN=Chchd3 PE=1 SV=1	Chchd3	31.28	7	7	7	9471.94	8542.47	1.0516	0.948404	1.10881	3.93158	3.97644
Q6A028	Switch-associated protein 70 OS=Mus musculus OX=10090 GN=Swap70 PE=1 SV=2	Swap70	13.33	8	8	8	9450.74	12036.9	0.879644	1.12036	0.785147	4.08051	3.97547
Q8CCF0	U4/U6 small nuclear ribonucleoprotein Prp31 OS=Mus musculus OX=10090 GN=Prpf31 PE=1 SV=3	Prpf31	17.64	8	8	8	9429.01	9329.27	1.00532	0.994683	1.01069	3.96985	3.97447
Q99J36	THUMP domain-containing protein 1 OS=Mus musculus OX=10090 GN=Thumpd1 PE=1 SV=1	Thumpd1	20	8	8	8	9424.69	10571.3	0.942658	1.05734	0.891536	4.02413	3.97427
P45481	Histone lysine acetyltransferase CREBBP OS=Mus musculus OX=10090 GN=Crebbp PE=1 SV=3	Crebbp	7.54	18	18	18	9412.89	10779.3	0.93233	1.06767	0.873238	4.03259	3.97372
Q8R3N6	THO complex subunit 1 OS=Mus musculus OX=10090 GN=Thoc1 PE=1 SV=1	Thoc1	12.02	8	8	8	9399.25	12332.5	0.865025	1.13498	0.762153	4.09105	3.97309
O88441	Metaxin-2 OS=Mus musculus OX=10090 GN=Mtx2 PE=1 SV=1	Mtx2	16.73	4	4	4	9399.04	5843.84	1.23324	0.766763	1.60837	3.7667	3.97308
Q9Z110	Delta-1-pyrroline-5-carboxylate synthase OS=Mus musculus OX=10090 GN=Aldh18a1 PE=1 SV=2	Aldh18a1	28.43	21	21	21	9394.48	22090	0.596769	1.40323	0.425282	4.3442	3.97287
O08586	Phosphatidylinositol 3,4,5-trisphosphate 3-phosphatase and dual-specificity protein phosphatase PTEN OS=Mus musculus OX=10090 GN=Pten PE=1 SV=1	Pten	14.89	7	7	7	9385.68	6972.67	1.14751	0.852491	1.34607	3.8434	3.97247
P58281	Dynamin-like 120 kDa protein, mitochondrial OS=Mus musculus OX=10090 GN=Opa1 PE=1 SV=1	Opa1	13.23	11	11	11	9371.32	10481	0.944103	1.0559	0.894125	4.0204	3.9718
P49718	DNA replication licensing factor MCM5 OS=Mus musculus OX=10090 GN=Mcm5 PE=1 SV=2	Mcm5	35.15	24	24	24	9354.91	39390.2	0.38383	1.61617	0.237493	4.59539	3.97104
P49717	DNA replication licensing factor MCM4 OS=Mus musculus OX=10090 GN=Mcm4 PE=1 SV=1	Mcm4	19.14	17	17	17	9350.47	32699.5	0.444731	1.55527	0.285951	4.51454	3.97083
Q99PG2	Opioid growth factor receptor OS=Mus musculus OX=10090 GN=Ogfr PE=1 SV=1	Ogfr	21.96	7	7	7	9343.17	11185.3	0.910265	1.08974	0.835308	4.04865	3.97049
Q9JKC8	AP-3 complex subunit mu-1 OS=Mus musculus OX=10090 GN=Ap3m1 PE=1 SV=1	Ap3m1	12.44	5	5	5	9333.5	8171.23	1.0664	0.933603	1.14224	3.91229	3.97004
Q80X95	Ras-related GTP-binding protein A OS=Mus musculus OX=10090 GN=Rraga PE=1 SV=1	Rraga	25.56	8	8	8	9325.88	9780.11	0.976226	1.02377	0.953556	3.99034	3.96969
Q9D4J1	EF-hand domain-containing protein D1 OS=Mus musculus OX=10090 GN=Efhd1 PE=1 SV=1	Efhd1	22.08	4	4	4	9324.53	2566.09	1.56838	0.431616	3.63375	3.40927	3.96963
P28867	Protein kinase C delta type OS=Mus musculus OX=10090 GN=Prkcd PE=1 SV=3	Prkcd	17.06	12	12	12	9323.02	15447.9	0.752739	1.24726	0.603514	4.18887	3.96956
P97449	Aminopeptidase N OS=Mus musculus OX=10090 GN=Anpep PE=1 SV=4	Anpep	8.59	7	7	7	9321.5	3786.97	1.42221	0.57779	2.46147	3.57829	3.96949
Q8R3Y8	Interferon regulatory factor 2-binding protein 1 OS=Mus musculus OX=10090 GN=Irf2bp1 PE=1 SV=2	Irf2bp1	19.01	11	10	10	9315.86	9319.76	0.999791	1.00021	0.999582	3.9694	3.96922
P11087	Collagen alpha-1(I) chain OS=Mus musculus OX=10090 GN=Col1a1 PE=1 SV=4	Col1a1	5.78	7	7	7	9305.51	12825.5	0.840948	1.15905	0.725548	4.10807	3.96874
Q9Z1P6	NADH dehydrogenase [ubiquinone] 1 alpha subcomplex subunit 7 OS=Mus musculus OX=10090 GN=Ndufa7 PE=1 SV=3	Ndufa7	24.78	3	3	3	9298.41	12504.2	0.852963	1.14704	0.743623	4.09706	3.96841
Q8VC28	Aldo-keto reductase family 1 member C13 OS=Mus musculus OX=10090 GN=Akr1c13 PE=1 SV=2	Akr1c13	20.43	6	6	6	9285.39	6888.68	1.14818	0.851818	1.34792	3.83814	3.9678
O70152	Dolichol-phosphate mannosyltransferase subunit 1 OS=Mus musculus OX=10090 GN=Dpm1 PE=1 SV=1	Dpm1	18.08	4	4	4	9274.83	7474.81	1.10747	0.892534	1.24081	3.8736	3.96731
Q2TPA8	Hydroxysteroid dehydrogenase-like protein 2 OS=Mus musculus OX=10090 GN=Hsdl2 PE=1 SV=1	Hsdl2	26.73	12	12	12	9258.95	11066.4	0.911074	1.08893	0.836672	4.04401	3.96656
Q6PGB6	N-alpha-acetyltransferase 50 OS=Mus musculus OX=10090 GN=Naa50 PE=1 SV=1	Naa50	33.14	6	6	6	9248.71	12574.9	0.847588	1.15241	0.73549	4.0995	3.96608
Q8R550	SH3 domain-containing kinase-binding protein 1 OS=Mus musculus OX=10090 GN=Sh3kbp1 PE=1 SV=1	Sh3kbp1	15.51	10	10	10	9244.59	8636.46	1.03401	0.96599	1.07041	3.93634	3.96589
Q9D832	DnaJ homolog subfamily B member 4 OS=Mus musculus OX=10090 GN=Dnajb4 PE=1 SV=1	Dnajb4	26.41	8	8	8	9232.64	11590.9	0.88675	1.11325	0.796542	4.06412	3.96533
Q9ERU9	E3 SUMO-protein ligase RanBP2 OS=Mus musculus OX=10090 GN=Ranbp2 PE=1 SV=2	Ranbp2	15.3	43	43	43	9221.83	10447.5	0.937686	1.06231	0.882683	4.01901	3.96482
Q8JZQ2	AFG3-like protein 2 OS=Mus musculus OX=10090 GN=Afg3l2 PE=1 SV=1	Afg3l2	16.96	15	15	15	9221.36	9625	0.978583	1.02142	0.958063	3.9834	3.96479
Q9ET26	E3 ubiquitin-protein ligase RNF114 OS=Mus musculus OX=10090 GN=Rnf114 PE=1 SV=2	Rnf114	37.55	8	8	8	9213.55	15817.5	0.73617	1.26383	0.582491	4.19914	3.96443
Q5M8N4	Epimerase family protein SDR39U1 OS=Mus musculus OX=10090 GN=Sdr39u1 PE=1 SV=2	Sdr39u1	15.7	4	4	4	9209.81	4359.41	1.35746	0.642544	2.11263	3.63943	3.96425
Q99KG3	RNA-binding protein 10 OS=Mus musculus OX=10090 GN=Rbm10 PE=1 SV=1	Rbm10	13.55	11	11	11	9206.83	14295	0.783499	1.2165	0.644059	4.15518	3.96411
Q8CIN4	Serine/threonine-protein kinase PAK 2 OS=Mus musculus OX=10090 GN=Pak2 PE=1 SV=1	Pak2	16.6	9	9	9	9199.13	11106.6	0.906062	1.09394	0.828258	4.04558	3.96375
Q8BTU1	Cilia- and flagella-associated protein 20 OS=Mus musculus OX=10090 GN=Cfap20 PE=1 SV=1	Cfap20	16.06	3	3	3	9194.68	10171.3	0.94957	1.05043	0.903983	4.00738	3.96354
Q9CQR6	Serine/threonine-protein phosphatase 6 catalytic subunit OS=Mus musculus OX=10090 GN=Ppp6c PE=1 SV=1	Ppp6c	20.33	6	6	6	9188.78	13210.2	0.820464	1.17954	0.695582	4.12091	3.96326
B7ZMP1	Xaa-Pro aminopeptidase 3 OS=Mus musculus OX=10090 GN=Xpnpep3 PE=1 SV=1	Xpnpep3	12.06	6	6	6	9188.22	10958.3	0.91214	1.08786	0.838471	4.03974	3.96323
Q9JHW4	Selenocysteine-specific elongation factor OS=Mus musculus OX=10090 GN=Eefsec PE=1 SV=2	Eefsec	30.19	15	15	15	9187.56	15742.4	0.73707	1.26293	0.583619	4.19707	3.9632
Q9CWF2	Tubulin beta-2B chain OS=Mus musculus OX=10090 GN=Tubb2b PE=1 SV=1	Tubb2b	23.6	12	1	1	9165.65	11861.7	0.871784	1.12822	0.77271	4.07415	3.96216
A2ADY9	Protein DDI1 homolog 2 OS=Mus musculus OX=10090 GN=Ddi2 PE=1 SV=1	Ddi2	6.77	3	3	3	9159.43	13424	0.811164	1.18884	0.682317	4.12788	3.96187
Q9CYH2	Peroxiredoxin-like 2A OS=Mus musculus OX=10090 GN=Prxl2a PE=1 SV=2	Prxl2a	22.02	5	5	5	9157.77	6042.91	1.20492	0.795084	1.51546	3.78125	3.96179
P35441	Thrombospondin-1 OS=Mus musculus OX=10090 GN=Thbs1 PE=1 SV=1	Thbs1	21.71	22	22	22	9154.91	18366.8	0.665286	1.33471	0.498449	4.26403	3.96165
P13634	Carbonic anhydrase 1 OS=Mus musculus OX=10090 GN=Ca1 PE=1 SV=4	Ca1	13.03	3	3	3	9146.19	1251.88	1.75921	0.240791	7.30596	3.09756	3.96124
P70399	TP53-binding protein 1 OS=Mus musculus OX=10090 GN=Tp53bp1 PE=1 SV=3	Tp53bp1	9.95	17	17	17	9141.89	10465.2	0.932509	1.06749	0.873551	4.01975	3.96104
Q9CRA5	Golgi phosphoprotein 3 OS=Mus musculus OX=10090 GN=Golph3 PE=1 SV=1	Golph3	15.44	4	4	4	9136.01	5482.44	1.24993	0.750071	1.66641	3.73897	3.96076
Q9ESW4	Acylglycerol kinase, mitochondrial OS=Mus musculus OX=10090 GN=Agk PE=1 SV=1	Agk	15.68	6	6	6	9118.69	10579.5	0.92584	1.07416	0.861921	4.02447	3.95993
Q64310	Surfeit locus protein 4 OS=Mus musculus OX=10090 GN=Surf4 PE=1 SV=1	Surf4	10.04	3	3	3	9118.29	6309.74	1.18204	0.817958	1.44511	3.80001	3.95991
Q923D4	Splicing factor 3B subunit 5 OS=Mus musculus OX=10090 GN=Sf3b5 PE=1 SV=1	Sf3b5	40.7	3	3	3	9116.38	11774.6	0.872758	1.12724	0.774241	4.07095	3.95982
Q9JHS4	ATP-dependent Clp protease ATP-binding subunit clpX-like, mitochondrial OS=Mus musculus OX=10090 GN=Clpx PE=1 SV=2	Clpx	27.6	16	16	16	9109.82	10440.5	0.931936	1.06806	0.872546	4.01872	3.95951
Q9CYG7	Mitochondrial import receptor subunit TOM34 OS=Mus musculus OX=10090 GN=Tomm34 PE=1 SV=1	Tomm34	37.86	12	12	12	9099.39	8832.56	1.01488	0.98512	1.03021	3.94609	3.95901
Q8CJG0	Protein argonaute-2 OS=Mus musculus OX=10090 GN=Ago2 PE=1 SV=3	Ago2	22.91	17	17	17	9096.27	9069.54	1.00147	0.998529	1.00295	3.95759	3.95886
Q91YL3	Uridine-cytidine kinase-like 1 OS=Mus musculus OX=10090 GN=Uckl1 PE=1 SV=1	Uckl1	11.86	6	6	6	9088.23	6851.64	1.14031	0.859686	1.32643	3.83579	3.95848
Q6PER3	Microtubule-associated protein RP/EB family member 3 OS=Mus musculus OX=10090 GN=Mapre3 PE=1 SV=1	Mapre3	14.23	5	3	3	9057.96	7322.4	1.10595	0.894046	1.23702	3.86465	3.95703
Q6ZQ58	La-related protein 1 OS=Mus musculus OX=10090 GN=Larp1 PE=1 SV=3	Larp1	12.41	12	12	12	9057.16	13059.2	0.819046	1.18095	0.693546	4.11592	3.95699
Q99KF1	Transmembrane emp24 domain-containing protein 9 OS=Mus musculus OX=10090 GN=Tmed9 PE=1 SV=2	Tmed9	8.51	3	3	3	9025.77	8846.73	1.01002	0.989982	1.02024	3.94678	3.95548
Q8CEC6	Peptidylprolyl isomerase domain and WD repeat-containing protein 1 OS=Mus musculus OX=10090 GN=Ppwd1 PE=1 SV=2	Ppwd1	24.15	16	16	16	9021.09	13563.1	0.798885	1.20111	0.66512	4.13236	3.95526
Q9D8S4	Oligoribonuclease, mitochondrial OS=Mus musculus OX=10090 GN=Rexo2 PE=1 SV=2	Rexo2	15.61	4	4	4	9017.58	7860.94	1.06853	0.931473	1.14714	3.89547	3.95509
Q61133	Glutathione S-transferase theta-2 OS=Mus musculus OX=10090 GN=Gstt2 PE=1 SV=4	Gstt2	10.25	2	2	2	9004.55	13509.3	0.799912	1.20009	0.666545	4.13063	3.95446
Q9D7P6	Iron-sulfur cluster assembly enzyme ISCU OS=Mus musculus OX=10090 GN=Iscu PE=1 SV=1	Iscu	20.24	3	3	3	8980.9	6376.29	1.1696	0.830398	1.40848	3.80457	3.95332
Q8C460	ERI1 exoribonuclease 3 OS=Mus musculus OX=10090 GN=Eri3 PE=1 SV=1	Eri3	12.17	4	4	4	8970.75	11706.6	0.867689	1.13231	0.766298	4.06843	3.95283
Q08122	Transducin-like enhancer protein 3 OS=Mus musculus OX=10090 GN=Tle3 PE=1 SV=3	Tle3	10.23	7	7	7	8967.46	8987.98	0.998857	1.00114	0.997717	3.95366	3.95267
Q9R0I7	YLP motif-containing protein 1 OS=Mus musculus OX=10090 GN=Ylpm1 PE=2 SV=2	Ylpm1	8.44	12	12	12	8943.52	9496.3	0.970022	1.02998	0.94179	3.97755	3.95151
Q9CXS4	Centromere protein V OS=Mus musculus OX=10090 GN=Cenpv PE=1 SV=2	Cenpv	30.16	6	6	6	8928.75	3368.39	1.45217	0.547833	2.65075	3.52742	3.95079
Q3UQ84	Threonine--tRNA ligase, mitochondrial OS=Mus musculus OX=10090 GN=Tars2 PE=1 SV=1	Tars2	14.8	10	10	10	8927.07	10328.8	0.927205	1.07279	0.864289	4.01405	3.95071
Q9D880	Mitochondrial import inner membrane translocase subunit TIM50 OS=Mus musculus OX=10090 GN=Timm50 PE=1 SV=1	Timm50	9.35	3	3	3	8919.7	9491.73	0.968931	1.03107	0.939734	3.97735	3.95035
Q9DBT5	AMP deaminase 2 OS=Mus musculus OX=10090 GN=Ampd2 PE=1 SV=2	Ampd2	17.6	15	14	14	8916.78	12398.4	0.83666	1.16334	0.719188	4.09337	3.95021
P19221	Prothrombin OS=Mus musculus OX=10090 GN=F2 PE=1 SV=1	F2	12.46	7	7	7	8893.7	4262.86	1.35198	0.64802	2.08632	3.6297	3.94908
Q9QYA2	Mitochondrial import receptor subunit TOM40 homolog OS=Mus musculus OX=10090 GN=Tomm40 PE=1 SV=3	Tomm40	9.7	3	3	3	8893.27	8695.37	1.01125	0.988748	1.02276	3.93929	3.94906
Q569Z5	Probable ATP-dependent RNA helicase DDX46 OS=Mus musculus OX=10090 GN=Ddx46 PE=1 SV=2	Ddx46	23.84	24	24	24	8892.6	11265.4	0.88229	1.11771	0.789373	4.05175	3.94903
Q8K212	Phosphofurin acidic cluster sorting protein 1 OS=Mus musculus OX=10090 GN=Pacs1 PE=1 SV=2	Pacs1	14.98	13	13	13	8890.99	9049	0.991192	1.00881	0.982538	3.9566	3.94895
P48771	Cytochrome c oxidase subunit 7A2, mitochondrial OS=Mus musculus OX=10090 GN=Cox7a2 PE=1 SV=2	Cox7a2	27.71	2	2	2	8885.53	7345.92	1.09485	0.905146	1.20959	3.86605	3.94868
Q8C0I1	Alkyldihydroxyacetonephosphate synthase, peroxisomal OS=Mus musculus OX=10090 GN=Agps PE=1 SV=1	Agps	12.25	7	7	7	8884.02	7672.98	1.07314	0.926856	1.15783	3.88496	3.94861
A2APY7	Arginine-hydroxylase NDUFAF5, mitochondrial OS=Mus musculus OX=10090 GN=Ndufaf5 PE=1 SV=1	Ndufaf5	3.5	1	1	1	8880.01	5834.77	1.20695	0.793049	1.52191	3.76602	3.94841
Q8VE95	UPF0598 protein C8orf82 homolog OS=Mus musculus OX=10090 PE=1 SV=1	--	9.63	2	2	2	8874.83	3403.9	1.44556	0.554438	2.60725	3.53198	3.94816
Q61508	Extracellular matrix protein 1 OS=Mus musculus OX=10090 GN=Ecm1 PE=1 SV=2	Ecm1	22.9	11	11	11	8866.28	6253.43	1.17281	0.827189	1.41783	3.79612	3.94774
Q8BYW1	Rho GTPase-activating protein 25 OS=Mus musculus OX=10090 GN=Arhgap25 PE=1 SV=2	Arhgap25	7.1	4	4	4	8851.75	973.852	1.80177	0.198227	9.08942	2.98849	3.94703
Q3TDN2	FAS-associated factor 2 OS=Mus musculus OX=10090 GN=Faf2 PE=1 SV=2	Faf2	8.76	4	4	4	8849.4	9465.28	0.966372	1.03363	0.934933	3.97613	3.94691
O88532	Zinc finger RNA-binding protein OS=Mus musculus OX=10090 GN=Zfr PE=1 SV=2	Zfr	13.31	11	11	11	8840.6	15895.2	0.714802	1.2852	0.55618	4.20127	3.94648
O54941	SWI/SNF-related matrix-associated actin-dependent regulator of chromatin subfamily E member 1 OS=Mus musculus OX=10090 GN=Smarce1 PE=1 SV=1	Smarce1	30.17	11	11	11	8834.82	9841.79	0.946084	1.05392	0.897684	3.99307	3.9462
Q9JIW9	Ras-related protein Ral-B OS=Mus musculus OX=10090 GN=Ralb PE=1 SV=1	Ralb	23.3	4	4	4	8825.84	5215.32	1.25714	0.742862	1.69229	3.71728	3.94576
P01899	H-2 class I histocompatibility antigen, D-B alpha chain OS=Mus musculus OX=10090 GN=H2-D1 PE=1 SV=2	H2-D1	26.52	9	9	9	8819.09	6317.28	1.16528	0.834715	1.39603	3.80053	3.94542
Q01147	Cyclic AMP-responsive element-binding protein 1 OS=Mus musculus OX=10090 GN=Creb1 PE=1 SV=2	Creb1	7.03	2	2	2	8818.81	9882.45	0.943125	1.05688	0.892371	3.99486	3.94541
Q62203	Splicing factor 3A subunit 2 OS=Mus musculus OX=10090 GN=Sf3a2 PE=1 SV=2	Sf3a2	9.89	4	4	4	8814.19	12829.9	0.814466	1.18553	0.687004	4.10822	3.94518
Q61189	Methylosome subunit pICln OS=Mus musculus OX=10090 GN=Clns1a PE=1 SV=1	Clns1a	11.02	2	2	2	8807.59	9266.9	0.974588	1.02541	0.950435	3.96693	3.94486
Q9CQ80	Vacuolar protein-sorting-associated protein 25 OS=Mus musculus OX=10090 GN=Vps25 PE=1 SV=1	Vps25	15.91	3	3	3	8801.72	7370.37	1.08851	0.911493	1.1942	3.86749	3.94457
Q80Y81	Zinc phosphodiesterase ELAC protein 2 OS=Mus musculus OX=10090 GN=Elac2 PE=1 SV=1	Elac2	17.57	14	14	14	8793.02	15390.7	0.727185	1.27281	0.57132	4.18726	3.94414
P63254	Cysteine-rich protein 1 OS=Mus musculus OX=10090 GN=Crip1 PE=1 SV=2	Crip1	35.06	4	4	4	8782.8	11105.5	0.883213	1.11679	0.790851	4.04554	3.94363
Q91YR7	Pre-mRNA-processing factor 6 OS=Mus musculus OX=10090 GN=Prpf6 PE=1 SV=1	Prpf6	18.38	18	18	18	8772.29	15164.7	0.732948	1.26705	0.578468	4.18083	3.94311
Q9DBR1	5'-3' exoribonuclease 2 OS=Mus musculus OX=10090 GN=Xrn2 PE=1 SV=1	Xrn2	17.14	15	15	15	8759.94	8322.35	1.02562	0.974383	1.05258	3.92025	3.9425
Q91ZW2	GDP-fucose protein O-fucosyltransferase 1 OS=Mus musculus OX=10090 GN=Pofut1 PE=1 SV=1	Pofut1	11.96	5	5	5	8759.84	6317.88	1.16196	0.838042	1.38652	3.80057	3.9425
Q9Z2Z6	Mitochondrial carnitine/acylcarnitine carrier protein OS=Mus musculus OX=10090 GN=Slc25a20 PE=1 SV=1	Slc25a20	18.6	6	6	6	8754.08	8841.77	0.995016	1.00498	0.990082	3.94654	3.94221
Q923G2	DNA-directed RNA polymerases I, II, and III subunit RPABC3 OS=Mus musculus OX=10090 GN=Polr2h PE=1 SV=3	Polr2h	30.67	4	4	4	8742.35	7070.44	1.10573	0.894269	1.23646	3.84945	3.94163
Q68FL6	Methionine--tRNA ligase, cytoplasmic OS=Mus musculus OX=10090 GN=Mars1 PE=1 SV=1	Mars1	25.28	21	21	21	8741.33	15028.8	0.735489	1.26451	0.581639	4.17692	3.94158
P01631	Ig kappa chain V-II region 26-10 OS=Mus musculus OX=10090 PE=1 SV=1	--	11.5	1	1	1	8740.38	1867.69	1.64787	0.352126	4.67978	3.2713	3.94153
Q8BJW6	Eukaryotic translation initiation factor 2A OS=Mus musculus OX=10090 GN=Eif2a PE=1 SV=2	Eif2a	29.09	15	15	15	8728.8	19154.5	0.626095	1.3739	0.455705	4.28227	3.94095
Q8QZY1	Eukaryotic translation initiation factor 3 subunit L OS=Mus musculus OX=10090 GN=Eif3l PE=1 SV=1	Eif3l	20.57	14	14	14	8712.95	15503	0.719604	1.2804	0.562017	4.19042	3.94017
P28656	Nucleosome assembly protein 1-like 1 OS=Mus musculus OX=10090 GN=Nap1l1 PE=1 SV=2	Nap1l1	5.63	3	2	2	8711.37	12162.9	0.834651	1.16535	0.716225	4.08504	3.94009
Q91WV0	Protein Dr1 OS=Mus musculus OX=10090 GN=Dr1 PE=1 SV=1	Dr1	11.36	2	2	2	8706.18	5831.19	1.19777	0.802235	1.49304	3.76576	3.93983
Q3UHB1	5'-nucleotidase domain-containing protein 3 OS=Mus musculus OX=10090 GN=Nt5dc3 PE=1 SV=1	Nt5dc3	17.03	9	9	9	8683.92	6679.01	1.1305	0.869497	1.30018	3.82471	3.93872
Q9D7X8	Gamma-glutamylcyclotransferase OS=Mus musculus OX=10090 GN=Ggct PE=1 SV=1	Ggct	27.66	5	5	5	8675.12	4136.83	1.35422	0.645777	2.09705	3.61667	3.93828
Q9CR26	Vacuolar protein sorting-associated protein VTA1 homolog OS=Mus musculus OX=10090 GN=Vta1 PE=1 SV=1	Vta1	14.56	5	5	5	8673.38	7322.29	1.08447	0.915534	1.18452	3.86465	3.93819
P01633	Immunoglobulin kappa chain variable 6-17 OS=Mus musculus OX=10090 GN=Igkv6-17 PE=1 SV=1	Igkv6-17	12.08	2	2	2	8659.38	297.82	1.9335	0.0664985	29.0759	2.47395	3.93749
Q91VC7	Protein phosphatase 1 regulatory subunit 14A OS=Mus musculus OX=10090 GN=Ppp1r14a PE=1 SV=1	Ppp1r14a	7.48	1	1	1	8652.89	9735.83	0.941108	1.05889	0.888768	3.98837	3.93716
Q3TIU4	2',5'-phosphodiesterase 12 OS=Mus musculus OX=10090 GN=Pde12 PE=1 SV=2	Pde12	13.65	7	7	7	8635.25	10401.5	0.907219	1.09278	0.830193	4.0171	3.93627
Q9DBG5	Perilipin-3 OS=Mus musculus OX=10090 GN=Plin3 PE=1 SV=1	Plin3	19.22	7	7	7	8631.98	6469.02	1.14323	0.856767	1.33436	3.81084	3.93611
Q68FH4	N-acetylgalactosamine kinase OS=Mus musculus OX=10090 GN=Galk2 PE=1 SV=1	Galk2	15.5	8	8	8	8624.83	8366.42	1.01521	0.984792	1.03089	3.92254	3.93575
P23242	Gap junction alpha-1 protein OS=Mus musculus OX=10090 GN=Gja1 PE=1 SV=2	Gja1	6.02	2	2	2	8584.09	4922.88	1.27106	0.728939	1.74371	3.69222	3.93369
Q8VEE0	Ribulose-phosphate 3-epimerase OS=Mus musculus OX=10090 GN=Rpe PE=1 SV=1	Rpe	3.95	1	1	1	8578.53	2043.26	1.61527	0.38473	4.19845	3.31032	3.93341
Q6IFX2	Keratin, type I cytoskeletal 42 OS=Mus musculus OX=10090 GN=Krt42 PE=1 SV=1	Krt42	10.4	5	2	2	8576.96	1125.75	1.76795	0.232049	7.61889	3.05144	3.93333
Q91ZR1	Ras-related protein Rab-4B OS=Mus musculus OX=10090 GN=Rab4b PE=1 SV=2	Rab4b	31.92	6	5	5	8569.7	5725.98	1.19892	0.801078	1.49663	3.75785	3.93297
Q9Z1R2	Large proline-rich protein BAG6 OS=Mus musculus OX=10090 GN=Bag6 PE=1 SV=1	Bag6	7.54	8	8	8	8562.8	11935	0.835485	1.16452	0.717453	4.07682	3.93262
Q8VH51	RNA-binding protein 39 OS=Mus musculus OX=10090 GN=Rbm39 PE=1 SV=2	Rbm39	16.79	8	8	8	8562.56	9257.71	0.960991	1.03901	0.924911	3.9665	3.9326
Q9CY66	H/ACA ribonucleoprotein complex subunit 1 OS=Mus musculus OX=10090 GN=Gar1 PE=1 SV=1	Gar1	20.35	5	5	5	8551.29	14213.3	0.75128	1.24872	0.60164	4.15269	3.93203
Q61592	Growth arrest-specific protein 6 OS=Mus musculus OX=10090 GN=Gas6 PE=2 SV=2	Gas6	11.42	7	7	7	8544.85	7350.09	1.07517	0.924834	1.16255	3.86629	3.9317
Q9ES28	Rho guanine nucleotide exchange factor 7 OS=Mus musculus OX=10090 GN=Arhgef7 PE=1 SV=2	Arhgef7	14.39	12	12	12	8538.67	11192.7	0.865492	1.13451	0.762878	4.04893	3.93139
P17427	AP-2 complex subunit alpha-2 OS=Mus musculus OX=10090 GN=Ap2a2 PE=1 SV=2	Ap2a2	24.31	22	18	18	8527.33	12761.4	0.801112	1.19889	0.668213	4.1059	3.93081
Q8BR65	Sin3 histone deacetylase corepressor complex component SDS3 OS=Mus musculus OX=10090 GN=Suds3 PE=1 SV=1	Suds3	5.49	2	2	2	8518.34	9176.93	0.962782	1.03722	0.928234	3.9627	3.93035
Q9D328	Novel acetylcholine receptor chaperone OS=Mus musculus OX=10090 GN=Tmem35a PE=1 SV=1	Tmem35a	14.37	2	2	2	8517.28	8198.11	1.01909	0.980906	1.03893	3.91371	3.9303
Q05BC3	Echinoderm microtubule-associated protein-like 1 OS=Mus musculus OX=10090 GN=Eml1 PE=1 SV=1	Eml1	17.57	14	13	13	8513.8	11405.5	0.854829	1.14517	0.746464	4.05711	3.93012
O70172	Phosphatidylinositol 5-phosphate 4-kinase type-2 alpha OS=Mus musculus OX=10090 GN=Pip4k2a PE=1 SV=1	Pip4k2a	18.77	9	9	9	8504.09	7938.4	1.0344	0.965596	1.07126	3.89973	3.92963
Q8N7N5	DDB1- and CUL4-associated factor 8 OS=Mus musculus OX=10090 GN=Dcaf8 PE=1 SV=1	Dcaf8	18.61	9	9	9	8497.35	12000.2	0.829109	1.17089	0.708101	4.07919	3.92928
Q3TLH4	Protein PRRC2C OS=Mus musculus OX=10090 GN=Prrc2c PE=1 SV=3	Prrc2c	10.15	28	28	28	8490.58	13355	0.777327	1.22267	0.63576	4.12564	3.92894
O88455	7-dehydrocholesterol reductase OS=Mus musculus OX=10090 GN=Dhcr7 PE=1 SV=1	Dhcr7	7.01	3	3	3	8482.87	2506.23	1.54387	0.45613	3.38471	3.39902	3.92854
P06330	Ig heavy chain V region AC38 205.12 OS=Mus musculus OX=10090 PE=1 SV=1	--	27.97	3	3	3	8480.86	431.506	1.90317	0.0968331	19.6541	2.63499	3.92844
Q60967	Bifunctional 3'-phosphoadenosine 5'-phosphosulfate synthase 1 OS=Mus musculus OX=10090 GN=Papss1 PE=1 SV=1	Papss1	26.44	14	13	13	8476.15	13086.7	0.786181	1.21382	0.647692	4.11683	3.9282
Q5PRE5	Proline and serine-rich protein 1 OS=Mus musculus OX=10090 GN=Proser1 PE=1 SV=1	Proser1	2.3	2	2	2	8465.69	5319.83	1.2282	0.7718	1.59135	3.7259	3.92766
O70433	Four and a half LIM domains protein 2 OS=Mus musculus OX=10090 GN=Fhl2 PE=1 SV=1	Fhl2	39.43	10	10	10	8458.19	11037	0.867721	1.13228	0.766349	4.04285	3.92728
Q8CBY8	Dynactin subunit 4 OS=Mus musculus OX=10090 GN=Dctn4 PE=1 SV=1	Dctn4	21.2	9	9	9	8458.06	9100.6	0.963406	1.03659	0.929396	3.95907	3.92727
Q922J3	CAP-Gly domain-containing linker protein 1 OS=Mus musculus OX=10090 GN=Clip1 PE=1 SV=1	Clip1	22.14	28	28	28	8456.72	8172.33	1.0171	0.982898	1.0348	3.91235	3.9272
Q9QY36	N-alpha-acetyltransferase 10 OS=Mus musculus OX=10090 GN=Naa10 PE=1 SV=1	Naa10	26.81	6	6	6	8437.82	16045.8	0.689262	1.31074	0.525858	4.20536	3.92623
Q9WVK4	EH domain-containing protein 1 OS=Mus musculus OX=10090 GN=Ehd1 PE=1 SV=1	Ehd1	28.84	16	12	12	8428.7	15577	0.702225	1.29778	0.541099	4.19248	3.92576
P13439	Uridine 5'-monophosphate synthase OS=Mus musculus OX=10090 GN=Umps PE=1 SV=3	Umps	17.67	8	8	8	8418.35	18829.2	0.617916	1.38208	0.44709	4.27483	3.92523
P16406	Glutamyl aminopeptidase OS=Mus musculus OX=10090 GN=Enpep PE=1 SV=1	Enpep	12.28	12	12	12	8416.97	15603.8	0.700808	1.29919	0.539418	4.19323	3.92516
O54782	Epididymis-specific alpha-mannosidase OS=Mus musculus OX=10090 GN=Man2b2 PE=1 SV=2	Man2b2	8.06	7	7	7	8412.65	3336.2	1.43208	0.567919	2.52163	3.52325	3.92493
Q8BFY9	Transportin-1 OS=Mus musculus OX=10090 GN=Tnpo1 PE=1 SV=2	Tnpo1	10.91	9	9	6	8402.99	13606.5	0.763579	1.23642	0.617572	4.13375	3.92443
Q9QZD8	Mitochondrial dicarboxylate carrier OS=Mus musculus OX=10090 GN=Slc25a10 PE=1 SV=2	Slc25a10	21.25	6	6	6	8395.04	9505.27	0.937977	1.06202	0.883198	3.97796	3.92402
Q8VBT0	Thioredoxin-related transmembrane protein 1 OS=Mus musculus OX=10090 GN=Tmx1 PE=1 SV=1	Tmx1	16.19	5	5	5	8391.03	8086.11	1.01851	0.981494	1.03771	3.90774	3.92382
Q921M7	CYFIP-related Rac1 interactor B OS=Mus musculus OX=10090 GN=Cyrib PE=1 SV=1	Cyrib	15.12	6	6	6	8389.44	10104.5	0.907264	1.09274	0.830268	4.00451	3.92373
Q9EPK7	Exportin-7 OS=Mus musculus OX=10090 GN=Xpo7 PE=1 SV=3	Xpo7	13.25	15	15	15	8387.9	9078.15	0.96048	1.03952	0.923966	3.958	3.92365
Q9WU84	Copper chaperone for superoxide dismutase OS=Mus musculus OX=10090 GN=Ccs PE=1 SV=1	Ccs	7.66	2	2	2	8376.48	7144.18	1.0794	0.920603	1.17249	3.85395	3.92306
Q8R1G6	PDZ and LIM domain protein 2 OS=Mus musculus OX=10090 GN=Pdlim2 PE=1 SV=1	Pdlim2	13.18	4	4	4	8352.28	5267.18	1.22652	0.773479	1.58572	3.72158	3.92181
O54931	PALM2-AKAP2 fusion protein OS=Mus musculus OX=10090 GN=Pakap PE=1 SV=4	Pakap	8.91	9	9	9	8349.45	8191.13	1.00957	0.990428	1.01933	3.91334	3.92166
Q9WV68	Peroxisomal 2,4-dienoyl-CoA reductase [(3E)-enoyl-CoA-producing] OS=Mus musculus OX=10090 GN=Decr2 PE=1 SV=1	Decr2	21.23	5	5	5	8337.54	6906.4	1.09388	0.906117	1.20722	3.83925	3.92104
Q9Z1T1	AP-3 complex subunit beta-1 OS=Mus musculus OX=10090 GN=Ap3b1 PE=1 SV=2	Ap3b1	15.48	17	17	17	8333.03	9536.38	0.932659	1.06734	0.873815	3.97938	3.9208
Q8C5H8	NAD kinase 2, mitochondrial OS=Mus musculus OX=10090 GN=Nadk2 PE=1 SV=2	Nadk2	20.13	9	9	9	8327.92	10918.1	0.865417	1.13458	0.762763	4.03815	3.92054
Q9JLT4	Thioredoxin reductase 2, mitochondrial OS=Mus musculus OX=10090 GN=Txnrd2 PE=1 SV=4	Txnrd2	21.18	9	8	8	8323.81	6839.1	1.09792	0.902083	1.21709	3.835	3.92032
Q9JHK4	Geranylgeranyl transferase type-2 subunit alpha OS=Mus musculus OX=10090 GN=Rabggta PE=1 SV=1	Rabggta	26.46	15	15	15	8297.72	8337.1	0.997633	1.00237	0.995277	3.92102	3.91896
Q9QXE7	F-box-like/WD repeat-containing protein TBL1X OS=Mus musculus OX=10090 GN=Tbl1x PE=1 SV=2	Tbl1x	22.01	10	10	10	8288.91	7668.07	1.03891	0.961093	1.08096	3.88469	3.9185
P70288	Histone deacetylase 2 OS=Mus musculus OX=10090 GN=Hdac2 PE=1 SV=1	Hdac2	22.34	10	5	5	8279.87	16474.5	0.668962	1.33104	0.502587	4.21681	3.91802
Q99PM3	Transcription initiation factor IIA subunit 1 OS=Mus musculus OX=10090 GN=Gtf2a1 PE=1 SV=2	Gtf2a1	2.91	1	1	1	8275.73	8412.02	0.991833	1.00817	0.983798	3.9249	3.91781
Q9JHI7	Exosome complex component RRP45 OS=Mus musculus OX=10090 GN=Exosc9 PE=1 SV=1	Exosc9	10.27	4	4	4	8269.16	10124.3	0.899141	1.10086	0.816764	4.00537	3.91746
O08600	Endonuclease G, mitochondrial OS=Mus musculus OX=10090 GN=Endog PE=1 SV=1	Endog	10.2	3	3	3	8264.66	6959.18	1.08575	0.914248	1.18759	3.84256	3.91722
Q9CQN7	Large ribosomal subunit protein mL41 OS=Mus musculus OX=10090 GN=Mrpl41 PE=1 SV=1	Mrpl41	25.93	3	3	3	8252.93	7760.08	1.03078	0.969222	1.06351	3.88987	3.91661
Q9QZ73	DCN1-like protein 1 OS=Mus musculus OX=10090 GN=Dcun1d1 PE=2 SV=1	Dcun1d1	20.85	6	6	6	8249.46	9096.87	0.951148	1.04885	0.906846	3.95889	3.91643
P58021	Transmembrane 9 superfamily member 2 OS=Mus musculus OX=10090 GN=Tm9sf2 PE=1 SV=1	Tm9sf2	10.12	6	6	6	8247.72	10328.2	0.888001	1.112	0.798563	4.01402	3.91633
Q9Z1E4	Glycogen [starch] synthase, muscle OS=Mus musculus OX=10090 GN=Gys1 PE=1 SV=2	Gys1	11.11	7	7	7	8241.67	16312.9	0.671294	1.32871	0.505224	4.21253	3.91602
P62274	Small ribosomal subunit protein uS14 OS=Mus musculus OX=10090 GN=Rps29 PE=1 SV=2	Rps29	33.93	3	3	3	8240.38	8955.28	0.958426	1.04157	0.92017	3.95208	3.91595
Q8BMA6	Signal recognition particle subunit SRP68 OS=Mus musculus OX=10090 GN=Srp68 PE=1 SV=2	Srp68	17.44	14	14	14	8238.19	10385.2	0.884714	1.11529	0.793263	4.01641	3.91583
Q9DCC8	Mitochondrial import receptor subunit TOM20 homolog OS=Mus musculus OX=10090 GN=Tomm20 PE=1 SV=1	Tomm20	13.79	2	2	2	8232.19	7278.93	1.06146	0.938543	1.13096	3.86207	3.91552
Q8CC88	von Willebrand factor A domain-containing protein 8 OS=Mus musculus OX=10090 GN=Vwa8 PE=1 SV=2	Vwa8	20.73	36	36	36	8228.55	11446.9	0.836428	1.16357	0.718845	4.05869	3.91532
Q9D0I8	mRNA turnover protein 4 homolog OS=Mus musculus OX=10090 GN=Mrto4 PE=1 SV=1	Mrto4	38.91	9	9	9	8227.25	14849.2	0.713043	1.28696	0.554053	4.1717	3.91525
Q8K1M6	Dynamin-1-like protein OS=Mus musculus OX=10090 GN=Dnm1l PE=1 SV=2	Dnm1l	23.58	17	17	17	8221.29	9273.06	0.939879	1.06012	0.886578	3.96722	3.91494
Q8BG51	Mitochondrial Rho GTPase 1 OS=Mus musculus OX=10090 GN=Rhot1 PE=1 SV=1	Rhot1	13.63	8	8	8	8217.68	10211.8	0.891797	1.1082	0.804724	4.0091	3.91475
Q61581	Insulin-like growth factor-binding protein 7 OS=Mus musculus OX=10090 GN=Igfbp7 PE=1 SV=3	Igfbp7	17.79	5	5	5	8205.15	15592	0.689591	1.31041	0.526241	4.1929	3.91409
Q05CL8	La-related protein 7 OS=Mus musculus OX=10090 GN=Larp7 PE=1 SV=2	Larp7	31.4	15	15	15	8195.8	11303.4	0.840629	1.15937	0.725074	4.05321	3.91359
Q61122	NGFI-A-binding protein 1 OS=Mus musculus OX=10090 GN=Nab1 PE=1 SV=2	Nab1	15.64	6	6	6	8193.75	8177.48	1.00099	0.999006	1.00199	3.91262	3.91348
O35969	Guanidinoacetate N-methyltransferase OS=Mus musculus OX=10090 GN=Gamt PE=1 SV=1	Gamt	2.97	1	1	1	8178.09	8337.6	0.990342	1.00966	0.980869	3.92104	3.91265
Q9WUQ2	Prolactin regulatory element-binding protein OS=Mus musculus OX=10090 GN=Preb PE=1 SV=1	Preb	21.34	7	7	7	8175.93	10978.5	0.853686	1.14631	0.744722	4.04054	3.91254
P0DOV1	Interferon-activable protein 205-B OS=Mus musculus OX=10090 GN=Mnda PE=1 SV=1	Mnda	16.94	7	1	1	8173.67	4302.67	1.31027	0.689733	1.89967	3.63374	3.91242
Q9CZN8	Glutamyl-tRNA(Gln) amidotransferase subunit A, mitochondrial OS=Mus musculus OX=10090 GN=Qrsl1 PE=1 SV=1	Qrsl1	12.19	6	6	6	8160.71	7575.08	1.03722	0.962784	1.07731	3.87939	3.91173
Q9D0B0	Serine/arginine-rich splicing factor 9 OS=Mus musculus OX=10090 GN=Srsf9 PE=1 SV=1	Srsf9	31.08	7	6	6	8159.18	14317.9	0.726	1.274	0.569859	4.15588	3.91165
Q8JZY2	COMM domain-containing protein 10 OS=Mus musculus OX=10090 GN=Commd10 PE=1 SV=1	Commd10	26.73	5	5	5	8158.31	4799.7	1.25919	0.740808	1.69975	3.68121	3.9116
Q9D7G0	Ribose-phosphate pyrophosphokinase 1 OS=Mus musculus OX=10090 GN=Prps1 PE=1 SV=4	Prps1	26.73	7	7	7	8158.29	14596.4	0.717064	1.28294	0.558925	4.16425	3.9116
P07742	Ribonucleoside-diphosphate reductase large subunit OS=Mus musculus OX=10090 GN=Rrm1 PE=1 SV=2	Rrm1	14.14	11	11	11	8148.53	17218.3	0.642456	1.35754	0.473248	4.23599	3.91108
Q61655	ATP-dependent RNA helicase DDX19A OS=Mus musculus OX=10090 GN=Ddx19a PE=1 SV=2	Ddx19a	18.62	9	9	9	8129.24	13576.1	0.749054	1.25095	0.598791	4.13278	3.91005
Q9DC69	NADH dehydrogenase [ubiquinone] 1 alpha subcomplex subunit 9, mitochondrial OS=Mus musculus OX=10090 GN=Ndufa9 PE=1 SV=2	Ndufa9	27.32	10	10	10	8107.13	7316.84	1.05124	0.948762	1.10801	3.86432	3.90887
O70310	Glycylpeptide N-tetradecanoyltransferase 1 OS=Mus musculus OX=10090 GN=Nmt1 PE=1 SV=1	Nmt1	9.68	4	3	3	8103.34	15515.7	0.68617	1.31383	0.522267	4.19077	3.90866
Q9QYF1	Retinol dehydrogenase 11 OS=Mus musculus OX=10090 GN=Rdh11 PE=1 SV=2	Rdh11	19.3	5	5	5	8098.09	7051.86	1.06906	0.930942	1.14836	3.8483	3.90838
Q8BWR2	PITH domain-containing protein 1 OS=Mus musculus OX=10090 GN=Pithd1 PE=1 SV=1	Pithd1	26.54	6	6	6	8096.54	7748.76	1.02195	0.978052	1.04488	3.88923	3.9083
Q4VBD9	GDNF-inducible zinc finger protein 1 OS=Mus musculus OX=10090 GN=Gzf1 PE=1 SV=2	Gzf1	1.42	1	1	1	8093.97	7547.68	1.03493	0.965075	1.07238	3.87781	3.90816
Q8CEC0	Nuclear pore complex protein Nup88 OS=Mus musculus OX=10090 GN=Nup88 PE=1 SV=1	Nup88	10.62	7	7	7	8084.17	9065.28	0.942791	1.05721	0.891773	3.95738	3.90764
Q9CY97	RNA polymerase II subunit A C-terminal domain phosphatase SSU72 OS=Mus musculus OX=10090 GN=Ssu72 PE=1 SV=1	Ssu72	22.68	4	4	4	8081.92	9715.81	0.908197	1.0918	0.831832	3.98748	3.90751
Q9QZH3	Peptidyl-prolyl cis-trans isomerase E OS=Mus musculus OX=10090 GN=Ppie PE=1 SV=2	Ppie	27.24	8	8	8	8080.78	9179.58	0.93634	1.06366	0.8803	3.96282	3.90745
Q8K409	DNA polymerase beta OS=Mus musculus OX=10090 GN=Polb PE=1 SV=3	Polb	24.48	8	8	8	8066.1	5973.05	1.14909	0.850913	1.35042	3.7762	3.90666
Q9R1C7	Pre-mRNA-processing factor 40 homolog A OS=Mus musculus OX=10090 GN=Prpf40a PE=1 SV=1	Prpf40a	10.91	10	10	10	8065.69	8492.45	0.974227	1.02577	0.949748	3.92903	3.90664
Q99LJ6	Glutathione peroxidase 7 OS=Mus musculus OX=10090 GN=Gpx7 PE=1 SV=1	Gpx7	31.72	7	7	7	8064.81	15491.4	0.684729	1.31527	0.520599	4.19009	3.90659
Q791T5	Mitochondrial carrier homolog 1 OS=Mus musculus OX=10090 GN=Mtch1 PE=1 SV=1	Mtch1	10.8	4	4	4	8043.85	5869.61	1.15627	0.843731	1.37042	3.76861	3.90546
P47934	Carnitine O-acetyltransferase OS=Mus musculus OX=10090 GN=Crat PE=1 SV=3	Crat	22.68	13	13	13	8039.84	10092.7	0.886786	1.11321	0.7966	4.00401	3.90525
Q78JW9	Ubiquitin domain-containing protein UBFD1 OS=Mus musculus OX=10090 GN=Ubfd1 PE=1 SV=2	Ubfd1	15.22	4	4	4	8030.63	10654.9	0.859556	1.14044	0.753703	4.02755	3.90475
Q9D020	Cytosolic 5'-nucleotidase 3A OS=Mus musculus OX=10090 GN=Nt5c3a PE=1 SV=4	Nt5c3a	20.85	7	7	7	8026.85	4135.98	1.3199	0.680102	1.94074	3.61658	3.90455
Q8C0L6	Peroxisomal N(1)-acetyl-spermine/spermidine oxidase OS=Mus musculus OX=10090 GN=Paox PE=1 SV=3	Paox	18.06	8	8	8	8003.09	8074.91	0.995533	1.00447	0.991106	3.90714	3.90326
Q7TNG8	Probable D-lactate dehydrogenase, mitochondrial OS=Mus musculus OX=10090 GN=Ldhd PE=1 SV=1	Ldhd	10.54	5	5	5	7991.69	6155.92	1.12976	0.870242	1.29821	3.78929	3.90264
Q8CC86	Nicotinate phosphoribosyltransferase OS=Mus musculus OX=10090 GN=Naprt PE=1 SV=1	Naprt	14.13	7	7	7	7979.15	6593.96	1.09505	0.904949	1.21007	3.81915	3.90196
P01592	Immunoglobulin J chain OS=Mus musculus OX=10090 GN=Jchain PE=1 SV=4	Jchain	17.61	3	3	3	7960.04	1243.83	1.72972	0.270284	6.39962	3.09476	3.90092
Q5SRX1	TOM1-like protein 2 OS=Mus musculus OX=10090 GN=Tom1l2 PE=1 SV=1	Tom1l2	6.51	3	3	3	7959.81	7740.69	1.01396	0.986044	1.02831	3.88878	3.9009
P05784	Keratin, type I cytoskeletal 18 OS=Mus musculus OX=10090 GN=Krt18 PE=1 SV=5	Krt18	20.8	9	7	7	7955.13	2847.57	1.4728	0.527196	2.79366	3.45447	3.90065
Q9CWK3	CD2 antigen cytoplasmic tail-binding protein 2 OS=Mus musculus OX=10090 GN=Cd2bp2 PE=1 SV=1	Cd2bp2	16.37	5	5	5	7953.54	8222.22	0.98339	1.01661	0.967323	3.91499	3.90056
Q70IV5	Synemin OS=Mus musculus OX=10090 GN=Synm PE=1 SV=2	Synm	13.26	20	20	20	7933.31	4581.78	1.2678	0.732201	1.73149	3.66103	3.89945
P16254	Signal recognition particle 14 kDa protein OS=Mus musculus OX=10090 GN=Srp14 PE=1 SV=1	Srp14	29.09	4	4	4	7917.91	9351.6	0.916981	1.08302	0.84669	3.97089	3.89861
Q8K0U4	Heat shock 70 kDa protein 12A OS=Mus musculus OX=10090 GN=Hspa12a PE=1 SV=1	Hspa12a	23.56	14	14	14	7909.46	17854.4	0.613997	1.386	0.442998	4.25175	3.89815
P32233	Developmentally-regulated GTP-binding protein 1 OS=Mus musculus OX=10090 GN=Drg1 PE=1 SV=1	Drg1	22.89	7	7	7	7908.88	15474.6	0.67645	1.32355	0.511088	4.18962	3.89811
P56135	ATP synthase subunit f, mitochondrial OS=Mus musculus OX=10090 GN=Atp5mf PE=1 SV=3	Atp5mf	13.64	1	1	1	7908.62	6579.57	1.09173	0.908267	1.202	3.8182	3.8981
Q9D0B6	Protein PBDC1 OS=Mus musculus OX=10090 GN=Pbdc1 PE=1 SV=1	Pbdc1	23.74	5	5	5	7906.17	10036.2	0.881285	1.11872	0.787765	4.00157	3.89797
P63166	Small ubiquitin-related modifier 1 OS=Mus musculus OX=10090 GN=Sumo1 PE=1 SV=1	Sumo1	37.62	4	4	4	7900.44	7988.87	0.994435	1.00557	0.988931	3.90249	3.89765
Q9JK48	Endophilin-B1 OS=Mus musculus OX=10090 GN=Sh3glb1 PE=1 SV=1	Sh3glb1	13.15	5	5	5	7899.88	4792.17	1.24485	0.755145	1.6485	3.68053	3.89762
Q9D1J1	Adaptin ear-binding coat-associated protein 2 OS=Mus musculus OX=10090 GN=Necap2 PE=1 SV=1	Necap2	14.66	3	3	3	7897.69	5306.34	1.19625	0.803746	1.48835	3.7248	3.8975
O35295	Transcriptional activator protein Pur-beta OS=Mus musculus OX=10090 GN=Purb PE=1 SV=3	Purb	18.21	6	6	5	7892.69	9723.93	0.89605	1.10395	0.811677	3.98784	3.89723
O88653	Ragulator complex protein LAMTOR3 OS=Mus musculus OX=10090 GN=Lamtor3 PE=1 SV=1	Lamtor3	22.58	2	2	2	7882.92	3474.82	1.38811	0.611886	2.26858	3.54093	3.89669
Q91Z38	Tetratricopeptide repeat protein 1 OS=Mus musculus OX=10090 GN=Ttc1 PE=1 SV=1	Ttc1	7.53	2	2	2	7867.71	10144.2	0.873612	1.12639	0.775587	4.00622	3.89585
Q9R0Q9	Mannose-P-dolichol utilization defect 1 protein OS=Mus musculus OX=10090 GN=Mpdu1 PE=1 SV=1	Mpdu1	3.64	1	1	1	7856.48	6153.24	1.12158	0.878424	1.2768	3.7891	3.89523
Q8BP71	RNA binding protein fox-1 homolog 2 OS=Mus musculus OX=10090 GN=Rbfox2 PE=1 SV=2	Rbfox2	12.92	6	6	6	7844.13	7808.44	1.00228	0.99772	1.00457	3.89256	3.89454
P32261	Antithrombin-III OS=Mus musculus OX=10090 GN=Serpinc1 PE=1 SV=1	Serpinc1	16.13	7	7	7	7839.68	6091.38	1.1255	0.874503	1.28701	3.78472	3.8943
Q99K70	Ras-related GTP-binding protein C OS=Mus musculus OX=10090 GN=Rragc PE=1 SV=1	Rragc	22.61	8	8	8	7820.21	7452.53	1.02407	0.975926	1.04934	3.8723	3.89322
P14106	Complement C1q subcomponent subunit B OS=Mus musculus OX=10090 GN=C1qb PE=1 SV=2	C1qb	13.83	3	3	3	7814.86	6548.83	1.08814	0.911859	1.19332	3.81616	3.89292
Q9CPW2	Ferredoxin-2, mitochondrial OS=Mus musculus OX=10090 GN=Fdx2 PE=1 SV=1	Fdx2	19.54	3	3	3	7811.57	6513.74	1.0906	0.909403	1.19924	3.81383	3.89274
Q8K2C6	NAD-dependent protein deacylase sirtuin-5, mitochondrial OS=Mus musculus OX=10090 GN=Sirt5 PE=1 SV=1	Sirt5	20.97	6	6	6	7809.78	6219.43	1.11336	0.88664	1.25571	3.79375	3.89264
Q9DCU6	Large ribosomal subunit protein uL4m OS=Mus musculus OX=10090 GN=Mrpl4 PE=1 SV=1	Mrpl4	12.93	4	4	4	7809.59	10094.5	0.872381	1.12762	0.773648	4.00408	3.89263
D3YYU8	Obscurin-like protein 1 OS=Mus musculus OX=10090 GN=Obsl1 PE=1 SV=1	Obsl1	15.85	27	27	27	7808.82	16497.3	0.642539	1.35746	0.473339	4.21741	3.89259
Q91WG0	Acylcarnitine hydrolase OS=Mus musculus OX=10090 GN=Ces2c PE=1 SV=1	Ces2c	7.84	4	1	1	7797.31	1322.42	1.70999	0.290013	5.89624	3.12137	3.89194
P42128	Forkhead box protein K1 OS=Mus musculus OX=10090 GN=Foxk1 PE=1 SV=2	Foxk1	11.96	8	8	8	7795.04	10334.7	0.859917	1.14008	0.754259	4.0143	3.89182
P51661	11-beta-hydroxysteroid dehydrogenase type 2 OS=Mus musculus OX=10090 GN=Hsd11b2 PE=1 SV=2	Hsd11b2	16.32	6	6	6	7794.2	7796.17	0.999874	1.00013	0.999747	3.89188	3.89177
Q8C1D8	Protein IWS1 homolog OS=Mus musculus OX=10090 GN=Iws1 PE=1 SV=1	Iws1	10.97	9	9	9	7788.76	11461.5	0.809211	1.19079	0.679559	4.05924	3.89147
Q9ET22	Dipeptidyl peptidase 2 OS=Mus musculus OX=10090 GN=Dpp7 PE=1 SV=2	Dpp7	8.89	4	4	4	7777.83	974.779	1.77726	0.22274	7.97907	2.98891	3.89086
Q6P5F9	Exportin-1 OS=Mus musculus OX=10090 GN=Xpo1 PE=1 SV=1	Xpo1	16.15	17	17	17	7765.39	15842.2	0.657872	1.34213	0.490171	4.19982	3.89016
Q922E4	Ethanolamine-phosphate cytidylyltransferase OS=Mus musculus OX=10090 GN=Pcyt2 PE=1 SV=1	Pcyt2	15.1	6	6	6	7762.59	7327.27	1.02885	0.971151	1.05941	3.86494	3.89001
P70202	Latexin OS=Mus musculus OX=10090 GN=Lxn PE=1 SV=2	Lxn	9.46	2	2	2	7762.03	17721.5	0.60918	1.39082	0.438001	4.2485	3.88998
P51827	AF4/FMR2 family member 3 OS=Mus musculus OX=10090 GN=Aff3 PE=1 SV=2	Aff3	0.72	1	1	1	7760.62	11755.8	0.795291	1.20471	0.660152	4.07025	3.8899
Q8R2U0	Nucleoporin SEH1 OS=Mus musculus OX=10090 GN=Seh1l PE=2 SV=1	Seh1l	23.61	8	8	8	7757.15	11817	0.792591	1.20741	0.65644	4.07251	3.8897
Q6NZC7	SEC23-interacting protein OS=Mus musculus OX=10090 GN=Sec23ip PE=1 SV=2	Sec23ip	15.63	16	16	15	7755.15	9736.74	0.886714	1.11329	0.796483	3.98841	3.88959
Q80W22	Threonine synthase-like 2 OS=Mus musculus OX=10090 GN=Thnsl2 PE=1 SV=1	Thnsl2	15.53	8	8	8	7749.79	8901.44	0.930837	1.06916	0.870622	3.94946	3.88929
P59242	Cingulin OS=Mus musculus OX=10090 GN=Cgn PE=1 SV=1	Cgn	5.21	6	6	6	7749.17	4025.76	1.31622	0.683785	1.9249	3.60485	3.88926
Q570Y9	DEP domain-containing mTOR-interacting protein OS=Mus musculus OX=10090 GN=Deptor PE=1 SV=2	Deptor	8.56	3	3	3	7729.85	9018.34	0.923067	1.07693	0.857126	3.95513	3.88817
Q9Z2K1	Keratin, type I cytoskeletal 16 OS=Mus musculus OX=10090 GN=Krt16 PE=1 SV=3	Krt16	9.59	5	2	2	7728.53	1174.58	1.73614	0.263858	6.57982	3.06988	3.8881
Q8C5Q4	G-rich sequence factor 1 OS=Mus musculus OX=10090 GN=Grsf1 PE=1 SV=2	Grsf1	9.6	4	4	4	7717.46	7516.89	1.01317	0.986834	1.02668	3.87604	3.88747
Q3TWF6	WD repeat-containing protein 70 OS=Mus musculus OX=10090 GN=Wdr70 PE=1 SV=1	Wdr70	13.7	8	8	8	7712.61	8261.9	0.965615	1.03439	0.933515	3.91708	3.8872
Q62241	U1 small nuclear ribonucleoprotein C OS=Mus musculus OX=10090 GN=Snrpc PE=1 SV=1	Snrpc	13.21	2	2	2	7710.88	12732	0.754383	1.24562	0.60563	4.1049	3.8871
Q8VEH5	EPM2A-interacting protein 1 OS=Mus musculus OX=10090 GN=Epm2aip1 PE=1 SV=1	Epm2aip1	14.19	7	7	7	7693.1	12140.9	0.775749	1.22425	0.633652	4.08425	3.8861
Q8R3V5	Endophilin-B2 OS=Mus musculus OX=10090 GN=Sh3glb2 PE=1 SV=2	Sh3glb2	14.25	5	5	5	7681.52	6563.78	1.07846	0.921536	1.17029	3.81715	3.88545
Q62186	Translocon-associated protein subunit delta OS=Mus musculus OX=10090 GN=Ssr4 PE=1 SV=1	Ssr4	19.77	3	3	3	7676.8	12651.2	0.755293	1.24471	0.606804	4.10213	3.88518
Q08024	Core-binding factor subunit beta OS=Mus musculus OX=10090 GN=Cbfb PE=1 SV=1	Cbfb	21.93	5	5	5	7675.65	7889	0.986293	1.01371	0.972956	3.89702	3.88512
Q99KW3	TRIO and F-actin-binding protein OS=Mus musculus OX=10090 GN=Triobp PE=1 SV=3	Triobp	8.29	16	15	15	7655.57	10210.1	0.857015	1.14299	0.749804	4.00903	3.88398
P42567	Epidermal growth factor receptor substrate 15 OS=Mus musculus OX=10090 GN=Eps15 PE=1 SV=1	Eps15	17.61	14	14	14	7654.28	6889.84	1.05256	0.94744	1.11095	3.83821	3.8839
Q9CW46	Ribonucleoprotein PTB-binding 1 OS=Mus musculus OX=10090 GN=Raver1 PE=1 SV=2	Raver1	10.96	7	7	7	7650.92	11984.7	0.77929	1.22071	0.638391	4.07863	3.88371
P81117	Nucleobindin-2 OS=Mus musculus OX=10090 GN=Nucb2 PE=1 SV=2	Nucb2	12.14	4	4	4	7640.88	4991.61	1.20972	0.790281	1.53074	3.69824	3.88314
P47968	Ribose-5-phosphate isomerase OS=Mus musculus OX=10090 GN=Rpia PE=1 SV=2	Rpia	19.8	6	6	6	7628.98	4437.06	1.26454	0.735463	1.71938	3.6471	3.88247
P58137	Acyl-coenzyme A thioesterase 8 OS=Mus musculus OX=10090 GN=Acot8 PE=1 SV=1	Acot8	13.12	4	4	4	7619.42	6488.3	1.08018	0.919823	1.17433	3.81213	3.88192
P30999	Catenin delta-1 OS=Mus musculus OX=10090 GN=Ctnnd1 PE=1 SV=2	Ctnnd1	16.95	15	15	15	7617.09	9845.92	0.872369	1.12763	0.773629	3.99326	3.88179
O88952	Protein lin-7 homolog C OS=Mus musculus OX=10090 GN=Lin7c PE=1 SV=2	Lin7c	20.81	4	4	4	7596.72	5608.44	1.15057	0.849432	1.35452	3.74884	3.88063
Q80VQ0	Aldehyde dehydrogenase family 3 member B1 OS=Mus musculus OX=10090 GN=Aldh3b1 PE=1 SV=1	Aldh3b1	19.66	8	8	8	7595.1	3490.35	1.37028	0.629717	2.17603	3.54287	3.88053
P20239	Zona pellucida sperm-binding protein 2 OS=Mus musculus OX=10090 GN=Zp2 PE=1 SV=1	Zp2	8.98	7	7	7	7594.46	11397.6	0.799751	1.20025	0.666321	4.05681	3.8805
Q62384	Zinc finger protein ZPR1 OS=Mus musculus OX=10090 GN=Zpr1 PE=1 SV=1	Zpr1	6.97	3	3	3	7594.41	6841.86	1.05213	0.947871	1.10999	3.83517	3.88049
Q8BXZ1	Protein disulfide-isomerase TMX3 OS=Mus musculus OX=10090 GN=Tmx3 PE=1 SV=2	Tmx3	8.99	4	4	4	7593.69	6548.57	1.0739	0.9261	1.1596	3.81615	3.88045
[truncated: 3,940 more rows]

## Sheet: legend
Dataset EV3: Proteins captured by 5‑PT in mouse ovaries after in vivo administration. Mice were injected intraperitoneally with 5‑PT (5 mM) for three days, and ovaries were collected for click‑chemistry–based capture of 5‑PT‑bound proteins followed by mass spectrometry.
