# Supplementary material for: The oocyte-enriched metabolite serotonin alleviates cellular senescence and aging phenotypes in the mouse
Source: EMBO J. 2026 Jun 16;45(14):4849–86. doi: 10.1038/s44318-026-00832-x (PMC13373241; doi:10.1038/s44318-026-00832-x)
Supplement: Supplementary file 6 — Source data Fig. 1 [file 44318_2026_832_MOESM6_ESM.zip]

Archive with 16 entries (8 files):
- D/
- D/Fig.1D.xlsx
- E/
- E/Fig.1E.xlsx
- F/
- F/Fig.1F.xlsx
- G/
- G/Fig.1G.xlsx
- H/
- H/Fig.1H.xlsx
- I/
- I/Fig.1I.xlsx
- J/
- J/Fig.1J.xlsx
- K/
- K/Fig.1K.xlsx
