# Supplementary material for: The oocyte-enriched metabolite serotonin alleviates cellular senescence and aging phenotypes in the mouse
Source: EMBO J. 2026 Jun 16;45(14):4849–86. doi: 10.1038/s44318-026-00832-x (PMC13373241; doi:10.1038/s44318-026-00832-x)
Supplement: Supplementary file 6 — Source data Fig. 1 [file 44318_2026_832_MOESM6_ESM.zip › D/Fig.1D.xlsx]

## Sheet: Sheet1
d:NAD+
	MII	2 cell
	0.599388	0.076048
	0.5078	0.092532
	0.752004	0.142084
