# Supplementary material for: The oocyte-enriched metabolite serotonin alleviates cellular senescence and aging phenotypes in the mouse
Source: EMBO J. 2026 Jun 16;45(14):4849–86. doi: 10.1038/s44318-026-00832-x (PMC13373241; doi:10.1038/s44318-026-00832-x)
Supplement: Supplementary file 6 — Source data Fig. 1 [file 44318_2026_832_MOESM6_ESM.zip › F/Fig.1F.xlsx]

## Sheet: Sheet1
Fig.1F:Taurine	MII	2 cell
	1.71614	0.281826
	2.27405	0.269499
	2.20343	0.474486
