# Supplementary material for: The oocyte-enriched metabolite serotonin alleviates cellular senescence and aging phenotypes in the mouse
Source: EMBO J. 2026 Jun 16;45(14):4849–86. doi: 10.1038/s44318-026-00832-x (PMC13373241; doi:10.1038/s44318-026-00832-x)
Supplement: Supplementary file 6 — Source data Fig. 1 [file 44318_2026_832_MOESM6_ESM.zip › J/Fig.1J.xlsx]

## Sheet: Sheet1
Fig.1J:Pyruvate	MII	2 cell
	0.003683	0.006556
	0.004463	0.007763
	0.005237	0.006308
