# Supplementary material for: The oocyte-enriched metabolite serotonin alleviates cellular senescence and aging phenotypes in the mouse
Source: EMBO J. 2026 Jun 16;45(14):4849–86. doi: 10.1038/s44318-026-00832-x (PMC13373241; doi:10.1038/s44318-026-00832-x)
Supplement: Supplementary file 7 — Source data Fig. 2 [file 44318_2026_832_MOESM7_ESM.zip]

Archive with 72 entries (59 files):
- A/
- A/Fig.2A.xlsx
- B/
- B/Fig.2B.xlsx
- C/
- C/Fig.2C.xlsx
- D/
- D/Fig.2D.xlsx
- E/
- E/old-5ht.jpg
- E/old-dapi.jpg
- E/old-light.jpg
- E/old-merge.jpg
- E/old.czi
- E/young-5ht.jpg
- E/young-dapi.jpg
- E/young-light.jpg
- E/young-merge.jpg
- E/young.czi
- F/
- F/Fig.2F.xlsx
- G/
- G/12M+5-HT.tif
- G/12M.tif
- G/4W.tif
- G/scale bar.tif
- H/
- H/Fig.2H.xlsx
- I/
- I/12M+5ht-DAPI.tif
- I/12M+5ht-Light.tif
- I/12M+5ht-Merge.gif
- I/12M+5ht-Mitotracker.tif
- I/12M+5ht-ROS.tif
- I/12M+5ht.oir
- I/12M-DAPI.tif
- I/12M-Light.tif
- I/12M-Merge.tif
- I/12M-Mitotracker.tif
- I/12M-ROS.tif
- I/12M.oir
- I/4W-DAPI.tif
- I/4W-Light.tif
- I/4W-Merge.tif
- I/4W-MItotracker.tif
- I/4W-ROS.tif
- I/4W.oir
- J/
- J/Fig.2J.xlsx
- K/
- K/Fig.2K.xlsx
- L/
- L/12M+5-1.oir - C=0-1.tif
- L/12M+5ht-Large.tif
- L/12M+5ht-Light.tif
- L/12M+5ht-Tubulin.tif
- L/12M+5ht.gif
- L/12M+5ht.oir
- L/12M-DAPI.tif
- L/12M-Large.tif
- L/12M-Light.tif
- L/12M-Tubulin.tif
- L/12M.oir
- L/12M.tif
- L/4W-DAPI.tif
- L/4W-Large.tif
- L/4W-Light.tif
- L/4W-Tubulin.tif
- L/4W.oir
- L/4W.tif
- M/
- M/Fig.2M.xlsx
