# Supplementary material for: The oocyte-enriched metabolite serotonin alleviates cellular senescence and aging phenotypes in the mouse
Source: EMBO J. 2026 Jun 16;45(14):4849–86. doi: 10.1038/s44318-026-00832-x (PMC13373241; doi:10.1038/s44318-026-00832-x)
Supplement: Supplementary file 7 — Source data Fig. 2 [file 44318_2026_832_MOESM7_ESM.zip › A/Fig.2A.xlsx]

## Sheet: Sheet1
Fig2A:oocyte ectract		MSC			MSC+oocyte ectract
	P16	1.00404	0.947284	1.04867	0.672156	0.761639	0.718817
	P21	1.01661	1.22721	0.756184	0.608308	0.568467	0.586168
	P53	1.0813	0.957873	0.960826	0.836447	0.875508	0.8054
	IL1B	1.22649	0.86838	0.905134	0.717509	0.701664	0.660028
	IL6	0.916021	0.894527	1.18945	0.650988	0.462747	0.539588
