# Supplementary material for: The oocyte-enriched metabolite serotonin alleviates cellular senescence and aging phenotypes in the mouse
Source: EMBO J. 2026 Jun 16;45(14):4849–86. doi: 10.1038/s44318-026-00832-x (PMC13373241; doi:10.1038/s44318-026-00832-x)
Supplement: Supplementary file 7 — Source data Fig. 2 [file 44318_2026_832_MOESM7_ESM.zip › B/Fig.2B.xlsx]

## Sheet: Sheet1
Fig2B:Taurine		MSC			MSC+Taurine
	P16	1.03409	1.05618	0.909732	0.890231	0.825148	0.870455
	P21	1.07079	0.978507	0.950703	0.44292	0.595219	0.433666
	P53	1.00834	0.988313	1.00334	0.982995	0.718646	0.745592
	IL1B	1.15727	1.06017	0.782564	0.521376	0.58181	0.428686
	IL6	1.03745	0.952985	1.00957	0.582013	0.698889	0.84396
