# Supplementary material for: The oocyte-enriched metabolite serotonin alleviates cellular senescence and aging phenotypes in the mouse
Source: EMBO J. 2026 Jun 16;45(14):4849–86. doi: 10.1038/s44318-026-00832-x (PMC13373241; doi:10.1038/s44318-026-00832-x)
Supplement: Supplementary file 7 — Source data Fig. 2 [file 44318_2026_832_MOESM7_ESM.zip › C/Fig.2C.xlsx]

## Sheet: Sheet1
Fig2C:NMN		MSC			MSC+NMN
	P16	1.00175	0.956357	1.0419	0.808969	0.692286	0.730833
	P21	1.06902	0.94431	0.986665	0.764265	0.657049	0.560365
	P53	1.20324	0.917273	0.879488	0.523837	0.687408	0.272783
	IL1B	0.957216	1.06747	0.975315	0.820338	0.842181	0.836794
	IL6	0.891716	1.03939	1.0689	0.310614	0.487361	0.257921
