# Supplementary material for: The oocyte-enriched metabolite serotonin alleviates cellular senescence and aging phenotypes in the mouse
Source: EMBO J. 2026 Jun 16;45(14):4849–86. doi: 10.1038/s44318-026-00832-x (PMC13373241; doi:10.1038/s44318-026-00832-x)
Supplement: Supplementary file 7 — Source data Fig. 2 [file 44318_2026_832_MOESM7_ESM.zip › D/Fig.2D.xlsx]

## Sheet: Sheet1
Fig2D:5ht		MSC			MSC+5ht
	P16	1.09901	0.92415	0.976844	0.787963	0.862263	1.05424
	P21	0.873984	1.22746	0.898555	0.446174	0.465121	0.576614
	P53	0.879173	0.968765	1.15206	0.639147	0.661686	0.699414
	IL6	1.01196	1.06966	0.918375	0.360271	0.553692	0.30718
	IL1B	1.05411	1.08374	0.862155	0.239155	0.224692	0.229413
