# Supplementary material for: The oocyte-enriched metabolite serotonin alleviates cellular senescence and aging phenotypes in the mouse
Source: EMBO J. 2026 Jun 16;45(14):4849–86. doi: 10.1038/s44318-026-00832-x (PMC13373241; doi:10.1038/s44318-026-00832-x)
Supplement: Supplementary file 7 — Source data Fig. 2 [file 44318_2026_832_MOESM7_ESM.zip › F/Fig.2F.xlsx]

## Sheet: Sheet1
Fig.2F:5HT Fluorescence intensity	4w Young	12M Old
	8.352	8.091
	9.31	5.208
	10.36	8.511
	7.689	7.427
	8.561	5.98
	6.148	6.211
	9.535	7.156
	7.446	8.199
	9.884	5.718
	10.771	7.041
	6.25
