# Supplementary material for: The oocyte-enriched metabolite serotonin alleviates cellular senescence and aging phenotypes in the mouse
Source: EMBO J. 2026 Jun 16;45(14):4849–86. doi: 10.1038/s44318-026-00832-x (PMC13373241; doi:10.1038/s44318-026-00832-x)
Supplement: Supplementary file 7 — Source data Fig. 2 [file 44318_2026_832_MOESM7_ESM.zip › H/Fig.2H.xlsx]

## Sheet: Sheet1
	GV	MI	MII	Fragement/dead
4W	2	6	11	0	19	0.0588235	0.315789	0.578947	0		5.88235	31.5789	57.8947	0
	3	7	13	0	23	0.130435	0.304348	0.565217	0		13.0435	30.4348	56.5217	0
	4	15	14	1	34	0.117647	0.441176	0.411765	0.0294118		11.7647	44.1176	41.1765	2.94118
12M	1	4	4	1	10	0.1	0.4	0.4	0.1		10	40	40	10
	2	7	6	0	15	0.133333	0.466667	0.4	0		13.3333	46.6667	40	0
	1	5	4	1	11	0.0909091	0.454545	0.363636	0.0909091		9.09091	45.4545	36.3636	9.09091
12M+5ht	2	6	13	1	22	0.0909091	0.272727	0.590909	0.0454545		9.09091	27.2727	59.0909	4.54545
	1	2	3	0	6	0.166667	0.333333	0.5	0		16.6667	33.3333	50	0
	1	3	5	0	9	0.111111	0.333333	0.555556	0		11.1111	33.3333	55.5556	0
