# Supplementary material for: The oocyte-enriched metabolite serotonin alleviates cellular senescence and aging phenotypes in the mouse
Source: EMBO J. 2026 Jun 16;45(14):4849–86. doi: 10.1038/s44318-026-00832-x (PMC13373241; doi:10.1038/s44318-026-00832-x)
Supplement: Supplementary file 7 — Source data Fig. 2 [file 44318_2026_832_MOESM7_ESM.zip › J/Fig.2J.xlsx]

## Sheet: Sheet1
Fig.2J:Mititracker Fluorescence intensity	4W	12M	12M+5-HT
	129.021	122.095	173.432
	104.711	133.398	168.076
	139.292	130.626	133.522
	159.073	146.124	181.994
	227.638	142.039	169.226
	135.496	120.334	145.739
	122.982	136	193.898
	126.922	152.147	163.786
		162.091	180.186
