# Supplementary material for: The oocyte-enriched metabolite serotonin alleviates cellular senescence and aging phenotypes in the mouse
Source: EMBO J. 2026 Jun 16;45(14):4849–86. doi: 10.1038/s44318-026-00832-x (PMC13373241; doi:10.1038/s44318-026-00832-x)
Supplement: Supplementary file 7 — Source data Fig. 2 [file 44318_2026_832_MOESM7_ESM.zip › K/Fig.2K.xlsx]

## Sheet: Sheet1
Fig.2k:ROS Fluorescence intensity	4W	12M	12M+5-HT
	62.398	92.66	42.898
	46.299	52.732	27.311
	46.239	146.135	34.994
	47.709	36.369	51.429
	77	67.668	43.314
	76.62	87.214	39.715
	62.034	93.448	84.011
	33.359	233.739	50.594
		104.614	38.392
