# Supplementary material for: The oocyte-enriched metabolite serotonin alleviates cellular senescence and aging phenotypes in the mouse
Source: EMBO J. 2026 Jun 16;45(14):4849–86. doi: 10.1038/s44318-026-00832-x (PMC13373241; doi:10.1038/s44318-026-00832-x)
Supplement: Supplementary file 7 — Source data Fig. 2 [file 44318_2026_832_MOESM7_ESM.zip › M/Fig.2M.xlsx]

## Sheet: Sheet1
Fig.2M:	4W	12M	12M+5-HT
normal(%)	72.2222	10	54.5455
abnormal(%)	27.7778	90	45.4545
