# Supplementary material for: The oocyte-enriched metabolite serotonin alleviates cellular senescence and aging phenotypes in the mouse
Source: EMBO J. 2026 Jun 16;45(14):4849–86. doi: 10.1038/s44318-026-00832-x (PMC13373241; doi:10.1038/s44318-026-00832-x)
Supplement: Supplementary file 8 — Source data Fig. 3 [file 44318_2026_832_MOESM8_ESM.zip]

Archive with 88 entries (69 files):
- A/
- A/G608G MSC+5HT-DAPI.jpg
- A/G608G MSC+5HT.jpg
- A/G608G MSC-DAPI.jpg
- A/G608G MSC-Large.tif
- A/G608G MSC.jpg
- A/G608G+5HT-Large.tif
- A/WT MSC-DAPI.jpg
- A/WT MSC-Large.tif
- A/WT MSC.jpg
- B/
- B/Fig.3B.xlsx
- C/
- C/Fig.3C.xlsx
- D/
- D/Fig.3D.xlsx
- E/
- E/WT MSC Old+5ht-DAPI.tif
- E/WT MSC Old+5ht.tif
- E/WT MSC Old-DAPI.tif
- E/WT MSC Old.tif
- E/WT MSC Young-DAPI.tif
- E/WT MSC Young.tif
- F/
- F/Fig.3F.xlsx
- G/
- G/Fig.3G.xlsx
- H/
- H/Fig.3H.xlsx
- I/
- I/1824-1.fcs
- I/1824-2.fcs
- I/1824-3.fcs
- I/1824-5HT-1.fcs
- I/1824-5HT-2.fcs
- I/1824-5HT-3.fcs
- I/blank.fcs
- I/Fig.3I.xlsx
- I/WT G608G cell cycle.wsp
- I/WT-1.fcs
- I/WT-2.fcs
- I/WT-3.fcs
- J/
- J/Fig.3J.xlsx
- J/WT Old Young cell cycle.wsp
- J/WT Old+5ht-1.fcs
- J/WT Old+5ht-2.fcs
- J/WT Old+5ht-3.fcs
- J/WT Old-1.fcs
- J/WT Old-2.fcs
- J/WT Old-3.fcs
- J/WT Young-1.fcs
- J/WT Young-2.fcs
- J/WT Young-3.fcs
- K/
- K/Fig.3K.xlsx
- L/
- L/G608G aorta.jpg
- L/G608G lung.jpg
- L/G608G muscle.jpg
- L/G608G+5ht aorta.jpg
- L/G608G+5ht lung.jpg
- L/G608G+5ht muscle.jpg
- L/WT aorta.jpg
- L/WT lung .jpg
- L/WT muscle.jpg
- M/
- M/Fig.3M.xlsx
- N/
- N/Fig.3N.xlsx
- O/
- O/Fig.3O.xlsx
- P/
- P/4W aorta.jpg
- P/4W lung.jpg
- P/4W muscle.jpg
- P/WT old aorta.jpg
- P/WT old lung.jpg
- P/WT old muscle.jpg
- P/WT old+5ht aorta.jpg
- P/WT old+5ht lung.jpg
- P/WT old+5ht muscle.jpg
- Q/
- Q/Fig.3Q.xlsx
- R/
- R/Fig.3R.xlsx
- S/
- S/Fig.3S.xlsx
