# Supplementary material for: The oocyte-enriched metabolite serotonin alleviates cellular senescence and aging phenotypes in the mouse
Source: EMBO J. 2026 Jun 16;45(14):4849–86. doi: 10.1038/s44318-026-00832-x (PMC13373241; doi:10.1038/s44318-026-00832-x)
Supplement: Supplementary file 8 — Source data Fig. 3 [file 44318_2026_832_MOESM8_ESM.zip › B/Fig.3B.xlsx]

## Sheet: Sheet1
Fig 3B
The proportion of β-gal positive cells（%）	WT	G608G	G608G+5-HT
	10.9366	42.4084	21.7328
	10.0448	44.2848	27.8756
	8.89008	30.1143	13.255
