# Supplementary material for: The oocyte-enriched metabolite serotonin alleviates cellular senescence and aging phenotypes in the mouse
Source: EMBO J. 2026 Jun 16;45(14):4849–86. doi: 10.1038/s44318-026-00832-x (PMC13373241; doi:10.1038/s44318-026-00832-x)
Supplement: Supplementary file 8 — Source data Fig. 3 [file 44318_2026_832_MOESM8_ESM.zip › C/Fig.3C.xlsx]

## Sheet: Sheet1
Fig.3C
CCK8:		WT			G608G			G608G+5ht
	DAY0	1	1	1	1	1	1	1	1	1
	Day1	1.08898	1.10051	1.00833	1.1754	1.15139	1.20324	1.19844	1.1898	1.19844
	Day2	1.71501	1.67277	1.63628	1.58059	1.66989	1.6526	1.59691	1.75438	1.61132
	Day3	3.2388	3.08422	3.21	2.38713	2.64062	2.70495	2.87874	2.83457	2.776
	Day4	3.86099	3.92148	3.55662	2.56957	2.52156	2.62814	3.40395	3.50957	3.37611
