# Supplementary material for: The oocyte-enriched metabolite serotonin alleviates cellular senescence and aging phenotypes in the mouse
Source: EMBO J. 2026 Jun 16;45(14):4849–86. doi: 10.1038/s44318-026-00832-x (PMC13373241; doi:10.1038/s44318-026-00832-x)
Supplement: Supplementary file 8 — Source data Fig. 3 [file 44318_2026_832_MOESM8_ESM.zip › D/Fig.3D.xlsx]

## Sheet: Sheet1
Fig.3D
qPCR		WT			G608G			G608G+5ht
	P16	1.01139	0.970189	1.01842	1.53298	1.45029	1.36258	1.06906	1.31616	1.22476
	P21	1.02557	0.990636	0.983793	2.37253	2.07977	2.59625	1.65454	1.58714	1.66604
	P53	1.02785	0.972406	0.999744	0.972406	0.800865	0.864316	0.979169	0.876381	0.829107
	IL6	1.14224	0.883846	0.973914	1.47618	2.01652	1.93437	1.51768	1.3869	1.33966
	IL1β	0.91115	0.990178	1.09867	1.42975	1.43969	1.54302	1.26204	1.08355	1.08355
