# Supplementary material for: The oocyte-enriched metabolite serotonin alleviates cellular senescence and aging phenotypes in the mouse
Source: EMBO J. 2026 Jun 16;45(14):4849–86. doi: 10.1038/s44318-026-00832-x (PMC13373241; doi:10.1038/s44318-026-00832-x)
Supplement: Supplementary file 8 — Source data Fig. 3 [file 44318_2026_832_MOESM8_ESM.zip › F/Fig.3F.xlsx]

## Sheet: Sheet1
Fig 3F
The proportion of β-gal positive cells（%）	WT Y	WT O	WT O+5-HT
	3.10078	74.3243	56.8732
	5.51181	82.1839	60.2372
	4.27673	86.779	61.1658
