# Supplementary material for: The oocyte-enriched metabolite serotonin alleviates cellular senescence and aging phenotypes in the mouse
Source: EMBO J. 2026 Jun 16;45(14):4849–86. doi: 10.1038/s44318-026-00832-x (PMC13373241; doi:10.1038/s44318-026-00832-x)
Supplement: Supplementary file 8 — Source data Fig. 3 [file 44318_2026_832_MOESM8_ESM.zip › G/Fig.3G.xlsx]

## Sheet: Sheet1
Fig.3G
CCK8:
		WT young			WT old			WT old+5ht
	Day0	1	1	1	1	1	1	1	1	1
	Day1	1.11484	1.25635	1.19613	0.985367	0.816757	0.988378	1.4912	1.51529	1.61465
	Day2	5.26386	5.48064	5.13439	5.00492	4.92664	5.00793	7.55214	7.26008	7.74183
	Day3	7.44977	7.74484	7.33837	6.79339	6.39595	6.77232	8.13626	8.73241	9.19007
	Day4	13.7787	13.2217	12.9748	7.3474	7.43773	7.06136	11.9872	11.9752	11.644
