# Supplementary material for: The oocyte-enriched metabolite serotonin alleviates cellular senescence and aging phenotypes in the mouse
Source: EMBO J. 2026 Jun 16;45(14):4849–86. doi: 10.1038/s44318-026-00832-x (PMC13373241; doi:10.1038/s44318-026-00832-x)
Supplement: Supplementary file 8 — Source data Fig. 3 [file 44318_2026_832_MOESM8_ESM.zip › H/Fig.3H.xlsx]

## Sheet: Sheet1
Fig.3H
qPCR		WT young			WT old			WT old+5ht
	P16	1.00585	0.813015	1.18113	1.60628	1.96618	2.44484	1.32568	1.07972	0.982831
	P21	1.02744	1.10876	0.863801	2.40411	2.00499	1.90921	0.871123	0.771243	1.00659
	P53	1.02346	1.07193	0.904615	2.06168	2.16081	2.29941	1.37455	1.31192	1.31661
	IL6	1.02479	1.02764	0.947568	2.00486	2.11999	1.63035	1.49116	1.46857	1.59523
	IL1β	1.10018	0.83563	1.06419	8.89237	8.77469	7.90631	3.34021	2.83873	2.89206
