# Supplementary material for: The oocyte-enriched metabolite serotonin alleviates cellular senescence and aging phenotypes in the mouse
Source: EMBO J. 2026 Jun 16;45(14):4849–86. doi: 10.1038/s44318-026-00832-x (PMC13373241; doi:10.1038/s44318-026-00832-x)
Supplement: Supplementary file 8 — Source data Fig. 3 [file 44318_2026_832_MOESM8_ESM.zip › I/Fig.3I.xlsx]

## Sheet: Sheet1
Fig.3I		G1	S	G2
	WT-3	70.7	14.3	8.68	93.68		0.754697	0.152647	0.0926558
	WT-2	73.1	12.7	9.08	94.88		0.770447	0.133853	0.0956998
	WT-1	73	12.8	8.7	94.5		0.772487	0.13545	0.0920635
	G608G-1	81.6	6.95	9.41	97.96		0.832993	0.0709473	0.0960596
	G608G-2	79.9	8.58	9.66	98.14		0.814143	0.0874261	0.0984308
	G608G-3	78	10.4	8.2	96.6		0.807453	0.10766	0.0848861
	G608G-1+5ht	73.6	12.2	9.19	94.99		0.774818	0.128435	0.096747
	G608G-2+5ht	72.9	12	8.06	92.96		0.784208	0.129088	0.086704
	G608G-3+5ht	74.8	11.4	9.37	95.57		0.782672	0.119284	0.0980433
