# Supplementary material for: The oocyte-enriched metabolite serotonin alleviates cellular senescence and aging phenotypes in the mouse
Source: EMBO J. 2026 Jun 16;45(14):4849–86. doi: 10.1038/s44318-026-00832-x (PMC13373241; doi:10.1038/s44318-026-00832-x)
Supplement: Supplementary file 8 — Source data Fig. 3 [file 44318_2026_832_MOESM8_ESM.zip › I/WT G608G cell cycle.wsp]

<?xml version="1.0" encoding="UTF-8"?>
 <Workspace version="20.0"  modDate="Tue Jan 21 09:57:32 CST 2025"  clientTimestamp="1737424652787"  flowJoVersion="10.8.1"  drawRowBorders="1"  drawColumnBorders="1"  hideCompNodes="1"  curGroup="All Samples"  groupPaneHeight="80"  xmlns:xsi="http://www.w3.org/2001/XMLSchema-instance"  xmlns:gating="http://www.isac-net.org/std/Gating-ML/v2.0/gating"  xmlns:transforms="http://www.isac-net.org/std/Gating-ML/v2.0/transformations"  xmlns:data-type="http://www.isac-net.org/std/Gating-ML/v2.0/datatypes"  xsi:schemaLocation="http://www.isac-net.org/std/Gating-ML/v2.0/gating http://www.isac-net.org/std/Gating-ML/v2.0/gating/Gating-ML.v2.0.xsd http://www.isac-net.org/std/Gating-ML/v2.0/transformations http://www.isac-net.org/std/Gating-ML/v2.0/gating/Transformations.v2.0.xsd http://www.isac-net.org/std/Gating-ML/v2.0/datatypes http://www.isac-net.org/std/Gating-ML/v2.0/gating/DataTypes.v2.0.xsd "  nonAutoSaveFileName="file:/C:/Users/64169/Desktop/250120%20cell%20cycle.wsp" >
   <WindowPosition x="0"  y="0"  width="700"  height="600"  displayed="1"  panelState="" />
   <TextTraits font="SansSerif"  size="11"  name=""  style="plain"  color="#000000"  background="#00ffffff"  just="left" />
   <Columns>
     <TColumn width="328" >
       <Property key="fj.appnode.prop.name" />
     </TColumn>
     <TColumn width="168" >
       <Property key="fj.appnode.prop.statistic" />
     </TColumn>
     <TColumn width="167" >
       <Property key="fj.appnode.prop.ncells" />
     </TColumn>
   </Columns>
   <Matrices/>
   <Cytometers>
     <Cytometer name="GENERIC"  cyt="DxFLEX"  useFCS3="1"  extraNegs="0"  widthBasis="-10"  linMin="0"  logMin="1"  linMax="10000"  logMax="10000"  linearRescale="1"  logRescale="1"  linFromKW="1"  logFromKW="1"  useGain="0"  useTransform="0"  transformType="LOG"  manufacturer=""  serialnumber=""  homepage="workspaces-and-samples/flowjo-and-your-cytometer/ws-instrumentation/"  icon="generic.png" >
       <LinParams>
         <Param>time</Param>
       </LinParams>
       <LogParams/>
       <FilterParams/>
       <TransformStore/>
     </Cytometer>
   </Cytometers>
   <Groups>
     <GroupNode name="All Samples"  annotation=""  owningGroup="All Samples"  expanded="1"  sortPriority="10"  count="-1" >
       <Graph smoothing="0"  backColor="#ffffff"  foreColor="#000000"  type="Pseudocolor"  fast="1" >
         <Axis dimension="x"  name=""  label=""  auto="auto" />
         <Axis dimension="y"  name=""  label=""  auto="auto" />
         <GraphSettings level="5%"  smoothingHighResolution="1"  contourHighResolution="1"  histogramSmoothingCount="0"  graphResolution="256"  showOutliers="0"  drawLargeDots="0"  dotsToDraw="8000"  tint="le.chartfill.tinted.40"  lineWeight="le.lineweight.normal"  lineStyle="le.linestyle.solid" />
         <GraphEnvironment showGrid="0"  showAxes="tnlTNL"  showGates="1"  showFreqOnPlots="1"  showGateNameOnPlots="1"  showMedians="0"  showUncomped="0"  addEventParam="0"  lastYAxisName="" >
           <TextTraits font="SansSerif"  size="11"  name="Labels"  style="plain"  color="#000000"  background="#00ffffff"  just="left" />
           <TextTraits font="SansSerif"  size="11"  name="LayoutGates"  style="plain"  color="#000000"  background="#00ffffff"  just="left" />
           <TextTraits font="SansSerif"  size="9"  name="Numbers"  style="plain"  color="#000000"  background="#00ffffff"  just="left" />
           <TextTraits font="SansSerif"  size="9"  name="Legend"  style="plain"  color="#000000"  background="#00ffffff"  just="left" />
         </GraphEnvironment>
       </Graph>
       <Subpopulations>
         <Population name="Lymphocytes"  annotation=""  owningGroup="All Samples"  expanded="1"  sortPriority="10"  count="12062" >
           <Graph smoothing="0"  backColor="#ffffff"  foreColor="#000000"  heatMapStatParameter="FL1-H"  type="Pseudocolor"  fast="1" >
             <Axis dimension="x"  name="FSC-Width"  label=""  auto="auto" />
             <Axis dimension="y"  name="FSC-H"  label=""  auto="auto" />
             <GraphSettings level="5%"  smoothingHighResolution="1"  contourHighResolution="1"  histogramSmoothingCount="0"  graphResolution="256"  showOutliers="0"  drawLargeDots="0"  dotsToDraw="8000"  tint="le.chartfill.tinted.40"  lineWeight="le.lineweight.normal"  lineStyle="le.linestyle.solid" />
             <GraphEnvironment showGrid="0"  showAxes="tnlTNL"  showGates="1"  showFreqOnPlots="1"  showGateNameOnPlots="1"  showMedians="0"  showUncomped="0"  addEventParam="0"  lastYAxisName="" >
               <TextTraits font="SansSerif"  size="11"  name="Labels"  style="plain"  color="#000000"  background="#00ffffff"  just="left" />
               <TextTraits font="SansSerif"  size="11"  name="LayoutGates"  style="plain"  color="#000000"  background="#00ffffff"  just="left" />
               <TextTraits font="SansSerif"  size="9"  name="Numbers"  style="plain"  color="#000000"  background="#00ffffff"  just="left" />
               <TextTraits font="SansSerif"  size="9"  name="Legend"  style="plain"  color="#000000"  background="#00ffffff"  just="left" />
               <WindowPosition x="796"  y="285"  width="1000"  height="1000"  displayed="0"  panelState="---" />
             </GraphEnvironment>
           </Graph>
           <Gate gating:id="ID177154839" >
             <gating:PolygonGate eventsInside="1"  annoOffsetX="0"  annoOffsetY="0"  tint="#000000"  isTinted="0"  lineWeight="Normal"  userDefined="1"  quadId="-1"  gateResolution="256" >
               <gating:dimension>
                 <data-type:fcs-dimension data-type:name="FSC-H" />
               </gating:dimension>
               <gating:dimension>
                 <data-type:fcs-dimension data-type:name="SSC-H" />
               </gating:dimension>
               <gating:vertex>
                 <gating:coordinate data-type:value="106615.1575453052" />
                 <gating:coordinate data-type:value="16233.5023304831" />
               </gating:vertex>
               <gating:vertex>
                 <gating:coordinate data-type:value="67787.7094076563" />
                 <gating:coordinate data-type:value="55932.6545024854" />
               </gating:vertex>
               <gating:vertex>
                 <gating:coordinate data-type:value="67787.7094076563" />
                 <gating:coordinate data-type:value="55932.6545024854" />
               </gating:vertex>
               <gating:vertex>
                 <gating:coordinate data-type:value="80502.979944261" />
                 <gating:coordinate data-type:value="300668.7730001959" />
               </gating:vertex>
               <gating:vertex>
                 <gating:coordinate data-type:value="129839.2357076623" />
                 <gating:coordinate data-type:value="721757.2492100383" />
               </gating:vertex>
               <gating:vertex>
                 <gating:coordinate data-type:value="258255.7151700432" />
                 <gating:coordinate data-type:value="1080068.218818119" />
               </gating:vertex>
               <gating:vertex>
                 <gating:coordinate data-type:value="597378.9703512569" />
                 <gating:coordinate data-type:value="1241128.4060197035" />
               </gating:vertex>
               <gating:vertex>
                 <gating:coordinate data-type:value="718412.5782410752" />
                 <gating:coordinate data-type:value="198148.9338397059" />
               </gating:vertex>
               <gating:vertex>
                 <gating:coordinate data-type:value="718412.5782410752" />
                 <gating:coordinate data-type:value="198148.9338397059" />
               </gating:vertex>
               <gating:vertex>
                 <gating:coordinate data-type:value="309280.7848495173" />
                 <gating:coordinate data-type:value="57509.3602812412" />
               </gating:vertex>
             </gating:PolygonGate>
           </Gate>
           <Subpopulations>
             <Population name="FSC-Width, FSC-H subset"  annotation=""  owningGroup="All Samples"  expanded="1"  sortPriority="10"  count="10895" >
               <Graph smoothing="13"  backColor="#ffffff"  foreColor="#000000"  heatMapStatParameter="FL1-H"  type="Histogram"  fast="1" >
                 <Axis dimension="x"  name="FL2-A"  label=""  auto="auto" />
                 <Axis dimension="y"  name=""  label=""  auto="auto" />
                 <GraphSettings level="5%"  smoothingHighResolution="1"  contourHighResolution="1"  histogramSmoothingCount="0"  graphResolution="256"  showOutliers="0"  drawLargeDots="0"  dotsToDraw="8000"  tint="le.chartfill.tinted.40"  lineWeight="le.lineweight.normal"  lineStyle="le.linestyle.solid" />
                 <GraphEnvironment showGrid="0"  showAxes="tnlTNL"  showGates="1"  showFreqOnPlots="1"  showGateNameOnPlots="1"  showMedians="0"  showUncomped="0"  addEventParam="0"  lastYAxisName="" >
                   <TextTraits font="SansSerif"  size="11"  name="Labels"  style="plain"  color="#000000"  background="#00ffffff"  just="left" />
                   <TextTraits font="SansSerif"  size="11"  name="LayoutGates"  style="plain"  color="#000000"  background="#00ffffff"  just="left" />
                   <TextTraits font="SansSerif"  size="9"  name="Numbers"  style="plain"  color="#000000"  background="#00ffffff"  just="left" />
                   <TextTraits font="SansSerif"  size="9"  name="Legend"  style="plain"  color="#000000"  background="#00ffffff"  just="left" />
                   <WindowPosition x="796"  y="286"  width="1000"  height="1000"  displayed="0"  panelState="---" />
                 </GraphEnvironment>
               </Graph>
               <Gate gating:id="ID215357249"  gating:parent_id="ID177154839" >
                 <gating:RectangleGate eventsInside="1"  annoOffsetX="0"  annoOffsetY="0"  tint="#000000"  isTinted="0"  lineWeight="Normal"  userDefined="1"  percentX="0"  percentY="0" >
                   <gating:dimension gating:min="884.433962264151"  gating:max="2264.1509433962265" >
                     <data-type:fcs-dimension data-type:name="FSC-Width" />
                   </gating:dimension>
                   <gating:dimension gating:min="77589.23376119044"  gating:max="491898.99938717036" >
                     <data-type:fcs-dimension data-type:name="FSC-H" />
                   </gating:dimension>
                 </gating:RectangleGate>
               </Gate>
               <Subpopulations>
                 <Population name="PE-A, SSC-H subset"  annotation=""  owningGroup="All Samples"  expanded="1"  sortPriority="10"  count="9443" >
                   <Graph smoothing="13"  backColor="#ffffff"  foreColor="#000000"  heatMapStatParameter="FL1-H"  type="Pseudocolor"  fast="1" >
                     <Axis dimension="x"  name="FL2-A"  label=""  auto="auto" />
                     <Axis dimension="y"  name="SSC-H"  label=""  auto="auto" />
                     <GraphSettings level="5%"  smoothingHighResolution="1"  contourHighResolution="1"  histogramSmoothingCount="0"  graphResolution="256"  showOutliers="0"  drawLargeDots="0"  dotsToDraw="8000"  tint="le.chartfill.tinted.40"  lineWeight="le.lineweight.normal"  lineStyle="le.linestyle.solid" />
                     <GraphEnvironment showGrid="0"  showAxes="tnlTNL"  showGates="1"  showFreqOnPlots="1"  showGateNameOnPlots="1"  showMedians="0"  showUncomped="0"  addEventParam="0"  lastYAxisName="" >
                       <TextTraits font="SansSerif"  size="11"  name="Labels"  style="plain"  color="#000000"  background="#00ffffff"  just="left" />
                       <TextTraits font="SansSerif"  size="11"  name="LayoutGates"  style="plain"  color="#000000"  background="#00ffffff"  just="left" />
                       <TextTraits font="SansSerif"  size="9"  name="Numbers"  style="plain"  color="#000000"  background="#00ffffff"  just="left" />
                       <TextTraits font="SansSerif"  size="9"  name="Legend"  style="plain"  color="#000000"  background="#00ffffff"  just="left" />
                       <WindowPosition x="796"  y="288"  width="1000"  height="1000"  displayed="0"  panelState="---" />
                     </GraphEnvironment>
                   </Graph>
                   <Gate gating:id="ID501593680"  gating:parent_id="ID215357249" >
                     <gating:RectangleGate eventsInside="1"  annoOffsetX="0"  annoOffsetY="0"  tint="#000000"  isTinted="0"  lineWeight="Normal"  userDefined="1"  percentX="0"  percentY="0" >
                       <gating:dimension gating:min="239026.76589841754"  gating:max="952089.807023949" >
                         <data-type:fcs-dimension data-type:name="FL2-A" />
                       </gating:dimension>
                       <gating:dimension gating:min="8777.110643675414"  gating:max="2201297.7692828323" >
                         <data-type:fcs-dimension data-type:name="SSC-H" />
                       </gating:dimension>
                     </gating:RectangleGate>
                   </Gate>
                 </Population>
               </Subpopulations>
             </Population>
           </Subpopulations>
         </Population>
       </Subpopulations>
       <Group name="All Samples"  live="1"  role="ws.group.dlog.test"  key=""  synchronized="0"  foreground="#000000"  fontStyle="bold" >
         <Criteria/>
         <SampleRefs>
           <SampleRef sampleID="7" />
           <SampleRef sampleID="6" />
           <SampleRef sampleID="5" />
           <SampleRef sampleID="3" />
           <SampleRef sampleID="2" />
           <SampleRef sampleID="1" />
           <SampleRef sampleID="10" />
           <SampleRef sampleID="9" />
           <SampleRef sampleID="8" />
           <SampleRef sampleID="4" />
         </SampleRefs>
         <Keywords/>
       </Group>
     </GroupNode>
     <GroupNode name="Compensation"  annotation=""  owningGroup="Compensation"  expanded="1"  sortPriority="10"  count="-1" >
       <Graph smoothing="0"  backColor="#ffffff"  foreColor="#000000"  type="Pseudocolor"  fast="1" >
         <Axis dimension="x"  name=""  label=""  auto="auto" />
         <Axis dimension="y"  name=""  label=""  auto="auto" />
         <GraphSettings level="5%"  smoothingHighResolution="1"  contourHighResolution="1"  histogramSmoothingCount="0"  graphResolution="256"  showOutliers="0"  drawLargeDots="0"  dotsToDraw="8000"  tint="le.chartfill.tinted.40"  lineWeight="le.lineweight.normal"  lineStyle="le.linestyle.solid" />
         <GraphEnvironment showGrid="0"  showAxes="tnlTNL"  showGates="1"  showFreqOnPlots="1"  showGateNameOnPlots="1"  showMedians="0"  showUncomped="0"  addEventParam="0"  lastYAxisName="" >
           <TextTraits font="SansSerif"  size="11"  name="Labels"  style="plain"  color="#000000"  background="#00ffffff"  just="left" />
           <TextTraits font="SansSerif"  size="11"  name="LayoutGates"  style="plain"  color="#000000"  background="#00ffffff"  just="left" />
           <TextTraits font="SansSerif"  size="9"  name="Numbers"  style="plain"  color="#000000"  background="#00ffffff"  just="left" />
           <TextTraits font="SansSerif"  size="9"  name="Legend"  style="plain"  color="#000000"  background="#00ffffff"  just="left" />
         </GraphEnvironment>
       </Graph>
       <Group name="Compensation"  live="1"  role="ws.group.dlog.compensation"  key=""  synchronized="0"  foreground="#bc1900"  fontStyle="bold" >
         <Criteria>
           <Criterion connector="And"  keyword="$FIL"  function="Contains"  value="comp" />
           <Criterion connector="Or"  keyword="$FIL"  function="Contains"  value="unstained" />
         </Criteria>
         <Keywords/>
       </Group>
     </GroupNode>
   </Groups>
   <SampleList>
     <Sample>
       <DataSet uri="file:/C:/Users/64169/Downloads/Exp_20250120_1/Exp_20250120_1/1824-5HT-3.fcs"  sampleID="1" />
       <Transformations>
         <transforms:log transforms:offset="3162.2776601684"  transforms:decades="4.22471987" >
           <data-type:parameter data-type:name="FSC-H" />
         </transforms:log>
         <transforms:log transforms:offset="316.2277660168"  transforms:decades="4.72471987" >
           <data-type:parameter data-type:name="FSC-A" />
         </transforms:log>
         <transforms:log transforms:offset="31.6227766017"  transforms:decades="6.72471987" >
           <data-type:parameter data-type:name="SSC-H" />
         </transforms:log>
         <transforms:linear transforms:minRange="-428009.5859572608"  transforms:maxRange="1044569.7912217892"  gain="1" >
           <data-type:parameter data-type:name="SSC-A" />
         </transforms:linear>
         <transforms:log transforms:offset="1"  transforms:decades="7.22471987" >
           <data-type:parameter data-type:name="FL1-H" />
         </transforms:log>
         <transforms:linear transforms:minRange="0"  transforms:maxRange="16777215"  gain="1" >
           <data-type:parameter data-type:name="FL1-A" />
         </transforms:linear>
         <transforms:log transforms:offset="1"  transforms:decades="7.22471987" >
           <data-type:parameter data-type:name="FL2-H" />
         </transforms:log>
         <transforms:linear transforms:minRange="0"  transforms:maxRange="1703316.7855618326"  gain="1" >
           <data-type:parameter data-type:name="FL2-A" />
         </transforms:linear>
         <transforms:log transforms:offset="1"  transforms:decades="7.22471987" >
           <data-type:parameter data-type:name="FL3-H" />
         </transforms:log>
         <transforms:log transforms:offset="1"  transforms:decades="7.22471987" >
           <data-type:parameter data-type:name="FL3-A" />
         </transforms:log>
         <transforms:log transforms:offset="1"  transforms:decades="7.22471987" >
           <data-type:parameter data-type:name="FL4-H" />
         </transforms:log>
         <transforms:log transforms:offset="1"  transforms:decades="7.22471987" >
           <data-type:parameter data-type:name="FL4-A" />
         </transforms:log>
         <transforms:log transforms:offset="1"  transforms:decades="7.22471987" >
           <data-type:parameter data-type:name="FL5-H" />
         </transforms:log>
         <transforms:log transforms:offset="1"  transforms:decades="7.22471987" >
           <data-type:parameter data-type:name="FL5-A" />
         </transforms:log>
         <transforms:log transforms:offset="1"  transforms:decades="7.22471987" >
           <data-type:parameter data-type:name="FL6-H" />
         </transforms:log>
         <transforms:log transforms:offset="1"  transforms:decades="7.22471987" >
           <data-type:parameter data-type:name="FL6-A" />
         </transforms:log>
         <transforms:log transforms:offset="1"  transforms:decades="7.22471987" >
           <data-type:parameter data-type:name="FL7-H" />
         </transforms:log>
         <transforms:log transforms:offset="1"  transforms:decades="7.22471987" >
           <data-type:parameter data-type:name="FL7-A" />
         </transforms:log>
         <transforms:log transforms:offset="1"  transforms:decades="7.22471987" >
           <data-type:parameter data-type:name="FL8-H" />
         </transforms:log>
         <transforms:log transforms:offset="1"  transforms:decades="7.22471987" >
           <data-type:parameter data-type:name="FL8-A" />
         </transforms:log>
         <transforms:log transforms:offset="1"  transforms:decades="7.22471987" >
           <data-type:parameter data-type:name="FL9-H" />
         </transforms:log>
         <transforms:log transforms:offset="1"  transforms:decades="7.22471987" >
           <data-type:parameter data-type:name="FL9-A" />
         </transforms:log>
         <transforms:linear transforms:minRange="0"  transforms:maxRange="10000"  gain="1" >
           <data-type:parameter data-type:name="FSC-Width" />
         </transforms:linear>
         <transforms:linear transforms:minRange="0"  transforms:maxRange="81"  gain="0.0000198502" >
           <data-type:parameter data-type:name="Time" />
         </transforms:linear>
       </Transformations>
       <Keywords>
         <Keyword name="FJ_FCS_VERSION"  value="3" />
         <Keyword name="$BEGINSTEXT"  value="0" />
         <Keyword name="$ENDSTEXT"  value="0" />
         <Keyword name="$BEGINDATA"  value="0000000000007920" />
         <Keyword name="$ENDDATA"  value="0000000002138255" />
         <Keyword name="$BEGINANALYSIS"  value="0" />
         <Keyword name="$ENDANALYSIS"  value="0" />
         <Keyword name="$TOT"  value="0000000000022191" />
         <Keyword name="FILVER"  value="1" />
         <Keyword name="$FIL"  value="1824-5HT-3.fcs" />
         <Keyword name="$SYS"  value="Microsoft Windows NT 6.2.9200.0" />
         <Keyword name="$MODE"  value="L" />
         <Keyword name="$BYTEORD"  value="1,2,3,4" />
         <Keyword name="$DATATYPE"  value="F" />
         <Keyword name="$NEXTDATA"  value="0" />
         <Keyword name="CYTEXPERTFIL"  value="True" />
         <Keyword name="TBID"  value="962a3211-e3ee-42ea-85aa-3ade7992f3a2" />
         <Keyword name="TBNM"  value="1824-5HT-3" />
         <Keyword name="$PAR"  value="24" />
         <Keyword name="$BTIM"  value="20:33:42" />
         <Keyword name="$ETIM"  value="20:35:03" />
         <Keyword name="$DATE"  value="20-Jan-2025" />
         <Keyword name="$CYT"  value="DxFLEX" />
         <Keyword name="RCTOT"  value="10000" />
         <Keyword name="USRCTOT"  value="True" />
         <Keyword name="CGNM"  value="P3" />
         <Keyword name="CGID"  value="7b67e447-c630-419e-b43c-7075ef868943" />
         <Keyword name="RCTIM"  value="600" />
         <Keyword name="$SPILLOVER"  value="18,FL1-H,FL2-H,FL3-H,FL4-H,FL5-H,FL6-H,FL7-H,FL8-H,FL9-H,FL1-A,FL2-A,FL3-A,FL4-A,FL5-A,FL6-A,FL7-A,FL8-A,FL9-A,1,0,0,0,0,0,0,0,0,0,0,0,0,0,0,0,0,0,0,1,0,0,0,0,0,0,0,0,0,0,0,0,0,0,0,0,0,0,1,0,0,0,0,0,0,0,0,0,0,0,0,0,0,0,0,0,0,1,0,0,0,0,0,0,0,0,0,0,0,0,0,0,0,0,0,0,1,0,0,0,0,0,0,0,0,0,0,0,0,0,0,0,0,0,0,1,0,0,0,0,0,0,0,0,0,0,0,0,0,0,0,0,0,0,1,0,0,0,0,0,0,0,0,0,0,0,0,0,0,0,0,0,0,1,0,0,0,0,0,0,0,0,0,0,0,0,0,0,0,0,0,0,1,0,0,0,0,0,0,0,0,0,0,0,0,0,0,0,0,0,0,1,0,0,0,0,0,0,0,0,0,0,0,0,0,0,0,0,0,0,1,0,0,0,0,0,0,0,0,0,0,0,0,0,0,0,0,0,0,1,0,0,0,0,0,0,0,0,0,0,0,0,0,0,0,0,0,0,1,0,0,0,0,0,0,0,0,0,0,0,0,0,0,0,0,0,0,1,0,0,0,0,0,0,0,0,0,0,0,0,0,0,0,0,0,0,1,0,0,0,0,0,0,0,0,0,0,0,0,0,0,0,0,0,0,1,0,0,0,0,0,0,0,0,0,0,0,0,0,0,0,0,0,0,1,0,0,0,0,0,0,0,0,0,0,0,0,0,0,0,0,0,0,1" />
         <Keyword name="USRCTIM"  value="True" />
         <Keyword name="$TIMESTEP"  value="0.00002" />
         <Keyword name="$P1N"  value="FSC-H" />
         <Keyword name="$P1S"  value="FSC-H" />
         <Keyword name="$P1R"  value="16777215" />
         <Keyword name="$P1B"  value="32" />
         <Keyword name="$P1E"  value="0,0" />
         <Keyword name="$P1G"  value="1.0" />
         <Keyword name="P1DISPLAY"  value="LIN" />
         <Keyword name="$P2N"  value="FSC-A" />
         <Keyword name="$P2S"  value="FSC-A" />
         <Keyword name="$P2R"  value="16777215" />
         <Keyword name="$P2B"  value="32" />
         <Keyword name="$P2E"  value="0,0" />
         <Keyword name="$P2G"  value="1.0" />
         <Keyword name="P2DISPLAY"  value="LIN" />
         <Keyword name="$P3N"  value="SSC-H" />
         <Keyword name="$P3S"  value="SSC-H" />
         <Keyword name="$P3R"  value="16777215" />
         <Keyword name="$P3B"  value="32" />
         <Keyword name="$P3E"  value="0,0" />
         <Keyword name="$P3G"  value="1.0" />
         <Keyword name="P3DISPLAY"  value="LIN" />
         <Keyword name="$P4N"  value="SSC-A" />
         <Keyword name="$P4S"  value="SSC-A" />
         <Keyword name="$P4R"  value="16777215" />
         <Keyword name="$P4B"  value="32" />
         <Keyword name="$P4E"  value="0,0" />
         <Keyword name="$P4G"  value="1.0" />
         <Keyword name="P4DISPLAY"  value="LIN" />
         <Keyword name="$P5N"  value="FL1-H" />
         <Keyword name="$P5S"  value="FITC-H" />
         <Keyword name="$P5R"  value="16777215" />
         <Keyword name="$P5B"  value="32" />
         <Keyword name="$P5E"  value="0,0" />
         <Keyword name="$P5G"  value="1.0" />
         <Keyword name="P5DISPLAY"  value="LOG" />
         <Keyword name="$P6N"  value="FL1-A" />
         <Keyword name="$P6S"  value="FITC-A" />
         <Keyword name="$P6R"  value="16777215" />
         <Keyword name="$P6B"  value="32" />
         <Keyword name="$P6E"  value="0,0" />
         <Keyword name="$P6G"  value="1.0" />
         <Keyword name="P6DISPLAY"  value="LOG" />
         <Keyword name="$P7N"  value="FL2-H" />
         <Keyword name="$P7S"  value="PE-H" />
         <Keyword name="$P7R"  value="16777215" />
         <Keyword name="$P7B"  value="32" />
         <Keyword name="$P7E"  value="0,0" />
         <Keyword name="$P7G"  value="1.0" />
         <Keyword name="P7DISPLAY"  value="LOG" />
         <Keyword name="$P8N"  value="FL2-A" />
         <Keyword name="$P8S"  value="PE-A" />
         <Keyword name="$P8R"  value="16777215" />
         <Keyword name="$P8B"  value="32" />
         <Keyword name="$P8E"  value="0,0" />
         <Keyword name="$P8G"  value="1.0" />
         <Keyword name="P8DISPLAY"  value="LOG" />
         <Keyword name="$P9N"  value="FL3-H" />
         <Keyword name="$P9S"  value="PC5.5-H" />
         <Keyword name="$P9R"  value="16777215" />
         <Keyword name="$P9B"  value="32" />
         <Keyword name="$P9E"  value="0,0" />
         <Keyword name="$P9G"  value="1.0" />
         <Keyword name="P9DISPLAY"  value="LOG" />
         <Keyword name="$P10N"  value="FL3-A" />
         <Keyword name="$P10S"  value="PC5.5-A" />
         <Keyword name="$P10R"  value="16777215" />
         <Keyword name="$P10B"  value="32" />
         <Keyword name="$P10E"  value="0,0" />
         <Keyword name="$P10G"  value="1.0" />
         <Keyword name="P10DISPLAY"  value="LOG" />
         <Keyword name="$P11N"  value="FL4-H" />
         <Keyword name="$P11S"  value="PC7-H" />
         <Keyword name="$P11R"  value="16777215" />
         <Keyword name="$P11B"  value="32" />
         <Keyword name="$P11E"  value="0,0" />
         <Keyword name="$P11G"  value="1.0" />
         <Keyword name="P11DISPLAY"  value="LOG" />
         <Keyword name="$P12N"  value="FL4-A" />
         <Keyword name="$P12S"  value="PC7-A" />
         <Keyword name="$P12R"  value="16777215" />
         <Keyword name="$P12B"  value="32" />
         <Keyword name="$P12E"  value="0,0" />
         <Keyword name="$P12G"  value="1.0" />
         <Keyword name="P12DISPLAY"  value="LOG" />
         <Keyword name="$P13N"  value="FL5-H" />
         <Keyword name="$P13S"  value="APC-H" />
         <Keyword name="$P13R"  value="16777215" />
         <Keyword name="$P13B"  value="32" />
         <Keyword name="$P13E"  value="0,0" />
         <Keyword name="$P13G"  value="1.0" />
         <Keyword name="P13DISPLAY"  value="LOG" />
         <Keyword name="$P14N"  value="FL5-A" />
         <Keyword name="$P14S"  value="APC-A" />
         <Keyword name="$P14R"  value="16777215" />
         <Keyword name="$P14B"  value="32" />
         <Keyword name="$P14E"  value="0,0" />
         <Keyword name="$P14G"  value="1.0" />
         <Keyword name="P14DISPLAY"  value="LOG" />
         <Keyword name="$P15N"  value="FL6-H" />
         <Keyword name="$P15S"  value="APC-A750-H" />
         <Keyword name="$P15R"  value="16777215" />
         <Keyword name="$P15B"  value="32" />
         <Keyword name="$P15E"  value="0,0" />
         <Keyword name="$P15G"  value="1.0" />
         <Keyword name="P15DISPLAY"  value="LOG" />
         <Keyword name="$P16N"  value="FL6-A" />
         <Keyword name="$P16S"  value="APC-A750-A" />
         <Keyword name="$P16R"  value="16777215" />
         <Keyword name="$P16B"  value="32" />
         <Keyword name="$P16E"  value="0,0" />
         <Keyword name="$P16G"  value="1.0" />
         <Keyword name="P16DISPLAY"  value="LOG" />
         <Keyword name="$P17N"  value="FL7-H" />
         <Keyword name="$P17S"  value="PB450-H" />
         <Keyword name="$P17R"  value="16777215" />
         <Keyword name="$P17B"  value="32" />
         <Keyword name="$P17E"  value="0,0" />
         <Keyword name="$P17G"  value="1.0" />
         <Keyword name="P17DISPLAY"  value="LOG" />
         <Keyword name="$P18N"  value="FL7-A" />
         <Keyword name="$P18S"  value="PB450-A" />
         <Keyword name="$P18R"  value="16777215" />
         <Keyword name="$P18B"  value="32" />
         <Keyword name="$P18E"  value="0,0" />
         <Keyword name="$P18G"  value="1.0" />
         <Keyword name="P18DISPLAY"  value="LOG" />
         <Keyword name="$P19N"  value="FL8-H" />
         <Keyword name="$P19S"  value="KO525-H" />
         <Keyword name="$P19R"  value="16777215" />
         <Keyword name="$P19B"  value="32" />
         <Keyword name="$P19E"  value="0,0" />
         <Keyword name="$P19G"  value="1.0" />
         <Keyword name="P19DISPLAY"  value="LOG" />
         <Keyword name="$P20N"  value="FL8-A" />
         <Keyword name="$P20S"  value="KO525-A" />
         <Keyword name="$P20R"  value="16777215" />
         <Keyword name="$P20B"  value="32" />
         <Keyword name="$P20E"  value="0,0" />
         <Keyword name="$P20G"  value="1.0" />
         <Keyword name="P20DISPLAY"  value="LOG" />
         <Keyword name="$P21N"  value="FL9-H" />
         <Keyword name="$P21S"  value="Violet610-H" />
         <Keyword name="$P21R"  value="16777215" />
         <Keyword name="$P21B"  value="32" />
         <Keyword name="$P21E"  value="0,0" />
         <Keyword name="$P21G"  value="1.0" />
         <Keyword name="P21DISPLAY"  value="LOG" />
         <Keyword name="$P22N"  value="FL9-A" />
         <Keyword name="$P22S"  value="Violet610-A" />
         <Keyword name="$P22R"  value="16777215" />
         <Keyword name="$P22B"  value="32" />
         <Keyword name="$P22E"  value="0,0" />
         <Keyword name="$P22G"  value="1.0" />
         <Keyword name="P22DISPLAY"  value="LOG" />
         <Keyword name="$P23N"  value="FSC-Width" />
         <Keyword name="$P23S"  value="FSC-Width" />
         <Keyword name="$P23R"  value="10000" />
         <Keyword name="$P23B"  value="32" />
         <Keyword name="$P23E"  value="0,0" />
         <Keyword name="$P23G"  value="1.0" />
         <Keyword name="P23DISPLAY"  value="LIN" />
         <Keyword name="$P24N"  value="Time" />
         <Keyword name="$P24S"  value="Time" />
         <Keyword name="$P24R"  value="900000000" />
         <Keyword name="$P24B"  value="32" />
         <Keyword name="$P24E"  value="0,0" />
         <Keyword name="$P24G"  value="1.0" />
         <Keyword name="P24DISPLAY"  value="LIN" />
         <Keyword name="PLTNO"  value="02" />
         <Keyword name="$SMNO"  value="4" />
         <Keyword name="$LOST"  value="0" />
         <Keyword name="$ABRT"  value="520" />
         <Keyword name="IMPTTB"  value="False" />
         <Keyword name="FLLW"  value="True" />
         <Keyword name="RCD"  value="True" />
         <Keyword name="$VOL"  value="40805.57" />
         <Keyword name="$OP"  value="Administrator" />
         <Keyword name="DURTIM"  value="81.611160" />
         <Keyword name="USCOMP"  value="False" />
         <Keyword name="AHCOMPSYNC"  value="False" />
         <Keyword name="COMPCHH"  value="FITCPEPC5.5PC7APCAPC-A750PB450KO525Violet610" />
         <Keyword name="COMPBGH"  value="553.75544.375395.75396.625420.375391.375396.625567576.875" />
         <Keyword name="COMPAFH"  value="000000000" />
         <Keyword name="COMPH"  value="100000000010000000001000000000100000000010000000001000000000100000000010000000001" />
         <Keyword name="COMPGAINH"  value="2040527580254133722171" />
         <Keyword name="COMPCHA"  value="FITCPEPC5.5PC7APCAPC-A750PB450KO525Violet610" />
         <Keyword name="COMPBGA"  value="5514.55017.54247409249274616521052015265" />
         <Keyword name="COMPAFA"  value="000000000" />
         <Keyword name="COMPA"  value="100000000010000000001000000000100000000010000000001000000000100000000010000000001" />
         <Keyword name="COMPGAINA"  value="2040527580254133722171" />
         <Keyword name="SN"  value="BC36122" />
         <Keyword name="$CYTSN"  value="BC36122" />
         <Keyword name="FLDSM"  value="30" />
         <Keyword name="CHAR"  value="11" />
         <Keyword name="CH1ID"  value="FSC" />
         <Keyword name="CH1NM"  value="FSC" />
         <Keyword name="CH1AD"  value="14" />
         <Keyword name="CH1DA"  value="22" />
         <Keyword name="CH1TH"  value="10000" />
         <Keyword name="CH1TR"  value="64" />
         <Keyword name="CH1GAIN"  value="30" />
         <Keyword name="CH1USH"  value="True" />
         <Keyword name="CH1DELAY"  value="0" />
         <Keyword name="CH1DELTA"  value="24" />
         <Keyword name="CH1THUS"  value="False" />
         <Keyword name="CH1FL"  value="False" />
         <Keyword name="CH1HS"  value="8" />
         <Keyword name="CH1AS"  value="2" />
         <Keyword name="CH1HATFL"  value="294.875" />
         <Keyword name="CH1AATFL"  value="3815.5" />
         <Keyword name="CH1HAVAL"  value="1250000" />
         <Keyword name="CH2ID"  value="SSC" />
         <Keyword name="CH2NM"  value="SSC" />
         <Keyword name="CH2AD"  value="8" />
         <Keyword name="CH2DA"  value="16" />
         <Keyword name="CH2TH"  value="10000" />
         <Keyword name="CH2TR"  value="64" />
         <Keyword name="CH2GAIN"  value="10" />
         <Keyword name="CH2USH"  value="True" />
         <Keyword name="CH2DELAY"  value="0" />
         <Keyword name="CH2DELTA"  value="24" />
         <Keyword name="CH2THUS"  value="False" />
         <Keyword name="CH2FL"  value="False" />
         <Keyword name="CH2HS"  value="8" />
         <Keyword name="CH2AS"  value="2" />
         <Keyword name="CH2FLNMS"  value="SSC" />
         <Keyword name="CH2HATFL"  value="431.125" />
         <Keyword name="CH2AATFL"  value="4736.5" />
         <Keyword name="CH2HAVAL"  value="1250000" />
         <Keyword name="CH3ID"  value="FL1" />
         <Keyword name="CH3NM"  value="FITC" />
         <Keyword name="CH3AD"  value="11" />
         <Keyword name="CH3DA"  value="19" />
         <Keyword name="CH3TH"  value="10000" />
         <Keyword name="CH3TR"  value="64" />
         <Keyword name="CH3GAIN"  value="20" />
         <Keyword name="CH3USH"  value="True" />
         <Keyword name="CH3DELAY"  value="0" />
         <Keyword name="CH3DELTA"  value="24" />
         <Keyword name="CH3THUS"  value="False" />
         <Keyword name="CH3FL"  value="True" />
         <Keyword name="CH3HS"  value="8" />
         <Keyword name="CH3AS"  value="2" />
         <Keyword name="CH3FLNMS"  value="FITC" />
         <Keyword name="CH3HATFL"  value="553.75" />
         <Keyword name="CH3AATFL"  value="5514.5" />
         <Keyword name="CH3HAVAL"  value="6875000" />
         <Keyword name="CH4ID"  value="FL2" />
         <Keyword name="CH4NM"  value="PE" />
         <Keyword name="CH4AD"  value="10" />
         <Keyword name="CH4DA"  value="18" />
         <Keyword name="CH4TH"  value="10000" />
         <Keyword name="CH4TR"  value="64" />
         <Keyword name="CH4GAIN"  value="40" />
         <Keyword name="CH4USH"  value="True" />
         <Keyword name="CH4DELAY"  value="0" />
         <Keyword name="CH4DELTA"  value="24" />
         <Keyword name="CH4THUS"  value="False" />
         <Keyword name="CH4FL"  value="True" />
         <Keyword name="CH4HS"  value="8" />
         <Keyword name="CH4AS"  value="2" />
         <Keyword name="CH4FLNMS"  value="PE" />
         <Keyword name="CH4HATFL"  value="544.375" />
         <Keyword name="CH4AATFL"  value="5017.5" />
         <Keyword name="CH4HAVAL"  value="6875000" />
         <Keyword name="CH5ID"  value="FL3" />
         <Keyword name="CH5NM"  value="PC5.5" />
         <Keyword name="CH5AD"  value="12" />
         <Keyword name="CH5DA"  value="20" />
         <Keyword name="CH5TH"  value="10000" />
         <Keyword name="CH5TR"  value="64" />
         <Keyword name="CH5GAIN"  value="527" />
         <Keyword name="CH5USH"  value="True" />
         <Keyword name="CH5DELAY"  value="0" />
         <Keyword name="CH5DELTA"  value="24" />
         <Keyword name="CH5THUS"  value="False" />
         <Keyword name="CH5FL"  value="True" />
         <Keyword name="CH5HS"  value="8" />
         <Keyword name="CH5AS"  value="2" />
         <Keyword name="CH5FLNMS"  value="PC5.5" />
         <Keyword name="CH5HATFL"  value="395.75" />
         <Keyword name="CH5AATFL"  value="4247" />
         <Keyword name="CH5HAVAL"  value="6875000" />
         <Keyword name="CH6ID"  value="FL4" />
         <Keyword name="CH6NM"  value="PC7" />
         <Keyword name="CH6AD"  value="13" />
         <Keyword name="CH6DA"  value="21" />
         <Keyword name="CH6TH"  value="10000" />
         <Keyword name="CH6TR"  value="64" />
         <Keyword name="CH6GAIN"  value="580" />
         <Keyword name="CH6USH"  value="True" />
         <Keyword name="CH6DELAY"  value="0" />
         <Keyword name="CH6DELTA"  value="24" />
         <Keyword name="CH6THUS"  value="False" />
         <Keyword name="CH6FL"  value="True" />
         <Keyword name="CH6HS"  value="8" />
         <Keyword name="CH6AS"  value="2" />
         <Keyword name="CH6FLNMS"  value="PC7" />
         <Keyword name="CH6HATFL"  value="396.625" />
         <Keyword name="CH6AATFL"  value="4092" />
         <Keyword name="CH6HAVAL"  value="6875000" />
         <Keyword name="CH7ID"  value="FL5" />
         <Keyword name="CH7NM"  value="APC" />
         <Keyword name="CH7AD"  value="1" />
         <Keyword name="CH7DA"  value="1" />
         <Keyword name="CH7TH"  value="10000" />
         <Keyword name="CH7TR"  value="64" />
         <Keyword name="CH7GAIN"  value="25" />
         <Keyword name="CH7USH"  value="True" />
         <Keyword name="CH7DELAY"  value="-43.36" />
         <Keyword name="CH7DELTA"  value="24" />
         <Keyword name="CH7THUS"  value="False" />
         <Keyword name="CH7FL"  value="True" />
         <Keyword name="CH7HS"  value="8" />
         <Keyword name="CH7AS"  value="2" />
         <Keyword name="CH7FLNMS"  value="APC" />
         <Keyword name="CH7HATFL"  value="420.375" />
         <Keyword name="CH7AATFL"  value="4927" />
         <Keyword name="CH7HAVAL"  value="6875000" />
         <Keyword name="CH8ID"  value="FL6" />
         <Keyword name="CH8NM"  value="APC-A750" />
         <Keyword name="CH8AD"  value="0" />
         <Keyword name="CH8DA"  value="0" />
         <Keyword name="CH8TH"  value="10000" />
         <Keyword name="CH8TR"  value="64" />
         <Keyword name="CH8GAIN"  value="413" />
         <Keyword name="CH8USH"  value="True" />
         <Keyword name="CH8DELAY"  value="-43.36" />
         <Keyword name="CH8DELTA"  value="24" />
         <Keyword name="CH8THUS"  value="False" />
         <Keyword name="CH8FL"  value="True" />
         <Keyword name="CH8HS"  value="8" />
         <Keyword name="CH8AS"  value="2" />
         <Keyword name="CH8FLNMS"  value="APC-A750" />
         <Keyword name="CH8HATFL"  value="391.375" />
         <Keyword name="CH8AATFL"  value="4616" />
         <Keyword name="CH8HAVAL"  value="6875000" />
         <Keyword name="CH9ID"  value="FL7" />
         <Keyword name="CH9NM"  value="PB450" />
         <Keyword name="CH9AD"  value="4" />
         <Keyword name="CH9DA"  value="4" />
         <Keyword name="CH9TH"  value="10000" />
         <Keyword name="CH9TR"  value="64" />
         <Keyword name="CH9GAIN"  value="37" />
         <Keyword name="CH9USH"  value="True" />
         <Keyword name="CH9DELAY"  value="42.56" />
         <Keyword name="CH9DELTA"  value="24" />
         <Keyword name="CH9THUS"  value="False" />
         <Keyword name="CH9FL"  value="True" />
         <Keyword name="CH9HS"  value="8" />
         <Keyword name="CH9AS"  value="2" />
         <Keyword name="CH9FLNMS"  value="PB450" />
         <Keyword name="CH9HATFL"  value="396.625" />
         <Keyword name="CH9AATFL"  value="5210" />
         <Keyword name="CH9HAVAL"  value="6875000" />
         <Keyword name="CH10ID"  value="FL8" />
         <Keyword name="CH10NM"  value="KO525" />
         <Keyword name="CH10AD"  value="5" />
         <Keyword name="CH10DA"  value="5" />
         <Keyword name="CH10TH"  value="10000" />
         <Keyword name="CH10TR"  value="64" />
         <Keyword name="CH10GAIN"  value="22" />
         <Keyword name="CH10USH"  value="True" />
         <Keyword name="CH10DELAY"  value="42.56" />
         <Keyword name="CH10DELTA"  value="24" />
         <Keyword name="CH10THUS"  value="False" />
         <Keyword name="CH10FL"  value="True" />
         <Keyword name="CH10HS"  value="8" />
         <Keyword name="CH10AS"  value="2" />
         <Keyword name="CH10FLNMS"  value="KO525" />
         <Keyword name="CH10HATFL"  value="567" />
         <Keyword name="CH10AATFL"  value="5201" />
         <Keyword name="CH10HAVAL"  value="6875000" />
         <Keyword name="CH11ID"  value="FL9" />
         <Keyword name="CH11NM"  value="Violet610" />
         <Keyword name="CH11AD"  value="6" />
         <Keyword name="CH11DA"  value="6" />
         <Keyword name="CH11TH"  value="10000" />
         <Keyword name="CH11TR"  value="64" />
         <Keyword name="CH11GAIN"  value="171" />
         <Keyword name="CH11USH"  value="True" />
         <Keyword name="CH11DELAY"  value="42.56" />
         <Keyword name="CH11DELTA"  value="24" />
         <Keyword name="CH11THUS"  value="False" />
         <Keyword name="CH11FL"  value="True" />
         <Keyword name="CH11HS"  value="8" />
         <Keyword name="CH11AS"  value="2" />
         <Keyword name="CH11FLNMS"  value="Violet610" />
         <Keyword name="CH11HATFL"  value="576.875" />
         <Keyword name="CH11AATFL"  value="5265" />
         <Keyword name="CH11HAVAL"  value="6875000" />
         <Keyword name="PCHID"  value="FSC" />
         <Keyword name="PCHTP"  value="AutoThreshold" />
         <Keyword name="TRLGC"  value="None" />
         <Keyword name="WCH"  value="FSC" />
         <Keyword name="DGAIN"  value="10" />
         <Keyword name="SWVER"  value="CytExpert for DxFLEX 2.0.0.283" />
       </Keywords>
       <SampleNode name="1824-5HT-3.fcs"  annotation=""  owningGroup=""  expanded="1"  sortPriority="10"  count="22191"  sampleID="1" >
         <Graph smoothing="0"  backColor="#ffffff"  foreColor="#000000"  type="Pseudocolor"  fast="1" >
           <Axis dimension="x"  name="FSC-H"  label=""  auto="auto" />
           <Axis dimension="y"  name="SSC-H"  label=""  auto="auto" />
           <GraphSettings level="5%"  smoothingHighResolution="1"  contourHighResolution="1"  histogramSmoothingCount="0"  graphResolution="256"  showOutliers="0"  drawLargeDots="0"  dotsToDraw="8000"  tint="le.chartfill.tinted.40"  lineWeight="le.lineweight.normal"  lineStyle="le.linestyle.solid" />
           <GraphEnvironment showGrid="0"  showAxes="tnlTNL"  showGates="1"  showFreqOnPlots="1"  showGateNameOnPlots="1"  showMedians="0"  showUncomped="0"  addEventParam="0"  lastYAxisName="" >
             <TextTraits font="SansSerif"  size="11"  name="Labels"  style="plain"  color="#000000"  background="#00ffffff"  just="left" />
             <TextTraits font="SansSerif"  size="11"  name="LayoutGates"  style="plain"  color="#000000"  background="#00ffffff"  just="left" />
             <TextTraits font="SansSerif"  size="9"  name="Numbers"  style="plain"  color="#000000"  background="#00ffffff"  just="left" />
             <TextTraits font="SansSerif"  size="9"  name="Legend"  style="plain"  color="#000000"  background="#00ffffff"  just="left" />
             <WindowPosition x="0"  y="0"  width="0"  height="0"  displayed="0"  panelState="" />
           </GraphEnvironment>
         </Graph>
         <Subpopulations>
           <Population name="Lymphocytes"  annotation=""  owningGroup="All Samples"  expanded="1"  sortPriority="10"  count="15412" >
             <Graph smoothing="0"  backColor="#ffffff"  foreColor="#000000"  heatMapStatParameter="FL1-H"  type="Pseudocolor"  fast="1" >
               <Axis dimension="x"  name="FSC-Width"  label=""  auto="auto" />
               <Axis dimension="y"  name="FSC-H"  label=""  auto="auto" />
               <GraphSettings level="5%"  smoothingHighResolution="1"  contourHighResolution="1"  histogramSmoothingCount="0"  graphResolution="256"  showOutliers="0"  drawLargeDots="0"  dotsToDraw="8000"  tint="le.chartfill.tinted.40"  lineWeight="le.lineweight.normal"  lineStyle="le.linestyle.solid" />
               <GraphEnvironment showGrid="0"  showAxes="tnlTNL"  showGates="1"  showFreqOnPlots="1"  showGateNameOnPlots="1"  showMedians="0"  showUncomped="0"  addEventParam="0"  lastYAxisName="" >
                 <TextTraits font="SansSerif"  size="11"  name="Labels"  style="plain"  color="#000000"  background="#00ffffff"  just="left" />
                 <TextTraits font="SansSerif"  size="11"  name="LayoutGates"  style="plain"  color="#000000"  background="#00ffffff"  just="left" />
                 <TextTraits font="SansSerif"  size="9"  name="Numbers"  style="plain"  color="#000000"  background="#00ffffff"  just="left" />
                 <TextTraits font="SansSerif"  size="9"  name="Legend"  style="plain"  color="#000000"  background="#00ffffff"  just="left" />
                 <WindowPosition x="796"  y="285"  width="1000"  height="1000"  displayed="0"  panelState="---" />
               </GraphEnvironment>
             </Graph>
             <Gate gating:id="ID1123115256" >
               <gating:PolygonGate eventsInside="1"  annoOffsetX="0"  annoOffsetY="0"  tint="#000000"  isTinted="0"  lineWeight="Normal"  userDefined="1"  quadId="-1"  gateResolution="256" >
                 <gating:dimension>
                   <data-type:fcs-dimension data-type:name="FSC-H" />
                 </gating:dimension>
                 <gating:dimension>
                   <data-type:fcs-dimension data-type:name="SSC-H" />
                 </gating:dimension>
                 <gating:vertex>
                   <gating:coordinate data-type:value="106615.1575453052" />
                   <gating:coordinate data-type:value="16233.5023304831" />
                 </gating:vertex>
                 <gating:vertex>
                   <gating:coordinate data-type:value="67787.7094076563" />
                   <gating:coordinate data-type:value="55932.6545024854" />
                 </gating:vertex>
                 <gating:vertex>
                   <gating:coordinate data-type:value="67787.7094076563" />
                   <gating:coordinate data-type:value="55932.6545024854" />
                 </gating:vertex>
                 <gating:vertex>
                   <gating:coordinate data-type:value="80502.979944261" />
                   <gating:coordinate data-type:value="300668.7730001959" />
                 </gating:vertex>
                 <gating:vertex>
                   <gating:coordinate data-type:value="129839.2357076623" />
                   <gating:coordinate data-type:value="721757.2492100383" />
                 </gating:vertex>
                 <gating:vertex>
                   <gating:coordinate data-type:value="258255.7151700432" />
                   <gating:coordinate data-type:value="1080068.218818119" />
                 </gating:vertex>
                 <gating:vertex>
                   <gating:coordinate data-type:value="597378.9703512569" />
                   <gating:coordinate data-type:value="1241128.4060197035" />
                 </gating:vertex>
                 <gating:vertex>
                   <gating:coordinate data-type:value="718412.5782410752" />
                   <gating:coordinate data-type:value="198148.9338397059" />
                 </gating:vertex>
                 <gating:vertex>
                   <gating:coordinate data-type:value="718412.5782410752" />
                   <gating:coordinate data-type:value="198148.9338397059" />
                 </gating:vertex>
                 <gating:vertex>
                   <gating:coordinate data-type:value="309280.7848495173" />
                   <gating:coordinate data-type:value="57509.3602812412" />
                 </gating:vertex>
               </gating:PolygonGate>
             </Gate>
             <Subpopulations>
               <Population name="FSC-Width, FSC-H subset"  annotation=""  owningGroup="All Samples"  expanded="1"  sortPriority="10"  count="12214" >
                 <Graph smoothing="13"  backColor="#ffffff"  foreColor="#000000"  heatMapStatParameter="FL1-H"  type="Pseudocolor"  fast="1" >
                   <Axis dimension="x"  name="FL2-A"  label=""  auto="auto" />
                   <Axis dimension="y"  name="SSC-H"  label=""  auto="auto" />
                   <GraphSettings level="5%"  smoothingHighResolution="1"  contourHighResolution="1"  histogramSmoothingCount="0"  graphResolution="256"  showOutliers="0"  drawLargeDots="0"  dotsToDraw="8000"  tint="le.chartfill.tinted.40"  lineWeight="le.lineweight.normal"  lineStyle="le.linestyle.solid" />
                   <GraphEnvironment showGrid="0"  showAxes="tnlTNL"  showGates="1"  showFreqOnPlots="1"  showGateNameOnPlots="1"  showMedians="0"  showUncomped="0"  addEventParam="0"  lastYAxisName="" >
                     <TextTraits font="SansSerif"  size="11"  name="Labels"  style="plain"  color="#000000"  background="#00ffffff"  just="left" />
                     <TextTraits font="SansSerif"  size="11"  name="LayoutGates"  style="plain"  color="#000000"  background="#00ffffff"  just="left" />
                     <TextTraits font="SansSerif"  size="9"  name="Numbers"  style="plain"  color="#000000"  background="#00ffffff"  just="left" />
                     <TextTraits font="SansSerif"  size="9"  name="Legend"  style="plain"  color="#000000"  background="#00ffffff"  just="left" />
                     <WindowPosition x="796"  y="288"  width="1000"  height="1000"  displayed="0"  panelState="---" />
                   </GraphEnvironment>
                 </Graph>
                 <Gate gating:id="ID1861039644"  gating:parent_id="ID1123115256" >
                   <gating:RectangleGate eventsInside="1"  annoOffsetX="0"  annoOffsetY="0"  tint="#000000"  isTinted="0"  lineWeight="Normal"  userDefined="1"  percentX="0"  percentY="0" >
                     <gating:dimension gating:min="884.433962264151"  gating:max="2264.1509433962265" >
                       <data-type:fcs-dimension data-type:name="FSC-Width" />
                     </gating:dimension>
                     <gating:dimension gating:min="77589.23376119044"  gating:max="491898.99938717036" >
                       <data-type:fcs-dimension data-type:name="FSC-H" />
                     </gating:dimension>
                   </gating:RectangleGate>
                 </Gate>
                 <Subpopulations>
                   <Population name="PE-A, SSC-H subset"  annotation=""  owningGroup=""  expanded="1"  sortPriority="10"  count="10620" >
                     <Graph smoothing="13"  backColor="#ffffff"  foreColor="#000000"  heatMapStatParameter="FL1-H"  type="Pseudocolor"  fast="1" >
                       <Axis dimension="x"  name="FL2-A"  label=""  auto="auto" />
                       <Axis dimension="y"  name="SSC-H"  label=""  auto="auto" />
                       <GraphSettings level="5%"  smoothingHighResolution="1"  contourHighResolution="1"  histogramSmoothingCount="0"  graphResolution="256"  showOutliers="0"  drawLargeDots="0"  dotsToDraw="8000"  tint="le.chartfill.tinted.40"  lineWeight="le.lineweight.normal"  lineStyle="le.linestyle.solid" />
                       <GraphEnvironment showGrid="0"  showAxes="tnlTNL"  showGates="1"  showFreqOnPlots="1"  showGateNameOnPlots="1"  showMedians="0"  showUncomped="0"  addEventParam="0"  lastYAxisName="" >
                         <TextTraits font="SansSerif"  size="11"  name="Labels"  style="plain"  color="#000000"  background="#00ffffff"  just="left" />
                         <TextTraits font="SansSerif"  size="11"  name="LayoutGates"  style="plain"  color="#000000"  background="#00ffffff"  just="left" />
                         <TextTraits font="SansSerif"  size="9"  name="Numbers"  style="plain"  color="#000000"  background="#00ffffff"  just="left" />
                         <TextTraits font="SansSerif"  size="9"  name="Legend"  style="plain"  color="#000000"  background="#00ffffff"  just="left" />
                         <WindowPosition x="796"  y="288"  width="1000"  height="1000"  displayed="0"  panelState="---" />
                       </GraphEnvironment>
                     </Graph>
                     <Gate gating:id="ID2028987121"  gating:parent_id="ID1861039644" >
                       <gating:RectangleGate eventsInside="1"  annoOffsetX="0"  annoOffsetY="0"  tint="#000000"  isTinted="0"  lineWeight="Normal"  userDefined="1"  percentX="0"  percentY="0" >
                         <gating:dimension gating:min="220949.11133467167"  gating:max="1000296.8858606045" >
                           <data-type:fcs-dimension data-type:name="FL2-A" />
                         </gating:dimension>
                         <gating:dimension gating:min="8557.471962378366"  gating:max="2201297.769102993" >
                           <data-type:fcs-dimension data-type:name="SSC-H" />
                         </gating:dimension>
                       </gating:RectangleGate>
                     </Gate>
                     <Subpopulations>
                       <CellCycle name="Cell Cycle"  annotation=""  owningGroup=""  expanded="1"  sortPriority="10" >
                         <Graph smoothing="13"  backColor="#ffffff"  foreColor="#000000"  type="Histogram"  fast="1" >
                           <Axis dimension="x"  name="FL2-A"  label=""  auto="auto" />
                           <Axis dimension="y"  name=""  label=""  auto="auto" />
                           <GraphSettings level="5%"  smoothingHighResolution="1"  contourHighResolution="1"  histogramSmoothingCount="0"  graphResolution="256"  showOutliers="0"  drawLargeDots="0"  dotsToDraw="8000"  tint="le.chartfill.tinted.40"  lineWeight="le.lineweight.normal"  lineStyle="le.linestyle.solid" />
                           <GraphEnvironment showGrid="0"  showAxes="tnlTNL"  showGates="1"  showFreqOnPlots="1"  showGateNameOnPlots="1"  showMedians="0"  showUncomped="0"  addEventParam="0"  lastYAxisName="" >
                             <TextTraits font="SansSerif"  size="11"  name="Labels"  style="plain"  color="#000000"  background="#00ffffff"  just="left" />
                             <TextTraits font="SansSerif"  size="11"  name="LayoutGates"  style="plain"  color="#000000"  background="#00ffffff"  just="left" />
                             <TextTraits font="SansSerif"  size="9"  name="Numbers"  style="plain"  color="#000000"  background="#00ffffff"  just="left" />
                             <TextTraits font="SansSerif"  size="9"  name="Legend"  style="plain"  color="#000000"  background="#00ffffff"  just="left" />
                           </GraphEnvironment>
                         </Graph>
                         <profile model="Watson"  parameter="FL2-A"  autoGate="0"  gateG1="1"  gateG2="1"  gateS="1" >
                           <Constraints>
                             <Peak id="1" >
                               <Mean/>
                               <Cv/>
                             </Peak>
                             <Peak id="2" >
                               <Mean/>
                               <Cv/>
                             </Peak>
                           </Constraints>
                           <display>
                             <sum enabled="1" />
                             <components enabled="1"  fill="1" />
                           </display>
                         </profile>
                         <CellCycleResult model="Watson" >
                           <Phases>
                             <Gaussian id="1"  mean="414819"  amplitude="250.943"  stddev="29644.9"  channelMean="249.381"  channelStddev="17.8219" />
                             <Gaussian id="2"  mean="819734"  amplitude="13.6034"  stddev="68515.4"  channelMean="492.808"  channelStddev="41.1901" />
                             <SPhase id="Watson"  kg1="-1.7"  kg2="-1.5" />
                           </Phases>
                           <Statistics>
                             <Statistic name="RMSD"  value="  2.4960" />
                             <Statistic name="PercentG1"  value=" 74.8035" />
                             <Statistic name="PercentS"  value=" 11.3760" />
                             <Statistic name="PercentG2"  value="  9.3720" />
                             <Statistic name="G1Mean"  value="414818.5670" />
                             <Statistic name="G2Mean"  value="819733.7492" />
                             <Statistic name="G1CV"  value="  7.1465" />
                             <Statistic name="G2CV"  value="  8.3582" />
                             <Statistic name="percentSubG1"  value="  2.4431" />
                             <Statistic name="percentSuperG2"  value="  0.2046" />
                           </Statistics>
                         </CellCycleResult>
                       </CellCycle>
                     </Subpopulations>
                   </Population>
                 </Subpopulations>
               </Population>
             </Subpopulations>
           </Population>
         </Subpopulations>
       </SampleNode>
     </Sample>
     <Sample>
       <DataSet uri="file:/C:/Users/64169/Downloads/Exp_20250120_1/Exp_20250120_1/1824-5HT-2.fcs"  sampleID="2" />
       <Transformations>
         <transforms:log transforms:offset="3162.2776601684"  transforms:decades="4.22471987" >
           <data-type:parameter data-type:name="FSC-H" />
         </transforms:log>
         <transforms:log transforms:offset="316.2277660168"  transforms:decades="4.72471987" >
           <data-type:parameter data-type:name="FSC-A" />
         </transforms:log>
         <transforms:log transforms:offset="31.6227766017"  transforms:decades="6.72471987" >
           <data-type:parameter data-type:name="SSC-H" />
         </transforms:log>
         <transforms:linear transforms:minRange="-428009.5859572608"  transforms:maxRange="1044569.7912217892"  gain="1" >
           <data-type:parameter data-type:name="SSC-A" />
         </transforms:linear>
         <transforms:log transforms:offset="1"  transforms:decades="7.22471987" >
           <data-type:parameter data-type:name="FL1-H" />
         </transforms:log>
         <transforms:linear transforms:minRange="0"  transforms:maxRange="16777215"  gain="1" >
           <data-type:parameter data-type:name="FL1-A" />
         </transforms:linear>
         <transforms:log transforms:offset="1"  transforms:decades="7.22471987" >
           <data-type:parameter data-type:name="FL2-H" />
         </transforms:log>
         <transforms:linear transforms:minRange="0"  transforms:maxRange="1703316.7855618326"  gain="1" >
           <data-type:parameter data-type:name="FL2-A" />
         </transforms:linear>
         <transforms:log transforms:offset="1"  transforms:decades="7.22471987" >
           <data-type:parameter data-type:name="FL3-H" />
         </transforms:log>
         <transforms:log transforms:offset="1"  transforms:decades="7.22471987" >
           <data-type:parameter data-type:name="FL3-A" />
         </transforms:log>
         <transforms:log transforms:offset="1"  transforms:decades="7.22471987" >
           <data-type:parameter data-type:name="FL4-H" />
         </transforms:log>
         <transforms:log transforms:offset="1"  transforms:decades="7.22471987" >
           <data-type:parameter data-type:name="FL4-A" />
         </transforms:log>
         <transforms:log transforms:offset="1"  transforms:decades="7.22471987" >
           <data-type:parameter data-type:name="FL5-H" />
         </transforms:log>
         <transforms:log transforms:offset="1"  transforms:decades="7.22471987" >
           <data-type:parameter data-type:name="FL5-A" />
         </transforms:log>
         <transforms:log transforms:offset="1"  transforms:decades="7.22471987" >
           <data-type:parameter data-type:name="FL6-H" />
         </transforms:log>
         <transforms:log transforms:offset="1"  transforms:decades="7.22471987" >
           <data-type:parameter data-type:name="FL6-A" />
         </transforms:log>
         <transforms:log transforms:offset="1"  transforms:decades="7.22471987" >
           <data-type:parameter data-type:name="FL7-H" />
         </transforms:log>
         <transforms:log transforms:offset="1"  transforms:decades="7.22471987" >
           <data-type:parameter data-type:name="FL7-A" />
         </transforms:log>
         <transforms:log transforms:offset="1"  transforms:decades="7.22471987" >
           <data-type:parameter data-type:name="FL8-H" />
         </transforms:log>
         <transforms:log transforms:offset="1"  transforms:decades="7.22471987" >
           <data-type:parameter data-type:name="FL8-A" />
         </transforms:log>
         <transforms:log transforms:offset="1"  transforms:decades="7.22471987" >
           <data-type:parameter data-type:name="FL9-H" />
         </transforms:log>
         <transforms:log transforms:offset="1"  transforms:decades="7.22471987" >
           <data-type:parameter data-type:name="FL9-A" />
         </transforms:log>
         <transforms:linear transforms:minRange="0"  transforms:maxRange="10000"  gain="1" >
           <data-type:parameter data-type:name="FSC-Width" />
         </transforms:linear>
         <transforms:linear transforms:minRange="0"  transforms:maxRange="55"  gain="0.0000199115" >
           <data-type:parameter data-type:name="Time" />
         </transforms:linear>
       </Transformations>
       <Keywords>
         <Keyword name="FJ_FCS_VERSION"  value="3" />
         <Keyword name="$BEGINSTEXT"  value="0" />
         <Keyword name="$ENDSTEXT"  value="0" />
         <Keyword name="$BEGINDATA"  value="0000000000007920" />
         <Keyword name="$ENDDATA"  value="0000000001839887" />
         <Keyword name="$BEGINANALYSIS"  value="0" />
         <Keyword name="$ENDANALYSIS"  value="0" />
         <Keyword name="$TOT"  value="0000000000019083" />
         <Keyword name="FILVER"  value="1" />
         <Keyword name="$FIL"  value="1824-5HT-2.fcs" />
         <Keyword name="$SYS"  value="Microsoft Windows NT 6.2.9200.0" />
         <Keyword name="$MODE"  value="L" />
         <Keyword name="$BYTEORD"  value="1,2,3,4" />
         <Keyword name="$DATATYPE"  value="F" />
         <Keyword name="$NEXTDATA"  value="0" />
         <Keyword name="CYTEXPERTFIL"  value="True" />
         <Keyword name="TBID"  value="902cb37b-2e92-4a95-af78-a850fa9fef98" />
         <Keyword name="TBNM"  value="1824-5HT-2" />
         <Keyword name="$PAR"  value="24" />
         <Keyword name="$BTIM"  value="20:32:26" />
         <Keyword name="$ETIM"  value="20:33:21" />
         <Keyword name="$DATE"  value="20-Jan-2025" />
         <Keyword name="$CYT"  value="DxFLEX" />
         <Keyword name="RCTOT"  value="10000" />
         <Keyword name="USRCTOT"  value="True" />
         <Keyword name="CGNM"  value="P3" />
         <Keyword name="CGID"  value="7b67e447-c630-419e-b43c-7075ef868943" />
         <Keyword name="RCTIM"  value="600" />
         <Keyword name="$SPILLOVER"  value="18,FL1-H,FL2-H,FL3-H,FL4-H,FL5-H,FL6-H,FL7-H,FL8-H,FL9-H,FL1-A,FL2-A,FL3-A,FL4-A,FL5-A,FL6-A,FL7-A,FL8-A,FL9-A,1,0,0,0,0,0,0,0,0,0,0,0,0,0,0,0,0,0,0,1,0,0,0,0,0,0,0,0,0,0,0,0,0,0,0,0,0,0,1,0,0,0,0,0,0,0,0,0,0,0,0,0,0,0,0,0,0,1,0,0,0,0,0,0,0,0,0,0,0,0,0,0,0,0,0,0,1,0,0,0,0,0,0,0,0,0,0,0,0,0,0,0,0,0,0,1,0,0,0,0,0,0,0,0,0,0,0,0,0,0,0,0,0,0,1,0,0,0,0,0,0,0,0,0,0,0,0,0,0,0,0,0,0,1,0,0,0,0,0,0,0,0,0,0,0,0,0,0,0,0,0,0,1,0,0,0,0,0,0,0,0,0,0,0,0,0,0,0,0,0,0,1,0,0,0,0,0,0,0,0,0,0,0,0,0,0,0,0,0,0,1,0,0,0,0,0,0,0,0,0,0,0,0,0,0,0,0,0,0,1,0,0,0,0,0,0,0,0,0,0,0,0,0,0,0,0,0,0,1,0,0,0,0,0,0,0,0,0,0,0,0,0,0,0,0,0,0,1,0,0,0,0,0,0,0,0,0,0,0,0,0,0,0,0,0,0,1,0,0,0,0,0,0,0,0,0,0,0,0,0,0,0,0,0,0,1,0,0,0,0,0,0,0,0,0,0,0,0,0,0,0,0,0,0,1,0,0,0,0,0,0,0,0,0,0,0,0,0,0,0,0,0,0,1" />
         <Keyword name="USRCTIM"  value="True" />
         <Keyword name="$TIMESTEP"  value="0.00002" />
         <Keyword name="$P1N"  value="FSC-H" />
         <Keyword name="$P1S"  value="FSC-H" />
         <Keyword name="$P1R"  value="16777215" />
         <Keyword name="$P1B"  value="32" />
         <Keyword name="$P1E"  value="0,0" />
         <Keyword name="$P1G"  value="1.0" />
         <Keyword name="P1DISPLAY"  value="LIN" />
         <Keyword name="$P2N"  value="FSC-A" />
         <Keyword name="$P2S"  value="FSC-A" />
         <Keyword name="$P2R"  value="16777215" />
         <Keyword name="$P2B"  value="32" />
         <Keyword name="$P2E"  value="0,0" />
         <Keyword name="$P2G"  value="1.0" />
         <Keyword name="P2DISPLAY"  value="LIN" />
         <Keyword name="$P3N"  value="SSC-H" />
         <Keyword name="$P3S"  value="SSC-H" />
         <Keyword name="$P3R"  value="16777215" />
         <Keyword name="$P3B"  value="32" />
         <Keyword name="$P3E"  value="0,0" />
         <Keyword name="$P3G"  value="1.0" />
         <Keyword name="P3DISPLAY"  value="LIN" />
         <Keyword name="$P4N"  value="SSC-A" />
         <Keyword name="$P4S"  value="SSC-A" />
         <Keyword name="$P4R"  value="16777215" />
         <Keyword name="$P4B"  value="32" />
         <Keyword name="$P4E"  value="0,0" />
         <Keyword name="$P4G"  value="1.0" />
         <Keyword name="P4DISPLAY"  value="LIN" />
         <Keyword name="$P5N"  value="FL1-H" />
         <Keyword name="$P5S"  value="FITC-H" />
         <Keyword name="$P5R"  value="16777215" />
         <Keyword name="$P5B"  value="32" />
         <Keyword name="$P5E"  value="0,0" />
         <Keyword name="$P5G"  value="1.0" />
         <Keyword name="P5DISPLAY"  value="LOG" />
         <Keyword name="$P6N"  value="FL1-A" />
         <Keyword name="$P6S"  value="FITC-A" />
         <Keyword name="$P6R"  value="16777215" />
         <Keyword name="$P6B"  value="32" />
         <Keyword name="$P6E"  value="0,0" />
         <Keyword name="$P6G"  value="1.0" />
         <Keyword name="P6DISPLAY"  value="LOG" />
         <Keyword name="$P7N"  value="FL2-H" />
         <Keyword name="$P7S"  value="PE-H" />
         <Keyword name="$P7R"  value="16777215" />
         <Keyword name="$P7B"  value="32" />
         <Keyword name="$P7E"  value="0,0" />
         <Keyword name="$P7G"  value="1.0" />
         <Keyword name="P7DISPLAY"  value="LOG" />
         <Keyword name="$P8N"  value="FL2-A" />
         <Keyword name="$P8S"  value="PE-A" />
         <Keyword name="$P8R"  value="16777215" />
         <Keyword name="$P8B"  value="32" />
         <Keyword name="$P8E"  value="0,0" />
         <Keyword name="$P8G"  value="1.0" />
         <Keyword name="P8DISPLAY"  value="LOG" />
         <Keyword name="$P9N"  value="FL3-H" />
         <Keyword name="$P9S"  value="PC5.5-H" />
         <Keyword name="$P9R"  value="16777215" />
         <Keyword name="$P9B"  value="32" />
         <Keyword name="$P9E"  value="0,0" />
         <Keyword name="$P9G"  value="1.0" />
         <Keyword name="P9DISPLAY"  value="LOG" />
         <Keyword name="$P10N"  value="FL3-A" />
         <Keyword name="$P10S"  value="PC5.5-A" />
         <Keyword name="$P10R"  value="16777215" />
         <Keyword name="$P10B"  value="32" />
         <Keyword name="$P10E"  value="0,0" />
         <Keyword name="$P10G"  value="1.0" />
         <Keyword name="P10DISPLAY"  value="LOG" />
         <Keyword name="$P11N"  value="FL4-H" />
         <Keyword name="$P11S"  value="PC7-H" />
         <Keyword name="$P11R"  value="16777215" />
         <Keyword name="$P11B"  value="32" />
         <Keyword name="$P11E"  value="0,0" />
         <Keyword name="$P11G"  value="1.0" />
         <Keyword name="P11DISPLAY"  value="LOG" />
         <Keyword name="$P12N"  value="FL4-A" />
         <Keyword name="$P12S"  value="PC7-A" />
         <Keyword name="$P12R"  value="16777215" />
         <Keyword name="$P12B"  value="32" />
         <Keyword name="$P12E"  value="0,0" />
         <Keyword name="$P12G"  value="1.0" />
         <Keyword name="P12DISPLAY"  value="LOG" />
         <Keyword name="$P13N"  value="FL5-H" />
         <Keyword name="$P13S"  value="APC-H" />
         <Keyword name="$P13R"  value="16777215" />
         <Keyword name="$P13B"  value="32" />
         <Keyword name="$P13E"  value="0,0" />
         <Keyword name="$P13G"  value="1.0" />
         <Keyword name="P13DISPLAY"  value="LOG" />
         <Keyword name="$P14N"  value="FL5-A" />
         <Keyword name="$P14S"  value="APC-A" />
         <Keyword name="$P14R"  value="16777215" />
         <Keyword name="$P14B"  value="32" />
         <Keyword name="$P14E"  value="0,0" />
         <Keyword name="$P14G"  value="1.0" />
         <Keyword name="P14DISPLAY"  value="LOG" />
         <Keyword name="$P15N"  value="FL6-H" />
         <Keyword name="$P15S"  value="APC-A750-H" />
         <Keyword name="$P15R"  value="16777215" />
         <Keyword name="$P15B"  value="32" />
         <Keyword name="$P15E"  value="0,0" />
         <Keyword name="$P15G"  value="1.0" />
         <Keyword name="P15DISPLAY"  value="LOG" />
         <Keyword name="$P16N"  value="FL6-A" />
         <Keyword name="$P16S"  value="APC-A750-A" />
         <Keyword name="$P16R"  value="16777215" />
         <Keyword name="$P16B"  value="32" />
         <Keyword name="$P16E"  value="0,0" />
         <Keyword name="$P16G"  value="1.0" />
         <Keyword name="P16DISPLAY"  value="LOG" />
         <Keyword name="$P17N"  value="FL7-H" />
         <Keyword name="$P17S"  value="PB450-H" />
         <Keyword name="$P17R"  value="16777215" />
         <Keyword name="$P17B"  value="32" />
         <Keyword name="$P17E"  value="0,0" />
         <Keyword name="$P17G"  value="1.0" />
         <Keyword name="P17DISPLAY"  value="LOG" />
         <Keyword name="$P18N"  value="FL7-A" />
         <Keyword name="$P18S"  value="PB450-A" />
         <Keyword name="$P18R"  value="16777215" />
         <Keyword name="$P18B"  value="32" />
         <Keyword name="$P18E"  value="0,0" />
         <Keyword name="$P18G"  value="1.0" />
         <Keyword name="P18DISPLAY"  value="LOG" />
         <Keyword name="$P19N"  value="FL8-H" />
         <Keyword name="$P19S"  value="KO525-H" />
         <Keyword name="$P19R"  value="16777215" />
         <Keyword name="$P19B"  value="32" />
         <Keyword name="$P19E"  value="0,0" />
         <Keyword name="$P19G"  value="1.0" />
         <Keyword name="P19DISPLAY"  value="LOG" />
         <Keyword name="$P20N"  value="FL8-A" />
         <Keyword name="$P20S"  value="KO525-A" />
         <Keyword name="$P20R"  value="16777215" />
         <Keyword name="$P20B"  value="32" />
         <Keyword name="$P20E"  value="0,0" />
         <Keyword name="$P20G"  value="1.0" />
         <Keyword name="P20DISPLAY"  value="LOG" />
         <Keyword name="$P21N"  value="FL9-H" />
         <Keyword name="$P21S"  value="Violet610-H" />
         <Keyword name="$P21R"  value="16777215" />
         <Keyword name="$P21B"  value="32" />
         <Keyword name="$P21E"  value="0,0" />
         <Keyword name="$P21G"  value="1.0" />
         <Keyword name="P21DISPLAY"  value="LOG" />
         <Keyword name="$P22N"  value="FL9-A" />
         <Keyword name="$P22S"  value="Violet610-A" />
         <Keyword name="$P22R"  value="16777215" />
         <Keyword name="$P22B"  value="32" />
         <Keyword name="$P22E"  value="0,0" />
         <Keyword name="$P22G"  value="1.0" />
         <Keyword name="P22DISPLAY"  value="LOG" />
         <Keyword name="$P23N"  value="FSC-Width" />
         <Keyword name="$P23S"  value="FSC-Width" />
         <Keyword name="$P23R"  value="10000" />
         <Keyword name="$P23B"  value="32" />
         <Keyword name="$P23E"  value="0,0" />
         <Keyword name="$P23G"  value="1.0" />
         <Keyword name="P23DISPLAY"  value="LIN" />
         <Keyword name="$P24N"  value="Time" />
         <Keyword name="$P24S"  value="Time" />
         <Keyword name="$P24R"  value="900000000" />
         <Keyword name="$P24B"  value="32" />
         <Keyword name="$P24E"  value="0,0" />
         <Keyword name="$P24G"  value="1.0" />
         <Keyword name="P24DISPLAY"  value="LIN" />
         <Keyword name="PLTNO"  value="02" />
         <Keyword name="$SMNO"  value="3" />
         <Keyword name="$LOST"  value="0" />
         <Keyword name="$ABRT"  value="504" />
         <Keyword name="IMPTTB"  value="False" />
         <Keyword name="FLLW"  value="True" />
         <Keyword name="RCD"  value="True" />
         <Keyword name="$VOL"  value="27622.29" />
         <Keyword name="$OP"  value="Administrator" />
         <Keyword name="DURTIM"  value="55.244540" />
         <Keyword name="USCOMP"  value="False" />
         <Keyword name="AHCOMPSYNC"  value="False" />
         <Keyword name="COMPCHH"  value="FITCPEPC5.5PC7APCAPC-A750PB450KO525Violet610" />
         <Keyword name="COMPBGH"  value="553.75544.375395.75396.625420.375391.375396.625567576.875" />
         <Keyword name="COMPAFH"  value="000000000" />
         <Keyword name="COMPH"  value="100000000010000000001000000000100000000010000000001000000000100000000010000000001" />
         <Keyword name="COMPGAINH"  value="2040527580254133722171" />
         <Keyword name="COMPCHA"  value="FITCPEPC5.5PC7APCAPC-A750PB450KO525Violet610" />
         <Keyword name="COMPBGA"  value="5514.55017.54247409249274616521052015265" />
         <Keyword name="COMPAFA"  value="000000000" />
         <Keyword name="COMPA"  value="100000000010000000001000000000100000000010000000001000000000100000000010000000001" />
         <Keyword name="COMPGAINA"  value="2040527580254133722171" />
         <Keyword name="SN"  value="BC36122" />
         <Keyword name="$CYTSN"  value="BC36122" />
         <Keyword name="FLDSM"  value="30" />
         <Keyword name="CHAR"  value="11" />
         <Keyword name="CH1ID"  value="FSC" />
         <Keyword name="CH1NM"  value="FSC" />
         <Keyword name="CH1AD"  value="14" />
         <Keyword name="CH1DA"  value="22" />
         <Keyword name="CH1TH"  value="10000" />
         <Keyword name="CH1TR"  value="64" />
         <Keyword name="CH1GAIN"  value="30" />
         <Keyword name="CH1USH"  value="True" />
         <Keyword name="CH1DELAY"  value="0" />
         <Keyword name="CH1DELTA"  value="24" />
         <Keyword name="CH1THUS"  value="False" />
         <Keyword name="CH1FL"  value="False" />
         <Keyword name="CH1HS"  value="8" />
         <Keyword name="CH1AS"  value="2" />
         <Keyword name="CH1HATFL"  value="294.875" />
         <Keyword name="CH1AATFL"  value="3815.5" />
         <Keyword name="CH1HAVAL"  value="1250000" />
         <Keyword name="CH2ID"  value="SSC" />
         <Keyword name="CH2NM"  value="SSC" />
         <Keyword name="CH2AD"  value="8" />
         <Keyword name="CH2DA"  value="16" />
         <Keyword name="CH2TH"  value="10000" />
         <Keyword name="CH2TR"  value="64" />
         <Keyword name="CH2GAIN"  value="10" />
         <Keyword name="CH2USH"  value="True" />
         <Keyword name="CH2DELAY"  value="0" />
         <Keyword name="CH2DELTA"  value="24" />
         <Keyword name="CH2THUS"  value="False" />
         <Keyword name="CH2FL"  value="False" />
         <Keyword name="CH2HS"  value="8" />
         <Keyword name="CH2AS"  value="2" />
         <Keyword name="CH2FLNMS"  value="SSC" />
         <Keyword name="CH2HATFL"  value="431.125" />
         <Keyword name="CH2AATFL"  value="4736.5" />
         <Keyword name="CH2HAVAL"  value="1250000" />
         <Keyword name="CH3ID"  value="FL1" />
         <Keyword name="CH3NM"  value="FITC" />
         <Keyword name="CH3AD"  value="11" />
         <Keyword name="CH3DA"  value="19" />
         <Keyword name="CH3TH"  value="10000" />
         <Keyword name="CH3TR"  value="64" />
         <Keyword name="CH3GAIN"  value="20" />
         <Keyword name="CH3USH"  value="True" />
         <Keyword name="CH3DELAY"  value="0" />
         <Keyword name="CH3DELTA"  value="24" />
         <Keyword name="CH3THUS"  value="False" />
         <Keyword name="CH3FL"  value="True" />
         <Keyword name="CH3HS"  value="8" />
         <Keyword name="CH3AS"  value="2" />
         <Keyword name="CH3FLNMS"  value="FITC" />
         <Keyword name="CH3HATFL"  value="553.75" />
         <Keyword name="CH3AATFL"  value="5514.5" />
         <Keyword name="CH3HAVAL"  value="6875000" />
         <Keyword name="CH4ID"  value="FL2" />
         <Keyword name="CH4NM"  value="PE" />
         <Keyword name="CH4AD"  value="10" />
         <Keyword name="CH4DA"  value="18" />
         <Keyword name="CH4TH"  value="10000" />
         <Keyword name="CH4TR"  value="64" />
         <Keyword name="CH4GAIN"  value="40" />
         <Keyword name="CH4USH"  value="True" />
         <Keyword name="CH4DELAY"  value="0" />
         <Keyword name="CH4DELTA"  value="24" />
         <Keyword name="CH4THUS"  value="False" />
         <Keyword name="CH4FL"  value="True" />
         <Keyword name="CH4HS"  value="8" />
         <Keyword name="CH4AS"  value="2" />
         <Keyword name="CH4FLNMS"  value="PE" />
         <Keyword name="CH4HATFL"  value="544.375" />
         <Keyword name="CH4AATFL"  value="5017.5" />
         <Keyword name="CH4HAVAL"  value="6875000" />
         <Keyword name="CH5ID"  value="FL3" />
         <Keyword name="CH5NM"  value="PC5.5" />
         <Keyword name="CH5AD"  value="12" />
         <Keyword name="CH5DA"  value="20" />
         <Keyword name="CH5TH"  value="10000" />
         <Keyword name="CH5TR"  value="64" />
         <Keyword name="CH5GAIN"  value="527" />
         <Keyword name="CH5USH"  value="True" />
         <Keyword name="CH5DELAY"  value="0" />
         <Keyword name="CH5DELTA"  value="24" />
         <Keyword name="CH5THUS"  value="False" />
         <Keyword name="CH5FL"  value="True" />
         <Keyword name="CH5HS"  value="8" />
         <Keyword name="CH5AS"  value="2" />
         <Keyword name="CH5FLNMS"  value="PC5.5" />
         <Keyword name="CH5HATFL"  value="395.75" />
         <Keyword name="CH5AATFL"  value="4247" />
         <Keyword name="CH5HAVAL"  value="6875000" />
         <Keyword name="CH6ID"  value="FL4" />
         <Keyword name="CH6NM"  value="PC7" />
         <Keyword name="CH6AD"  value="13" />
         <Keyword name="CH6DA"  value="21" />
         <Keyword name="CH6TH"  value="10000" />
         <Keyword name="CH6TR"  value="64" />
         <Keyword name="CH6GAIN"  value="580" />
         <Keyword name="CH6USH"  value="True" />
         <Keyword name="CH6DELAY"  value="0" />
         <Keyword name="CH6DELTA"  value="24" />
         <Keyword name="CH6THUS"  value="False" />
         <Keyword name="CH6FL"  value="True" />
         <Keyword name="CH6HS"  value="8" />
         <Keyword name="CH6AS"  value="2" />
         <Keyword name="CH6FLNMS"  value="PC7" />
         <Keyword name="CH6HATFL"  value="396.625" />
         <Keyword name="CH6AATFL"  value="4092" />
         <Keyword name="CH6HAVAL"  value="6875000" />
         <Keyword name="CH7ID"  value="FL5" />
         <Keyword name="CH7NM"  value="APC" />
         <Keyword name="CH7AD"  value="1" />
         <Keyword name="CH7DA"  value="1" />
         <Keyword name="CH7TH"  value="10000" />
         <Keyword name="CH7TR"  value="64" />
         <Keyword name="CH7GAIN"  value="25" />
         <Keyword name="CH7USH"  value="True" />
         <Keyword name="CH7DELAY"  value="-43.36" />
         <Keyword name="CH7DELTA"  value="24" />
         <Keyword name="CH7THUS"  value="False" />
         <Keyword name="CH7FL"  value="True" />
         <Keyword name="CH7HS"  value="8" />
         <Keyword name="CH7AS"  value="2" />
         <Keyword name="CH7FLNMS"  value="APC" />
         <Keyword name="CH7HATFL"  value="420.375" />
         <Keyword name="CH7AATFL"  value="4927" />
         <Keyword name="CH7HAVAL"  value="6875000" />
         <Keyword name="CH8ID"  value="FL6" />
         <Keyword name="CH8NM"  value="APC-A750" />
         <Keyword name="CH8AD"  value="0" />
         <Keyword name="CH8DA"  value="0" />
         <Keyword name="CH8TH"  value="10000" />
         <Keyword name="CH8TR"  value="64" />
         <Keyword name="CH8GAIN"  value="413" />
         <Keyword name="CH8USH"  value="True" />
         <Keyword name="CH8DELAY"  value="-43.36" />
         <Keyword name="CH8DELTA"  value="24" />
         <Keyword name="CH8THUS"  value="False" />
         <Keyword name="CH8FL"  value="True" />
         <Keyword name="CH8HS"  value="8" />
         <Keyword name="CH8AS"  value="2" />
         <Keyword name="CH8FLNMS"  value="APC-A750" />
         <Keyword name="CH8HATFL"  value="391.375" />
         <Keyword name="CH8AATFL"  value="4616" />
         <Keyword name="CH8HAVAL"  value="6875000" />
         <Keyword name="CH9ID"  value="FL7" />
         <Keyword name="CH9NM"  value="PB450" />
         <Keyword name="CH9AD"  value="4" />
         <Keyword name="CH9DA"  value="4" />
         <Keyword name="CH9TH"  value="10000" />
         <Keyword name="CH9TR"  value="64" />
         <Keyword name="CH9GAIN"  value="37" />
         <Keyword name="CH9USH"  value="True" />
         <Keyword name="CH9DELAY"  value="42.56" />
         <Keyword name="CH9DELTA"  value="24" />
         <Keyword name="CH9THUS"  value="False" />
         <Keyword name="CH9FL"  value="True" />
         <Keyword name="CH9HS"  value="8" />
         <Keyword name="CH9AS"  value="2" />
         <Keyword name="CH9FLNMS"  value="PB450" />
         <Keyword name="CH9HATFL"  value="396.625" />
         <Keyword name="CH9AATFL"  value="5210" />
         <Keyword name="CH9HAVAL"  value="6875000" />
         <Keyword name="CH10ID"  value="FL8" />
         <Keyword name="CH10NM"  value="KO525" />
         <Keyword name="CH10AD"  value="5" />
         <Keyword name="CH10DA"  value="5" />
         <Keyword name="CH10TH"  value="10000" />
         <Keyword name="CH10TR"  value="64" />
         <Keyword name="CH10GAIN"  value="22" />
         <Keyword name="CH10USH"  value="True" />
         <Keyword name="CH10DELAY"  value="42.56" />
         <Keyword name="CH10DELTA"  value="24" />
         <Keyword name="CH10THUS"  value="False" />
         <Keyword name="CH10FL"  value="True" />
         <Keyword name="CH10HS"  value="8" />
         <Keyword name="CH10AS"  value="2" />
         <Keyword name="CH10FLNMS"  value="KO525" />
         <Keyword name="CH10HATFL"  value="567" />
         <Keyword name="CH10AATFL"  value="5201" />
         <Keyword name="CH10HAVAL"  value="6875000" />
         <Keyword name="CH11ID"  value="FL9" />
         <Keyword name="CH11NM"  value="Violet610" />
         <Keyword name="CH11AD"  value="6" />
         <Keyword name="CH11DA"  value="6" />
         <Keyword name="CH11TH"  value="10000" />
         <Keyword name="CH11TR"  value="64" />
         <Keyword name="CH11GAIN"  value="171" />
         <Keyword name="CH11USH"  value="True" />
         <Keyword name="CH11DELAY"  value="42.56" />
         <Keyword name="CH11DELTA"  value="24" />
         <Keyword name="CH11THUS"  value="False" />
         <Keyword name="CH11FL"  value="True" />
         <Keyword name="CH11HS"  value="8" />
         <Keyword name="CH11AS"  value="2" />
         <Keyword name="CH11FLNMS"  value="Violet610" />
         <Keyword name="CH11HATFL"  value="576.875" />
         <Keyword name="CH11AATFL"  value="5265" />
         <Keyword name="CH11HAVAL"  value="6875000" />
         <Keyword name="PCHID"  value="FSC" />
         <Keyword name="PCHTP"  value="AutoThreshold" />
         <Keyword name="TRLGC"  value="None" />
         <Keyword name="WCH"  value="FSC" />
         <Keyword name="DGAIN"  value="10" />
         <Keyword name="SWVER"  value="CytExpert for DxFLEX 2.0.0.283" />
       </Keywords>
       <SampleNode name="1824-5HT-2.fcs"  annotation=""  owningGroup=""  expanded="1"  sortPriority="10"  count="19083"  sampleID="2" >
         <Graph smoothing="0"  backColor="#ffffff"  foreColor="#000000"  type="Pseudocolor"  fast="1" >
           <Axis dimension="x"  name="FSC-H"  label=""  auto="auto" />
           <Axis dimension="y"  name="SSC-H"  label=""  auto="auto" />
           <GraphSettings level="5%"  smoothingHighResolution="1"  contourHighResolution="1"  histogramSmoothingCount="0"  graphResolution="256"  showOutliers="0"  drawLargeDots="0"  dotsToDraw="8000"  tint="le.chartfill.tinted.40"  lineWeight="le.lineweight.normal"  lineStyle="le.linestyle.solid" />
           <GraphEnvironment showGrid="0"  showAxes="tnlTNL"  showGates="1"  showFreqOnPlots="1"  showGateNameOnPlots="1"  showMedians="0"  showUncomped="0"  addEventParam="0"  lastYAxisName="" >
             <TextTraits font="SansSerif"  size="11"  name="Labels"  style="plain"  color="#000000"  background="#00ffffff"  just="left" />
             <TextTraits font="SansSerif"  size="11"  name="LayoutGates"  style="plain"  color="#000000"  background="#00ffffff"  just="left" />
             <TextTraits font="SansSerif"  size="9"  name="Numbers"  style="plain"  color="#000000"  background="#00ffffff"  just="left" />
             <TextTraits font="SansSerif"  size="9"  name="Legend"  style="plain"  color="#000000"  background="#00ffffff"  just="left" />
             <WindowPosition x="0"  y="0"  width="0"  height="0"  displayed="0"  panelState="" />
           </GraphEnvironment>
         </Graph>
         <Subpopulations>
           <Population name="Lymphocytes"  annotation=""  owningGroup="All Samples"  expanded="1"  sortPriority="10"  count="15304" >
             <Graph smoothing="0"  backColor="#ffffff"  foreColor="#000000"  heatMapStatParameter="FL1-H"  type="Pseudocolor"  fast="1" >
               <Axis dimension="x"  name="FSC-Width"  label=""  auto="auto" />
               <Axis dimension="y"  name="FSC-H"  label=""  auto="auto" />
               <GraphSettings level="5%"  smoothingHighResolution="1"  contourHighResolution="1"  histogramSmoothingCount="0"  graphResolution="256"  showOutliers="0"  drawLargeDots="0"  dotsToDraw="8000"  tint="le.chartfill.tinted.40"  lineWeight="le.lineweight.normal"  lineStyle="le.linestyle.solid" />
               <GraphEnvironment showGrid="0"  showAxes="tnlTNL"  showGates="1"  showFreqOnPlots="1"  showGateNameOnPlots="1"  showMedians="0"  showUncomped="0"  addEventParam="0"  lastYAxisName="" >
                 <TextTraits font="SansSerif"  size="11"  name="Labels"  style="plain"  color="#000000"  background="#00ffffff"  just="left" />
                 <TextTraits font="SansSerif"  size="11"  name="LayoutGates"  style="plain"  color="#000000"  background="#00ffffff"  just="left" />
                 <TextTraits font="SansSerif"  size="9"  name="Numbers"  style="plain"  color="#000000"  background="#00ffffff"  just="left" />
                 <TextTraits font="SansSerif"  size="9"  name="Legend"  style="plain"  color="#000000"  background="#00ffffff"  just="left" />
                 <WindowPosition x="796"  y="285"  width="1000"  height="1000"  displayed="0"  panelState="---" />
               </GraphEnvironment>
             </Graph>
             <Gate gating:id="ID109887264" >
               <gating:PolygonGate eventsInside="1"  annoOffsetX="0"  annoOffsetY="0"  tint="#000000"  isTinted="0"  lineWeight="Normal"  userDefined="1"  quadId="-1"  gateResolution="256" >
                 <gating:dimension>
                   <data-type:fcs-dimension data-type:name="FSC-H" />
                 </gating:dimension>
                 <gating:dimension>
                   <data-type:fcs-dimension data-type:name="SSC-H" />
                 </gating:dimension>
                 <gating:vertex>
                   <gating:coordinate data-type:value="106615.1575453052" />
                   <gating:coordinate data-type:value="16233.5023304831" />
                 </gating:vertex>
                 <gating:vertex>
                   <gating:coordinate data-type:value="67787.7094076563" />
                   <gating:coordinate data-type:value="55932.6545024854" />
                 </gating:vertex>
                 <gating:vertex>
                   <gating:coordinate data-type:value="67787.7094076563" />
                   <gating:coordinate data-type:value="55932.6545024854" />
                 </gating:vertex>
                 <gating:vertex>
                   <gating:coordinate data-type:value="80502.979944261" />
                   <gating:coordinate data-type:value="300668.7730001959" />
                 </gating:vertex>
                 <gating:vertex>
                   <gating:coordinate data-type:value="129839.2357076623" />
                   <gating:coordinate data-type:value="721757.2492100383" />
                 </gating:vertex>
                 <gating:vertex>
                   <gating:coordinate data-type:value="258255.7151700432" />
                   <gating:coordinate data-type:value="1080068.218818119" />
                 </gating:vertex>
                 <gating:vertex>
                   <gating:coordinate data-type:value="597378.9703512569" />
                   <gating:coordinate data-type:value="1241128.4060197035" />
                 </gating:vertex>
                 <gating:vertex>
                   <gating:coordinate data-type:value="718412.5782410752" />
                   <gating:coordinate data-type:value="198148.9338397059" />
                 </gating:vertex>
                 <gating:vertex>
                   <gating:coordinate data-type:value="718412.5782410752" />
                   <gating:coordinate data-type:value="198148.9338397059" />
                 </gating:vertex>
                 <gating:vertex>
                   <gating:coordinate data-type:value="309280.7848495173" />
                   <gating:coordinate data-type:value="57509.3602812412" />
                 </gating:vertex>
               </gating:PolygonGate>
             </Gate>
             <Subpopulations>
               <Population name="FSC-Width, FSC-H subset"  annotation=""  owningGroup="All Samples"  expanded="1"  sortPriority="10"  count="12015" >
                 <Graph smoothing="13"  backColor="#ffffff"  foreColor="#000000"  heatMapStatParameter="FL1-H"  type="Pseudocolor"  fast="1" >
                   <Axis dimension="x"  name="FL2-A"  label=""  auto="auto" />
                   <Axis dimension="y"  name="SSC-H"  label=""  auto="auto" />
                   <GraphSettings level="5%"  smoothingHighResolution="1"  contourHighResolution="1"  histogramSmoothingCount="0"  graphResolution="256"  showOutliers="0"  drawLargeDots="0"  dotsToDraw="8000"  tint="le.chartfill.tinted.40"  lineWeight="le.lineweight.normal"  lineStyle="le.linestyle.solid" />
                   <GraphEnvironment showGrid="0"  showAxes="tnlTNL"  showGates="1"  showFreqOnPlots="1"  showGateNameOnPlots="1"  showMedians="0"  showUncomped="0"  addEventParam="0"  lastYAxisName="" >
                     <TextTraits font="SansSerif"  size="11"  name="Labels"  style="plain"  color="#000000"  background="#00ffffff"  just="left" />
                     <TextTraits font="SansSerif"  size="11"  name="LayoutGates"  style="plain"  color="#000000"  background="#00ffffff"  just="left" />
                     <TextTraits font="SansSerif"  size="9"  name="Numbers"  style="plain"  color="#000000"  background="#00ffffff"  just="left" />
                     <TextTraits font="SansSerif"  size="9"  name="Legend"  style="plain"  color="#000000"  background="#00ffffff"  just="left" />
                     <WindowPosition x="796"  y="288"  width="1000"  height="1000"  displayed="0"  panelState="---" />
                   </GraphEnvironment>
                 </Graph>
                 <Gate gating:id="ID1907615111"  gating:parent_id="ID109887264" >
                   <gating:RectangleGate eventsInside="1"  annoOffsetX="0"  annoOffsetY="0"  tint="#000000"  isTinted="0"  lineWeight="Normal"  userDefined="1"  percentX="0"  percentY="0" >
                     <gating:dimension gating:min="884.433962264151"  gating:max="2264.1509433962265" >
                       <data-type:fcs-dimension data-type:name="FSC-Width" />
                     </gating:dimension>
                     <gating:dimension gating:min="77589.23376119044"  gating:max="491898.99938717036" >
                       <data-type:fcs-dimension data-type:name="FSC-H" />
                     </gating:dimension>
                   </gating:RectangleGate>
                 </Gate>
                 <Subpopulations>
                   <Population name="PE-A, SSC-H subset"  annotation=""  owningGroup=""  expanded="1"  sortPriority="10"  count="11298" >
                     <Graph smoothing="13"  backColor="#ffffff"  foreColor="#000000"  heatMapStatParameter="FL1-H"  type="Pseudocolor"  fast="1" >
                       <Axis dimension="x"  name="FL2-A"  label=""  auto="auto" />
                       <Axis dimension="y"  name="SSC-H"  label=""  auto="auto" />
                       <GraphSettings level="5%"  smoothingHighResolution="1"  contourHighResolution="1"  histogramSmoothingCount="0"  graphResolution="256"  showOutliers="0"  drawLargeDots="0"  dotsToDraw="8000"  tint="le.chartfill.tinted.40"  lineWeight="le.lineweight.normal"  lineStyle="le.linestyle.solid" />
                       <GraphEnvironment showGrid="0"  showAxes="tnlTNL"  showGates="1"  showFreqOnPlots="1"  showGateNameOnPlots="1"  showMedians="0"  showUncomped="0"  addEventParam="0"  lastYAxisName="" >
                         <TextTraits font="SansSerif"  size="11"  name="Labels"  style="plain"  color="#000000"  background="#00ffffff"  just="left" />
                         <TextTraits font="SansSerif"  size="11"  name="LayoutGates"  style="plain"  color="#000000"  background="#00ffffff"  just="left" />
                         <TextTraits font="SansSerif"  size="9"  name="Numbers"  style="plain"  color="#000000"  background="#00ffffff"  just="left" />
                         <TextTraits font="SansSerif"  size="9"  name="Legend"  style="plain"  color="#000000"  background="#00ffffff"  just="left" />
                         <WindowPosition x="796"  y="288"  width="1000"  height="1000"  displayed="0"  panelState="---" />
                       </GraphEnvironment>
                     </Graph>
                     <Gate gating:id="ID1093987016"  gating:parent_id="ID1907615111" >
                       <gating:RectangleGate eventsInside="1"  annoOffsetX="0"  annoOffsetY="0"  tint="#000000"  isTinted="0"  lineWeight="Normal"  userDefined="1"  percentX="0"  percentY="0" >
                         <gating:dimension gating:min="291251.1013047945"  gating:max="1066581.619261006" >
                           <data-type:fcs-dimension data-type:name="FL2-A" />
                         </gating:dimension>
                         <gating:dimension gating:min="6641.7817914914685"  gating:max="2092505.5430799238" >
                           <data-type:fcs-dimension data-type:name="SSC-H" />
                         </gating:dimension>
                       </gating:RectangleGate>
                     </Gate>
                     <Subpopulations>
                       <CellCycle name="Cell Cycle"  annotation=""  owningGroup=""  expanded="1"  sortPriority="10" >
                         <Graph smoothing="13"  backColor="#ffffff"  foreColor="#000000"  type="Histogram"  fast="1" >
                           <Axis dimension="x"  name="FL2-A"  label=""  auto="auto" />
                           <Axis dimension="y"  name=""  label=""  auto="auto" />
                           <GraphSettings level="5%"  smoothingHighResolution="1"  contourHighResolution="1"  histogramSmoothingCount="0"  graphResolution="256"  showOutliers="0"  drawLargeDots="0"  dotsToDraw="8000"  tint="le.chartfill.tinted.40"  lineWeight="le.lineweight.normal"  lineStyle="le.linestyle.solid" />
                           <GraphEnvironment showGrid="0"  showAxes="tnlTNL"  showGates="1"  showFreqOnPlots="1"  showGateNameOnPlots="1"  showMedians="0"  showUncomped="0"  addEventParam="0"  lastYAxisName="" >
                             <TextTraits font="SansSerif"  size="11"  name="Labels"  style="plain"  color="#000000"  background="#00ffffff"  just="left" />
                             <TextTraits font="SansSerif"  size="11"  name="LayoutGates"  style="plain"  color="#000000"  background="#00ffffff"  just="left" />
                             <TextTraits font="SansSerif"  size="9"  name="Numbers"  style="plain"  color="#000000"  background="#00ffffff"  just="left" />
                             <TextTraits font="SansSerif"  size="9"  name="Legend"  style="plain"  color="#000000"  background="#00ffffff"  just="left" />
                           </GraphEnvironment>
                         </Graph>
                         <profile model="Watson"  parameter="FL2-A"  autoGate="0"  gateG1="1"  gateG2="1"  gateS="1" >
                           <Constraints>
                             <Peak id="1" >
                               <Mean/>
                               <Cv>
                                 <Ratio peak="2"  coefficient="1" />
                               </Cv>
                             </Peak>
                             <Peak id="2" >
                               <Mean/>
                               <Cv/>
                             </Peak>
                           </Constraints>
                           <display>
                             <sum enabled="1" />
                             <components enabled="1"  fill="1" />
                           </display>
                         </profile>
                         <CellCycleResult model="Watson" >
                           <Phases>
                             <Gaussian id="1"  mean="442957"  amplitude="250.249"  stddev="30887.3"  channelMean="266.297"  channelStddev="18.5688" />
                             <Gaussian id="2"  mean="875153"  amplitude="14.1262"  stddev="60518.5"  channelMean="526.125"  channelStddev="36.3825" />
                             <SPhase id="Watson"  kg1="-1.7"  kg2="-1.5" />
                           </Phases>
                           <Statistics>
                             <Statistic name="RMSD"  value="  3.1752" />
                             <Statistic name="PercentG1"  value=" 72.9004" />
                             <Statistic name="PercentS"  value=" 12.0435" />
                             <Statistic name="PercentG2"  value="  8.0629" />
                             <Statistic name="G1Mean"  value="442957.3108" />
                             <Statistic name="G2Mean"  value="875153.1081" />
                             <Statistic name="G1CV"  value="  6.9730" />
                             <Statistic name="G2CV"  value="  6.9152" />
                             <Statistic name="percentSubG1"  value="  3.0874" />
                             <Statistic name="percentSuperG2"  value="  0.7181" />
                           </Statistics>
                         </CellCycleResult>
                       </CellCycle>
                     </Subpopulations>
                   </Population>
                 </Subpopulations>
               </Population>
             </Subpopulations>
           </Population>
         </Subpopulations>
       </SampleNode>
     </Sample>
     <Sample>
       <DataSet uri="file:/C:/Users/64169/Downloads/Exp_20250120_1/Exp_20250120_1/1824-5HT-1.fcs"  sampleID="3" />
       <Transformations>
         <transforms:log transforms:offset="3162.2776601684"  transforms:decades="4.22471987" >
           <data-type:parameter data-type:name="FSC-H" />
         </transforms:log>
         <transforms:log transforms:offset="316.2277660168"  transforms:decades="4.72471987" >
           <data-type:parameter data-type:name="FSC-A" />
         </transforms:log>
         <transforms:log transforms:offset="31.6227766017"  transforms:decades="6.72471987" >
           <data-type:parameter data-type:name="SSC-H" />
         </transforms:log>
         <transforms:linear transforms:minRange="-428009.5859572608"  transforms:maxRange="1044569.7912217892"  gain="1" >
           <data-type:parameter data-type:name="SSC-A" />
         </transforms:linear>
         <transforms:log transforms:offset="1"  transforms:decades="7.22471987" >
           <data-type:parameter data-type:name="FL1-H" />
         </transforms:log>
         <transforms:linear transforms:minRange="0"  transforms:maxRange="16777215"  gain="1" >
           <data-type:parameter data-type:name="FL1-A" />
         </transforms:linear>
         <transforms:log transforms:offset="1"  transforms:decades="7.22471987" >
           <data-type:parameter data-type:name="FL2-H" />
         </transforms:log>
         <transforms:linear transforms:minRange="0"  transforms:maxRange="1703316.7855618326"  gain="1" >
           <data-type:parameter data-type:name="FL2-A" />
         </transforms:linear>
         <transforms:log transforms:offset="1"  transforms:decades="7.22471987" >
           <data-type:parameter data-type:name="FL3-H" />
         </transforms:log>
         <transforms:log transforms:offset="1"  transforms:decades="7.22471987" >
           <data-type:parameter data-type:name="FL3-A" />
         </transforms:log>
         <transforms:log transforms:offset="1"  transforms:decades="7.22471987" >
           <data-type:parameter data-type:name="FL4-H" />
         </transforms:log>
         <transforms:log transforms:offset="1"  transforms:decades="7.22471987" >
           <data-type:parameter data-type:name="FL4-A" />
         </transforms:log>
         <transforms:log transforms:offset="1"  transforms:decades="7.22471987" >
           <data-type:parameter data-type:name="FL5-H" />
         </transforms:log>
         <transforms:log transforms:offset="1"  transforms:decades="7.22471987" >
           <data-type:parameter data-type:name="FL5-A" />
         </transforms:log>
         <transforms:log transforms:offset="1"  transforms:decades="7.22471987" >
           <data-type:parameter data-type:name="FL6-H" />
         </transforms:log>
         <transforms:log transforms:offset="1"  transforms:decades="7.22471987" >
           <data-type:parameter data-type:name="FL6-A" />
         </transforms:log>
         <transforms:log transforms:offset="1"  transforms:decades="7.22471987" >
           <data-type:parameter data-type:name="FL7-H" />
         </transforms:log>
         <transforms:log transforms:offset="1"  transforms:decades="7.22471987" >
           <data-type:parameter data-type:name="FL7-A" />
         </transforms:log>
         <transforms:log transforms:offset="1"  transforms:decades="7.22471987" >
           <data-type:parameter data-type:name="FL8-H" />
         </transforms:log>
         <transforms:log transforms:offset="1"  transforms:decades="7.22471987" >
           <data-type:parameter data-type:name="FL8-A" />
         </transforms:log>
         <transforms:log transforms:offset="1"  transforms:decades="7.22471987" >
           <data-type:parameter data-type:name="FL9-H" />
         </transforms:log>
         <transforms:log transforms:offset="1"  transforms:decades="7.22471987" >
           <data-type:parameter data-type:name="FL9-A" />
         </transforms:log>
         <transforms:linear transforms:minRange="0"  transforms:maxRange="10000"  gain="1" >
           <data-type:parameter data-type:name="FSC-Width" />
         </transforms:linear>
         <transforms:linear transforms:minRange="0"  transforms:maxRange="59"  gain="0.000020069" >
           <data-type:parameter data-type:name="Time" />
         </transforms:linear>
       </Transformations>
       <Keywords>
         <Keyword name="FJ_FCS_VERSION"  value="3" />
         <Keyword name="$BEGINSTEXT"  value="0" />
         <Keyword name="$ENDSTEXT"  value="0" />
         <Keyword name="$BEGINDATA"  value="0000000000007920" />
         <Keyword name="$ENDDATA"  value="0000000001724399" />
         <Keyword name="$BEGINANALYSIS"  value="0" />
         <Keyword name="$ENDANALYSIS"  value="0" />
         <Keyword name="$TOT"  value="0000000000017880" />
         <Keyword name="FILVER"  value="1" />
         <Keyword name="$FIL"  value="1824-5HT-1.fcs" />
         <Keyword name="$SYS"  value="Microsoft Windows NT 6.2.9200.0" />
         <Keyword name="$MODE"  value="L" />
         <Keyword name="$BYTEORD"  value="1,2,3,4" />
         <Keyword name="$DATATYPE"  value="F" />
         <Keyword name="$NEXTDATA"  value="0" />
         <Keyword name="CYTEXPERTFIL"  value="True" />
         <Keyword name="TBID"  value="2f049d3a-becf-4921-bd22-986f753b1808" />
         <Keyword name="TBNM"  value="1824-5HT-1" />
         <Keyword name="$PAR"  value="24" />
         <Keyword name="$BTIM"  value="20:29:07" />
         <Keyword name="$ETIM"  value="20:30:06" />
         <Keyword name="$DATE"  value="20-Jan-2025" />
         <Keyword name="$CYT"  value="DxFLEX" />
         <Keyword name="RCTOT"  value="10000" />
         <Keyword name="USRCTOT"  value="True" />
         <Keyword name="CGNM"  value="P3" />
         <Keyword name="CGID"  value="7b67e447-c630-419e-b43c-7075ef868943" />
         <Keyword name="RCTIM"  value="600" />
         <Keyword name="$SPILLOVER"  value="18,FL1-H,FL2-H,FL3-H,FL4-H,FL5-H,FL6-H,FL7-H,FL8-H,FL9-H,FL1-A,FL2-A,FL3-A,FL4-A,FL5-A,FL6-A,FL7-A,FL8-A,FL9-A,1,0,0,0,0,0,0,0,0,0,0,0,0,0,0,0,0,0,0,1,0,0,0,0,0,0,0,0,0,0,0,0,0,0,0,0,0,0,1,0,0,0,0,0,0,0,0,0,0,0,0,0,0,0,0,0,0,1,0,0,0,0,0,0,0,0,0,0,0,0,0,0,0,0,0,0,1,0,0,0,0,0,0,0,0,0,0,0,0,0,0,0,0,0,0,1,0,0,0,0,0,0,0,0,0,0,0,0,0,0,0,0,0,0,1,0,0,0,0,0,0,0,0,0,0,0,0,0,0,0,0,0,0,1,0,0,0,0,0,0,0,0,0,0,0,0,0,0,0,0,0,0,1,0,0,0,0,0,0,0,0,0,0,0,0,0,0,0,0,0,0,1,0,0,0,0,0,0,0,0,0,0,0,0,0,0,0,0,0,0,1,0,0,0,0,0,0,0,0,0,0,0,0,0,0,0,0,0,0,1,0,0,0,0,0,0,0,0,0,0,0,0,0,0,0,0,0,0,1,0,0,0,0,0,0,0,0,0,0,0,0,0,0,0,0,0,0,1,0,0,0,0,0,0,0,0,0,0,0,0,0,0,0,0,0,0,1,0,0,0,0,0,0,0,0,0,0,0,0,0,0,0,0,0,0,1,0,0,0,0,0,0,0,0,0,0,0,0,0,0,0,0,0,0,1,0,0,0,0,0,0,0,0,0,0,0,0,0,0,0,0,0,0,1" />
         <Keyword name="USRCTIM"  value="True" />
         <Keyword name="$TIMESTEP"  value="0.00002" />
         <Keyword name="$P1N"  value="FSC-H" />
         <Keyword name="$P1S"  value="FSC-H" />
         <Keyword name="$P1R"  value="16777215" />
         <Keyword name="$P1B"  value="32" />
         <Keyword name="$P1E"  value="0,0" />
         <Keyword name="$P1G"  value="1.0" />
         <Keyword name="P1DISPLAY"  value="LIN" />
         <Keyword name="$P2N"  value="FSC-A" />
         <Keyword name="$P2S"  value="FSC-A" />
         <Keyword name="$P2R"  value="16777215" />
         <Keyword name="$P2B"  value="32" />
         <Keyword name="$P2E"  value="0,0" />
         <Keyword name="$P2G"  value="1.0" />
         <Keyword name="P2DISPLAY"  value="LIN" />
         <Keyword name="$P3N"  value="SSC-H" />
         <Keyword name="$P3S"  value="SSC-H" />
         <Keyword name="$P3R"  value="16777215" />
         <Keyword name="$P3B"  value="32" />
         <Keyword name="$P3E"  value="0,0" />
         <Keyword name="$P3G"  value="1.0" />
         <Keyword name="P3DISPLAY"  value="LIN" />
         <Keyword name="$P4N"  value="SSC-A" />
         <Keyword name="$P4S"  value="SSC-A" />
         <Keyword name="$P4R"  value="16777215" />
         <Keyword name="$P4B"  value="32" />
         <Keyword name="$P4E"  value="0,0" />
         <Keyword name="$P4G"  value="1.0" />
         <Keyword name="P4DISPLAY"  value="LIN" />
         <Keyword name="$P5N"  value="FL1-H" />
         <Keyword name="$P5S"  value="FITC-H" />
         <Keyword name="$P5R"  value="16777215" />
         <Keyword name="$P5B"  value="32" />
         <Keyword name="$P5E"  value="0,0" />
         <Keyword name="$P5G"  value="1.0" />
         <Keyword name="P5DISPLAY"  value="LOG" />
         <Keyword name="$P6N"  value="FL1-A" />
         <Keyword name="$P6S"  value="FITC-A" />
         <Keyword name="$P6R"  value="16777215" />
         <Keyword name="$P6B"  value="32" />
         <Keyword name="$P6E"  value="0,0" />
         <Keyword name="$P6G"  value="1.0" />
         <Keyword name="P6DISPLAY"  value="LOG" />
         <Keyword name="$P7N"  value="FL2-H" />
         <Keyword name="$P7S"  value="PE-H" />
         <Keyword name="$P7R"  value="16777215" />
         <Keyword name="$P7B"  value="32" />
         <Keyword name="$P7E"  value="0,0" />
         <Keyword name="$P7G"  value="1.0" />
         <Keyword name="P7DISPLAY"  value="LOG" />
         <Keyword name="$P8N"  value="FL2-A" />
         <Keyword name="$P8S"  value="PE-A" />
         <Keyword name="$P8R"  value="16777215" />
         <Keyword name="$P8B"  value="32" />
         <Keyword name="$P8E"  value="0,0" />
         <Keyword name="$P8G"  value="1.0" />
         <Keyword name="P8DISPLAY"  value="LOG" />
         <Keyword name="$P9N"  value="FL3-H" />
         <Keyword name="$P9S"  value="PC5.5-H" />
         <Keyword name="$P9R"  value="16777215" />
         <Keyword name="$P9B"  value="32" />
         <Keyword name="$P9E"  value="0,0" />
         <Keyword name="$P9G"  value="1.0" />
         <Keyword name="P9DISPLAY"  value="LOG" />
         <Keyword name="$P10N"  value="FL3-A" />
         <Keyword name="$P10S"  value="PC5.5-A" />
         <Keyword name="$P10R"  value="16777215" />
         <Keyword name="$P10B"  value="32" />
         <Keyword name="$P10E"  value="0,0" />
         <Keyword name="$P10G"  value="1.0" />
         <Keyword name="P10DISPLAY"  value="LOG" />
         <Keyword name="$P11N"  value="FL4-H" />
         <Keyword name="$P11S"  value="PC7-H" />
         <Keyword name="$P11R"  value="16777215" />
         <Keyword name="$P11B"  value="32" />
         <Keyword name="$P11E"  value="0,0" />
         <Keyword name="$P11G"  value="1.0" />
         <Keyword name="P11DISPLAY"  value="LOG" />
         <Keyword name="$P12N"  value="FL4-A" />
         <Keyword name="$P12S"  value="PC7-A" />
         <Keyword name="$P12R"  value="16777215" />
         <Keyword name="$P12B"  value="32" />
         <Keyword name="$P12E"  value="0,0" />
         <Keyword name="$P12G"  value="1.0" />
         <Keyword name="P12DISPLAY"  value="LOG" />
         <Keyword name="$P13N"  value="FL5-H" />
         <Keyword name="$P13S"  value="APC-H" />
         <Keyword name="$P13R"  value="16777215" />
         <Keyword name="$P13B"  value="32" />
         <Keyword name="$P13E"  value="0,0" />
         <Keyword name="$P13G"  value="1.0" />
         <Keyword name="P13DISPLAY"  value="LOG" />
         <Keyword name="$P14N"  value="FL5-A" />
         <Keyword name="$P14S"  value="APC-A" />
         <Keyword name="$P14R"  value="16777215" />
         <Keyword name="$P14B"  value="32" />
         <Keyword name="$P14E"  value="0,0" />
         <Keyword name="$P14G"  value="1.0" />
         <Keyword name="P14DISPLAY"  value="LOG" />
         <Keyword name="$P15N"  value="FL6-H" />
         <Keyword name="$P15S"  value="APC-A750-H" />
         <Keyword name="$P15R"  value="16777215" />
         <Keyword name="$P15B"  value="32" />
         <Keyword name="$P15E"  value="0,0" />
         <Keyword name="$P15G"  value="1.0" />
         <Keyword name="P15DISPLAY"  value="LOG" />
         <Keyword name="$P16N"  value="FL6-A" />
         <Keyword name="$P16S"  value="APC-A750-A" />
         <Keyword name="$P16R"  value="16777215" />
         <Keyword name="$P16B"  value="32" />
         <Keyword name="$P16E"  value="0,0" />
         <Keyword name="$P16G"  value="1.0" />
         <Keyword name="P16DISPLAY"  value="LOG" />
         <Keyword name="$P17N"  value="FL7-H" />
         <Keyword name="$P17S"  value="PB450-H" />
         <Keyword name="$P17R"  value="16777215" />
         <Keyword name="$P17B"  value="32" />
         <Keyword name="$P17E"  value="0,0" />
         <Keyword name="$P17G"  value="1.0" />
         <Keyword name="P17DISPLAY"  value="LOG" />
         <Keyword name="$P18N"  value="FL7-A" />
         <Keyword name="$P18S"  value="PB450-A" />
         <Keyword name="$P18R"  value="16777215" />
         <Keyword name="$P18B"  value="32" />
         <Keyword name="$P18E"  value="0,0" />
         <Keyword name="$P18G"  value="1.0" />
         <Keyword name="P18DISPLAY"  value="LOG" />
         <Keyword name="$P19N"  value="FL8-H" />
         <Keyword name="$P19S"  value="KO525-H" />
         <Keyword name="$P19R"  value="16777215" />
         <Keyword name="$P19B"  value="32" />
         <Keyword name="$P19E"  value="0,0" />
         <Keyword name="$P19G"  value="1.0" />
         <Keyword name="P19DISPLAY"  value="LOG" />
         <Keyword name="$P20N"  value="FL8-A" />
         <Keyword name="$P20S"  value="KO525-A" />
         <Keyword name="$P20R"  value="16777215" />
         <Keyword name="$P20B"  value="32" />
         <Keyword name="$P20E"  value="0,0" />
         <Keyword name="$P20G"  value="1.0" />
         <Keyword name="P20DISPLAY"  value="LOG" />
         <Keyword name="$P21N"  value="FL9-H" />
         <Keyword name="$P21S"  value="Violet610-H" />
         <Keyword name="$P21R"  value="16777215" />
         <Keyword name="$P21B"  value="32" />
         <Keyword name="$P21E"  value="0,0" />
         <Keyword name="$P21G"  value="1.0" />
         <Keyword name="P21DISPLAY"  value="LOG" />
         <Keyword name="$P22N"  value="FL9-A" />
         <Keyword name="$P22S"  value="Violet610-A" />
         <Keyword name="$P22R"  value="16777215" />
         <Keyword name="$P22B"  value="32" />
         <Keyword name="$P22E"  value="0,0" />
         <Keyword name="$P22G"  value="1.0" />
         <Keyword name="P22DISPLAY"  value="LOG" />
         <Keyword name="$P23N"  value="FSC-Width" />
         <Keyword name="$P23S"  value="FSC-Width" />
         <Keyword name="$P23R"  value="10000" />
         <Keyword name="$P23B"  value="32" />
         <Keyword name="$P23E"  value="0,0" />
         <Keyword name="$P23G"  value="1.0" />
         <Keyword name="P23DISPLAY"  value="LIN" />
         <Keyword name="$P24N"  value="Time" />
         <Keyword name="$P24S"  value="Time" />
         <Keyword name="$P24R"  value="900000000" />
         <Keyword name="$P24B"  value="32" />
         <Keyword name="$P24E"  value="0,0" />
         <Keyword name="$P24G"  value="1.0" />
         <Keyword name="P24DISPLAY"  value="LIN" />
         <Keyword name="PLTNO"  value="02" />
         <Keyword name="$SMNO"  value="2" />
         <Keyword name="$LOST"  value="0" />
         <Keyword name="$ABRT"  value="448" />
         <Keyword name="IMPTTB"  value="False" />
         <Keyword name="FLLW"  value="True" />
         <Keyword name="RCD"  value="True" />
         <Keyword name="$VOL"  value="26246.85" />
         <Keyword name="$OP"  value="Administrator" />
         <Keyword name="DURTIM"  value="58.797120" />
         <Keyword name="USCOMP"  value="False" />
         <Keyword name="AHCOMPSYNC"  value="False" />
         <Keyword name="COMPCHH"  value="FITCPEPC5.5PC7APCAPC-A750PB450KO525Violet610" />
         <Keyword name="COMPBGH"  value="553.75544.375395.75396.625420.375391.375396.625567576.875" />
         <Keyword name="COMPAFH"  value="000000000" />
         <Keyword name="COMPH"  value="100000000010000000001000000000100000000010000000001000000000100000000010000000001" />
         <Keyword name="COMPGAINH"  value="2040527580254133722171" />
         <Keyword name="COMPCHA"  value="FITCPEPC5.5PC7APCAPC-A750PB450KO525Violet610" />
         <Keyword name="COMPBGA"  value="5514.55017.54247409249274616521052015265" />
         <Keyword name="COMPAFA"  value="000000000" />
         <Keyword name="COMPA"  value="100000000010000000001000000000100000000010000000001000000000100000000010000000001" />
         <Keyword name="COMPGAINA"  value="2040527580254133722171" />
         <Keyword name="SN"  value="BC36122" />
         <Keyword name="$CYTSN"  value="BC36122" />
         <Keyword name="FLDSM"  value="10" />
         <Keyword name="CHAR"  value="11" />
         <Keyword name="CH1ID"  value="FSC" />
         <Keyword name="CH1NM"  value="FSC" />
         <Keyword name="CH1AD"  value="14" />
         <Keyword name="CH1DA"  value="22" />
         <Keyword name="CH1TH"  value="10000" />
         <Keyword name="CH1TR"  value="64" />
         <Keyword name="CH1GAIN"  value="30" />
         <Keyword name="CH1USH"  value="True" />
         <Keyword name="CH1DELAY"  value="0" />
         <Keyword name="CH1DELTA"  value="24" />
         <Keyword name="CH1THUS"  value="False" />
         <Keyword name="CH1FL"  value="False" />
         <Keyword name="CH1HS"  value="8" />
         <Keyword name="CH1AS"  value="2" />
         <Keyword name="CH1HATFL"  value="294.875" />
         <Keyword name="CH1AATFL"  value="3815.5" />
         <Keyword name="CH1HAVAL"  value="1250000" />
         <Keyword name="CH2ID"  value="SSC" />
         <Keyword name="CH2NM"  value="SSC" />
         <Keyword name="CH2AD"  value="8" />
         <Keyword name="CH2DA"  value="16" />
         <Keyword name="CH2TH"  value="10000" />
         <Keyword name="CH2TR"  value="64" />
         <Keyword name="CH2GAIN"  value="10" />
         <Keyword name="CH2USH"  value="True" />
         <Keyword name="CH2DELAY"  value="0" />
         <Keyword name="CH2DELTA"  value="24" />
         <Keyword name="CH2THUS"  value="False" />
         <Keyword name="CH2FL"  value="False" />
         <Keyword name="CH2HS"  value="8" />
         <Keyword name="CH2AS"  value="2" />
         <Keyword name="CH2FLNMS"  value="SSC" />
         <Keyword name="CH2HATFL"  value="431.125" />
         <Keyword name="CH2AATFL"  value="4736.5" />
         <Keyword name="CH2HAVAL"  value="1250000" />
         <Keyword name="CH3ID"  value="FL1" />
         <Keyword name="CH3NM"  value="FITC" />
         <Keyword name="CH3AD"  value="11" />
         <Keyword name="CH3DA"  value="19" />
         <Keyword name="CH3TH"  value="10000" />
         <Keyword name="CH3TR"  value="64" />
         <Keyword name="CH3GAIN"  value="20" />
         <Keyword name="CH3USH"  value="True" />
         <Keyword name="CH3DELAY"  value="0" />
         <Keyword name="CH3DELTA"  value="24" />
         <Keyword name="CH3THUS"  value="False" />
         <Keyword name="CH3FL"  value="True" />
         <Keyword name="CH3HS"  value="8" />
         <Keyword name="CH3AS"  value="2" />
         <Keyword name="CH3FLNMS"  value="FITC" />
         <Keyword name="CH3HATFL"  value="553.75" />
         <Keyword name="CH3AATFL"  value="5514.5" />
         <Keyword name="CH3HAVAL"  value="6875000" />
         <Keyword name="CH4ID"  value="FL2" />
         <Keyword name="CH4NM"  value="PE" />
         <Keyword name="CH4AD"  value="10" />
         <Keyword name="CH4DA"  value="18" />
         <Keyword name="CH4TH"  value="10000" />
         <Keyword name="CH4TR"  value="64" />
         <Keyword name="CH4GAIN"  value="40" />
         <Keyword name="CH4USH"  value="True" />
         <Keyword name="CH4DELAY"  value="0" />
         <Keyword name="CH4DELTA"  value="24" />
         <Keyword name="CH4THUS"  value="False" />
         <Keyword name="CH4FL"  value="True" />
         <Keyword name="CH4HS"  value="8" />
         <Keyword name="CH4AS"  value="2" />
         <Keyword name="CH4FLNMS"  value="PE" />
         <Keyword name="CH4HATFL"  value="544.375" />
         <Keyword name="CH4AATFL"  value="5017.5" />
         <Keyword name="CH4HAVAL"  value="6875000" />
         <Keyword name="CH5ID"  value="FL3" />
         <Keyword name="CH5NM"  value="PC5.5" />
         <Keyword name="CH5AD"  value="12" />
         <Keyword name="CH5DA"  value="20" />
         <Keyword name="CH5TH"  value="10000" />
         <Keyword name="CH5TR"  value="64" />
         <Keyword name="CH5GAIN"  value="527" />
         <Keyword name="CH5USH"  value="True" />
         <Keyword name="CH5DELAY"  value="0" />
         <Keyword name="CH5DELTA"  value="24" />
         <Keyword name="CH5THUS"  value="False" />
         <Keyword name="CH5FL"  value="True" />
         <Keyword name="CH5HS"  value="8" />
         <Keyword name="CH5AS"  value="2" />
         <Keyword name="CH5FLNMS"  value="PC5.5" />
         <Keyword name="CH5HATFL"  value="395.75" />
         <Keyword name="CH5AATFL"  value="4247" />
         <Keyword name="CH5HAVAL"  value="6875000" />
         <Keyword name="CH6ID"  value="FL4" />
         <Keyword name="CH6NM"  value="PC7" />
         <Keyword name="CH6AD"  value="13" />
         <Keyword name="CH6DA"  value="21" />
         <Keyword name="CH6TH"  value="10000" />
         <Keyword name="CH6TR"  value="64" />
         <Keyword name="CH6GAIN"  value="580" />
         <Keyword name="CH6USH"  value="True" />
         <Keyword name="CH6DELAY"  value="0" />
         <Keyword name="CH6DELTA"  value="24" />
         <Keyword name="CH6THUS"  value="False" />
         <Keyword name="CH6FL"  value="True" />
         <Keyword name="CH6HS"  value="8" />
         <Keyword name="CH6AS"  value="2" />
         <Keyword name="CH6FLNMS"  value="PC7" />
         <Keyword name="CH6HATFL"  value="396.625" />
         <Keyword name="CH6AATFL"  value="4092" />
         <Keyword name="CH6HAVAL"  value="6875000" />
         <Keyword name="CH7ID"  value="FL5" />
         <Keyword name="CH7NM"  value="APC" />
         <Keyword name="CH7AD"  value="1" />
         <Keyword name="CH7DA"  value="1" />
         <Keyword name="CH7TH"  value="10000" />
         <Keyword name="CH7TR"  value="64" />
         <Keyword name="CH7GAIN"  value="25" />
         <Keyword name="CH7USH"  value="True" />
         <Keyword name="CH7DELAY"  value="-43.36" />
         <Keyword name="CH7DELTA"  value="24" />
         <Keyword name="CH7THUS"  value="False" />
         <Keyword name="CH7FL"  value="True" />
         <Keyword name="CH7HS"  value="8" />
         <Keyword name="CH7AS"  value="2" />
         <Keyword name="CH7FLNMS"  value="APC" />
         <Keyword name="CH7HATFL"  value="420.375" />
         <Keyword name="CH7AATFL"  value="4927" />
         <Keyword name="CH7HAVAL"  value="6875000" />
         <Keyword name="CH8ID"  value="FL6" />
         <Keyword name="CH8NM"  value="APC-A750" />
         <Keyword name="CH8AD"  value="0" />
         <Keyword name="CH8DA"  value="0" />
         <Keyword name="CH8TH"  value="10000" />
         <Keyword name="CH8TR"  value="64" />
         <Keyword name="CH8GAIN"  value="413" />
         <Keyword name="CH8USH"  value="True" />
         <Keyword name="CH8DELAY"  value="-43.36" />
         <Keyword name="CH8DELTA"  value="24" />
         <Keyword name="CH8THUS"  value="False" />
         <Keyword name="CH8FL"  value="True" />
         <Keyword name="CH8HS"  value="8" />
         <Keyword name="CH8AS"  value="2" />
         <Keyword name="CH8FLNMS"  value="APC-A750" />
         <Keyword name="CH8HATFL"  value="391.375" />
         <Keyword name="CH8AATFL"  value="4616" />
         <Keyword name="CH8HAVAL"  value="6875000" />
         <Keyword name="CH9ID"  value="FL7" />
         <Keyword name="CH9NM"  value="PB450" />
         <Keyword name="CH9AD"  value="4" />
         <Keyword name="CH9DA"  value="4" />
         <Keyword name="CH9TH"  value="10000" />
         <Keyword name="CH9TR"  value="64" />
         <Keyword name="CH9GAIN"  value="37" />
         <Keyword name="CH9USH"  value="True" />
         <Keyword name="CH9DELAY"  value="42.56" />
         <Keyword name="CH9DELTA"  value="24" />
         <Keyword name="CH9THUS"  value="False" />
         <Keyword name="CH9FL"  value="True" />
         <Keyword name="CH9HS"  value="8" />
         <Keyword name="CH9AS"  value="2" />
         <Keyword name="CH9FLNMS"  value="PB450" />
         <Keyword name="CH9HATFL"  value="396.625" />
         <Keyword name="CH9AATFL"  value="5210" />
         <Keyword name="CH9HAVAL"  value="6875000" />
         <Keyword name="CH10ID"  value="FL8" />
         <Keyword name="CH10NM"  value="KO525" />
         <Keyword name="CH10AD"  value="5" />
         <Keyword name="CH10DA"  value="5" />
         <Keyword name="CH10TH"  value="10000" />
         <Keyword name="CH10TR"  value="64" />
         <Keyword name="CH10GAIN"  value="22" />
         <Keyword name="CH10USH"  value="True" />
         <Keyword name="CH10DELAY"  value="42.56" />
         <Keyword name="CH10DELTA"  value="24" />
         <Keyword name="CH10THUS"  value="False" />
         <Keyword name="CH10FL"  value="True" />
         <Keyword name="CH10HS"  value="8" />
         <Keyword name="CH10AS"  value="2" />
         <Keyword name="CH10FLNMS"  value="KO525" />
         <Keyword name="CH10HATFL"  value="567" />
         <Keyword name="CH10AATFL"  value="5201" />
         <Keyword name="CH10HAVAL"  value="6875000" />
         <Keyword name="CH11ID"  value="FL9" />
         <Keyword name="CH11NM"  value="Violet610" />
         <Keyword name="CH11AD"  value="6" />
         <Keyword name="CH11DA"  value="6" />
         <Keyword name="CH11TH"  value="10000" />
         <Keyword name="CH11TR"  value="64" />
         <Keyword name="CH11GAIN"  value="171" />
         <Keyword name="CH11USH"  value="True" />
         <Keyword name="CH11DELAY"  value="42.56" />
         <Keyword name="CH11DELTA"  value="24" />
         <Keyword name="CH11THUS"  value="False" />
         <Keyword name="CH11FL"  value="True" />
         <Keyword name="CH11HS"  value="8" />
         <Keyword name="CH11AS"  value="2" />
         <Keyword name="CH11FLNMS"  value="Violet610" />
         <Keyword name="CH11HATFL"  value="576.875" />
         <Keyword name="CH11AATFL"  value="5265" />
         <Keyword name="CH11HAVAL"  value="6875000" />
         <Keyword name="PCHID"  value="FSC" />
         <Keyword name="PCHTP"  value="AutoThreshold" />
         <Keyword name="TRLGC"  value="None" />
         <Keyword name="WCH"  value="FSC" />
         <Keyword name="DGAIN"  value="10" />
         <Keyword name="SWVER"  value="CytExpert for DxFLEX 2.0.0.283" />
       </Keywords>
       <SampleNode name="1824-5HT-1.fcs"  annotation=""  owningGroup=""  expanded="1"  sortPriority="10"  count="17880"  sampleID="3" >
         <Graph smoothing="0"  backColor="#ffffff"  foreColor="#000000"  type="Pseudocolor"  fast="1" >
           <Axis dimension="x"  name="FSC-H"  label=""  auto="auto" />
           <Axis dimension="y"  name="SSC-H"  label=""  auto="auto" />
           <GraphSettings level="5%"  smoothingHighResolution="1"  contourHighResolution="1"  histogramSmoothingCount="0"  graphResolution="256"  showOutliers="0"  drawLargeDots="0"  dotsToDraw="8000"  tint="le.chartfill.tinted.40"  lineWeight="le.lineweight.normal"  lineStyle="le.linestyle.solid" />
           <GraphEnvironment showGrid="0"  showAxes="tnlTNL"  showGates="1"  showFreqOnPlots="1"  showGateNameOnPlots="1"  showMedians="0"  showUncomped="0"  addEventParam="0"  lastYAxisName="" >
             <TextTraits font="SansSerif"  size="11"  name="Labels"  style="plain"  color="#000000"  background="#00ffffff"  just="left" />
             <TextTraits font="SansSerif"  size="11"  name="LayoutGates"  style="plain"  color="#000000"  background="#00ffffff"  just="left" />
             <TextTraits font="SansSerif"  size="9"  name="Numbers"  style="plain"  color="#000000"  background="#00ffffff"  just="left" />
             <TextTraits font="SansSerif"  size="9"  name="Legend"  style="plain"  color="#000000"  background="#00ffffff"  just="left" />
             <WindowPosition x="0"  y="0"  width="0"  height="0"  displayed="0"  panelState="" />
           </GraphEnvironment>
         </Graph>
         <Subpopulations>
           <Population name="Lymphocytes"  annotation=""  owningGroup="All Samples"  expanded="1"  sortPriority="10"  count="15210" >
             <Graph smoothing="0"  backColor="#ffffff"  foreColor="#000000"  heatMapStatParameter="FL1-H"  type="Pseudocolor"  fast="1" >
               <Axis dimension="x"  name="FSC-Width"  label=""  auto="auto" />
               <Axis dimension="y"  name="FSC-H"  label=""  auto="auto" />
               <GraphSettings level="5%"  smoothingHighResolution="1"  contourHighResolution="1"  histogramSmoothingCount="0"  graphResolution="256"  showOutliers="0"  drawLargeDots="0"  dotsToDraw="8000"  tint="le.chartfill.tinted.40"  lineWeight="le.lineweight.normal"  lineStyle="le.linestyle.solid" />
               <GraphEnvironment showGrid="0"  showAxes="tnlTNL"  showGates="1"  showFreqOnPlots="1"  showGateNameOnPlots="1"  showMedians="0"  showUncomped="0"  addEventParam="0"  lastYAxisName="" >
                 <TextTraits font="SansSerif"  size="11"  name="Labels"  style="plain"  color="#000000"  background="#00ffffff"  just="left" />
                 <TextTraits font="SansSerif"  size="11"  name="LayoutGates"  style="plain"  color="#000000"  background="#00ffffff"  just="left" />
                 <TextTraits font="SansSerif"  size="9"  name="Numbers"  style="plain"  color="#000000"  background="#00ffffff"  just="left" />
                 <TextTraits font="SansSerif"  size="9"  name="Legend"  style="plain"  color="#000000"  background="#00ffffff"  just="left" />
                 <WindowPosition x="796"  y="285"  width="1000"  height="1000"  displayed="0"  panelState="---" />
               </GraphEnvironment>
             </Graph>
             <Gate gating:id="ID676902992" >
               <gating:PolygonGate eventsInside="1"  annoOffsetX="0"  annoOffsetY="0"  tint="#000000"  isTinted="0"  lineWeight="Normal"  userDefined="1"  quadId="-1"  gateResolution="256" >
                 <gating:dimension>
                   <data-type:fcs-dimension data-type:name="FSC-H" />
                 </gating:dimension>
                 <gating:dimension>
                   <data-type:fcs-dimension data-type:name="SSC-H" />
                 </gating:dimension>
                 <gating:vertex>
                   <gating:coordinate data-type:value="106615.1575453052" />
                   <gating:coordinate data-type:value="16233.5023304831" />
                 </gating:vertex>
                 <gating:vertex>
                   <gating:coordinate data-type:value="67787.7094076563" />
                   <gating:coordinate data-type:value="55932.6545024854" />
                 </gating:vertex>
                 <gating:vertex>
                   <gating:coordinate data-type:value="67787.7094076563" />
                   <gating:coordinate data-type:value="55932.6545024854" />
                 </gating:vertex>
                 <gating:vertex>
                   <gating:coordinate data-type:value="80502.979944261" />
                   <gating:coordinate data-type:value="300668.7730001959" />
                 </gating:vertex>
                 <gating:vertex>
                   <gating:coordinate data-type:value="129839.2357076623" />
                   <gating:coordinate data-type:value="721757.2492100383" />
                 </gating:vertex>
                 <gating:vertex>
                   <gating:coordinate data-type:value="258255.7151700432" />
                   <gating:coordinate data-type:value="1080068.218818119" />
                 </gating:vertex>
                 <gating:vertex>
                   <gating:coordinate data-type:value="597378.9703512569" />
                   <gating:coordinate data-type:value="1241128.4060197035" />
                 </gating:vertex>
                 <gating:vertex>
                   <gating:coordinate data-type:value="718412.5782410752" />
                   <gating:coordinate data-type:value="198148.9338397059" />
                 </gating:vertex>
                 <gating:vertex>
                   <gating:coordinate data-type:value="718412.5782410752" />
                   <gating:coordinate data-type:value="198148.9338397059" />
                 </gating:vertex>
                 <gating:vertex>
                   <gating:coordinate data-type:value="309280.7848495173" />
                   <gating:coordinate data-type:value="57509.3602812412" />
                 </gating:vertex>
               </gating:PolygonGate>
             </Gate>
             <Subpopulations>
               <Population name="FSC-Width, FSC-H subset"  annotation=""  owningGroup="All Samples"  expanded="1"  sortPriority="10"  count="12077" >
                 <Graph smoothing="13"  backColor="#ffffff"  foreColor="#000000"  heatMapStatParameter="FL1-H"  type="Pseudocolor"  fast="1" >
                   <Axis dimension="x"  name="FL2-A"  label=""  auto="auto" />
                   <Axis dimension="y"  name="SSC-H"  label=""  auto="auto" />
                   <GraphSettings level="5%"  smoothingHighResolution="1"  contourHighResolution="1"  histogramSmoothingCount="0"  graphResolution="256"  showOutliers="0"  drawLargeDots="0"  dotsToDraw="8000"  tint="le.chartfill.tinted.40"  lineWeight="le.lineweight.normal"  lineStyle="le.linestyle.solid" />
                   <GraphEnvironment showGrid="0"  showAxes="tnlTNL"  showGates="1"  showFreqOnPlots="1"  showGateNameOnPlots="1"  showMedians="0"  showUncomped="0"  addEventParam="0"  lastYAxisName="" >
                     <TextTraits font="SansSerif"  size="11"  name="Labels"  style="plain"  color="#000000"  background="#00ffffff"  just="left" />
                     <TextTraits font="SansSerif"  size="11"  name="LayoutGates"  style="plain"  color="#000000"  background="#00ffffff"  just="left" />
                     <TextTraits font="SansSerif"  size="9"  name="Numbers"  style="plain"  color="#000000"  background="#00ffffff"  just="left" />
                     <TextTraits font="SansSerif"  size="9"  name="Legend"  style="plain"  color="#000000"  background="#00ffffff"  just="left" />
                     <WindowPosition x="0"  y="288"  width="1000"  height="1000"  displayed="0"  panelState="---" />
                   </GraphEnvironment>
                 </Graph>
                 <Gate gating:id="ID1556853515"  gating:parent_id="ID676902992" >
                   <gating:RectangleGate eventsInside="1"  annoOffsetX="0"  annoOffsetY="0"  tint="#000000"  isTinted="0"  lineWeight="Normal"  userDefined="1"  percentX="0"  percentY="0" >
                     <gating:dimension gating:min="884.433962264151"  gating:max="2264.1509433962265" >
                       <data-type:fcs-dimension data-type:name="FSC-Width" />
                     </gating:dimension>
                     <gating:dimension gating:min="77589.23376119044"  gating:max="491898.99938717036" >
                       <data-type:fcs-dimension data-type:name="FSC-H" />
                     </gating:dimension>
                   </gating:RectangleGate>
                 </Gate>
                 <Subpopulations>
                   <Population name="PE-A, SSC-H subset"  annotation=""  owningGroup=""  expanded="1"  sortPriority="10"  count="11572" >
                     <Graph smoothing="13"  backColor="#ffffff"  foreColor="#000000"  heatMapStatParameter="FL1-H"  type="Pseudocolor"  fast="1" >
                       <Axis dimension="x"  name="FL2-A"  label=""  auto="auto" />
                       <Axis dimension="y"  name="SSC-H"  label=""  auto="auto" />
                       <GraphSettings level="5%"  smoothingHighResolution="1"  contourHighResolution="1"  histogramSmoothingCount="0"  graphResolution="256"  showOutliers="0"  drawLargeDots="0"  dotsToDraw="8000"  tint="le.chartfill.tinted.40"  lineWeight="le.lineweight.normal"  lineStyle="le.linestyle.solid" />
                       <GraphEnvironment showGrid="0"  showAxes="tnlTNL"  showGates="1"  showFreqOnPlots="1"  showGateNameOnPlots="1"  showMedians="0"  showUncomped="0"  addEventParam="0"  lastYAxisName="" >
                         <TextTraits font="SansSerif"  size="11"  name="Labels"  style="plain"  color="#000000"  background="#00ffffff"  just="left" />
                         <TextTraits font="SansSerif"  size="11"  name="LayoutGates"  style="plain"  color="#000000"  background="#00ffffff"  just="left" />
                         <TextTraits font="SansSerif"  size="9"  name="Numbers"  style="plain"  color="#000000"  background="#00ffffff"  just="left" />
                         <TextTraits font="SansSerif"  size="9"  name="Legend"  style="plain"  color="#000000"  background="#00ffffff"  just="left" />
                         <WindowPosition x="796"  y="288"  width="1000"  height="1000"  displayed="0"  panelState="---" />
                       </GraphEnvironment>
                     </Graph>
                     <Gate gating:id="ID1376536378"  gating:parent_id="ID1556853515" >
                       <gating:RectangleGate eventsInside="1"  annoOffsetX="0"  annoOffsetY="0"  tint="#000000"  isTinted="0"  lineWeight="Normal"  userDefined="1"  percentX="0"  percentY="0" >
                         <gating:dimension gating:min="275182.0750259093"  gating:max="1056538.4778367027" >
                           <data-type:fcs-dimension data-type:name="FL2-A" />
                         </gating:dimension>
                         <gating:dimension gating:min="6475.577644017409"  gating:max="2201297.769102993" >
                           <data-type:fcs-dimension data-type:name="SSC-H" />
                         </gating:dimension>
                       </gating:RectangleGate>
                     </Gate>
                     <Subpopulations>
                       <CellCycle name="Cell Cycle"  annotation=""  owningGroup=""  expanded="1"  sortPriority="10" >
                         <Graph smoothing="13"  backColor="#ffffff"  foreColor="#000000"  type="Histogram"  fast="1" >
                           <Axis dimension="x"  name="FL2-A"  label=""  auto="auto" />
                           <Axis dimension="y"  name=""  label=""  auto="auto" />
                           <GraphSettings level="5%"  smoothingHighResolution="1"  contourHighResolution="1"  histogramSmoothingCount="0"  graphResolution="256"  showOutliers="0"  drawLargeDots="0"  dotsToDraw="8000"  tint="le.chartfill.tinted.40"  lineWeight="le.lineweight.normal"  lineStyle="le.linestyle.solid" />
                           <GraphEnvironment showGrid="0"  showAxes="tnlTNL"  showGates="1"  showFreqOnPlots="1"  showGateNameOnPlots="1"  showMedians="0"  showUncomped="0"  addEventParam="0"  lastYAxisName="" >
                             <TextTraits font="SansSerif"  size="11"  name="Labels"  style="plain"  color="#000000"  background="#00ffffff"  just="left" />
                             <TextTraits font="SansSerif"  size="11"  name="LayoutGates"  style="plain"  color="#000000"  background="#00ffffff"  just="left" />
                             <TextTraits font="SansSerif"  size="9"  name="Numbers"  style="plain"  color="#000000"  background="#00ffffff"  just="left" />
                             <TextTraits font="SansSerif"  size="9"  name="Legend"  style="plain"  color="#000000"  background="#00ffffff"  just="left" />
                           </GraphEnvironment>
                         </Graph>
                         <profile model="Watson"  parameter="FL2-A"  autoGate="0"  gateG1="1"  gateG2="1"  gateS="1" >
                           <Constraints>
                             <Peak id="1" >
                               <Mean/>
                               <Cv/>
                             </Peak>
                             <Peak id="2" >
                               <Mean/>
                               <Cv/>
                             </Peak>
                           </Constraints>
                           <display>
                             <sum enabled="1" />
                             <components enabled="1"  fill="1" />
                           </display>
                         </profile>
                         <CellCycleResult model="Watson" >
                           <Phases>
                             <Gaussian id="1"  mean="406762"  amplitude="298.148"  stddev="26814.5"  channelMean="244.537"  channelStddev="16.1204" />
                             <Gaussian id="2"  mean="802444"  amplitude="16.2348"  stddev="61475.6"  channelMean="482.413"  channelStddev="36.9579" />
                             <SPhase id="Watson"  kg1="-1.7"  kg2="-1.5" />
                           </Phases>
                           <Statistics>
                             <Statistic name="RMSD"  value="  2.8859" />
                             <Statistic name="PercentG1"  value=" 73.6161" />
                             <Statistic name="PercentS"  value=" 12.1642" />
                             <Statistic name="PercentG2"  value="  9.1901" />
                             <Statistic name="G1Mean"  value="406762.0486" />
                             <Statistic name="G2Mean"  value="802444.2433" />
                             <Statistic name="G1CV"  value="  6.5922" />
                             <Statistic name="G2CV"  value="  7.6610" />
                             <Statistic name="percentSubG1"  value="  2.8869" />
                             <Statistic name="percentSuperG2"  value="  0.4244" />
                           </Statistics>
                         </CellCycleResult>
                       </CellCycle>
                     </Subpopulations>
                   </Population>
                 </Subpopulations>
               </Population>
             </Subpopulations>
           </Population>
         </Subpopulations>
       </SampleNode>
     </Sample>
     <Sample>
       <DataSet uri="file:/C:/Users/64169/Downloads/Exp_20250120_1/Exp_20250120_1/blank.fcs"  sampleID="4" />
       <Transformations>
         <transforms:log transforms:offset="3162.2776601684"  transforms:decades="4.22471987" >
           <data-type:parameter data-type:name="FSC-H" />
         </transforms:log>
         <transforms:log transforms:offset="316.2277660168"  transforms:decades="4.72471987" >
           <data-type:parameter data-type:name="FSC-A" />
         </transforms:log>
         <transforms:log transforms:offset="31.6227766017"  transforms:decades="6.72471987" >
           <data-type:parameter data-type:name="SSC-H" />
         </transforms:log>
         <transforms:linear transforms:minRange="-428009.5859572608"  transforms:maxRange="1044569.7912217892"  gain="1" >
           <data-type:parameter data-type:name="SSC-A" />
         </transforms:linear>
         <transforms:log transforms:offset="1"  transforms:decades="7.22471987" >
           <data-type:parameter data-type:name="FL1-H" />
         </transforms:log>
         <transforms:linear transforms:minRange="0"  transforms:maxRange="16777215"  gain="1" >
           <data-type:parameter data-type:name="FL1-A" />
         </transforms:linear>
         <transforms:log transforms:offset="1"  transforms:decades="7.22471987" >
           <data-type:parameter data-type:name="FL2-H" />
         </transforms:log>
         <transforms:linear transforms:minRange="0"  transforms:maxRange="1703316.7855618326"  gain="1" >
           <data-type:parameter data-type:name="FL2-A" />
         </transforms:linear>
         <transforms:log transforms:offset="1"  transforms:decades="7.22471987" >
           <data-type:parameter data-type:name="FL3-H" />
         </transforms:log>
         <transforms:log transforms:offset="1"  transforms:decades="7.22471987" >
           <data-type:parameter data-type:name="FL3-A" />
         </transforms:log>
         <transforms:log transforms:offset="1"  transforms:decades="7.22471987" >
           <data-type:parameter data-type:name="FL4-H" />
         </transforms:log>
         <transforms:log transforms:offset="1"  transforms:decades="7.22471987" >
           <data-type:parameter data-type:name="FL4-A" />
         </transforms:log>
         <transforms:log transforms:offset="1"  transforms:decades="7.22471987" >
           <data-type:parameter data-type:name="FL5-H" />
         </transforms:log>
         <transforms:log transforms:offset="1"  transforms:decades="7.22471987" >
           <data-type:parameter data-type:name="FL5-A" />
         </transforms:log>
         <transforms:log transforms:offset="1"  transforms:decades="7.22471987" >
           <data-type:parameter data-type:name="FL6-H" />
         </transforms:log>
         <transforms:log transforms:offset="1"  transforms:decades="7.22471987" >
           <data-type:parameter data-type:name="FL6-A" />
         </transforms:log>
         <transforms:log transforms:offset="1"  transforms:decades="7.22471987" >
           <data-type:parameter data-type:name="FL7-H" />
         </transforms:log>
         <transforms:log transforms:offset="1"  transforms:decades="7.22471987" >
           <data-type:parameter data-type:name="FL7-A" />
         </transforms:log>
         <transforms:log transforms:offset="1"  transforms:decades="7.22471987" >
           <data-type:parameter data-type:name="FL8-H" />
         </transforms:log>
         <transforms:log transforms:offset="1"  transforms:decades="7.22471987" >
           <data-type:parameter data-type:name="FL8-A" />
         </transforms:log>
         <transforms:log transforms:offset="1"  transforms:decades="7.22471987" >
           <data-type:parameter data-type:name="FL9-H" />
         </transforms:log>
         <transforms:log transforms:offset="1"  transforms:decades="7.22471987" >
           <data-type:parameter data-type:name="FL9-A" />
         </transforms:log>
         <transforms:linear transforms:minRange="0"  transforms:maxRange="10000"  gain="1" >
           <data-type:parameter data-type:name="FSC-Width" />
         </transforms:linear>
         <transforms:linear transforms:minRange="0"  transforms:maxRange="10"  gain="0.0000200416" >
           <data-type:parameter data-type:name="Time" />
         </transforms:linear>
       </Transformations>
       <Keywords>
         <Keyword name="FJ_FCS_VERSION"  value="3" />
         <Keyword name="$BEGINSTEXT"  value="0" />
         <Keyword name="$ENDSTEXT"  value="0" />
         <Keyword name="$BEGINDATA"  value="0000000000007888" />
         <Keyword name="$ENDDATA"  value="0000000000269295" />
         <Keyword name="$BEGINANALYSIS"  value="0" />
         <Keyword name="$ENDANALYSIS"  value="0" />
         <Keyword name="$TOT"  value="0000000000002723" />
         <Keyword name="FILVER"  value="1" />
         <Keyword name="$FIL"  value="blank.fcs" />
         <Keyword name="$SYS"  value="Microsoft Windows NT 6.2.9200.0" />
         <Keyword name="$MODE"  value="L" />
         <Keyword name="$BYTEORD"  value="1,2,3,4" />
         <Keyword name="$DATATYPE"  value="F" />
         <Keyword name="$NEXTDATA"  value="0" />
         <Keyword name="CYTEXPERTFIL"  value="True" />
         <Keyword name="TBID"  value="187448b7-02a5-48f8-9f18-0cbf282cb87d" />
         <Keyword name="TBNM"  value="blank" />
         <Keyword name="$PAR"  value="24" />
         <Keyword name="$BTIM"  value="20:25:29" />
         <Keyword name="$ETIM"  value="20:25:39" />
         <Keyword name="$DATE"  value="20-Jan-2025" />
         <Keyword name="$CYT"  value="DxFLEX" />
         <Keyword name="RCTOT"  value="10000" />
         <Keyword name="USRCTOT"  value="True" />
         <Keyword name="CGNM"  value="All Events " />
         <Keyword name="RCTIM"  value="600" />
         <Keyword name="USRCTIM"  value="True" />
         <Keyword name="$SPILLOVER"  value="18,FL1-H,FL2-H,FL3-H,FL4-H,FL5-H,FL6-H,FL7-H,FL8-H,FL9-H,FL1-A,FL2-A,FL3-A,FL4-A,FL5-A,FL6-A,FL7-A,FL8-A,FL9-A,1,0,0,0,0,0,0,0,0,0,0,0,0,0,0,0,0,0,0,1,0,0,0,0,0,0,0,0,0,0,0,0,0,0,0,0,0,0,1,0,0,0,0,0,0,0,0,0,0,0,0,0,0,0,0,0,0,1,0,0,0,0,0,0,0,0,0,0,0,0,0,0,0,0,0,0,1,0,0,0,0,0,0,0,0,0,0,0,0,0,0,0,0,0,0,1,0,0,0,0,0,0,0,0,0,0,0,0,0,0,0,0,0,0,1,0,0,0,0,0,0,0,0,0,0,0,0,0,0,0,0,0,0,1,0,0,0,0,0,0,0,0,0,0,0,0,0,0,0,0,0,0,1,0,0,0,0,0,0,0,0,0,0,0,0,0,0,0,0,0,0,1,0,0,0,0,0,0,0,0,0,0,0,0,0,0,0,0,0,0,1,0,0,0,0,0,0,0,0,0,0,0,0,0,0,0,0,0,0,1,0,0,0,0,0,0,0,0,0,0,0,0,0,0,0,0,0,0,1,0,0,0,0,0,0,0,0,0,0,0,0,0,0,0,0,0,0,1,0,0,0,0,0,0,0,0,0,0,0,0,0,0,0,0,0,0,1,0,0,0,0,0,0,0,0,0,0,0,0,0,0,0,0,0,0,1,0,0,0,0,0,0,0,0,0,0,0,0,0,0,0,0,0,0,1,0,0,0,0,0,0,0,0,0,0,0,0,0,0,0,0,0,0,1" />
         <Keyword name="$TIMESTEP"  value="0.00002" />
         <Keyword name="$P1N"  value="FSC-H" />
         <Keyword name="$P1S"  value="FSC-H" />
         <Keyword name="$P1R"  value="16777215" />
         <Keyword name="$P1B"  value="32" />
         <Keyword name="$P1E"  value="0,0" />
         <Keyword name="$P1G"  value="1.0" />
         <Keyword name="P1DISPLAY"  value="LIN" />
         <Keyword name="$P2N"  value="FSC-A" />
         <Keyword name="$P2S"  value="FSC-A" />
         <Keyword name="$P2R"  value="16777215" />
         <Keyword name="$P2B"  value="32" />
         <Keyword name="$P2E"  value="0,0" />
         <Keyword name="$P2G"  value="1.0" />
         <Keyword name="P2DISPLAY"  value="LIN" />
         <Keyword name="$P3N"  value="SSC-H" />
         <Keyword name="$P3S"  value="SSC-H" />
         <Keyword name="$P3R"  value="16777215" />
         <Keyword name="$P3B"  value="32" />
         <Keyword name="$P3E"  value="0,0" />
         <Keyword name="$P3G"  value="1.0" />
         <Keyword name="P3DISPLAY"  value="LIN" />
         <Keyword name="$P4N"  value="SSC-A" />
         <Keyword name="$P4S"  value="SSC-A" />
         <Keyword name="$P4R"  value="16777215" />
         <Keyword name="$P4B"  value="32" />
         <Keyword name="$P4E"  value="0,0" />
         <Keyword name="$P4G"  value="1.0" />
         <Keyword name="P4DISPLAY"  value="LIN" />
         <Keyword name="$P5N"  value="FL1-H" />
         <Keyword name="$P5S"  value="FITC-H" />
         <Keyword name="$P5R"  value="16777215" />
         <Keyword name="$P5B"  value="32" />
         <Keyword name="$P5E"  value="0,0" />
         <Keyword name="$P5G"  value="1.0" />
         <Keyword name="P5DISPLAY"  value="LOG" />
         <Keyword name="$P6N"  value="FL1-A" />
         <Keyword name="$P6S"  value="FITC-A" />
         <Keyword name="$P6R"  value="16777215" />
         <Keyword name="$P6B"  value="32" />
         <Keyword name="$P6E"  value="0,0" />
         <Keyword name="$P6G"  value="1.0" />
         <Keyword name="P6DISPLAY"  value="LOG" />
         <Keyword name="$P7N"  value="FL2-H" />
         <Keyword name="$P7S"  value="PE-H" />
         <Keyword name="$P7R"  value="16777215" />
         <Keyword name="$P7B"  value="32" />
         <Keyword name="$P7E"  value="0,0" />
         <Keyword name="$P7G"  value="1.0" />
         <Keyword name="P7DISPLAY"  value="LOG" />
         <Keyword name="$P8N"  value="FL2-A" />
         <Keyword name="$P8S"  value="PE-A" />
         <Keyword name="$P8R"  value="16777215" />
         <Keyword name="$P8B"  value="32" />
         <Keyword name="$P8E"  value="0,0" />
         <Keyword name="$P8G"  value="1.0" />
         <Keyword name="P8DISPLAY"  value="LOG" />
         <Keyword name="$P9N"  value="FL3-H" />
         <Keyword name="$P9S"  value="PC5.5-H" />
         <Keyword name="$P9R"  value="16777215" />
         <Keyword name="$P9B"  value="32" />
         <Keyword name="$P9E"  value="0,0" />
         <Keyword name="$P9G"  value="1.0" />
         <Keyword name="P9DISPLAY"  value="LOG" />
         <Keyword name="$P10N"  value="FL3-A" />
         <Keyword name="$P10S"  value="PC5.5-A" />
         <Keyword name="$P10R"  value="16777215" />
         <Keyword name="$P10B"  value="32" />
         <Keyword name="$P10E"  value="0,0" />
         <Keyword name="$P10G"  value="1.0" />
         <Keyword name="P10DISPLAY"  value="LOG" />
         <Keyword name="$P11N"  value="FL4-H" />
         <Keyword name="$P11S"  value="PC7-H" />
         <Keyword name="$P11R"  value="16777215" />
         <Keyword name="$P11B"  value="32" />
         <Keyword name="$P11E"  value="0,0" />
         <Keyword name="$P11G"  value="1.0" />
         <Keyword name="P11DISPLAY"  value="LOG" />
         <Keyword name="$P12N"  value="FL4-A" />
         <Keyword name="$P12S"  value="PC7-A" />
         <Keyword name="$P12R"  value="16777215" />
         <Keyword name="$P12B"  value="32" />
         <Keyword name="$P12E"  value="0,0" />
         <Keyword name="$P12G"  value="1.0" />
         <Keyword name="P12DISPLAY"  value="LOG" />
         <Keyword name="$P13N"  value="FL5-H" />
         <Keyword name="$P13S"  value="APC-H" />
         <Keyword name="$P13R"  value="16777215" />
         <Keyword name="$P13B"  value="32" />
         <Keyword name="$P13E"  value="0,0" />
         <Keyword name="$P13G"  value="1.0" />
         <Keyword name="P13DISPLAY"  value="LOG" />
         <Keyword name="$P14N"  value="FL5-A" />
         <Keyword name="$P14S"  value="APC-A" />
         <Keyword name="$P14R"  value="16777215" />
         <Keyword name="$P14B"  value="32" />
         <Keyword name="$P14E"  value="0,0" />
         <Keyword name="$P14G"  value="1.0" />
         <Keyword name="P14DISPLAY"  value="LOG" />
         <Keyword name="$P15N"  value="FL6-H" />
         <Keyword name="$P15S"  value="APC-A750-H" />
         <Keyword name="$P15R"  value="16777215" />
         <Keyword name="$P15B"  value="32" />
         <Keyword name="$P15E"  value="0,0" />
         <Keyword name="$P15G"  value="1.0" />
         <Keyword name="P15DISPLAY"  value="LOG" />
         <Keyword name="$P16N"  value="FL6-A" />
         <Keyword name="$P16S"  value="APC-A750-A" />
         <Keyword name="$P16R"  value="16777215" />
         <Keyword name="$P16B"  value="32" />
         <Keyword name="$P16E"  value="0,0" />
         <Keyword name="$P16G"  value="1.0" />
         <Keyword name="P16DISPLAY"  value="LOG" />
         <Keyword name="$P17N"  value="FL7-H" />
         <Keyword name="$P17S"  value="PB450-H" />
         <Keyword name="$P17R"  value="16777215" />
         <Keyword name="$P17B"  value="32" />
         <Keyword name="$P17E"  value="0,0" />
         <Keyword name="$P17G"  value="1.0" />
         <Keyword name="P17DISPLAY"  value="LOG" />
         <Keyword name="$P18N"  value="FL7-A" />
         <Keyword name="$P18S"  value="PB450-A" />
         <Keyword name="$P18R"  value="16777215" />
         <Keyword name="$P18B"  value="32" />
         <Keyword name="$P18E"  value="0,0" />
         <Keyword name="$P18G"  value="1.0" />
         <Keyword name="P18DISPLAY"  value="LOG" />
         <Keyword name="$P19N"  value="FL8-H" />
         <Keyword name="$P19S"  value="KO525-H" />
         <Keyword name="$P19R"  value="16777215" />
         <Keyword name="$P19B"  value="32" />
         <Keyword name="$P19E"  value="0,0" />
         <Keyword name="$P19G"  value="1.0" />
         <Keyword name="P19DISPLAY"  value="LOG" />
         <Keyword name="$P20N"  value="FL8-A" />
         <Keyword name="$P20S"  value="KO525-A" />
         <Keyword name="$P20R"  value="16777215" />
         <Keyword name="$P20B"  value="32" />
         <Keyword name="$P20E"  value="0,0" />
         <Keyword name="$P20G"  value="1.0" />
         <Keyword name="P20DISPLAY"  value="LOG" />
         <Keyword name="$P21N"  value="FL9-H" />
         <Keyword name="$P21S"  value="Violet610-H" />
         <Keyword name="$P21R"  value="16777215" />
         <Keyword name="$P21B"  value="32" />
         <Keyword name="$P21E"  value="0,0" />
         <Keyword name="$P21G"  value="1.0" />
         <Keyword name="P21DISPLAY"  value="LOG" />
         <Keyword name="$P22N"  value="FL9-A" />
         <Keyword name="$P22S"  value="Violet610-A" />
         <Keyword name="$P22R"  value="16777215" />
         <Keyword name="$P22B"  value="32" />
         <Keyword name="$P22E"  value="0,0" />
         <Keyword name="$P22G"  value="1.0" />
         <Keyword name="P22DISPLAY"  value="LOG" />
         <Keyword name="$P23N"  value="FSC-Width" />
         <Keyword name="$P23S"  value="FSC-Width" />
         <Keyword name="$P23R"  value="10000" />
         <Keyword name="$P23B"  value="32" />
         <Keyword name="$P23E"  value="0,0" />
         <Keyword name="$P23G"  value="1.0" />
         <Keyword name="P23DISPLAY"  value="LIN" />
         <Keyword name="$P24N"  value="Time" />
         <Keyword name="$P24S"  value="Time" />
         <Keyword name="$P24R"  value="900000000" />
         <Keyword name="$P24B"  value="32" />
         <Keyword name="$P24E"  value="0,0" />
         <Keyword name="$P24G"  value="1.0" />
         <Keyword name="P24DISPLAY"  value="LIN" />
         <Keyword name="PLTNO"  value="02" />
         <Keyword name="$SMNO"  value="1" />
         <Keyword name="$LOST"  value="0" />
         <Keyword name="$ABRT"  value="22" />
         <Keyword name="IMPTTB"  value="False" />
         <Keyword name="FLLW"  value="True" />
         <Keyword name="RCD"  value="False" />
         <Keyword name="$VOL"  value="1663.207" />
         <Keyword name="$OP"  value="Administrator" />
         <Keyword name="DURTIM"  value="9.979240" />
         <Keyword name="USCOMP"  value="False" />
         <Keyword name="AHCOMPSYNC"  value="False" />
         <Keyword name="COMPCHH"  value="FITCPEPC5.5PC7APCAPC-A750PB450KO525Violet610" />
         <Keyword name="COMPBGH"  value="553.75544.375395.75396.625420.375391.375396.625567576.875" />
         <Keyword name="COMPAFH"  value="000000000" />
         <Keyword name="COMPH"  value="100000000010000000001000000000100000000010000000001000000000100000000010000000001" />
         <Keyword name="COMPGAINH"  value="20200527580254133722171" />
         <Keyword name="COMPCHA"  value="FITCPEPC5.5PC7APCAPC-A750PB450KO525Violet610" />
         <Keyword name="COMPBGA"  value="5514.55017.54247409249274616521052015265" />
         <Keyword name="COMPAFA"  value="000000000" />
         <Keyword name="COMPA"  value="100000000010000000001000000000100000000010000000001000000000100000000010000000001" />
         <Keyword name="COMPGAINA"  value="20200527580254133722171" />
         <Keyword name="SN"  value="BC36122" />
         <Keyword name="$CYTSN"  value="BC36122" />
         <Keyword name="FLDSM"  value="10" />
         <Keyword name="CHAR"  value="11" />
         <Keyword name="CH1ID"  value="FSC" />
         <Keyword name="CH1NM"  value="FSC" />
         <Keyword name="CH1AD"  value="14" />
         <Keyword name="CH1DA"  value="22" />
         <Keyword name="CH1TH"  value="10000" />
         <Keyword name="CH1TR"  value="64" />
         <Keyword name="CH1GAIN"  value="30" />
         <Keyword name="CH1USH"  value="True" />
         <Keyword name="CH1DELAY"  value="0" />
         <Keyword name="CH1DELTA"  value="24" />
         <Keyword name="CH1THUS"  value="False" />
         <Keyword name="CH1FL"  value="False" />
         <Keyword name="CH1HS"  value="8" />
         <Keyword name="CH1AS"  value="2" />
         <Keyword name="CH1HATFL"  value="294.875" />
         <Keyword name="CH1AATFL"  value="3815.5" />
         <Keyword name="CH1HAVAL"  value="1250000" />
         <Keyword name="CH2ID"  value="SSC" />
         <Keyword name="CH2NM"  value="SSC" />
         <Keyword name="CH2AD"  value="8" />
         <Keyword name="CH2DA"  value="16" />
         <Keyword name="CH2TH"  value="10000" />
         <Keyword name="CH2TR"  value="64" />
         <Keyword name="CH2GAIN"  value="50" />
         <Keyword name="CH2USH"  value="True" />
         <Keyword name="CH2DELAY"  value="0" />
         <Keyword name="CH2DELTA"  value="24" />
         <Keyword name="CH2THUS"  value="False" />
         <Keyword name="CH2FL"  value="False" />
         <Keyword name="CH2HS"  value="8" />
         <Keyword name="CH2AS"  value="2" />
         <Keyword name="CH2FLNMS"  value="SSC" />
         <Keyword name="CH2HATFL"  value="431.125" />
         <Keyword name="CH2AATFL"  value="4736.5" />
         <Keyword name="CH2HAVAL"  value="1250000" />
         <Keyword name="CH3ID"  value="FL1" />
         <Keyword name="CH3NM"  value="FITC" />
         <Keyword name="CH3AD"  value="11" />
         <Keyword name="CH3DA"  value="19" />
         <Keyword name="CH3TH"  value="10000" />
         <Keyword name="CH3TR"  value="64" />
         <Keyword name="CH3GAIN"  value="20" />
         <Keyword name="CH3USH"  value="True" />
         <Keyword name="CH3DELAY"  value="0" />
         <Keyword name="CH3DELTA"  value="24" />
         <Keyword name="CH3THUS"  value="False" />
         <Keyword name="CH3FL"  value="True" />
         <Keyword name="CH3HS"  value="8" />
         <Keyword name="CH3AS"  value="2" />
         <Keyword name="CH3FLNMS"  value="FITC" />
         <Keyword name="CH3HATFL"  value="553.75" />
         <Keyword name="CH3AATFL"  value="5514.5" />
         <Keyword name="CH3HAVAL"  value="6875000" />
         <Keyword name="CH4ID"  value="FL2" />
         <Keyword name="CH4NM"  value="PE" />
         <Keyword name="CH4AD"  value="10" />
         <Keyword name="CH4DA"  value="18" />
         <Keyword name="CH4TH"  value="10000" />
         <Keyword name="CH4TR"  value="64" />
         <Keyword name="CH4GAIN"  value="200" />
         <Keyword name="CH4USH"  value="True" />
         <Keyword name="CH4DELAY"  value="0" />
         <Keyword name="CH4DELTA"  value="24" />
         <Keyword name="CH4THUS"  value="False" />
         <Keyword name="CH4FL"  value="True" />
         <Keyword name="CH4HS"  value="8" />
         <Keyword name="CH4AS"  value="2" />
         <Keyword name="CH4FLNMS"  value="PE" />
         <Keyword name="CH4HATFL"  value="544.375" />
         <Keyword name="CH4AATFL"  value="5017.5" />
         <Keyword name="CH4HAVAL"  value="6875000" />
         <Keyword name="CH5ID"  value="FL3" />
         <Keyword name="CH5NM"  value="PC5.5" />
         <Keyword name="CH5AD"  value="12" />
         <Keyword name="CH5DA"  value="20" />
         <Keyword name="CH5TH"  value="10000" />
         <Keyword name="CH5TR"  value="64" />
         <Keyword name="CH5GAIN"  value="527" />
         <Keyword name="CH5USH"  value="True" />
         <Keyword name="CH5DELAY"  value="0" />
         <Keyword name="CH5DELTA"  value="24" />
         <Keyword name="CH5THUS"  value="False" />
         <Keyword name="CH5FL"  value="True" />
         <Keyword name="CH5HS"  value="8" />
         <Keyword name="CH5AS"  value="2" />
         <Keyword name="CH5FLNMS"  value="PC5.5" />
         <Keyword name="CH5HATFL"  value="395.75" />
         <Keyword name="CH5AATFL"  value="4247" />
         <Keyword name="CH5HAVAL"  value="6875000" />
         <Keyword name="CH6ID"  value="FL4" />
         <Keyword name="CH6NM"  value="PC7" />
         <Keyword name="CH6AD"  value="13" />
         <Keyword name="CH6DA"  value="21" />
         <Keyword name="CH6TH"  value="10000" />
         <Keyword name="CH6TR"  value="64" />
         <Keyword name="CH6GAIN"  value="580" />
         <Keyword name="CH6USH"  value="True" />
         <Keyword name="CH6DELAY"  value="0" />
         <Keyword name="CH6DELTA"  value="24" />
         <Keyword name="CH6THUS"  value="False" />
         <Keyword name="CH6FL"  value="True" />
         <Keyword name="CH6HS"  value="8" />
         <Keyword name="CH6AS"  value="2" />
         <Keyword name="CH6FLNMS"  value="PC7" />
         <Keyword name="CH6HATFL"  value="396.625" />
         <Keyword name="CH6AATFL"  value="4092" />
         <Keyword name="CH6HAVAL"  value="6875000" />
         <Keyword name="CH7ID"  value="FL5" />
         <Keyword name="CH7NM"  value="APC" />
         <Keyword name="CH7AD"  value="1" />
         <Keyword name="CH7DA"  value="1" />
         <Keyword name="CH7TH"  value="10000" />
         <Keyword name="CH7TR"  value="64" />
         <Keyword name="CH7GAIN"  value="25" />
         <Keyword name="CH7USH"  value="True" />
         <Keyword name="CH7DELAY"  value="-43.36" />
         <Keyword name="CH7DELTA"  value="24" />
         <Keyword name="CH7THUS"  value="False" />
         <Keyword name="CH7FL"  value="True" />
         <Keyword name="CH7HS"  value="8" />
         <Keyword name="CH7AS"  value="2" />
         <Keyword name="CH7FLNMS"  value="APC" />
         <Keyword name="CH7HATFL"  value="420.375" />
         <Keyword name="CH7AATFL"  value="4927" />
         <Keyword name="CH7HAVAL"  value="6875000" />
         <Keyword name="CH8ID"  value="FL6" />
         <Keyword name="CH8NM"  value="APC-A750" />
         <Keyword name="CH8AD"  value="0" />
         <Keyword name="CH8DA"  value="0" />
         <Keyword name="CH8TH"  value="10000" />
         <Keyword name="CH8TR"  value="64" />
         <Keyword name="CH8GAIN"  value="413" />
         <Keyword name="CH8USH"  value="True" />
         <Keyword name="CH8DELAY"  value="-43.36" />
         <Keyword name="CH8DELTA"  value="24" />
         <Keyword name="CH8THUS"  value="False" />
         <Keyword name="CH8FL"  value="True" />
         <Keyword name="CH8HS"  value="8" />
         <Keyword name="CH8AS"  value="2" />
         <Keyword name="CH8FLNMS"  value="APC-A750" />
         <Keyword name="CH8HATFL"  value="391.375" />
         <Keyword name="CH8AATFL"  value="4616" />
         <Keyword name="CH8HAVAL"  value="6875000" />
         <Keyword name="CH9ID"  value="FL7" />
         <Keyword name="CH9NM"  value="PB450" />
         <Keyword name="CH9AD"  value="4" />
         <Keyword name="CH9DA"  value="4" />
         <Keyword name="CH9TH"  value="10000" />
         <Keyword name="CH9TR"  value="64" />
         <Keyword name="CH9GAIN"  value="37" />
         <Keyword name="CH9USH"  value="True" />
         <Keyword name="CH9DELAY"  value="42.56" />
         <Keyword name="CH9DELTA"  value="24" />
         <Keyword name="CH9THUS"  value="False" />
         <Keyword name="CH9FL"  value="True" />
         <Keyword name="CH9HS"  value="8" />
         <Keyword name="CH9AS"  value="2" />
         <Keyword name="CH9FLNMS"  value="PB450" />
         <Keyword name="CH9HATFL"  value="396.625" />
         <Keyword name="CH9AATFL"  value="5210" />
         <Keyword name="CH9HAVAL"  value="6875000" />
         <Keyword name="CH10ID"  value="FL8" />
         <Keyword name="CH10NM"  value="KO525" />
         <Keyword name="CH10AD"  value="5" />
         <Keyword name="CH10DA"  value="5" />
         <Keyword name="CH10TH"  value="10000" />
         <Keyword name="CH10TR"  value="64" />
         <Keyword name="CH10GAIN"  value="22" />
         <Keyword name="CH10USH"  value="True" />
         <Keyword name="CH10DELAY"  value="42.56" />
         <Keyword name="CH10DELTA"  value="24" />
         <Keyword name="CH10THUS"  value="False" />
         <Keyword name="CH10FL"  value="True" />
         <Keyword name="CH10HS"  value="8" />
         <Keyword name="CH10AS"  value="2" />
         <Keyword name="CH10FLNMS"  value="KO525" />
         <Keyword name="CH10HATFL"  value="567" />
         <Keyword name="CH10AATFL"  value="5201" />
         <Keyword name="CH10HAVAL"  value="6875000" />
         <Keyword name="CH11ID"  value="FL9" />
         <Keyword name="CH11NM"  value="Violet610" />
         <Keyword name="CH11AD"  value="6" />
         <Keyword name="CH11DA"  value="6" />
         <Keyword name="CH11TH"  value="10000" />
         <Keyword name="CH11TR"  value="64" />
         <Keyword name="CH11GAIN"  value="171" />
         <Keyword name="CH11USH"  value="True" />
         <Keyword name="CH11DELAY"  value="42.56" />
         <Keyword name="CH11DELTA"  value="24" />
         <Keyword name="CH11THUS"  value="False" />
         <Keyword name="CH11FL"  value="True" />
         <Keyword name="CH11HS"  value="8" />
         <Keyword name="CH11AS"  value="2" />
         <Keyword name="CH11FLNMS"  value="Violet610" />
         <Keyword name="CH11HATFL"  value="576.875" />
         <Keyword name="CH11AATFL"  value="5265" />
         <Keyword name="CH11HAVAL"  value="6875000" />
         <Keyword name="PCHID"  value="FSC" />
         <Keyword name="PCHTP"  value="AutoThreshold" />
         <Keyword name="TRLGC"  value="None" />
         <Keyword name="WCH"  value="FSC" />
         <Keyword name="DGAIN"  value="10" />
         <Keyword name="SWVER"  value="CytExpert for DxFLEX 2.0.0.283" />
       </Keywords>
       <SampleNode name="blank.fcs"  annotation=""  owningGroup=""  expanded="1"  sortPriority="10"  count="2723"  sampleID="4" >
         <Graph smoothing="0"  backColor="#ffffff"  foreColor="#000000"  type="Pseudocolor"  fast="1" >
           <Axis dimension="x"  name="FSC-H"  label=""  auto="auto" />
           <Axis dimension="y"  name="SSC-H"  label=""  auto="auto" />
           <GraphSettings level="5%"  smoothingHighResolution="1"  contourHighResolution="1"  histogramSmoothingCount="0"  graphResolution="256"  showOutliers="0"  drawLargeDots="0"  dotsToDraw="8000"  tint="le.chartfill.tinted.40"  lineWeight="le.lineweight.normal"  lineStyle="le.linestyle.solid" />
           <GraphEnvironment showGrid="0"  showAxes="tnlTNL"  showGates="1"  showFreqOnPlots="1"  showGateNameOnPlots="1"  showMedians="0"  showUncomped="0"  addEventParam="0"  lastYAxisName="" >
             <TextTraits font="SansSerif"  size="11"  name="Labels"  style="plain"  color="#000000"  background="#00ffffff"  just="left" />
             <TextTraits font="SansSerif"  size="11"  name="LayoutGates"  style="plain"  color="#000000"  background="#00ffffff"  just="left" />
             <TextTraits font="SansSerif"  size="9"  name="Numbers"  style="plain"  color="#000000"  background="#00ffffff"  just="left" />
             <TextTraits font="SansSerif"  size="9"  name="Legend"  style="plain"  color="#000000"  background="#00ffffff"  just="left" />
             <WindowPosition x="0"  y="0"  width="0"  height="0"  displayed="0"  panelState="" />
           </GraphEnvironment>
         </Graph>
         <Subpopulations>
           <Population name="Lymphocytes"  annotation=""  owningGroup="All Samples"  expanded="1"  sortPriority="10"  count="2148" >
             <Graph smoothing="0"  backColor="#ffffff"  foreColor="#000000"  heatMapStatParameter="FL1-H"  type="Pseudocolor"  fast="1" >
               <Axis dimension="x"  name="FSC-Width"  label=""  auto="auto" />
               <Axis dimension="y"  name="FSC-H"  label=""  auto="auto" />
               <GraphSettings level="5%"  smoothingHighResolution="1"  contourHighResolution="1"  histogramSmoothingCount="0"  graphResolution="256"  showOutliers="0"  drawLargeDots="0"  dotsToDraw="8000"  tint="le.chartfill.tinted.40"  lineWeight="le.lineweight.normal"  lineStyle="le.linestyle.solid" />
               <GraphEnvironment showGrid="0"  showAxes="tnlTNL"  showGates="1"  showFreqOnPlots="1"  showGateNameOnPlots="1"  showMedians="0"  showUncomped="0"  addEventParam="0"  lastYAxisName="" >
                 <TextTraits font="SansSerif"  size="11"  name="Labels"  style="plain"  color="#000000"  background="#00ffffff"  just="left" />
                 <TextTraits font="SansSerif"  size="11"  name="LayoutGates"  style="plain"  color="#000000"  background="#00ffffff"  just="left" />
                 <TextTraits font="SansSerif"  size="9"  name="Numbers"  style="plain"  color="#000000"  background="#00ffffff"  just="left" />
                 <TextTraits font="SansSerif"  size="9"  name="Legend"  style="plain"  color="#000000"  background="#00ffffff"  just="left" />
                 <WindowPosition x="796"  y="285"  width="1000"  height="1000"  displayed="0"  panelState="---" />
               </GraphEnvironment>
             </Graph>
             <Gate gating:id="ID160256562" >
               <gating:PolygonGate eventsInside="1"  annoOffsetX="0"  annoOffsetY="0"  tint="#000000"  isTinted="0"  lineWeight="Normal"  userDefined="1"  quadId="-1"  gateResolution="256" >
                 <gating:dimension>
                   <data-type:fcs-dimension data-type:name="FSC-H" />
                 </gating:dimension>
                 <gating:dimension>
                   <data-type:fcs-dimension data-type:name="SSC-H" />
                 </gating:dimension>
                 <gating:vertex>
                   <gating:coordinate data-type:value="106615.1575453052" />
                   <gating:coordinate data-type:value="16233.5023304831" />
                 </gating:vertex>
                 <gating:vertex>
                   <gating:coordinate data-type:value="67787.7094076563" />
                   <gating:coordinate data-type:value="55932.6545024854" />
                 </gating:vertex>
                 <gating:vertex>
                   <gating:coordinate data-type:value="67787.7094076563" />
                   <gating:coordinate data-type:value="55932.6545024854" />
                 </gating:vertex>
                 <gating:vertex>
                   <gating:coordinate data-type:value="80502.979944261" />
                   <gating:coordinate data-type:value="300668.7730001959" />
                 </gating:vertex>
                 <gating:vertex>
                   <gating:coordinate data-type:value="129839.2357076623" />
                   <gating:coordinate data-type:value="721757.2492100383" />
                 </gating:vertex>
                 <gating:vertex>
                   <gating:coordinate data-type:value="258255.7151700432" />
                   <gating:coordinate data-type:value="1080068.218818119" />
                 </gating:vertex>
                 <gating:vertex>
                   <gating:coordinate data-type:value="597378.9703512569" />
                   <gating:coordinate data-type:value="1241128.4060197035" />
                 </gating:vertex>
                 <gating:vertex>
                   <gating:coordinate data-type:value="718412.5782410752" />
                   <gating:coordinate data-type:value="198148.9338397059" />
                 </gating:vertex>
                 <gating:vertex>
                   <gating:coordinate data-type:value="718412.5782410752" />
                   <gating:coordinate data-type:value="198148.9338397059" />
                 </gating:vertex>
                 <gating:vertex>
                   <gating:coordinate data-type:value="309280.7848495173" />
                   <gating:coordinate data-type:value="57509.3602812412" />
                 </gating:vertex>
               </gating:PolygonGate>
             </Gate>
             <Subpopulations>
               <Population name="FSC-Width, FSC-H subset"  annotation=""  owningGroup="All Samples"  expanded="1"  sortPriority="10"  count="1990" >
                 <Graph smoothing="13"  backColor="#ffffff"  foreColor="#000000"  heatMapStatParameter="FL1-H"  type="Histogram"  fast="1" >
                   <Axis dimension="x"  name="FL2-A"  label=""  auto="auto" />
                   <Axis dimension="y"  name=""  label=""  auto="auto" />
                   <GraphSettings level="5%"  smoothingHighResolution="1"  contourHighResolution="1"  histogramSmoothingCount="0"  graphResolution="256"  showOutliers="0"  drawLargeDots="0"  dotsToDraw="8000"  tint="le.chartfill.tinted.40"  lineWeight="le.lineweight.normal"  lineStyle="le.linestyle.solid" />
                   <GraphEnvironment showGrid="0"  showAxes="tnlTNL"  showGates="1"  showFreqOnPlots="1"  showGateNameOnPlots="1"  showMedians="0"  showUncomped="0"  addEventParam="0"  lastYAxisName="" >
                     <TextTraits font="SansSerif"  size="11"  name="Labels"  style="plain"  color="#000000"  background="#00ffffff"  just="left" />
                     <TextTraits font="SansSerif"  size="11"  name="LayoutGates"  style="plain"  color="#000000"  background="#00ffffff"  just="left" />
                     <TextTraits font="SansSerif"  size="9"  name="Numbers"  style="plain"  color="#000000"  background="#00ffffff"  just="left" />
                     <TextTraits font="SansSerif"  size="9"  name="Legend"  style="plain"  color="#000000"  background="#00ffffff"  just="left" />
                     <WindowPosition x="796"  y="286"  width="1000"  height="1000"  displayed="0"  panelState="---" />
                   </GraphEnvironment>
                 </Graph>
                 <Gate gating:id="ID139153793"  gating:parent_id="ID160256562" >
                   <gating:RectangleGate eventsInside="1"  annoOffsetX="0"  annoOffsetY="0"  tint="#000000"  isTinted="0"  lineWeight="Normal"  userDefined="1"  percentX="0"  percentY="0" >
                     <gating:dimension gating:min="884.433962264151"  gating:max="2264.1509433962265" >
                       <data-type:fcs-dimension data-type:name="FSC-Width" />
                     </gating:dimension>
                     <gating:dimension gating:min="77589.23376119044"  gating:max="491898.99938717036" >
                       <data-type:fcs-dimension data-type:name="FSC-H" />
                     </gating:dimension>
                   </gating:RectangleGate>
                 </Gate>
                 <Subpopulations>
                   <Population name="PE-A, SSC-H subset"  annotation=""  owningGroup="All Samples"  expanded="1"  sortPriority="10"  count="1" >
                     <Graph smoothing="13"  backColor="#ffffff"  foreColor="#000000"  heatMapStatParameter="FL1-H"  type="Pseudocolor"  fast="1" >
                       <Axis dimension="x"  name="FL2-A"  label=""  auto="auto" />
                       <Axis dimension="y"  name="SSC-H"  label=""  auto="auto" />
                       <GraphSettings level="5%"  smoothingHighResolution="1"  contourHighResolution="1"  histogramSmoothingCount="0"  graphResolution="256"  showOutliers="0"  drawLargeDots="0"  dotsToDraw="8000"  tint="le.chartfill.tinted.40"  lineWeight="le.lineweight.normal"  lineStyle="le.linestyle.solid" />
                       <GraphEnvironment showGrid="0"  showAxes="tnlTNL"  showGates="1"  showFreqOnPlots="1"  showGateNameOnPlots="1"  showMedians="0"  showUncomped="0"  addEventParam="0"  lastYAxisName="" >
                         <TextTraits font="SansSerif"  size="11"  name="Labels"  style="plain"  color="#000000"  background="#00ffffff"  just="left" />
                         <TextTraits font="SansSerif"  size="11"  name="LayoutGates"  style="plain"  color="#000000"  background="#00ffffff"  just="left" />
                         <TextTraits font="SansSerif"  size="9"  name="Numbers"  style="plain"  color="#000000"  background="#00ffffff"  just="left" />
                         <TextTraits font="SansSerif"  size="9"  name="Legend"  style="plain"  color="#000000"  background="#00ffffff"  just="left" />
                         <WindowPosition x="796"  y="288"  width="1000"  height="1000"  displayed="0"  panelState="---" />
                       </GraphEnvironment>
                     </Graph>
                     <Gate gating:id="ID1421588281"  gating:parent_id="ID139153793" >
                       <gating:RectangleGate eventsInside="1"  annoOffsetX="0"  annoOffsetY="0"  tint="#000000"  isTinted="0"  lineWeight="Normal"  userDefined="1"  percentX="0"  percentY="0" >
                         <gating:dimension gating:min="239026.76589841754"  gating:max="952089.807023949" >
                           <data-type:fcs-dimension data-type:name="FL2-A" />
                         </gating:dimension>
                         <gating:dimension gating:min="8777.110643675414"  gating:max="2201297.7692828323" >
                           <data-type:fcs-dimension data-type:name="SSC-H" />
                         </gating:dimension>
                       </gating:RectangleGate>
                     </Gate>
                   </Population>
                 </Subpopulations>
               </Population>
             </Subpopulations>
           </Population>
         </Subpopulations>
       </SampleNode>
     </Sample>
     <Sample>
       <DataSet uri="file:/C:/Users/64169/Downloads/Exp_20250120_1/Exp_20250120_1/1824-3.fcs"  sampleID="5" />
       <Transformations>
         <transforms:log transforms:offset="3162.2776601684"  transforms:decades="4.22471987" >
           <data-type:parameter data-type:name="FSC-H" />
         </transforms:log>
         <transforms:log transforms:offset="316.2277660168"  transforms:decades="4.72471987" >
           <data-type:parameter data-type:name="FSC-A" />
         </transforms:log>
         <transforms:log transforms:offset="31.6227766017"  transforms:decades="6.72471987" >
           <data-type:parameter data-type:name="SSC-H" />
         </transforms:log>
         <transforms:linear transforms:minRange="-428009.5859572608"  transforms:maxRange="1044569.7912217892"  gain="1" >
           <data-type:parameter data-type:name="SSC-A" />
         </transforms:linear>
         <transforms:log transforms:offset="1"  transforms:decades="7.22471987" >
           <data-type:parameter data-type:name="FL1-H" />
         </transforms:log>
         <transforms:linear transforms:minRange="0"  transforms:maxRange="16777215"  gain="1" >
           <data-type:parameter data-type:name="FL1-A" />
         </transforms:linear>
         <transforms:log transforms:offset="1"  transforms:decades="7.22471987" >
           <data-type:parameter data-type:name="FL2-H" />
         </transforms:log>
         <transforms:linear transforms:minRange="0"  transforms:maxRange="1703316.7855618326"  gain="1" >
           <data-type:parameter data-type:name="FL2-A" />
         </transforms:linear>
         <transforms:log transforms:offset="1"  transforms:decades="7.22471987" >
           <data-type:parameter data-type:name="FL3-H" />
         </transforms:log>
         <transforms:log transforms:offset="1"  transforms:decades="7.22471987" >
           <data-type:parameter data-type:name="FL3-A" />
         </transforms:log>
         <transforms:log transforms:offset="1"  transforms:decades="7.22471987" >
           <data-type:parameter data-type:name="FL4-H" />
         </transforms:log>
         <transforms:log transforms:offset="1"  transforms:decades="7.22471987" >
           <data-type:parameter data-type:name="FL4-A" />
         </transforms:log>
         <transforms:log transforms:offset="1"  transforms:decades="7.22471987" >
           <data-type:parameter data-type:name="FL5-H" />
         </transforms:log>
         <transforms:log transforms:offset="1"  transforms:decades="7.22471987" >
           <data-type:parameter data-type:name="FL5-A" />
         </transforms:log>
         <transforms:log transforms:offset="1"  transforms:decades="7.22471987" >
           <data-type:parameter data-type:name="FL6-H" />
         </transforms:log>
         <transforms:log transforms:offset="1"  transforms:decades="7.22471987" >
           <data-type:parameter data-type:name="FL6-A" />
         </transforms:log>
         <transforms:log transforms:offset="1"  transforms:decades="7.22471987" >
           <data-type:parameter data-type:name="FL7-H" />
         </transforms:log>
         <transforms:log transforms:offset="1"  transforms:decades="7.22471987" >
           <data-type:parameter data-type:name="FL7-A" />
         </transforms:log>
         <transforms:log transforms:offset="1"  transforms:decades="7.22471987" >
           <data-type:parameter data-type:name="FL8-H" />
         </transforms:log>
         <transforms:log transforms:offset="1"  transforms:decades="7.22471987" >
           <data-type:parameter data-type:name="FL8-A" />
         </transforms:log>
         <transforms:log transforms:offset="1"  transforms:decades="7.22471987" >
           <data-type:parameter data-type:name="FL9-H" />
         </transforms:log>
         <transforms:log transforms:offset="1"  transforms:decades="7.22471987" >
           <data-type:parameter data-type:name="FL9-A" />
         </transforms:log>
         <transforms:linear transforms:minRange="0"  transforms:maxRange="10000"  gain="1" >
           <data-type:parameter data-type:name="FSC-Width" />
         </transforms:linear>
         <transforms:linear transforms:minRange="0"  transforms:maxRange="68"  gain="0.0000200257" >
           <data-type:parameter data-type:name="Time" />
         </transforms:linear>
       </Transformations>
       <Keywords>
         <Keyword name="FJ_FCS_VERSION"  value="3" />
         <Keyword name="$BEGINSTEXT"  value="0" />
         <Keyword name="$ENDSTEXT"  value="0" />
         <Keyword name="$BEGINDATA"  value="0000000000007920" />
         <Keyword name="$ENDDATA"  value="0000000002328335" />
         <Keyword name="$BEGINANALYSIS"  value="0" />
         <Keyword name="$ENDANALYSIS"  value="0" />
         <Keyword name="$TOT"  value="0000000000024171" />
         <Keyword name="FILVER"  value="1" />
         <Keyword name="$FIL"  value="1824-3.fcs" />
         <Keyword name="$SYS"  value="Microsoft Windows NT 6.2.9200.0" />
         <Keyword name="$MODE"  value="L" />
         <Keyword name="$BYTEORD"  value="1,2,3,4" />
         <Keyword name="$DATATYPE"  value="F" />
         <Keyword name="$NEXTDATA"  value="0" />
         <Keyword name="CYTEXPERTFIL"  value="True" />
         <Keyword name="TBID"  value="34f41e6c-1f97-4b37-b9f1-211b339a82eb" />
         <Keyword name="TBNM"  value="1824-3" />
         <Keyword name="$PAR"  value="24" />
         <Keyword name="$BTIM"  value="20:42:37" />
         <Keyword name="$ETIM"  value="20:43:45" />
         <Keyword name="$DATE"  value="20-Jan-2025" />
         <Keyword name="$CYT"  value="DxFLEX" />
         <Keyword name="RCTOT"  value="10000" />
         <Keyword name="USRCTOT"  value="True" />
         <Keyword name="CGNM"  value="P3" />
         <Keyword name="CGID"  value="7b67e447-c630-419e-b43c-7075ef868943" />
         <Keyword name="RCTIM"  value="600" />
         <Keyword name="$SPILLOVER"  value="18,FL1-H,FL2-H,FL3-H,FL4-H,FL5-H,FL6-H,FL7-H,FL8-H,FL9-H,FL1-A,FL2-A,FL3-A,FL4-A,FL5-A,FL6-A,FL7-A,FL8-A,FL9-A,1,0,0,0,0,0,0,0,0,0,0,0,0,0,0,0,0,0,0,1,0,0,0,0,0,0,0,0,0,0,0,0,0,0,0,0,0,0,1,0,0,0,0,0,0,0,0,0,0,0,0,0,0,0,0,0,0,1,0,0,0,0,0,0,0,0,0,0,0,0,0,0,0,0,0,0,1,0,0,0,0,0,0,0,0,0,0,0,0,0,0,0,0,0,0,1,0,0,0,0,0,0,0,0,0,0,0,0,0,0,0,0,0,0,1,0,0,0,0,0,0,0,0,0,0,0,0,0,0,0,0,0,0,1,0,0,0,0,0,0,0,0,0,0,0,0,0,0,0,0,0,0,1,0,0,0,0,0,0,0,0,0,0,0,0,0,0,0,0,0,0,1,0,0,0,0,0,0,0,0,0,0,0,0,0,0,0,0,0,0,1,0,0,0,0,0,0,0,0,0,0,0,0,0,0,0,0,0,0,1,0,0,0,0,0,0,0,0,0,0,0,0,0,0,0,0,0,0,1,0,0,0,0,0,0,0,0,0,0,0,0,0,0,0,0,0,0,1,0,0,0,0,0,0,0,0,0,0,0,0,0,0,0,0,0,0,1,0,0,0,0,0,0,0,0,0,0,0,0,0,0,0,0,0,0,1,0,0,0,0,0,0,0,0,0,0,0,0,0,0,0,0,0,0,1,0,0,0,0,0,0,0,0,0,0,0,0,0,0,0,0,0,0,1" />
         <Keyword name="USRCTIM"  value="True" />
         <Keyword name="$TIMESTEP"  value="0.00002" />
         <Keyword name="$P1N"  value="FSC-H" />
         <Keyword name="$P1S"  value="FSC-H" />
         <Keyword name="$P1R"  value="16777215" />
         <Keyword name="$P1B"  value="32" />
         <Keyword name="$P1E"  value="0,0" />
         <Keyword name="$P1G"  value="1.0" />
         <Keyword name="P1DISPLAY"  value="LIN" />
         <Keyword name="$P2N"  value="FSC-A" />
         <Keyword name="$P2S"  value="FSC-A" />
         <Keyword name="$P2R"  value="16777215" />
         <Keyword name="$P2B"  value="32" />
         <Keyword name="$P2E"  value="0,0" />
         <Keyword name="$P2G"  value="1.0" />
         <Keyword name="P2DISPLAY"  value="LIN" />
         <Keyword name="$P3N"  value="SSC-H" />
         <Keyword name="$P3S"  value="SSC-H" />
         <Keyword name="$P3R"  value="16777215" />
         <Keyword name="$P3B"  value="32" />
         <Keyword name="$P3E"  value="0,0" />
         <Keyword name="$P3G"  value="1.0" />
         <Keyword name="P3DISPLAY"  value="LIN" />
         <Keyword name="$P4N"  value="SSC-A" />
         <Keyword name="$P4S"  value="SSC-A" />
         <Keyword name="$P4R"  value="16777215" />
         <Keyword name="$P4B"  value="32" />
         <Keyword name="$P4E"  value="0,0" />
         <Keyword name="$P4G"  value="1.0" />
         <Keyword name="P4DISPLAY"  value="LIN" />
         <Keyword name="$P5N"  value="FL1-H" />
         <Keyword name="$P5S"  value="FITC-H" />
         <Keyword name="$P5R"  value="16777215" />
         <Keyword name="$P5B"  value="32" />
         <Keyword name="$P5E"  value="0,0" />
         <Keyword name="$P5G"  value="1.0" />
         <Keyword name="P5DISPLAY"  value="LOG" />
         <Keyword name="$P6N"  value="FL1-A" />
         <Keyword name="$P6S"  value="FITC-A" />
         <Keyword name="$P6R"  value="16777215" />
         <Keyword name="$P6B"  value="32" />
         <Keyword name="$P6E"  value="0,0" />
         <Keyword name="$P6G"  value="1.0" />
         <Keyword name="P6DISPLAY"  value="LOG" />
         <Keyword name="$P7N"  value="FL2-H" />
         <Keyword name="$P7S"  value="PE-H" />
         <Keyword name="$P7R"  value="16777215" />
         <Keyword name="$P7B"  value="32" />
         <Keyword name="$P7E"  value="0,0" />
         <Keyword name="$P7G"  value="1.0" />
         <Keyword name="P7DISPLAY"  value="LOG" />
         <Keyword name="$P8N"  value="FL2-A" />
         <Keyword name="$P8S"  value="PE-A" />
         <Keyword name="$P8R"  value="16777215" />
         <Keyword name="$P8B"  value="32" />
         <Keyword name="$P8E"  value="0,0" />
         <Keyword name="$P8G"  value="1.0" />
         <Keyword name="P8DISPLAY"  value="LOG" />
         <Keyword name="$P9N"  value="FL3-H" />
         <Keyword name="$P9S"  value="PC5.5-H" />
         <Keyword name="$P9R"  value="16777215" />
         <Keyword name="$P9B"  value="32" />
         <Keyword name="$P9E"  value="0,0" />
         <Keyword name="$P9G"  value="1.0" />
         <Keyword name="P9DISPLAY"  value="LOG" />
         <Keyword name="$P10N"  value="FL3-A" />
         <Keyword name="$P10S"  value="PC5.5-A" />
         <Keyword name="$P10R"  value="16777215" />
         <Keyword name="$P10B"  value="32" />
         <Keyword name="$P10E"  value="0,0" />
         <Keyword name="$P10G"  value="1.0" />
         <Keyword name="P10DISPLAY"  value="LOG" />
         <Keyword name="$P11N"  value="FL4-H" />
         <Keyword name="$P11S"  value="PC7-H" />
         <Keyword name="$P11R"  value="16777215" />
         <Keyword name="$P11B"  value="32" />
         <Keyword name="$P11E"  value="0,0" />
         <Keyword name="$P11G"  value="1.0" />
         <Keyword name="P11DISPLAY"  value="LOG" />
         <Keyword name="$P12N"  value="FL4-A" />
         <Keyword name="$P12S"  value="PC7-A" />
         <Keyword name="$P12R"  value="16777215" />
         <Keyword name="$P12B"  value="32" />
         <Keyword name="$P12E"  value="0,0" />
         <Keyword name="$P12G"  value="1.0" />
         <Keyword name="P12DISPLAY"  value="LOG" />
         <Keyword name="$P13N"  value="FL5-H" />
         <Keyword name="$P13S"  value="APC-H" />
         <Keyword name="$P13R"  value="16777215" />
         <Keyword name="$P13B"  value="32" />
         <Keyword name="$P13E"  value="0,0" />
         <Keyword name="$P13G"  value="1.0" />
         <Keyword name="P13DISPLAY"  value="LOG" />
         <Keyword name="$P14N"  value="FL5-A" />
         <Keyword name="$P14S"  value="APC-A" />
         <Keyword name="$P14R"  value="16777215" />
         <Keyword name="$P14B"  value="32" />
         <Keyword name="$P14E"  value="0,0" />
         <Keyword name="$P14G"  value="1.0" />
         <Keyword name="P14DISPLAY"  value="LOG" />
         <Keyword name="$P15N"  value="FL6-H" />
         <Keyword name="$P15S"  value="APC-A750-H" />
         <Keyword name="$P15R"  value="16777215" />
         <Keyword name="$P15B"  value="32" />
         <Keyword name="$P15E"  value="0,0" />
         <Keyword name="$P15G"  value="1.0" />
         <Keyword name="P15DISPLAY"  value="LOG" />
         <Keyword name="$P16N"  value="FL6-A" />
         <Keyword name="$P16S"  value="APC-A750-A" />
         <Keyword name="$P16R"  value="16777215" />
         <Keyword name="$P16B"  value="32" />
         <Keyword name="$P16E"  value="0,0" />
         <Keyword name="$P16G"  value="1.0" />
         <Keyword name="P16DISPLAY"  value="LOG" />
         <Keyword name="$P17N"  value="FL7-H" />
         <Keyword name="$P17S"  value="PB450-H" />
         <Keyword name="$P17R"  value="16777215" />
         <Keyword name="$P17B"  value="32" />
         <Keyword name="$P17E"  value="0,0" />
         <Keyword name="$P17G"  value="1.0" />
         <Keyword name="P17DISPLAY"  value="LOG" />
         <Keyword name="$P18N"  value="FL7-A" />
         <Keyword name="$P18S"  value="PB450-A" />
         <Keyword name="$P18R"  value="16777215" />
         <Keyword name="$P18B"  value="32" />
         <Keyword name="$P18E"  value="0,0" />
         <Keyword name="$P18G"  value="1.0" />
         <Keyword name="P18DISPLAY"  value="LOG" />
         <Keyword name="$P19N"  value="FL8-H" />
         <Keyword name="$P19S"  value="KO525-H" />
         <Keyword name="$P19R"  value="16777215" />
         <Keyword name="$P19B"  value="32" />
         <Keyword name="$P19E"  value="0,0" />
         <Keyword name="$P19G"  value="1.0" />
         <Keyword name="P19DISPLAY"  value="LOG" />
         <Keyword name="$P20N"  value="FL8-A" />
         <Keyword name="$P20S"  value="KO525-A" />
         <Keyword name="$P20R"  value="16777215" />
         <Keyword name="$P20B"  value="32" />
         <Keyword name="$P20E"  value="0,0" />
         <Keyword name="$P20G"  value="1.0" />
         <Keyword name="P20DISPLAY"  value="LOG" />
         <Keyword name="$P21N"  value="FL9-H" />
         <Keyword name="$P21S"  value="Violet610-H" />
         <Keyword name="$P21R"  value="16777215" />
         <Keyword name="$P21B"  value="32" />
         <Keyword name="$P21E"  value="0,0" />
         <Keyword name="$P21G"  value="1.0" />
         <Keyword name="P21DISPLAY"  value="LOG" />
         <Keyword name="$P22N"  value="FL9-A" />
         <Keyword name="$P22S"  value="Violet610-A" />
         <Keyword name="$P22R"  value="16777215" />
         <Keyword name="$P22B"  value="32" />
         <Keyword name="$P22E"  value="0,0" />
         <Keyword name="$P22G"  value="1.0" />
         <Keyword name="P22DISPLAY"  value="LOG" />
         <Keyword name="$P23N"  value="FSC-Width" />
         <Keyword name="$P23S"  value="FSC-Width" />
         <Keyword name="$P23R"  value="10000" />
         <Keyword name="$P23B"  value="32" />
         <Keyword name="$P23E"  value="0,0" />
         <Keyword name="$P23G"  value="1.0" />
         <Keyword name="P23DISPLAY"  value="LIN" />
         <Keyword name="$P24N"  value="Time" />
         <Keyword name="$P24S"  value="Time" />
         <Keyword name="$P24R"  value="900000000" />
         <Keyword name="$P24B"  value="32" />
         <Keyword name="$P24E"  value="0,0" />
         <Keyword name="$P24G"  value="1.0" />
         <Keyword name="P24DISPLAY"  value="LIN" />
         <Keyword name="PLTNO"  value="02" />
         <Keyword name="$SMNO"  value="10" />
         <Keyword name="$LOST"  value="0" />
         <Keyword name="$ABRT"  value="405" />
         <Keyword name="IMPTTB"  value="False" />
         <Keyword name="FLLW"  value="True" />
         <Keyword name="RCD"  value="True" />
         <Keyword name="$VOL"  value="33956.36" />
         <Keyword name="$OP"  value="Administrator" />
         <Keyword name="DURTIM"  value="67.912680" />
         <Keyword name="USCOMP"  value="False" />
         <Keyword name="AHCOMPSYNC"  value="False" />
         <Keyword name="COMPCHH"  value="FITCPEPC5.5PC7APCAPC-A750PB450KO525Violet610" />
         <Keyword name="COMPBGH"  value="553.75544.375395.75396.625420.375391.375396.625567576.875" />
         <Keyword name="COMPAFH"  value="000000000" />
         <Keyword name="COMPH"  value="100000000010000000001000000000100000000010000000001000000000100000000010000000001" />
         <Keyword name="COMPGAINH"  value="2040527580254133722171" />
         <Keyword name="COMPCHA"  value="FITCPEPC5.5PC7APCAPC-A750PB450KO525Violet610" />
         <Keyword name="COMPBGA"  value="5514.55017.54247409249274616521052015265" />
         <Keyword name="COMPAFA"  value="000000000" />
         <Keyword name="COMPA"  value="100000000010000000001000000000100000000010000000001000000000100000000010000000001" />
         <Keyword name="COMPGAINA"  value="2040527580254133722171" />
         <Keyword name="SN"  value="BC36122" />
         <Keyword name="$CYTSN"  value="BC36122" />
         <Keyword name="FLDSM"  value="30" />
         <Keyword name="CHAR"  value="11" />
         <Keyword name="CH1ID"  value="FSC" />
         <Keyword name="CH1NM"  value="FSC" />
         <Keyword name="CH1AD"  value="14" />
         <Keyword name="CH1DA"  value="22" />
         <Keyword name="CH1TH"  value="10000" />
         <Keyword name="CH1TR"  value="64" />
         <Keyword name="CH1GAIN"  value="30" />
         <Keyword name="CH1USH"  value="True" />
         <Keyword name="CH1DELAY"  value="0" />
         <Keyword name="CH1DELTA"  value="24" />
         <Keyword name="CH1THUS"  value="False" />
         <Keyword name="CH1FL"  value="False" />
         <Keyword name="CH1HS"  value="8" />
         <Keyword name="CH1AS"  value="2" />
         <Keyword name="CH1HATFL"  value="294.875" />
         <Keyword name="CH1AATFL"  value="3815.5" />
         <Keyword name="CH1HAVAL"  value="1250000" />
         <Keyword name="CH2ID"  value="SSC" />
         <Keyword name="CH2NM"  value="SSC" />
         <Keyword name="CH2AD"  value="8" />
         <Keyword name="CH2DA"  value="16" />
         <Keyword name="CH2TH"  value="10000" />
         <Keyword name="CH2TR"  value="64" />
         <Keyword name="CH2GAIN"  value="10" />
         <Keyword name="CH2USH"  value="True" />
         <Keyword name="CH2DELAY"  value="0" />
         <Keyword name="CH2DELTA"  value="24" />
         <Keyword name="CH2THUS"  value="False" />
         <Keyword name="CH2FL"  value="False" />
         <Keyword name="CH2HS"  value="8" />
         <Keyword name="CH2AS"  value="2" />
         <Keyword name="CH2FLNMS"  value="SSC" />
         <Keyword name="CH2HATFL"  value="431.125" />
         <Keyword name="CH2AATFL"  value="4736.5" />
         <Keyword name="CH2HAVAL"  value="1250000" />
         <Keyword name="CH3ID"  value="FL1" />
         <Keyword name="CH3NM"  value="FITC" />
         <Keyword name="CH3AD"  value="11" />
         <Keyword name="CH3DA"  value="19" />
         <Keyword name="CH3TH"  value="10000" />
         <Keyword name="CH3TR"  value="64" />
         <Keyword name="CH3GAIN"  value="20" />
         <Keyword name="CH3USH"  value="True" />
         <Keyword name="CH3DELAY"  value="0" />
         <Keyword name="CH3DELTA"  value="24" />
         <Keyword name="CH3THUS"  value="False" />
         <Keyword name="CH3FL"  value="True" />
         <Keyword name="CH3HS"  value="8" />
         <Keyword name="CH3AS"  value="2" />
         <Keyword name="CH3FLNMS"  value="FITC" />
         <Keyword name="CH3HATFL"  value="553.75" />
         <Keyword name="CH3AATFL"  value="5514.5" />
         <Keyword name="CH3HAVAL"  value="6875000" />
         <Keyword name="CH4ID"  value="FL2" />
         <Keyword name="CH4NM"  value="PE" />
         <Keyword name="CH4AD"  value="10" />
         <Keyword name="CH4DA"  value="18" />
         <Keyword name="CH4TH"  value="10000" />
         <Keyword name="CH4TR"  value="64" />
         <Keyword name="CH4GAIN"  value="40" />
         <Keyword name="CH4USH"  value="True" />
         <Keyword name="CH4DELAY"  value="0" />
         <Keyword name="CH4DELTA"  value="24" />
         <Keyword name="CH4THUS"  value="False" />
         <Keyword name="CH4FL"  value="True" />
         <Keyword name="CH4HS"  value="8" />
         <Keyword name="CH4AS"  value="2" />
         <Keyword name="CH4FLNMS"  value="PE" />
         <Keyword name="CH4HATFL"  value="544.375" />
         <Keyword name="CH4AATFL"  value="5017.5" />
         <Keyword name="CH4HAVAL"  value="6875000" />
         <Keyword name="CH5ID"  value="FL3" />
         <Keyword name="CH5NM"  value="PC5.5" />
         <Keyword name="CH5AD"  value="12" />
         <Keyword name="CH5DA"  value="20" />
         <Keyword name="CH5TH"  value="10000" />
         <Keyword name="CH5TR"  value="64" />
         <Keyword name="CH5GAIN"  value="527" />
         <Keyword name="CH5USH"  value="True" />
         <Keyword name="CH5DELAY"  value="0" />
         <Keyword name="CH5DELTA"  value="24" />
         <Keyword name="CH5THUS"  value="False" />
         <Keyword name="CH5FL"  value="True" />
         <Keyword name="CH5HS"  value="8" />
         <Keyword name="CH5AS"  value="2" />
         <Keyword name="CH5FLNMS"  value="PC5.5" />
         <Keyword name="CH5HATFL"  value="395.75" />
         <Keyword name="CH5AATFL"  value="4247" />
         <Keyword name="CH5HAVAL"  value="6875000" />
         <Keyword name="CH6ID"  value="FL4" />
         <Keyword name="CH6NM"  value="PC7" />
         <Keyword name="CH6AD"  value="13" />
         <Keyword name="CH6DA"  value="21" />
         <Keyword name="CH6TH"  value="10000" />
         <Keyword name="CH6TR"  value="64" />
         <Keyword name="CH6GAIN"  value="580" />
         <Keyword name="CH6USH"  value="True" />
         <Keyword name="CH6DELAY"  value="0" />
         <Keyword name="CH6DELTA"  value="24" />
         <Keyword name="CH6THUS"  value="False" />
         <Keyword name="CH6FL"  value="True" />
         <Keyword name="CH6HS"  value="8" />
         <Keyword name="CH6AS"  value="2" />
         <Keyword name="CH6FLNMS"  value="PC7" />
         <Keyword name="CH6HATFL"  value="396.625" />
         <Keyword name="CH6AATFL"  value="4092" />
         <Keyword name="CH6HAVAL"  value="6875000" />
         <Keyword name="CH7ID"  value="FL5" />
         <Keyword name="CH7NM"  value="APC" />
         <Keyword name="CH7AD"  value="1" />
         <Keyword name="CH7DA"  value="1" />
         <Keyword name="CH7TH"  value="10000" />
         <Keyword name="CH7TR"  value="64" />
         <Keyword name="CH7GAIN"  value="25" />
         <Keyword name="CH7USH"  value="True" />
         <Keyword name="CH7DELAY"  value="-43.36" />
         <Keyword name="CH7DELTA"  value="24" />
         <Keyword name="CH7THUS"  value="False" />
         <Keyword name="CH7FL"  value="True" />
         <Keyword name="CH7HS"  value="8" />
         <Keyword name="CH7AS"  value="2" />
         <Keyword name="CH7FLNMS"  value="APC" />
         <Keyword name="CH7HATFL"  value="420.375" />
         <Keyword name="CH7AATFL"  value="4927" />
         <Keyword name="CH7HAVAL"  value="6875000" />
         <Keyword name="CH8ID"  value="FL6" />
         <Keyword name="CH8NM"  value="APC-A750" />
         <Keyword name="CH8AD"  value="0" />
         <Keyword name="CH8DA"  value="0" />
         <Keyword name="CH8TH"  value="10000" />
         <Keyword name="CH8TR"  value="64" />
         <Keyword name="CH8GAIN"  value="413" />
         <Keyword name="CH8USH"  value="True" />
         <Keyword name="CH8DELAY"  value="-43.36" />
         <Keyword name="CH8DELTA"  value="24" />
         <Keyword name="CH8THUS"  value="False" />
         <Keyword name="CH8FL"  value="True" />
         <Keyword name="CH8HS"  value="8" />
         <Keyword name="CH8AS"  value="2" />
         <Keyword name="CH8FLNMS"  value="APC-A750" />
         <Keyword name="CH8HATFL"  value="391.375" />
         <Keyword name="CH8AATFL"  value="4616" />
         <Keyword name="CH8HAVAL"  value="6875000" />
         <Keyword name="CH9ID"  value="FL7" />
         <Keyword name="CH9NM"  value="PB450" />
         <Keyword name="CH9AD"  value="4" />
         <Keyword name="CH9DA"  value="4" />
         <Keyword name="CH9TH"  value="10000" />
         <Keyword name="CH9TR"  value="64" />
         <Keyword name="CH9GAIN"  value="37" />
         <Keyword name="CH9USH"  value="True" />
         <Keyword name="CH9DELAY"  value="42.56" />
         <Keyword name="CH9DELTA"  value="24" />
         <Keyword name="CH9THUS"  value="False" />
         <Keyword name="CH9FL"  value="True" />
         <Keyword name="CH9HS"  value="8" />
         <Keyword name="CH9AS"  value="2" />
         <Keyword name="CH9FLNMS"  value="PB450" />
         <Keyword name="CH9HATFL"  value="396.625" />
         <Keyword name="CH9AATFL"  value="5210" />
         <Keyword name="CH9HAVAL"  value="6875000" />
         <Keyword name="CH10ID"  value="FL8" />
         <Keyword name="CH10NM"  value="KO525" />
         <Keyword name="CH10AD"  value="5" />
         <Keyword name="CH10DA"  value="5" />
         <Keyword name="CH10TH"  value="10000" />
         <Keyword name="CH10TR"  value="64" />
         <Keyword name="CH10GAIN"  value="22" />
         <Keyword name="CH10USH"  value="True" />
         <Keyword name="CH10DELAY"  value="42.56" />
         <Keyword name="CH10DELTA"  value="24" />
         <Keyword name="CH10THUS"  value="False" />
         <Keyword name="CH10FL"  value="True" />
         <Keyword name="CH10HS"  value="8" />
         <Keyword name="CH10AS"  value="2" />
         <Keyword name="CH10FLNMS"  value="KO525" />
         <Keyword name="CH10HATFL"  value="567" />
         <Keyword name="CH10AATFL"  value="5201" />
         <Keyword name="CH10HAVAL"  value="6875000" />
         <Keyword name="CH11ID"  value="FL9" />
         <Keyword name="CH11NM"  value="Violet610" />
         <Keyword name="CH11AD"  value="6" />
         <Keyword name="CH11DA"  value="6" />
         <Keyword name="CH11TH"  value="10000" />
         <Keyword name="CH11TR"  value="64" />
         <Keyword name="CH11GAIN"  value="171" />
         <Keyword name="CH11USH"  value="True" />
         <Keyword name="CH11DELAY"  value="42.56" />
         <Keyword name="CH11DELTA"  value="24" />
         <Keyword name="CH11THUS"  value="False" />
         <Keyword name="CH11FL"  value="True" />
         <Keyword name="CH11HS"  value="8" />
         <Keyword name="CH11AS"  value="2" />
         <Keyword name="CH11FLNMS"  value="Violet610" />
         <Keyword name="CH11HATFL"  value="576.875" />
         <Keyword name="CH11AATFL"  value="5265" />
         <Keyword name="CH11HAVAL"  value="6875000" />
         <Keyword name="PCHID"  value="FSC" />
         <Keyword name="PCHTP"  value="AutoThreshold" />
         <Keyword name="TRLGC"  value="None" />
         <Keyword name="WCH"  value="FSC" />
         <Keyword name="DGAIN"  value="10" />
         <Keyword name="SWVER"  value="CytExpert for DxFLEX 2.0.0.283" />
       </Keywords>
       <SampleNode name="1824-3.fcs"  annotation=""  owningGroup=""  expanded="1"  sortPriority="10"  count="24171"  sampleID="5" >
         <Graph smoothing="0"  backColor="#ffffff"  foreColor="#000000"  type="Pseudocolor"  fast="1" >
           <Axis dimension="x"  name="FSC-H"  label=""  auto="auto" />
           <Axis dimension="y"  name="SSC-H"  label=""  auto="auto" />
           <GraphSettings level="5%"  smoothingHighResolution="1"  contourHighResolution="1"  histogramSmoothingCount="0"  graphResolution="256"  showOutliers="0"  drawLargeDots="0"  dotsToDraw="8000"  tint="le.chartfill.tinted.40"  lineWeight="le.lineweight.normal"  lineStyle="le.linestyle.solid" />
           <GraphEnvironment showGrid="0"  showAxes="tnlTNL"  showGates="1"  showFreqOnPlots="1"  showGateNameOnPlots="1"  showMedians="0"  showUncomped="0"  addEventParam="0"  lastYAxisName="" >
             <TextTraits font="SansSerif"  size="11"  name="Labels"  style="plain"  color="#000000"  background="#00ffffff"  just="left" />
             <TextTraits font="SansSerif"  size="11"  name="LayoutGates"  style="plain"  color="#000000"  background="#00ffffff"  just="left" />
             <TextTraits font="SansSerif"  size="9"  name="Numbers"  style="plain"  color="#000000"  background="#00ffffff"  just="left" />
             <TextTraits font="SansSerif"  size="9"  name="Legend"  style="plain"  color="#000000"  background="#00ffffff"  just="left" />
             <WindowPosition x="0"  y="0"  width="0"  height="0"  displayed="0"  panelState="" />
           </GraphEnvironment>
         </Graph>
         <Subpopulations>
           <Population name="Lymphocytes"  annotation=""  owningGroup="All Samples"  expanded="1"  sortPriority="10"  count="14512" >
             <Graph smoothing="0"  backColor="#ffffff"  foreColor="#000000"  heatMapStatParameter="FL1-H"  type="Pseudocolor"  fast="1" >
               <Axis dimension="x"  name="FSC-Width"  label=""  auto="auto" />
               <Axis dimension="y"  name="FSC-H"  label=""  auto="auto" />
               <GraphSettings level="5%"  smoothingHighResolution="1"  contourHighResolution="1"  histogramSmoothingCount="0"  graphResolution="256"  showOutliers="0"  drawLargeDots="0"  dotsToDraw="8000"  tint="le.chartfill.tinted.40"  lineWeight="le.lineweight.normal"  lineStyle="le.linestyle.solid" />
               <GraphEnvironment showGrid="0"  showAxes="tnlTNL"  showGates="1"  showFreqOnPlots="1"  showGateNameOnPlots="1"  showMedians="0"  showUncomped="0"  addEventParam="0"  lastYAxisName="" >
                 <TextTraits font="SansSerif"  size="11"  name="Labels"  style="plain"  color="#000000"  background="#00ffffff"  just="left" />
                 <TextTraits font="SansSerif"  size="11"  name="LayoutGates"  style="plain"  color="#000000"  background="#00ffffff"  just="left" />
                 <TextTraits font="SansSerif"  size="9"  name="Numbers"  style="plain"  color="#000000"  background="#00ffffff"  just="left" />
                 <TextTraits font="SansSerif"  size="9"  name="Legend"  style="plain"  color="#000000"  background="#00ffffff"  just="left" />
                 <WindowPosition x="796"  y="285"  width="1000"  height="1000"  displayed="0"  panelState="---" />
               </GraphEnvironment>
             </Graph>
             <Gate gating:id="ID463098580" >
               <gating:PolygonGate eventsInside="1"  annoOffsetX="0"  annoOffsetY="0"  tint="#000000"  isTinted="0"  lineWeight="Normal"  userDefined="1"  quadId="-1"  gateResolution="256" >
                 <gating:dimension>
                   <data-type:fcs-dimension data-type:name="FSC-H" />
                 </gating:dimension>
                 <gating:dimension>
                   <data-type:fcs-dimension data-type:name="SSC-H" />
                 </gating:dimension>
                 <gating:vertex>
                   <gating:coordinate data-type:value="106615.1575453052" />
                   <gating:coordinate data-type:value="16233.5023304831" />
                 </gating:vertex>
                 <gating:vertex>
                   <gating:coordinate data-type:value="67787.7094076563" />
                   <gating:coordinate data-type:value="55932.6545024854" />
                 </gating:vertex>
                 <gating:vertex>
                   <gating:coordinate data-type:value="67787.7094076563" />
                   <gating:coordinate data-type:value="55932.6545024854" />
                 </gating:vertex>
                 <gating:vertex>
                   <gating:coordinate data-type:value="80502.979944261" />
                   <gating:coordinate data-type:value="300668.7730001959" />
                 </gating:vertex>
                 <gating:vertex>
                   <gating:coordinate data-type:value="129839.2357076623" />
                   <gating:coordinate data-type:value="721757.2492100383" />
                 </gating:vertex>
                 <gating:vertex>
                   <gating:coordinate data-type:value="258255.7151700432" />
                   <gating:coordinate data-type:value="1080068.218818119" />
                 </gating:vertex>
                 <gating:vertex>
                   <gating:coordinate data-type:value="597378.9703512569" />
                   <gating:coordinate data-type:value="1241128.4060197035" />
                 </gating:vertex>
                 <gating:vertex>
                   <gating:coordinate data-type:value="718412.5782410752" />
                   <gating:coordinate data-type:value="198148.9338397059" />
                 </gating:vertex>
                 <gating:vertex>
                   <gating:coordinate data-type:value="718412.5782410752" />
                   <gating:coordinate data-type:value="198148.9338397059" />
                 </gating:vertex>
                 <gating:vertex>
                   <gating:coordinate data-type:value="309280.7848495173" />
                   <gating:coordinate data-type:value="57509.3602812412" />
                 </gating:vertex>
               </gating:PolygonGate>
             </Gate>
             <Subpopulations>
               <Population name="FSC-Width, FSC-H subset"  annotation=""  owningGroup="All Samples"  expanded="1"  sortPriority="10"  count="11062" >
                 <Graph smoothing="13"  backColor="#ffffff"  foreColor="#000000"  heatMapStatParameter="FL1-H"  type="Pseudocolor"  fast="1" >
                   <Axis dimension="x"  name="FL2-A"  label=""  auto="auto" />
                   <Axis dimension="y"  name="SSC-H"  label=""  auto="auto" />
                   <GraphSettings level="5%"  smoothingHighResolution="1"  contourHighResolution="1"  histogramSmoothingCount="0"  graphResolution="256"  showOutliers="0"  drawLargeDots="0"  dotsToDraw="8000"  tint="le.chartfill.tinted.40"  lineWeight="le.lineweight.normal"  lineStyle="le.linestyle.solid" />
                   <GraphEnvironment showGrid="0"  showAxes="tnlTNL"  showGates="1"  showFreqOnPlots="1"  showGateNameOnPlots="1"  showMedians="0"  showUncomped="0"  addEventParam="0"  lastYAxisName="" >
                     <TextTraits font="SansSerif"  size="11"  name="Labels"  style="plain"  color="#000000"  background="#00ffffff"  just="left" />
                     <TextTraits font="SansSerif"  size="11"  name="LayoutGates"  style="plain"  color="#000000"  background="#00ffffff"  just="left" />
                     <TextTraits font="SansSerif"  size="9"  name="Numbers"  style="plain"  color="#000000"  background="#00ffffff"  just="left" />
                     <TextTraits font="SansSerif"  size="9"  name="Legend"  style="plain"  color="#000000"  background="#00ffffff"  just="left" />
                     <WindowPosition x="796"  y="287"  width="1000"  height="1000"  displayed="0"  panelState="---" />
                   </GraphEnvironment>
                 </Graph>
                 <Gate gating:id="ID1946485586"  gating:parent_id="ID463098580" >
                   <gating:RectangleGate eventsInside="1"  annoOffsetX="0"  annoOffsetY="0"  tint="#000000"  isTinted="0"  lineWeight="Normal"  userDefined="1"  percentX="0"  percentY="0" >
                     <gating:dimension gating:min="884.433962264151"  gating:max="2264.1509433962265" >
                       <data-type:fcs-dimension data-type:name="FSC-Width" />
                     </gating:dimension>
                     <gating:dimension gating:min="77589.23376119044"  gating:max="491898.99938717036" >
                       <data-type:fcs-dimension data-type:name="FSC-H" />
                     </gating:dimension>
                   </gating:RectangleGate>
                 </Gate>
                 <Subpopulations>
                   <Population name="PE-A, SSC-H subset"  annotation=""  owningGroup=""  expanded="1"  sortPriority="10"  count="9016" >
                     <Graph smoothing="13"  backColor="#ffffff"  foreColor="#000000"  heatMapStatParameter="FL1-H"  type="Pseudocolor"  fast="1" >
                       <Axis dimension="x"  name="FL2-A"  label=""  auto="auto" />
                       <Axis dimension="y"  name="SSC-H"  label=""  auto="auto" />
                       <GraphSettings level="5%"  smoothingHighResolution="1"  contourHighResolution="1"  histogramSmoothingCount="0"  graphResolution="256"  showOutliers="0"  drawLargeDots="0"  dotsToDraw="8000"  tint="le.chartfill.tinted.40"  lineWeight="le.lineweight.normal"  lineStyle="le.linestyle.solid" />
                       <GraphEnvironment showGrid="0"  showAxes="tnlTNL"  showGates="1"  showFreqOnPlots="1"  showGateNameOnPlots="1"  showMedians="0"  showUncomped="0"  addEventParam="0"  lastYAxisName="" >
                         <TextTraits font="SansSerif"  size="11"  name="Labels"  style="plain"  color="#000000"  background="#00ffffff"  just="left" />
                         <TextTraits font="SansSerif"  size="11"  name="LayoutGates"  style="plain"  color="#000000"  background="#00ffffff"  just="left" />
                         <TextTraits font="SansSerif"  size="9"  name="Numbers"  style="plain"  color="#000000"  background="#00ffffff"  just="left" />
                         <TextTraits font="SansSerif"  size="9"  name="Legend"  style="plain"  color="#000000"  background="#00ffffff"  just="left" />
                         <WindowPosition x="796"  y="288"  width="1000"  height="1000"  displayed="0"  panelState="---" />
                       </GraphEnvironment>
                     </Graph>
                     <Gate gating:id="ID1868102790"  gating:parent_id="ID1946485586" >
                       <gating:RectangleGate eventsInside="1"  annoOffsetX="0"  annoOffsetY="0"  tint="#000000"  isTinted="0"  lineWeight="Normal"  userDefined="1"  percentX="0"  percentY="0" >
                         <gating:dimension gating:min="220949.11133467167"  gating:max="1008331.3990000471" >
                           <data-type:fcs-dimension data-type:name="FL2-A" />
                         </gating:dimension>
                         <gating:dimension gating:min="7930.98667830699"  gating:max="2201297.769102993" >
                           <data-type:fcs-dimension data-type:name="SSC-H" />
                         </gating:dimension>
                       </gating:RectangleGate>
                     </Gate>
                     <Subpopulations>
                       <CellCycle name="Cell Cycle"  annotation=""  owningGroup=""  expanded="1"  sortPriority="10" >
                         <Graph smoothing="13"  backColor="#ffffff"  foreColor="#000000"  type="Histogram"  fast="1" >
                           <Axis dimension="x"  name="FL2-A"  label=""  auto="auto" />
                           <Axis dimension="y"  name=""  label=""  auto="auto" />
                           <GraphSettings level="5%"  smoothingHighResolution="1"  contourHighResolution="1"  histogramSmoothingCount="0"  graphResolution="256"  showOutliers="0"  drawLargeDots="0"  dotsToDraw="8000"  tint="le.chartfill.tinted.40"  lineWeight="le.lineweight.normal"  lineStyle="le.linestyle.solid" />
                           <GraphEnvironment showGrid="0"  showAxes="tnlTNL"  showGates="1"  showFreqOnPlots="1"  showGateNameOnPlots="1"  showMedians="0"  showUncomped="0"  addEventParam="0"  lastYAxisName="" >
                             <TextTraits font="SansSerif"  size="11"  name="Labels"  style="plain"  color="#000000"  background="#00ffffff"  just="left" />
                             <TextTraits font="SansSerif"  size="11"  name="LayoutGates"  style="plain"  color="#000000"  background="#00ffffff"  just="left" />
                             <TextTraits font="SansSerif"  size="9"  name="Numbers"  style="plain"  color="#000000"  background="#00ffffff"  just="left" />
                             <TextTraits font="SansSerif"  size="9"  name="Legend"  style="plain"  color="#000000"  background="#00ffffff"  just="left" />
                           </GraphEnvironment>
                         </Graph>
                         <profile model="Watson"  parameter="FL2-A"  autoGate="0"  gateG1="1"  gateG2="1"  gateS="1" >
                           <Constraints>
                             <Peak id="1" >
                               <Mean/>
                               <Cv>
                                 <equals value="8" />
                               </Cv>
                             </Peak>
                             <Peak id="2" >
                               <Mean/>
                               <Cv>
                                 <Ratio peak="1"  coefficient="1" />
                               </Cv>
                             </Peak>
                           </Constraints>
                           <display>
                             <sum enabled="1" />
                             <components enabled="1"  fill="1" />
                           </display>
                         </profile>
                         <CellCycleResult model="Watson" >
                           <Phases>
                             <Gaussian id="1"  mean="427351"  amplitude="202.007"  stddev="34189.2"  channelMean="256.915"  channelStddev="20.5539" />
                             <Gaussian id="2"  mean="841058"  amplitude="11.8442"  stddev="67246.6"  channelMean="505.627"  channelStddev="40.4273" />
                             <SPhase id="Watson"  kg1="-1.9"  kg2="-1.5" />
                           </Phases>
                           <Statistics>
                             <Statistic name="RMSD"  value="  1.9151" />
                             <Statistic name="PercentG1"  value=" 81.6247" />
                             <Statistic name="PercentS"  value="  6.9546" />
                             <Statistic name="PercentG2"  value="  9.4133" />
                             <Statistic name="G1Mean"  value="427350.4854" />
                             <Statistic name="G2Mean"  value="841058.3358" />
                             <Statistic name="G1CV"  value="  8.0003" />
                             <Statistic name="G2CV"  value="  7.9955" />
                             <Statistic name="percentSubG1"  value="  1.4542" />
                             <Statistic name="percentSuperG2"  value="  0.0250" />
                           </Statistics>
                         </CellCycleResult>
                       </CellCycle>
                     </Subpopulations>
                   </Population>
                 </Subpopulations>
               </Population>
             </Subpopulations>
           </Population>
         </Subpopulations>
       </SampleNode>
     </Sample>
     <Sample>
       <DataSet uri="file:/C:/Users/64169/Downloads/Exp_20250120_1/Exp_20250120_1/1824-2.fcs"  sampleID="6" />
       <Transformations>
         <transforms:log transforms:offset="3162.2776601684"  transforms:decades="4.22471987" >
           <data-type:parameter data-type:name="FSC-H" />
         </transforms:log>
         <transforms:log transforms:offset="316.2277660168"  transforms:decades="4.72471987" >
           <data-type:parameter data-type:name="FSC-A" />
         </transforms:log>
         <transforms:log transforms:offset="31.6227766017"  transforms:decades="6.72471987" >
           <data-type:parameter data-type:name="SSC-H" />
         </transforms:log>
         <transforms:linear transforms:minRange="-428009.5859572608"  transforms:maxRange="1044569.7912217892"  gain="1" >
           <data-type:parameter data-type:name="SSC-A" />
         </transforms:linear>
         <transforms:log transforms:offset="1"  transforms:decades="7.22471987" >
           <data-type:parameter data-type:name="FL1-H" />
         </transforms:log>
         <transforms:linear transforms:minRange="0"  transforms:maxRange="16777215"  gain="1" >
           <data-type:parameter data-type:name="FL1-A" />
         </transforms:linear>
         <transforms:log transforms:offset="1"  transforms:decades="7.22471987" >
           <data-type:parameter data-type:name="FL2-H" />
         </transforms:log>
         <transforms:linear transforms:minRange="0"  transforms:maxRange="1703316.7855618326"  gain="1" >
           <data-type:parameter data-type:name="FL2-A" />
         </transforms:linear>
         <transforms:log transforms:offset="1"  transforms:decades="7.22471987" >
           <data-type:parameter data-type:name="FL3-H" />
         </transforms:log>
         <transforms:log transforms:offset="1"  transforms:decades="7.22471987" >
           <data-type:parameter data-type:name="FL3-A" />
         </transforms:log>
         <transforms:log transforms:offset="1"  transforms:decades="7.22471987" >
           <data-type:parameter data-type:name="FL4-H" />
         </transforms:log>
         <transforms:log transforms:offset="1"  transforms:decades="7.22471987" >
           <data-type:parameter data-type:name="FL4-A" />
         </transforms:log>
         <transforms:log transforms:offset="1"  transforms:decades="7.22471987" >
           <data-type:parameter data-type:name="FL5-H" />
         </transforms:log>
         <transforms:log transforms:offset="1"  transforms:decades="7.22471987" >
           <data-type:parameter data-type:name="FL5-A" />
         </transforms:log>
         <transforms:log transforms:offset="1"  transforms:decades="7.22471987" >
           <data-type:parameter data-type:name="FL6-H" />
         </transforms:log>
         <transforms:log transforms:offset="1"  transforms:decades="7.22471987" >
           <data-type:parameter data-type:name="FL6-A" />
         </transforms:log>
         <transforms:log transforms:offset="1"  transforms:decades="7.22471987" >
           <data-type:parameter data-type:name="FL7-H" />
         </transforms:log>
         <transforms:log transforms:offset="1"  transforms:decades="7.22471987" >
           <data-type:parameter data-type:name="FL7-A" />
         </transforms:log>
         <transforms:log transforms:offset="1"  transforms:decades="7.22471987" >
           <data-type:parameter data-type:name="FL8-H" />
         </transforms:log>
         <transforms:log transforms:offset="1"  transforms:decades="7.22471987" >
           <data-type:parameter data-type:name="FL8-A" />
         </transforms:log>
         <transforms:log transforms:offset="1"  transforms:decades="7.22471987" >
           <data-type:parameter data-type:name="FL9-H" />
         </transforms:log>
         <transforms:log transforms:offset="1"  transforms:decades="7.22471987" >
           <data-type:parameter data-type:name="FL9-A" />
         </transforms:log>
         <transforms:linear transforms:minRange="0"  transforms:maxRange="10000"  gain="1" >
           <data-type:parameter data-type:name="FSC-Width" />
         </transforms:linear>
         <transforms:linear transforms:minRange="0"  transforms:maxRange="53"  gain="0.0000200472" >
           <data-type:parameter data-type:name="Time" />
         </transforms:linear>
       </Transformations>
       <Keywords>
         <Keyword name="FJ_FCS_VERSION"  value="3" />
         <Keyword name="$BEGINSTEXT"  value="0" />
         <Keyword name="$ENDSTEXT"  value="0" />
         <Keyword name="$BEGINDATA"  value="0000000000007920" />
         <Keyword name="$ENDDATA"  value="0000000001540463" />
         <Keyword name="$BEGINANALYSIS"  value="0" />
         <Keyword name="$ENDANALYSIS"  value="0" />
         <Keyword name="$TOT"  value="0000000000015964" />
         <Keyword name="FILVER"  value="1" />
         <Keyword name="$FIL"  value="1824-2.fcs" />
         <Keyword name="$SYS"  value="Microsoft Windows NT 6.2.9200.0" />
         <Keyword name="$MODE"  value="L" />
         <Keyword name="$BYTEORD"  value="1,2,3,4" />
         <Keyword name="$DATATYPE"  value="F" />
         <Keyword name="$NEXTDATA"  value="0" />
         <Keyword name="CYTEXPERTFIL"  value="True" />
         <Keyword name="TBID"  value="e1a49159-31af-4abb-8cad-7e4d006a6e39" />
         <Keyword name="TBNM"  value="1824-2" />
         <Keyword name="$PAR"  value="24" />
         <Keyword name="$BTIM"  value="20:41:23" />
         <Keyword name="$ETIM"  value="20:42:16" />
         <Keyword name="$DATE"  value="20-Jan-2025" />
         <Keyword name="$CYT"  value="DxFLEX" />
         <Keyword name="RCTOT"  value="10000" />
         <Keyword name="USRCTOT"  value="True" />
         <Keyword name="CGNM"  value="P3" />
         <Keyword name="CGID"  value="7b67e447-c630-419e-b43c-7075ef868943" />
         <Keyword name="RCTIM"  value="600" />
         <Keyword name="$SPILLOVER"  value="18,FL1-H,FL2-H,FL3-H,FL4-H,FL5-H,FL6-H,FL7-H,FL8-H,FL9-H,FL1-A,FL2-A,FL3-A,FL4-A,FL5-A,FL6-A,FL7-A,FL8-A,FL9-A,1,0,0,0,0,0,0,0,0,0,0,0,0,0,0,0,0,0,0,1,0,0,0,0,0,0,0,0,0,0,0,0,0,0,0,0,0,0,1,0,0,0,0,0,0,0,0,0,0,0,0,0,0,0,0,0,0,1,0,0,0,0,0,0,0,0,0,0,0,0,0,0,0,0,0,0,1,0,0,0,0,0,0,0,0,0,0,0,0,0,0,0,0,0,0,1,0,0,0,0,0,0,0,0,0,0,0,0,0,0,0,0,0,0,1,0,0,0,0,0,0,0,0,0,0,0,0,0,0,0,0,0,0,1,0,0,0,0,0,0,0,0,0,0,0,0,0,0,0,0,0,0,1,0,0,0,0,0,0,0,0,0,0,0,0,0,0,0,0,0,0,1,0,0,0,0,0,0,0,0,0,0,0,0,0,0,0,0,0,0,1,0,0,0,0,0,0,0,0,0,0,0,0,0,0,0,0,0,0,1,0,0,0,0,0,0,0,0,0,0,0,0,0,0,0,0,0,0,1,0,0,0,0,0,0,0,0,0,0,0,0,0,0,0,0,0,0,1,0,0,0,0,0,0,0,0,0,0,0,0,0,0,0,0,0,0,1,0,0,0,0,0,0,0,0,0,0,0,0,0,0,0,0,0,0,1,0,0,0,0,0,0,0,0,0,0,0,0,0,0,0,0,0,0,1,0,0,0,0,0,0,0,0,0,0,0,0,0,0,0,0,0,0,1" />
         <Keyword name="USRCTIM"  value="True" />
         <Keyword name="$TIMESTEP"  value="0.00002" />
         <Keyword name="$P1N"  value="FSC-H" />
         <Keyword name="$P1S"  value="FSC-H" />
         <Keyword name="$P1R"  value="16777215" />
         <Keyword name="$P1B"  value="32" />
         <Keyword name="$P1E"  value="0,0" />
         <Keyword name="$P1G"  value="1.0" />
         <Keyword name="P1DISPLAY"  value="LIN" />
         <Keyword name="$P2N"  value="FSC-A" />
         <Keyword name="$P2S"  value="FSC-A" />
         <Keyword name="$P2R"  value="16777215" />
         <Keyword name="$P2B"  value="32" />
         <Keyword name="$P2E"  value="0,0" />
         <Keyword name="$P2G"  value="1.0" />
         <Keyword name="P2DISPLAY"  value="LIN" />
         <Keyword name="$P3N"  value="SSC-H" />
         <Keyword name="$P3S"  value="SSC-H" />
         <Keyword name="$P3R"  value="16777215" />
         <Keyword name="$P3B"  value="32" />
         <Keyword name="$P3E"  value="0,0" />
         <Keyword name="$P3G"  value="1.0" />
         <Keyword name="P3DISPLAY"  value="LIN" />
         <Keyword name="$P4N"  value="SSC-A" />
         <Keyword name="$P4S"  value="SSC-A" />
         <Keyword name="$P4R"  value="16777215" />
         <Keyword name="$P4B"  value="32" />
         <Keyword name="$P4E"  value="0,0" />
         <Keyword name="$P4G"  value="1.0" />
         <Keyword name="P4DISPLAY"  value="LIN" />
         <Keyword name="$P5N"  value="FL1-H" />
         <Keyword name="$P5S"  value="FITC-H" />
         <Keyword name="$P5R"  value="16777215" />
         <Keyword name="$P5B"  value="32" />
         <Keyword name="$P5E"  value="0,0" />
         <Keyword name="$P5G"  value="1.0" />
         <Keyword name="P5DISPLAY"  value="LOG" />
         <Keyword name="$P6N"  value="FL1-A" />
         <Keyword name="$P6S"  value="FITC-A" />
         <Keyword name="$P6R"  value="16777215" />
         <Keyword name="$P6B"  value="32" />
         <Keyword name="$P6E"  value="0,0" />
         <Keyword name="$P6G"  value="1.0" />
         <Keyword name="P6DISPLAY"  value="LOG" />
         <Keyword name="$P7N"  value="FL2-H" />
         <Keyword name="$P7S"  value="PE-H" />
         <Keyword name="$P7R"  value="16777215" />
         <Keyword name="$P7B"  value="32" />
         <Keyword name="$P7E"  value="0,0" />
         <Keyword name="$P7G"  value="1.0" />
         <Keyword name="P7DISPLAY"  value="LOG" />
         <Keyword name="$P8N"  value="FL2-A" />
         <Keyword name="$P8S"  value="PE-A" />
         <Keyword name="$P8R"  value="16777215" />
         <Keyword name="$P8B"  value="32" />
         <Keyword name="$P8E"  value="0,0" />
         <Keyword name="$P8G"  value="1.0" />
         <Keyword name="P8DISPLAY"  value="LOG" />
         <Keyword name="$P9N"  value="FL3-H" />
         <Keyword name="$P9S"  value="PC5.5-H" />
         <Keyword name="$P9R"  value="16777215" />
         <Keyword name="$P9B"  value="32" />
         <Keyword name="$P9E"  value="0,0" />
         <Keyword name="$P9G"  value="1.0" />
         <Keyword name="P9DISPLAY"  value="LOG" />
         <Keyword name="$P10N"  value="FL3-A" />
         <Keyword name="$P10S"  value="PC5.5-A" />
         <Keyword name="$P10R"  value="16777215" />
         <Keyword name="$P10B"  value="32" />
         <Keyword name="$P10E"  value="0,0" />
         <Keyword name="$P10G"  value="1.0" />
         <Keyword name="P10DISPLAY"  value="LOG" />
         <Keyword name="$P11N"  value="FL4-H" />
         <Keyword name="$P11S"  value="PC7-H" />
         <Keyword name="$P11R"  value="16777215" />
         <Keyword name="$P11B"  value="32" />
         <Keyword name="$P11E"  value="0,0" />
         <Keyword name="$P11G"  value="1.0" />
         <Keyword name="P11DISPLAY"  value="LOG" />
         <Keyword name="$P12N"  value="FL4-A" />
         <Keyword name="$P12S"  value="PC7-A" />
         <Keyword name="$P12R"  value="16777215" />
         <Keyword name="$P12B"  value="32" />
         <Keyword name="$P12E"  value="0,0" />
         <Keyword name="$P12G"  value="1.0" />
         <Keyword name="P12DISPLAY"  value="LOG" />
         <Keyword name="$P13N"  value="FL5-H" />
         <Keyword name="$P13S"  value="APC-H" />
         <Keyword name="$P13R"  value="16777215" />
         <Keyword name="$P13B"  value="32" />
         <Keyword name="$P13E"  value="0,0" />
         <Keyword name="$P13G"  value="1.0" />
         <Keyword name="P13DISPLAY"  value="LOG" />
         <Keyword name="$P14N"  value="FL5-A" />
         <Keyword name="$P14S"  value="APC-A" />
         <Keyword name="$P14R"  value="16777215" />
         <Keyword name="$P14B"  value="32" />
         <Keyword name="$P14E"  value="0,0" />
         <Keyword name="$P14G"  value="1.0" />
         <Keyword name="P14DISPLAY"  value="LOG" />
         <Keyword name="$P15N"  value="FL6-H" />
         <Keyword name="$P15S"  value="APC-A750-H" />
         <Keyword name="$P15R"  value="16777215" />
         <Keyword name="$P15B"  value="32" />
         <Keyword name="$P15E"  value="0,0" />
         <Keyword name="$P15G"  value="1.0" />
         <Keyword name="P15DISPLAY"  value="LOG" />
         <Keyword name="$P16N"  value="FL6-A" />
         <Keyword name="$P16S"  value="APC-A750-A" />
         <Keyword name="$P16R"  value="16777215" />
         <Keyword name="$P16B"  value="32" />
         <Keyword name="$P16E"  value="0,0" />
         <Keyword name="$P16G"  value="1.0" />
         <Keyword name="P16DISPLAY"  value="LOG" />
         <Keyword name="$P17N"  value="FL7-H" />
         <Keyword name="$P17S"  value="PB450-H" />
         <Keyword name="$P17R"  value="16777215" />
         <Keyword name="$P17B"  value="32" />
         <Keyword name="$P17E"  value="0,0" />
         <Keyword name="$P17G"  value="1.0" />
         <Keyword name="P17DISPLAY"  value="LOG" />
         <Keyword name="$P18N"  value="FL7-A" />
         <Keyword name="$P18S"  value="PB450-A" />
         <Keyword name="$P18R"  value="16777215" />
         <Keyword name="$P18B"  value="32" />
         <Keyword name="$P18E"  value="0,0" />
         <Keyword name="$P18G"  value="1.0" />
         <Keyword name="P18DISPLAY"  value="LOG" />
         <Keyword name="$P19N"  value="FL8-H" />
         <Keyword name="$P19S"  value="KO525-H" />
         <Keyword name="$P19R"  value="16777215" />
         <Keyword name="$P19B"  value="32" />
         <Keyword name="$P19E"  value="0,0" />
         <Keyword name="$P19G"  value="1.0" />
         <Keyword name="P19DISPLAY"  value="LOG" />
         <Keyword name="$P20N"  value="FL8-A" />
         <Keyword name="$P20S"  value="KO525-A" />
         <Keyword name="$P20R"  value="16777215" />
         <Keyword name="$P20B"  value="32" />
         <Keyword name="$P20E"  value="0,0" />
         <Keyword name="$P20G"  value="1.0" />
         <Keyword name="P20DISPLAY"  value="LOG" />
         <Keyword name="$P21N"  value="FL9-H" />
         <Keyword name="$P21S"  value="Violet610-H" />
         <Keyword name="$P21R"  value="16777215" />
         <Keyword name="$P21B"  value="32" />
         <Keyword name="$P21E"  value="0,0" />
         <Keyword name="$P21G"  value="1.0" />
         <Keyword name="P21DISPLAY"  value="LOG" />
         <Keyword name="$P22N"  value="FL9-A" />
         <Keyword name="$P22S"  value="Violet610-A" />
         <Keyword name="$P22R"  value="16777215" />
         <Keyword name="$P22B"  value="32" />
         <Keyword name="$P22E"  value="0,0" />
         <Keyword name="$P22G"  value="1.0" />
         <Keyword name="P22DISPLAY"  value="LOG" />
         <Keyword name="$P23N"  value="FSC-Width" />
         <Keyword name="$P23S"  value="FSC-Width" />
         <Keyword name="$P23R"  value="10000" />
         <Keyword name="$P23B"  value="32" />
         <Keyword name="$P23E"  value="0,0" />
         <Keyword name="$P23G"  value="1.0" />
         <Keyword name="P23DISPLAY"  value="LIN" />
         <Keyword name="$P24N"  value="Time" />
         <Keyword name="$P24S"  value="Time" />
         <Keyword name="$P24R"  value="900000000" />
         <Keyword name="$P24B"  value="32" />
         <Keyword name="$P24E"  value="0,0" />
         <Keyword name="$P24G"  value="1.0" />
         <Keyword name="P24DISPLAY"  value="LIN" />
         <Keyword name="PLTNO"  value="02" />
         <Keyword name="$SMNO"  value="9" />
         <Keyword name="$LOST"  value="0" />
         <Keyword name="$ABRT"  value="282" />
         <Keyword name="IMPTTB"  value="False" />
         <Keyword name="FLLW"  value="True" />
         <Keyword name="RCD"  value="True" />
         <Keyword name="$VOL"  value="26437.57" />
         <Keyword name="$OP"  value="Administrator" />
         <Keyword name="DURTIM"  value="52.875180" />
         <Keyword name="USCOMP"  value="False" />
         <Keyword name="AHCOMPSYNC"  value="False" />
         <Keyword name="COMPCHH"  value="FITCPEPC5.5PC7APCAPC-A750PB450KO525Violet610" />
         <Keyword name="COMPBGH"  value="553.75544.375395.75396.625420.375391.375396.625567576.875" />
         <Keyword name="COMPAFH"  value="000000000" />
         <Keyword name="COMPH"  value="100000000010000000001000000000100000000010000000001000000000100000000010000000001" />
         <Keyword name="COMPGAINH"  value="2040527580254133722171" />
         <Keyword name="COMPCHA"  value="FITCPEPC5.5PC7APCAPC-A750PB450KO525Violet610" />
         <Keyword name="COMPBGA"  value="5514.55017.54247409249274616521052015265" />
         <Keyword name="COMPAFA"  value="000000000" />
         <Keyword name="COMPA"  value="100000000010000000001000000000100000000010000000001000000000100000000010000000001" />
         <Keyword name="COMPGAINA"  value="2040527580254133722171" />
         <Keyword name="SN"  value="BC36122" />
         <Keyword name="$CYTSN"  value="BC36122" />
         <Keyword name="FLDSM"  value="30" />
         <Keyword name="CHAR"  value="11" />
         <Keyword name="CH1ID"  value="FSC" />
         <Keyword name="CH1NM"  value="FSC" />
         <Keyword name="CH1AD"  value="14" />
         <Keyword name="CH1DA"  value="22" />
         <Keyword name="CH1TH"  value="10000" />
         <Keyword name="CH1TR"  value="64" />
         <Keyword name="CH1GAIN"  value="30" />
         <Keyword name="CH1USH"  value="True" />
         <Keyword name="CH1DELAY"  value="0" />
         <Keyword name="CH1DELTA"  value="24" />
         <Keyword name="CH1THUS"  value="False" />
         <Keyword name="CH1FL"  value="False" />
         <Keyword name="CH1HS"  value="8" />
         <Keyword name="CH1AS"  value="2" />
         <Keyword name="CH1HATFL"  value="294.875" />
         <Keyword name="CH1AATFL"  value="3815.5" />
         <Keyword name="CH1HAVAL"  value="1250000" />
         <Keyword name="CH2ID"  value="SSC" />
         <Keyword name="CH2NM"  value="SSC" />
         <Keyword name="CH2AD"  value="8" />
         <Keyword name="CH2DA"  value="16" />
         <Keyword name="CH2TH"  value="10000" />
         <Keyword name="CH2TR"  value="64" />
         <Keyword name="CH2GAIN"  value="10" />
         <Keyword name="CH2USH"  value="True" />
         <Keyword name="CH2DELAY"  value="0" />
         <Keyword name="CH2DELTA"  value="24" />
         <Keyword name="CH2THUS"  value="False" />
         <Keyword name="CH2FL"  value="False" />
         <Keyword name="CH2HS"  value="8" />
         <Keyword name="CH2AS"  value="2" />
         <Keyword name="CH2FLNMS"  value="SSC" />
         <Keyword name="CH2HATFL"  value="431.125" />
         <Keyword name="CH2AATFL"  value="4736.5" />
         <Keyword name="CH2HAVAL"  value="1250000" />
         <Keyword name="CH3ID"  value="FL1" />
         <Keyword name="CH3NM"  value="FITC" />
         <Keyword name="CH3AD"  value="11" />
         <Keyword name="CH3DA"  value="19" />
         <Keyword name="CH3TH"  value="10000" />
         <Keyword name="CH3TR"  value="64" />
         <Keyword name="CH3GAIN"  value="20" />
         <Keyword name="CH3USH"  value="True" />
         <Keyword name="CH3DELAY"  value="0" />
         <Keyword name="CH3DELTA"  value="24" />
         <Keyword name="CH3THUS"  value="False" />
         <Keyword name="CH3FL"  value="True" />
         <Keyword name="CH3HS"  value="8" />
         <Keyword name="CH3AS"  value="2" />
         <Keyword name="CH3FLNMS"  value="FITC" />
         <Keyword name="CH3HATFL"  value="553.75" />
         <Keyword name="CH3AATFL"  value="5514.5" />
         <Keyword name="CH3HAVAL"  value="6875000" />
         <Keyword name="CH4ID"  value="FL2" />
         <Keyword name="CH4NM"  value="PE" />
         <Keyword name="CH4AD"  value="10" />
         <Keyword name="CH4DA"  value="18" />
         <Keyword name="CH4TH"  value="10000" />
         <Keyword name="CH4TR"  value="64" />
         <Keyword name="CH4GAIN"  value="40" />
         <Keyword name="CH4USH"  value="True" />
         <Keyword name="CH4DELAY"  value="0" />
         <Keyword name="CH4DELTA"  value="24" />
         <Keyword name="CH4THUS"  value="False" />
         <Keyword name="CH4FL"  value="True" />
         <Keyword name="CH4HS"  value="8" />
         <Keyword name="CH4AS"  value="2" />
         <Keyword name="CH4FLNMS"  value="PE" />
         <Keyword name="CH4HATFL"  value="544.375" />
         <Keyword name="CH4AATFL"  value="5017.5" />
         <Keyword name="CH4HAVAL"  value="6875000" />
         <Keyword name="CH5ID"  value="FL3" />
         <Keyword name="CH5NM"  value="PC5.5" />
         <Keyword name="CH5AD"  value="12" />
         <Keyword name="CH5DA"  value="20" />
         <Keyword name="CH5TH"  value="10000" />
         <Keyword name="CH5TR"  value="64" />
         <Keyword name="CH5GAIN"  value="527" />
         <Keyword name="CH5USH"  value="True" />
         <Keyword name="CH5DELAY"  value="0" />
         <Keyword name="CH5DELTA"  value="24" />
         <Keyword name="CH5THUS"  value="False" />
         <Keyword name="CH5FL"  value="True" />
         <Keyword name="CH5HS"  value="8" />
         <Keyword name="CH5AS"  value="2" />
         <Keyword name="CH5FLNMS"  value="PC5.5" />
         <Keyword name="CH5HATFL"  value="395.75" />
         <Keyword name="CH5AATFL"  value="4247" />
         <Keyword name="CH5HAVAL"  value="6875000" />
         <Keyword name="CH6ID"  value="FL4" />
         <Keyword name="CH6NM"  value="PC7" />
         <Keyword name="CH6AD"  value="13" />
         <Keyword name="CH6DA"  value="21" />
         <Keyword name="CH6TH"  value="10000" />
         <Keyword name="CH6TR"  value="64" />
         <Keyword name="CH6GAIN"  value="580" />
         <Keyword name="CH6USH"  value="True" />
         <Keyword name="CH6DELAY"  value="0" />
         <Keyword name="CH6DELTA"  value="24" />
         <Keyword name="CH6THUS"  value="False" />
         <Keyword name="CH6FL"  value="True" />
         <Keyword name="CH6HS"  value="8" />
         <Keyword name="CH6AS"  value="2" />
         <Keyword name="CH6FLNMS"  value="PC7" />
         <Keyword name="CH6HATFL"  value="396.625" />
         <Keyword name="CH6AATFL"  value="4092" />
         <Keyword name="CH6HAVAL"  value="6875000" />
         <Keyword name="CH7ID"  value="FL5" />
         <Keyword name="CH7NM"  value="APC" />
         <Keyword name="CH7AD"  value="1" />
         <Keyword name="CH7DA"  value="1" />
         <Keyword name="CH7TH"  value="10000" />
         <Keyword name="CH7TR"  value="64" />
         <Keyword name="CH7GAIN"  value="25" />
         <Keyword name="CH7USH"  value="True" />
         <Keyword name="CH7DELAY"  value="-43.36" />
         <Keyword name="CH7DELTA"  value="24" />
         <Keyword name="CH7THUS"  value="False" />
         <Keyword name="CH7FL"  value="True" />
         <Keyword name="CH7HS"  value="8" />
         <Keyword name="CH7AS"  value="2" />
         <Keyword name="CH7FLNMS"  value="APC" />
         <Keyword name="CH7HATFL"  value="420.375" />
         <Keyword name="CH7AATFL"  value="4927" />
         <Keyword name="CH7HAVAL"  value="6875000" />
         <Keyword name="CH8ID"  value="FL6" />
         <Keyword name="CH8NM"  value="APC-A750" />
         <Keyword name="CH8AD"  value="0" />
         <Keyword name="CH8DA"  value="0" />
         <Keyword name="CH8TH"  value="10000" />
         <Keyword name="CH8TR"  value="64" />
         <Keyword name="CH8GAIN"  value="413" />
         <Keyword name="CH8USH"  value="True" />
         <Keyword name="CH8DELAY"  value="-43.36" />
         <Keyword name="CH8DELTA"  value="24" />
         <Keyword name="CH8THUS"  value="False" />
         <Keyword name="CH8FL"  value="True" />
         <Keyword name="CH8HS"  value="8" />
         <Keyword name="CH8AS"  value="2" />
         <Keyword name="CH8FLNMS"  value="APC-A750" />
         <Keyword name="CH8HATFL"  value="391.375" />
         <Keyword name="CH8AATFL"  value="4616" />
         <Keyword name="CH8HAVAL"  value="6875000" />
         <Keyword name="CH9ID"  value="FL7" />
         <Keyword name="CH9NM"  value="PB450" />
         <Keyword name="CH9AD"  value="4" />
         <Keyword name="CH9DA"  value="4" />
         <Keyword name="CH9TH"  value="10000" />
         <Keyword name="CH9TR"  value="64" />
         <Keyword name="CH9GAIN"  value="37" />
         <Keyword name="CH9USH"  value="True" />
         <Keyword name="CH9DELAY"  value="42.56" />
         <Keyword name="CH9DELTA"  value="24" />
         <Keyword name="CH9THUS"  value="False" />
         <Keyword name="CH9FL"  value="True" />
         <Keyword name="CH9HS"  value="8" />
         <Keyword name="CH9AS"  value="2" />
         <Keyword name="CH9FLNMS"  value="PB450" />
         <Keyword name="CH9HATFL"  value="396.625" />
         <Keyword name="CH9AATFL"  value="5210" />
         <Keyword name="CH9HAVAL"  value="6875000" />
         <Keyword name="CH10ID"  value="FL8" />
         <Keyword name="CH10NM"  value="KO525" />
         <Keyword name="CH10AD"  value="5" />
         <Keyword name="CH10DA"  value="5" />
         <Keyword name="CH10TH"  value="10000" />
         <Keyword name="CH10TR"  value="64" />
         <Keyword name="CH10GAIN"  value="22" />
         <Keyword name="CH10USH"  value="True" />
         <Keyword name="CH10DELAY"  value="42.56" />
         <Keyword name="CH10DELTA"  value="24" />
         <Keyword name="CH10THUS"  value="False" />
         <Keyword name="CH10FL"  value="True" />
         <Keyword name="CH10HS"  value="8" />
         <Keyword name="CH10AS"  value="2" />
         <Keyword name="CH10FLNMS"  value="KO525" />
         <Keyword name="CH10HATFL"  value="567" />
         <Keyword name="CH10AATFL"  value="5201" />
         <Keyword name="CH10HAVAL"  value="6875000" />
         <Keyword name="CH11ID"  value="FL9" />
         <Keyword name="CH11NM"  value="Violet610" />
         <Keyword name="CH11AD"  value="6" />
         <Keyword name="CH11DA"  value="6" />
         <Keyword name="CH11TH"  value="10000" />
         <Keyword name="CH11TR"  value="64" />
         <Keyword name="CH11GAIN"  value="171" />
         <Keyword name="CH11USH"  value="True" />
         <Keyword name="CH11DELAY"  value="42.56" />
         <Keyword name="CH11DELTA"  value="24" />
         <Keyword name="CH11THUS"  value="False" />
         <Keyword name="CH11FL"  value="True" />
         <Keyword name="CH11HS"  value="8" />
         <Keyword name="CH11AS"  value="2" />
         <Keyword name="CH11FLNMS"  value="Violet610" />
         <Keyword name="CH11HATFL"  value="576.875" />
         <Keyword name="CH11AATFL"  value="5265" />
         <Keyword name="CH11HAVAL"  value="6875000" />
         <Keyword name="PCHID"  value="FSC" />
         <Keyword name="PCHTP"  value="AutoThreshold" />
         <Keyword name="TRLGC"  value="None" />
         <Keyword name="WCH"  value="FSC" />
         <Keyword name="DGAIN"  value="10" />
         <Keyword name="SWVER"  value="CytExpert for DxFLEX 2.0.0.283" />
       </Keywords>
       <SampleNode name="1824-2.fcs"  annotation=""  owningGroup=""  expanded="1"  sortPriority="10"  count="15964"  sampleID="6" >
         <Graph smoothing="0"  backColor="#ffffff"  foreColor="#000000"  heatMapStatParameter="FL1-H"  type="Pseudocolor"  fast="1" >
           <Axis dimension="x"  name="FSC-H"  label=""  auto="auto" />
           <Axis dimension="y"  name="SSC-H"  label=""  auto="auto" />
           <GraphSettings level="5%"  smoothingHighResolution="1"  contourHighResolution="1"  histogramSmoothingCount="0"  graphResolution="256"  showOutliers="0"  drawLargeDots="0"  dotsToDraw="8000"  tint="le.chartfill.tinted.40"  lineWeight="le.lineweight.normal"  lineStyle="le.linestyle.solid" />
           <GraphEnvironment showGrid="0"  showAxes="tnlTNL"  showGates="1"  showFreqOnPlots="1"  showGateNameOnPlots="1"  showMedians="0"  showUncomped="0"  addEventParam="0"  lastYAxisName="" >
             <TextTraits font="SansSerif"  size="11"  name="Labels"  style="plain"  color="#000000"  background="#00ffffff"  just="left" />
             <TextTraits font="SansSerif"  size="11"  name="LayoutGates"  style="plain"  color="#000000"  background="#00ffffff"  just="left" />
             <TextTraits font="SansSerif"  size="9"  name="Numbers"  style="plain"  color="#000000"  background="#00ffffff"  just="left" />
             <TextTraits font="SansSerif"  size="9"  name="Legend"  style="plain"  color="#000000"  background="#00ffffff"  just="left" />
             <WindowPosition x="-7"  y="-7"  width="2472"  height="1503"  displayed="0"  panelState="---" />
           </GraphEnvironment>
         </Graph>
         <Subpopulations>
           <Population name="Lymphocytes"  annotation=""  owningGroup="All Samples"  expanded="1"  sortPriority="10"  count="12604" >
             <Graph smoothing="0"  backColor="#ffffff"  foreColor="#000000"  heatMapStatParameter="FL1-H"  type="Pseudocolor"  fast="1" >
               <Axis dimension="x"  name="FSC-Width"  label=""  auto="auto" />
               <Axis dimension="y"  name="FSC-H"  label=""  auto="auto" />
               <GraphSettings level="5%"  smoothingHighResolution="1"  contourHighResolution="1"  histogramSmoothingCount="0"  graphResolution="256"  showOutliers="0"  drawLargeDots="0"  dotsToDraw="8000"  tint="le.chartfill.tinted.40"  lineWeight="le.lineweight.normal"  lineStyle="le.linestyle.solid" />
               <GraphEnvironment showGrid="0"  showAxes="tnlTNL"  showGates="1"  showFreqOnPlots="1"  showGateNameOnPlots="1"  showMedians="0"  showUncomped="0"  addEventParam="0"  lastYAxisName="" >
                 <TextTraits font="SansSerif"  size="11"  name="Labels"  style="plain"  color="#000000"  background="#00ffffff"  just="left" />
                 <TextTraits font="SansSerif"  size="11"  name="LayoutGates"  style="plain"  color="#000000"  background="#00ffffff"  just="left" />
                 <TextTraits font="SansSerif"  size="9"  name="Numbers"  style="plain"  color="#000000"  background="#00ffffff"  just="left" />
                 <TextTraits font="SansSerif"  size="9"  name="Legend"  style="plain"  color="#000000"  background="#00ffffff"  just="left" />
                 <WindowPosition x="0"  y="288"  width="1000"  height="1000"  displayed="0"  panelState="---" />
               </GraphEnvironment>
             </Graph>
             <Gate gating:id="ID1038973736" >
               <gating:PolygonGate eventsInside="1"  annoOffsetX="0"  annoOffsetY="0"  tint="#000000"  isTinted="0"  lineWeight="Normal"  userDefined="1"  quadId="-1"  gateResolution="256" >
                 <gating:dimension>
                   <data-type:fcs-dimension data-type:name="FSC-H" />
                 </gating:dimension>
                 <gating:dimension>
                   <data-type:fcs-dimension data-type:name="SSC-H" />
                 </gating:dimension>
                 <gating:vertex>
                   <gating:coordinate data-type:value="106615.1575453052" />
                   <gating:coordinate data-type:value="16233.5023304831" />
                 </gating:vertex>
                 <gating:vertex>
                   <gating:coordinate data-type:value="67787.7094076563" />
                   <gating:coordinate data-type:value="55932.6545024854" />
                 </gating:vertex>
                 <gating:vertex>
                   <gating:coordinate data-type:value="67787.7094076563" />
                   <gating:coordinate data-type:value="55932.6545024854" />
                 </gating:vertex>
                 <gating:vertex>
                   <gating:coordinate data-type:value="80502.979944261" />
                   <gating:coordinate data-type:value="300668.7730001959" />
                 </gating:vertex>
                 <gating:vertex>
                   <gating:coordinate data-type:value="129839.2357076623" />
                   <gating:coordinate data-type:value="721757.2492100383" />
                 </gating:vertex>
                 <gating:vertex>
                   <gating:coordinate data-type:value="258255.7151700432" />
                   <gating:coordinate data-type:value="1080068.218818119" />
                 </gating:vertex>
                 <gating:vertex>
                   <gating:coordinate data-type:value="597378.9703512569" />
                   <gating:coordinate data-type:value="1241128.4060197035" />
                 </gating:vertex>
                 <gating:vertex>
                   <gating:coordinate data-type:value="718412.5782410752" />
                   <gating:coordinate data-type:value="198148.9338397059" />
                 </gating:vertex>
                 <gating:vertex>
                   <gating:coordinate data-type:value="718412.5782410752" />
                   <gating:coordinate data-type:value="198148.9338397059" />
                 </gating:vertex>
                 <gating:vertex>
                   <gating:coordinate data-type:value="309280.7848495173" />
                   <gating:coordinate data-type:value="57509.3602812412" />
                 </gating:vertex>
               </gating:PolygonGate>
             </Gate>
             <Subpopulations>
               <Population name="FSC-Width, FSC-H subset"  annotation=""  owningGroup="All Samples"  expanded="1"  sortPriority="10"  count="10173" >
                 <Graph smoothing="13"  backColor="#ffffff"  foreColor="#000000"  heatMapStatParameter="FL1-H"  type="Pseudocolor"  fast="1" >
                   <Axis dimension="x"  name="FL2-A"  label=""  auto="auto" />
                   <Axis dimension="y"  name="SSC-H"  label=""  auto="auto" />
                   <GraphSettings level="5%"  smoothingHighResolution="1"  contourHighResolution="1"  histogramSmoothingCount="0"  graphResolution="256"  showOutliers="0"  drawLargeDots="0"  dotsToDraw="8000"  tint="le.chartfill.tinted.40"  lineWeight="le.lineweight.normal"  lineStyle="le.linestyle.solid" />
                   <GraphEnvironment showGrid="0"  showAxes="tnlTNL"  showGates="1"  showFreqOnPlots="1"  showGateNameOnPlots="1"  showMedians="0"  showUncomped="0"  addEventParam="0"  lastYAxisName="" >
                     <TextTraits font="SansSerif"  size="11"  name="Labels"  style="plain"  color="#000000"  background="#00ffffff"  just="left" />
                     <TextTraits font="SansSerif"  size="11"  name="LayoutGates"  style="plain"  color="#000000"  background="#00ffffff"  just="left" />
                     <TextTraits font="SansSerif"  size="9"  name="Numbers"  style="plain"  color="#000000"  background="#00ffffff"  just="left" />
                     <TextTraits font="SansSerif"  size="9"  name="Legend"  style="plain"  color="#000000"  background="#00ffffff"  just="left" />
                     <WindowPosition x="0"  y="288"  width="1000"  height="1000"  displayed="0"  panelState="---" />
                   </GraphEnvironment>
                 </Graph>
                 <Gate gating:id="ID970123466"  gating:parent_id="ID1038973736" >
                   <gating:RectangleGate eventsInside="1"  annoOffsetX="0"  annoOffsetY="0"  tint="#000000"  isTinted="0"  lineWeight="Normal"  userDefined="1"  percentX="0"  percentY="0" >
                     <gating:dimension gating:min="884.433962264151"  gating:max="2264.1509433962265" >
                       <data-type:fcs-dimension data-type:name="FSC-Width" />
                     </gating:dimension>
                     <gating:dimension gating:min="77589.23376119044"  gating:max="491898.99938717036" >
                       <data-type:fcs-dimension data-type:name="FSC-H" />
                     </gating:dimension>
                   </gating:RectangleGate>
                 </Gate>
                 <Subpopulations>
                   <Population name="PE-A, SSC-H subset"  annotation=""  owningGroup=""  expanded="1"  sortPriority="10"  count="9448" >
                     <Graph smoothing="13"  backColor="#ffffff"  foreColor="#000000"  heatMapStatParameter="FL1-H"  type="Pseudocolor"  fast="1" >
                       <Axis dimension="x"  name="FL2-A"  label=""  auto="auto" />
                       <Axis dimension="y"  name="SSC-H"  label=""  auto="auto" />
                       <GraphSettings level="5%"  smoothingHighResolution="1"  contourHighResolution="1"  histogramSmoothingCount="0"  graphResolution="256"  showOutliers="0"  drawLargeDots="0"  dotsToDraw="8000"  tint="le.chartfill.tinted.40"  lineWeight="le.lineweight.normal"  lineStyle="le.linestyle.solid" />
                       <GraphEnvironment showGrid="0"  showAxes="tnlTNL"  showGates="1"  showFreqOnPlots="1"  showGateNameOnPlots="1"  showMedians="0"  showUncomped="0"  addEventParam="0"  lastYAxisName="" >
                         <TextTraits font="SansSerif"  size="11"  name="Labels"  style="plain"  color="#000000"  background="#00ffffff"  just="left" />
                         <TextTraits font="SansSerif"  size="11"  name="LayoutGates"  style="plain"  color="#000000"  background="#00ffffff"  just="left" />
                         <TextTraits font="SansSerif"  size="9"  name="Numbers"  style="plain"  color="#000000"  background="#00ffffff"  just="left" />
                         <TextTraits font="SansSerif"  size="9"  name="Legend"  style="plain"  color="#000000"  background="#00ffffff"  just="left" />
                         <WindowPosition x="796"  y="288"  width="1000"  height="1000"  displayed="0"  panelState="---" />
                       </GraphEnvironment>
                     </Graph>
                     <Gate gating:id="ID924127320"  gating:parent_id="ID970123466" >
                       <gating:RectangleGate eventsInside="1"  annoOffsetX="0"  annoOffsetY="0"  tint="#000000"  isTinted="0"  lineWeight="Normal"  userDefined="1"  percentX="0"  percentY="0" >
                         <gating:dimension gating:min="235009.50932869624"  gating:max="948072.5504542276" >
                           <data-type:fcs-dimension data-type:name="FL2-A" />
                         </gating:dimension>
                         <gating:dimension gating:min="7930.98667830699"  gating:max="1989090.031015856" >
                           <data-type:fcs-dimension data-type:name="SSC-H" />
                         </gating:dimension>
                       </gating:RectangleGate>
                     </Gate>
                     <Subpopulations>
                       <CellCycle name="Cell Cycle"  annotation=""  owningGroup=""  expanded="1"  sortPriority="10" >
                         <Graph smoothing="13"  backColor="#ffffff"  foreColor="#000000"  type="Histogram"  fast="1" >
                           <Axis dimension="x"  name="FL2-A"  label=""  auto="auto" />
                           <Axis dimension="y"  name=""  label=""  auto="auto" />
                           <GraphSettings level="5%"  smoothingHighResolution="1"  contourHighResolution="1"  histogramSmoothingCount="0"  graphResolution="256"  showOutliers="0"  drawLargeDots="0"  dotsToDraw="8000"  tint="le.chartfill.tinted.40"  lineWeight="le.lineweight.normal"  lineStyle="le.linestyle.solid" />
                           <GraphEnvironment showGrid="0"  showAxes="tnlTNL"  showGates="1"  showFreqOnPlots="1"  showGateNameOnPlots="1"  showMedians="0"  showUncomped="0"  addEventParam="0"  lastYAxisName="" >
                             <TextTraits font="SansSerif"  size="11"  name="Labels"  style="plain"  color="#000000"  background="#00ffffff"  just="left" />
                             <TextTraits font="SansSerif"  size="11"  name="LayoutGates"  style="plain"  color="#000000"  background="#00ffffff"  just="left" />
                             <TextTraits font="SansSerif"  size="9"  name="Numbers"  style="plain"  color="#000000"  background="#00ffffff"  just="left" />
                             <TextTraits font="SansSerif"  size="9"  name="Legend"  style="plain"  color="#000000"  background="#00ffffff"  just="left" />
                           </GraphEnvironment>
                         </Graph>
                         <profile model="Watson"  parameter="FL2-A"  autoGate="0"  gateG1="1"  gateG2="1"  gateS="1" >
                           <Constraints>
                             <Peak id="1" >
                               <Mean/>
                               <Cv>
                                 <equals value="8.3" />
                               </Cv>
                             </Peak>
                             <Peak id="2" >
                               <Mean/>
                               <Cv/>
                             </Peak>
                           </Constraints>
                           <display>
                             <sum enabled="1" />
                             <components enabled="1"  fill="1" />
                           </display>
                         </profile>
                         <CellCycleResult model="Watson" >
                           <Phases>
                             <Gaussian id="1"  mean="377326"  amplitude="220.968"  stddev="31318.6"  channelMean="226.841"  channelStddev="18.8281" />
                             <Gaussian id="2"  mean="748354"  amplitude="12.0094"  stddev="60536"  channelMean="449.895"  channelStddev="36.393" />
                             <SPhase id="Watson"  kg1="-1.75"  kg2="-1.35" />
                           </Phases>
                           <Statistics>
                             <Statistic name="RMSD"  value="  2.1869" />
                             <Statistic name="PercentG1"  value=" 78.0497" />
                             <Statistic name="PercentS"  value=" 10.3615" />
                             <Statistic name="PercentG2"  value="  8.1993" />
                             <Statistic name="G1Mean"  value="377325.6471" />
                             <Statistic name="G2Mean"  value="748353.6169" />
                             <Statistic name="G1CV"  value="  8.3002" />
                             <Statistic name="G2CV"  value="  8.0892" />
                             <Statistic name="percentSubG1"  value="  1.2388" />
                             <Statistic name="percentSuperG2"  value="  0.3774" />
                           </Statistics>
                         </CellCycleResult>
                       </CellCycle>
                     </Subpopulations>
                   </Population>
                 </Subpopulations>
               </Population>
             </Subpopulations>
           </Population>
         </Subpopulations>
       </SampleNode>
     </Sample>
     <Sample>
       <DataSet uri="file:/C:/Users/64169/Downloads/Exp_20250120_1/Exp_20250120_1/1824-1.fcs"  sampleID="7" />
       <Transformations>
         <transforms:log transforms:offset="3162.2776601684"  transforms:decades="4.22471987" >
           <data-type:parameter data-type:name="FSC-H" />
         </transforms:log>
         <transforms:log transforms:offset="316.2277660168"  transforms:decades="4.72471987" >
           <data-type:parameter data-type:name="FSC-A" />
         </transforms:log>
         <transforms:log transforms:offset="31.6227766017"  transforms:decades="6.72471987" >
           <data-type:parameter data-type:name="SSC-H" />
         </transforms:log>
         <transforms:linear transforms:minRange="-428009.5859572608"  transforms:maxRange="1044569.7912217892"  gain="1" >
           <data-type:parameter data-type:name="SSC-A" />
         </transforms:linear>
         <transforms:log transforms:offset="1"  transforms:decades="7.22471987" >
           <data-type:parameter data-type:name="FL1-H" />
         </transforms:log>
         <transforms:linear transforms:minRange="0"  transforms:maxRange="16777215"  gain="1" >
           <data-type:parameter data-type:name="FL1-A" />
         </transforms:linear>
         <transforms:log transforms:offset="1"  transforms:decades="7.22471987" >
           <data-type:parameter data-type:name="FL2-H" />
         </transforms:log>
         <transforms:linear transforms:minRange="0"  transforms:maxRange="1703316.7855618326"  gain="1" >
           <data-type:parameter data-type:name="FL2-A" />
         </transforms:linear>
         <transforms:log transforms:offset="1"  transforms:decades="7.22471987" >
           <data-type:parameter data-type:name="FL3-H" />
         </transforms:log>
         <transforms:log transforms:offset="1"  transforms:decades="7.22471987" >
           <data-type:parameter data-type:name="FL3-A" />
         </transforms:log>
         <transforms:log transforms:offset="1"  transforms:decades="7.22471987" >
           <data-type:parameter data-type:name="FL4-H" />
         </transforms:log>
         <transforms:log transforms:offset="1"  transforms:decades="7.22471987" >
           <data-type:parameter data-type:name="FL4-A" />
         </transforms:log>
         <transforms:log transforms:offset="1"  transforms:decades="7.22471987" >
           <data-type:parameter data-type:name="FL5-H" />
         </transforms:log>
         <transforms:log transforms:offset="1"  transforms:decades="7.22471987" >
           <data-type:parameter data-type:name="FL5-A" />
         </transforms:log>
         <transforms:log transforms:offset="1"  transforms:decades="7.22471987" >
           <data-type:parameter data-type:name="FL6-H" />
         </transforms:log>
         <transforms:log transforms:offset="1"  transforms:decades="7.22471987" >
           <data-type:parameter data-type:name="FL6-A" />
         </transforms:log>
         <transforms:log transforms:offset="1"  transforms:decades="7.22471987" >
           <data-type:parameter data-type:name="FL7-H" />
         </transforms:log>
         <transforms:log transforms:offset="1"  transforms:decades="7.22471987" >
           <data-type:parameter data-type:name="FL7-A" />
         </transforms:log>
         <transforms:log transforms:offset="1"  transforms:decades="7.22471987" >
           <data-type:parameter data-type:name="FL8-H" />
         </transforms:log>
         <transforms:log transforms:offset="1"  transforms:decades="7.22471987" >
           <data-type:parameter data-type:name="FL8-A" />
         </transforms:log>
         <transforms:log transforms:offset="1"  transforms:decades="7.22471987" >
           <data-type:parameter data-type:name="FL9-H" />
         </transforms:log>
         <transforms:log transforms:offset="1"  transforms:decades="7.22471987" >
           <data-type:parameter data-type:name="FL9-A" />
         </transforms:log>
         <transforms:linear transforms:minRange="0"  transforms:maxRange="10000"  gain="1" >
           <data-type:parameter data-type:name="FSC-Width" />
         </transforms:linear>
         <transforms:linear transforms:minRange="0"  transforms:maxRange="58"  gain="0.0000199283" >
           <data-type:parameter data-type:name="Time" />
         </transforms:linear>
       </Transformations>
       <Keywords>
         <Keyword name="FJ_FCS_VERSION"  value="3" />
         <Keyword name="$BEGINSTEXT"  value="0" />
         <Keyword name="$ENDSTEXT"  value="0" />
         <Keyword name="$BEGINDATA"  value="0000000000007920" />
         <Keyword name="$ENDDATA"  value="0000000001601711" />
         <Keyword name="$BEGINANALYSIS"  value="0" />
         <Keyword name="$ENDANALYSIS"  value="0" />
         <Keyword name="$TOT"  value="0000000000016602" />
         <Keyword name="FILVER"  value="1" />
         <Keyword name="$FIL"  value="1824-1.fcs" />
         <Keyword name="$SYS"  value="Microsoft Windows NT 6.2.9200.0" />
         <Keyword name="$MODE"  value="L" />
         <Keyword name="$BYTEORD"  value="1,2,3,4" />
         <Keyword name="$DATATYPE"  value="F" />
         <Keyword name="$NEXTDATA"  value="0" />
         <Keyword name="CYTEXPERTFIL"  value="True" />
         <Keyword name="TBID"  value="00d15485-db07-48dd-a4bb-dd263bb12367" />
         <Keyword name="TBNM"  value="1824-1" />
         <Keyword name="$PAR"  value="24" />
         <Keyword name="$BTIM"  value="20:40:04" />
         <Keyword name="$ETIM"  value="20:41:02" />
         <Keyword name="$DATE"  value="20-Jan-2025" />
         <Keyword name="$CYT"  value="DxFLEX" />
         <Keyword name="RCTOT"  value="10000" />
         <Keyword name="USRCTOT"  value="True" />
         <Keyword name="CGNM"  value="P3" />
         <Keyword name="CGID"  value="7b67e447-c630-419e-b43c-7075ef868943" />
         <Keyword name="RCTIM"  value="600" />
         <Keyword name="$SPILLOVER"  value="18,FL1-H,FL2-H,FL3-H,FL4-H,FL5-H,FL6-H,FL7-H,FL8-H,FL9-H,FL1-A,FL2-A,FL3-A,FL4-A,FL5-A,FL6-A,FL7-A,FL8-A,FL9-A,1,0,0,0,0,0,0,0,0,0,0,0,0,0,0,0,0,0,0,1,0,0,0,0,0,0,0,0,0,0,0,0,0,0,0,0,0,0,1,0,0,0,0,0,0,0,0,0,0,0,0,0,0,0,0,0,0,1,0,0,0,0,0,0,0,0,0,0,0,0,0,0,0,0,0,0,1,0,0,0,0,0,0,0,0,0,0,0,0,0,0,0,0,0,0,1,0,0,0,0,0,0,0,0,0,0,0,0,0,0,0,0,0,0,1,0,0,0,0,0,0,0,0,0,0,0,0,0,0,0,0,0,0,1,0,0,0,0,0,0,0,0,0,0,0,0,0,0,0,0,0,0,1,0,0,0,0,0,0,0,0,0,0,0,0,0,0,0,0,0,0,1,0,0,0,0,0,0,0,0,0,0,0,0,0,0,0,0,0,0,1,0,0,0,0,0,0,0,0,0,0,0,0,0,0,0,0,0,0,1,0,0,0,0,0,0,0,0,0,0,0,0,0,0,0,0,0,0,1,0,0,0,0,0,0,0,0,0,0,0,0,0,0,0,0,0,0,1,0,0,0,0,0,0,0,0,0,0,0,0,0,0,0,0,0,0,1,0,0,0,0,0,0,0,0,0,0,0,0,0,0,0,0,0,0,1,0,0,0,0,0,0,0,0,0,0,0,0,0,0,0,0,0,0,1,0,0,0,0,0,0,0,0,0,0,0,0,0,0,0,0,0,0,1" />
         <Keyword name="USRCTIM"  value="True" />
         <Keyword name="$TIMESTEP"  value="0.00002" />
         <Keyword name="$P1N"  value="FSC-H" />
         <Keyword name="$P1S"  value="FSC-H" />
         <Keyword name="$P1R"  value="16777215" />
         <Keyword name="$P1B"  value="32" />
         <Keyword name="$P1E"  value="0,0" />
         <Keyword name="$P1G"  value="1.0" />
         <Keyword name="P1DISPLAY"  value="LIN" />
         <Keyword name="$P2N"  value="FSC-A" />
         <Keyword name="$P2S"  value="FSC-A" />
         <Keyword name="$P2R"  value="16777215" />
         <Keyword name="$P2B"  value="32" />
         <Keyword name="$P2E"  value="0,0" />
         <Keyword name="$P2G"  value="1.0" />
         <Keyword name="P2DISPLAY"  value="LIN" />
         <Keyword name="$P3N"  value="SSC-H" />
         <Keyword name="$P3S"  value="SSC-H" />
         <Keyword name="$P3R"  value="16777215" />
         <Keyword name="$P3B"  value="32" />
         <Keyword name="$P3E"  value="0,0" />
         <Keyword name="$P3G"  value="1.0" />
         <Keyword name="P3DISPLAY"  value="LIN" />
         <Keyword name="$P4N"  value="SSC-A" />
         <Keyword name="$P4S"  value="SSC-A" />
         <Keyword name="$P4R"  value="16777215" />
         <Keyword name="$P4B"  value="32" />
         <Keyword name="$P4E"  value="0,0" />
         <Keyword name="$P4G"  value="1.0" />
         <Keyword name="P4DISPLAY"  value="LIN" />
         <Keyword name="$P5N"  value="FL1-H" />
         <Keyword name="$P5S"  value="FITC-H" />
         <Keyword name="$P5R"  value="16777215" />
         <Keyword name="$P5B"  value="32" />
         <Keyword name="$P5E"  value="0,0" />
         <Keyword name="$P5G"  value="1.0" />
         <Keyword name="P5DISPLAY"  value="LOG" />
         <Keyword name="$P6N"  value="FL1-A" />
         <Keyword name="$P6S"  value="FITC-A" />
         <Keyword name="$P6R"  value="16777215" />
         <Keyword name="$P6B"  value="32" />
         <Keyword name="$P6E"  value="0,0" />
         <Keyword name="$P6G"  value="1.0" />
         <Keyword name="P6DISPLAY"  value="LOG" />
         <Keyword name="$P7N"  value="FL2-H" />
         <Keyword name="$P7S"  value="PE-H" />
         <Keyword name="$P7R"  value="16777215" />
         <Keyword name="$P7B"  value="32" />
         <Keyword name="$P7E"  value="0,0" />
         <Keyword name="$P7G"  value="1.0" />
         <Keyword name="P7DISPLAY"  value="LOG" />
         <Keyword name="$P8N"  value="FL2-A" />
         <Keyword name="$P8S"  value="PE-A" />
         <Keyword name="$P8R"  value="16777215" />
         <Keyword name="$P8B"  value="32" />
         <Keyword name="$P8E"  value="0,0" />
         <Keyword name="$P8G"  value="1.0" />
         <Keyword name="P8DISPLAY"  value="LOG" />
         <Keyword name="$P9N"  value="FL3-H" />
         <Keyword name="$P9S"  value="PC5.5-H" />
         <Keyword name="$P9R"  value="16777215" />
         <Keyword name="$P9B"  value="32" />
         <Keyword name="$P9E"  value="0,0" />
         <Keyword name="$P9G"  value="1.0" />
         <Keyword name="P9DISPLAY"  value="LOG" />
         <Keyword name="$P10N"  value="FL3-A" />
         <Keyword name="$P10S"  value="PC5.5-A" />
         <Keyword name="$P10R"  value="16777215" />
         <Keyword name="$P10B"  value="32" />
         <Keyword name="$P10E"  value="0,0" />
         <Keyword name="$P10G"  value="1.0" />
         <Keyword name="P10DISPLAY"  value="LOG" />
         <Keyword name="$P11N"  value="FL4-H" />
         <Keyword name="$P11S"  value="PC7-H" />
         <Keyword name="$P11R"  value="16777215" />
         <Keyword name="$P11B"  value="32" />
         <Keyword name="$P11E"  value="0,0" />
         <Keyword name="$P11G"  value="1.0" />
         <Keyword name="P11DISPLAY"  value="LOG" />
         <Keyword name="$P12N"  value="FL4-A" />
         <Keyword name="$P12S"  value="PC7-A" />
         <Keyword name="$P12R"  value="16777215" />
         <Keyword name="$P12B"  value="32" />
         <Keyword name="$P12E"  value="0,0" />
         <Keyword name="$P12G"  value="1.0" />
         <Keyword name="P12DISPLAY"  value="LOG" />
         <Keyword name="$P13N"  value="FL5-H" />
         <Keyword name="$P13S"  value="APC-H" />
         <Keyword name="$P13R"  value="16777215" />
         <Keyword name="$P13B"  value="32" />
         <Keyword name="$P13E"  value="0,0" />
         <Keyword name="$P13G"  value="1.0" />
         <Keyword name="P13DISPLAY"  value="LOG" />
         <Keyword name="$P14N"  value="FL5-A" />
         <Keyword name="$P14S"  value="APC-A" />
         <Keyword name="$P14R"  value="16777215" />
         <Keyword name="$P14B"  value="32" />
         <Keyword name="$P14E"  value="0,0" />
         <Keyword name="$P14G"  value="1.0" />
         <Keyword name="P14DISPLAY"  value="LOG" />
         <Keyword name="$P15N"  value="FL6-H" />
         <Keyword name="$P15S"  value="APC-A750-H" />
         <Keyword name="$P15R"  value="16777215" />
         <Keyword name="$P15B"  value="32" />
         <Keyword name="$P15E"  value="0,0" />
         <Keyword name="$P15G"  value="1.0" />
         <Keyword name="P15DISPLAY"  value="LOG" />
         <Keyword name="$P16N"  value="FL6-A" />
         <Keyword name="$P16S"  value="APC-A750-A" />
         <Keyword name="$P16R"  value="16777215" />
         <Keyword name="$P16B"  value="32" />
         <Keyword name="$P16E"  value="0,0" />
         <Keyword name="$P16G"  value="1.0" />
         <Keyword name="P16DISPLAY"  value="LOG" />
         <Keyword name="$P17N"  value="FL7-H" />
         <Keyword name="$P17S"  value="PB450-H" />
         <Keyword name="$P17R"  value="16777215" />
         <Keyword name="$P17B"  value="32" />
         <Keyword name="$P17E"  value="0,0" />
         <Keyword name="$P17G"  value="1.0" />
         <Keyword name="P17DISPLAY"  value="LOG" />
         <Keyword name="$P18N"  value="FL7-A" />
         <Keyword name="$P18S"  value="PB450-A" />
         <Keyword name="$P18R"  value="16777215" />
         <Keyword name="$P18B"  value="32" />
         <Keyword name="$P18E"  value="0,0" />
         <Keyword name="$P18G"  value="1.0" />
         <Keyword name="P18DISPLAY"  value="LOG" />
         <Keyword name="$P19N"  value="FL8-H" />
         <Keyword name="$P19S"  value="KO525-H" />
         <Keyword name="$P19R"  value="16777215" />
         <Keyword name="$P19B"  value="32" />
         <Keyword name="$P19E"  value="0,0" />
         <Keyword name="$P19G"  value="1.0" />
         <Keyword name="P19DISPLAY"  value="LOG" />
         <Keyword name="$P20N"  value="FL8-A" />
         <Keyword name="$P20S"  value="KO525-A" />
         <Keyword name="$P20R"  value="16777215" />
         <Keyword name="$P20B"  value="32" />
         <Keyword name="$P20E"  value="0,0" />
         <Keyword name="$P20G"  value="1.0" />
         <Keyword name="P20DISPLAY"  value="LOG" />
         <Keyword name="$P21N"  value="FL9-H" />
         <Keyword name="$P21S"  value="Violet610-H" />
         <Keyword name="$P21R"  value="16777215" />
         <Keyword name="$P21B"  value="32" />
         <Keyword name="$P21E"  value="0,0" />
         <Keyword name="$P21G"  value="1.0" />
         <Keyword name="P21DISPLAY"  value="LOG" />
         <Keyword name="$P22N"  value="FL9-A" />
         <Keyword name="$P22S"  value="Violet610-A" />
         <Keyword name="$P22R"  value="16777215" />
         <Keyword name="$P22B"  value="32" />
         <Keyword name="$P22E"  value="0,0" />
         <Keyword name="$P22G"  value="1.0" />
         <Keyword name="P22DISPLAY"  value="LOG" />
         <Keyword name="$P23N"  value="FSC-Width" />
         <Keyword name="$P23S"  value="FSC-Width" />
         <Keyword name="$P23R"  value="10000" />
         <Keyword name="$P23B"  value="32" />
         <Keyword name="$P23E"  value="0,0" />
         <Keyword name="$P23G"  value="1.0" />
         <Keyword name="P23DISPLAY"  value="LIN" />
         <Keyword name="$P24N"  value="Time" />
         <Keyword name="$P24S"  value="Time" />
         <Keyword name="$P24R"  value="900000000" />
         <Keyword name="$P24B"  value="32" />
         <Keyword name="$P24E"  value="0,0" />
         <Keyword name="$P24G"  value="1.0" />
         <Keyword name="P24DISPLAY"  value="LIN" />
         <Keyword name="PLTNO"  value="02" />
         <Keyword name="$SMNO"  value="8" />
         <Keyword name="$LOST"  value="0" />
         <Keyword name="$ABRT"  value="382" />
         <Keyword name="IMPTTB"  value="False" />
         <Keyword name="FLLW"  value="True" />
         <Keyword name="RCD"  value="True" />
         <Keyword name="$VOL"  value="29104.28" />
         <Keyword name="$OP"  value="Administrator" />
         <Keyword name="DURTIM"  value="58.208580" />
         <Keyword name="USCOMP"  value="False" />
         <Keyword name="AHCOMPSYNC"  value="False" />
         <Keyword name="COMPCHH"  value="FITCPEPC5.5PC7APCAPC-A750PB450KO525Violet610" />
         <Keyword name="COMPBGH"  value="553.75544.375395.75396.625420.375391.375396.625567576.875" />
         <Keyword name="COMPAFH"  value="000000000" />
         <Keyword name="COMPH"  value="100000000010000000001000000000100000000010000000001000000000100000000010000000001" />
         <Keyword name="COMPGAINH"  value="2040527580254133722171" />
         <Keyword name="COMPCHA"  value="FITCPEPC5.5PC7APCAPC-A750PB450KO525Violet610" />
         <Keyword name="COMPBGA"  value="5514.55017.54247409249274616521052015265" />
         <Keyword name="COMPAFA"  value="000000000" />
         <Keyword name="COMPA"  value="100000000010000000001000000000100000000010000000001000000000100000000010000000001" />
         <Keyword name="COMPGAINA"  value="2040527580254133722171" />
         <Keyword name="SN"  value="BC36122" />
         <Keyword name="$CYTSN"  value="BC36122" />
         <Keyword name="FLDSM"  value="30" />
         <Keyword name="CHAR"  value="11" />
         <Keyword name="CH1ID"  value="FSC" />
         <Keyword name="CH1NM"  value="FSC" />
         <Keyword name="CH1AD"  value="14" />
         <Keyword name="CH1DA"  value="22" />
         <Keyword name="CH1TH"  value="10000" />
         <Keyword name="CH1TR"  value="64" />
         <Keyword name="CH1GAIN"  value="30" />
         <Keyword name="CH1USH"  value="True" />
         <Keyword name="CH1DELAY"  value="0" />
         <Keyword name="CH1DELTA"  value="24" />
         <Keyword name="CH1THUS"  value="False" />
         <Keyword name="CH1FL"  value="False" />
         <Keyword name="CH1HS"  value="8" />
         <Keyword name="CH1AS"  value="2" />
         <Keyword name="CH1HATFL"  value="294.875" />
         <Keyword name="CH1AATFL"  value="3815.5" />
         <Keyword name="CH1HAVAL"  value="1250000" />
         <Keyword name="CH2ID"  value="SSC" />
         <Keyword name="CH2NM"  value="SSC" />
         <Keyword name="CH2AD"  value="8" />
         <Keyword name="CH2DA"  value="16" />
         <Keyword name="CH2TH"  value="10000" />
         <Keyword name="CH2TR"  value="64" />
         <Keyword name="CH2GAIN"  value="10" />
         <Keyword name="CH2USH"  value="True" />
         <Keyword name="CH2DELAY"  value="0" />
         <Keyword name="CH2DELTA"  value="24" />
         <Keyword name="CH2THUS"  value="False" />
         <Keyword name="CH2FL"  value="False" />
         <Keyword name="CH2HS"  value="8" />
         <Keyword name="CH2AS"  value="2" />
         <Keyword name="CH2FLNMS"  value="SSC" />
         <Keyword name="CH2HATFL"  value="431.125" />
         <Keyword name="CH2AATFL"  value="4736.5" />
         <Keyword name="CH2HAVAL"  value="1250000" />
         <Keyword name="CH3ID"  value="FL1" />
         <Keyword name="CH3NM"  value="FITC" />
         <Keyword name="CH3AD"  value="11" />
         <Keyword name="CH3DA"  value="19" />
         <Keyword name="CH3TH"  value="10000" />
         <Keyword name="CH3TR"  value="64" />
         <Keyword name="CH3GAIN"  value="20" />
         <Keyword name="CH3USH"  value="True" />
         <Keyword name="CH3DELAY"  value="0" />
         <Keyword name="CH3DELTA"  value="24" />
         <Keyword name="CH3THUS"  value="False" />
         <Keyword name="CH3FL"  value="True" />
         <Keyword name="CH3HS"  value="8" />
         <Keyword name="CH3AS"  value="2" />
         <Keyword name="CH3FLNMS"  value="FITC" />
         <Keyword name="CH3HATFL"  value="553.75" />
         <Keyword name="CH3AATFL"  value="5514.5" />
         <Keyword name="CH3HAVAL"  value="6875000" />
         <Keyword name="CH4ID"  value="FL2" />
         <Keyword name="CH4NM"  value="PE" />
         <Keyword name="CH4AD"  value="10" />
         <Keyword name="CH4DA"  value="18" />
         <Keyword name="CH4TH"  value="10000" />
         <Keyword name="CH4TR"  value="64" />
         <Keyword name="CH4GAIN"  value="40" />
         <Keyword name="CH4USH"  value="True" />
         <Keyword name="CH4DELAY"  value="0" />
         <Keyword name="CH4DELTA"  value="24" />
         <Keyword name="CH4THUS"  value="False" />
         <Keyword name="CH4FL"  value="True" />
         <Keyword name="CH4HS"  value="8" />
         <Keyword name="CH4AS"  value="2" />
         <Keyword name="CH4FLNMS"  value="PE" />
         <Keyword name="CH4HATFL"  value="544.375" />
         <Keyword name="CH4AATFL"  value="5017.5" />
         <Keyword name="CH4HAVAL"  value="6875000" />
         <Keyword name="CH5ID"  value="FL3" />
         <Keyword name="CH5NM"  value="PC5.5" />
         <Keyword name="CH5AD"  value="12" />
         <Keyword name="CH5DA"  value="20" />
         <Keyword name="CH5TH"  value="10000" />
         <Keyword name="CH5TR"  value="64" />
         <Keyword name="CH5GAIN"  value="527" />
         <Keyword name="CH5USH"  value="True" />
         <Keyword name="CH5DELAY"  value="0" />
         <Keyword name="CH5DELTA"  value="24" />
         <Keyword name="CH5THUS"  value="False" />
         <Keyword name="CH5FL"  value="True" />
         <Keyword name="CH5HS"  value="8" />
         <Keyword name="CH5AS"  value="2" />
         <Keyword name="CH5FLNMS"  value="PC5.5" />
         <Keyword name="CH5HATFL"  value="395.75" />
         <Keyword name="CH5AATFL"  value="4247" />
         <Keyword name="CH5HAVAL"  value="6875000" />
         <Keyword name="CH6ID"  value="FL4" />
         <Keyword name="CH6NM"  value="PC7" />
         <Keyword name="CH6AD"  value="13" />
         <Keyword name="CH6DA"  value="21" />
         <Keyword name="CH6TH"  value="10000" />
         <Keyword name="CH6TR"  value="64" />
         <Keyword name="CH6GAIN"  value="580" />
         <Keyword name="CH6USH"  value="True" />
         <Keyword name="CH6DELAY"  value="0" />
         <Keyword name="CH6DELTA"  value="24" />
         <Keyword name="CH6THUS"  value="False" />
         <Keyword name="CH6FL"  value="True" />
         <Keyword name="CH6HS"  value="8" />
         <Keyword name="CH6AS"  value="2" />
         <Keyword name="CH6FLNMS"  value="PC7" />
         <Keyword name="CH6HATFL"  value="396.625" />
         <Keyword name="CH6AATFL"  value="4092" />
         <Keyword name="CH6HAVAL"  value="6875000" />
         <Keyword name="CH7ID"  value="FL5" />
         <Keyword name="CH7NM"  value="APC" />
         <Keyword name="CH7AD"  value="1" />
         <Keyword name="CH7DA"  value="1" />
         <Keyword name="CH7TH"  value="10000" />
         <Keyword name="CH7TR"  value="64" />
         <Keyword name="CH7GAIN"  value="25" />
         <Keyword name="CH7USH"  value="True" />
         <Keyword name="CH7DELAY"  value="-43.36" />
         <Keyword name="CH7DELTA"  value="24" />
         <Keyword name="CH7THUS"  value="False" />
         <Keyword name="CH7FL"  value="True" />
         <Keyword name="CH7HS"  value="8" />
         <Keyword name="CH7AS"  value="2" />
         <Keyword name="CH7FLNMS"  value="APC" />
         <Keyword name="CH7HATFL"  value="420.375" />
         <Keyword name="CH7AATFL"  value="4927" />
         <Keyword name="CH7HAVAL"  value="6875000" />
         <Keyword name="CH8ID"  value="FL6" />
         <Keyword name="CH8NM"  value="APC-A750" />
         <Keyword name="CH8AD"  value="0" />
         <Keyword name="CH8DA"  value="0" />
         <Keyword name="CH8TH"  value="10000" />
         <Keyword name="CH8TR"  value="64" />
         <Keyword name="CH8GAIN"  value="413" />
         <Keyword name="CH8USH"  value="True" />
         <Keyword name="CH8DELAY"  value="-43.36" />
         <Keyword name="CH8DELTA"  value="24" />
         <Keyword name="CH8THUS"  value="False" />
         <Keyword name="CH8FL"  value="True" />
         <Keyword name="CH8HS"  value="8" />
         <Keyword name="CH8AS"  value="2" />
         <Keyword name="CH8FLNMS"  value="APC-A750" />
         <Keyword name="CH8HATFL"  value="391.375" />
         <Keyword name="CH8AATFL"  value="4616" />
         <Keyword name="CH8HAVAL"  value="6875000" />
         <Keyword name="CH9ID"  value="FL7" />
         <Keyword name="CH9NM"  value="PB450" />
         <Keyword name="CH9AD"  value="4" />
         <Keyword name="CH9DA"  value="4" />
         <Keyword name="CH9TH"  value="10000" />
         <Keyword name="CH9TR"  value="64" />
         <Keyword name="CH9GAIN"  value="37" />
         <Keyword name="CH9USH"  value="True" />
         <Keyword name="CH9DELAY"  value="42.56" />
         <Keyword name="CH9DELTA"  value="24" />
         <Keyword name="CH9THUS"  value="False" />
         <Keyword name="CH9FL"  value="True" />
         <Keyword name="CH9HS"  value="8" />
         <Keyword name="CH9AS"  value="2" />
         <Keyword name="CH9FLNMS"  value="PB450" />
         <Keyword name="CH9HATFL"  value="396.625" />
         <Keyword name="CH9AATFL"  value="5210" />
         <Keyword name="CH9HAVAL"  value="6875000" />
         <Keyword name="CH10ID"  value="FL8" />
         <Keyword name="CH10NM"  value="KO525" />
         <Keyword name="CH10AD"  value="5" />
         <Keyword name="CH10DA"  value="5" />
         <Keyword name="CH10TH"  value="10000" />
         <Keyword name="CH10TR"  value="64" />
         <Keyword name="CH10GAIN"  value="22" />
         <Keyword name="CH10USH"  value="True" />
         <Keyword name="CH10DELAY"  value="42.56" />
         <Keyword name="CH10DELTA"  value="24" />
         <Keyword name="CH10THUS"  value="False" />
         <Keyword name="CH10FL"  value="True" />
         <Keyword name="CH10HS"  value="8" />
         <Keyword name="CH10AS"  value="2" />
         <Keyword name="CH10FLNMS"  value="KO525" />
         <Keyword name="CH10HATFL"  value="567" />
         <Keyword name="CH10AATFL"  value="5201" />
         <Keyword name="CH10HAVAL"  value="6875000" />
         <Keyword name="CH11ID"  value="FL9" />
         <Keyword name="CH11NM"  value="Violet610" />
         <Keyword name="CH11AD"  value="6" />
         <Keyword name="CH11DA"  value="6" />
         <Keyword name="CH11TH"  value="10000" />
         <Keyword name="CH11TR"  value="64" />
         <Keyword name="CH11GAIN"  value="171" />
         <Keyword name="CH11USH"  value="True" />
         <Keyword name="CH11DELAY"  value="42.56" />
         <Keyword name="CH11DELTA"  value="24" />
         <Keyword name="CH11THUS"  value="False" />
         <Keyword name="CH11FL"  value="True" />
         <Keyword name="CH11HS"  value="8" />
         <Keyword name="CH11AS"  value="2" />
         <Keyword name="CH11FLNMS"  value="Violet610" />
         <Keyword name="CH11HATFL"  value="576.875" />
         <Keyword name="CH11AATFL"  value="5265" />
         <Keyword name="CH11HAVAL"  value="6875000" />
         <Keyword name="PCHID"  value="FSC" />
         <Keyword name="PCHTP"  value="AutoThreshold" />
         <Keyword name="TRLGC"  value="None" />
         <Keyword name="WCH"  value="FSC" />
         <Keyword name="DGAIN"  value="10" />
         <Keyword name="SWVER"  value="CytExpert for DxFLEX 2.0.0.283" />
       </Keywords>
       <SampleNode name="1824-1.fcs"  annotation=""  owningGroup=""  expanded="1"  sortPriority="10"  count="16602"  sampleID="7" >
         <Graph smoothing="0"  backColor="#ffffff"  foreColor="#000000"  type="Pseudocolor"  fast="1" >
           <Axis dimension="x"  name="FSC-H"  label=""  auto="auto" />
           <Axis dimension="y"  name="SSC-H"  label=""  auto="auto" />
           <GraphSettings level="5%"  smoothingHighResolution="1"  contourHighResolution="1"  histogramSmoothingCount="0"  graphResolution="256"  showOutliers="0"  drawLargeDots="0"  dotsToDraw="8000"  tint="le.chartfill.tinted.40"  lineWeight="le.lineweight.normal"  lineStyle="le.linestyle.solid" />
           <GraphEnvironment showGrid="0"  showAxes="tnlTNL"  showGates="1"  showFreqOnPlots="1"  showGateNameOnPlots="1"  showMedians="0"  showUncomped="0"  addEventParam="0"  lastYAxisName="" >
             <TextTraits font="SansSerif"  size="11"  name="Labels"  style="plain"  color="#000000"  background="#00ffffff"  just="left" />
             <TextTraits font="SansSerif"  size="11"  name="LayoutGates"  style="plain"  color="#000000"  background="#00ffffff"  just="left" />
             <TextTraits font="SansSerif"  size="9"  name="Numbers"  style="plain"  color="#000000"  background="#00ffffff"  just="left" />
             <TextTraits font="SansSerif"  size="9"  name="Legend"  style="plain"  color="#000000"  background="#00ffffff"  just="left" />
             <WindowPosition x="0"  y="0"  width="0"  height="0"  displayed="0"  panelState="" />
           </GraphEnvironment>
         </Graph>
         <Subpopulations>
           <Population name="Lymphocytes"  annotation=""  owningGroup="All Samples"  expanded="1"  sortPriority="10"  count="13472" >
             <Graph smoothing="0"  backColor="#ffffff"  foreColor="#000000"  heatMapStatParameter="FL1-H"  type="Pseudocolor"  fast="1" >
               <Axis dimension="x"  name="FSC-Width"  label=""  auto="auto" />
               <Axis dimension="y"  name="FSC-H"  label=""  auto="auto" />
               <GraphSettings level="5%"  smoothingHighResolution="1"  contourHighResolution="1"  histogramSmoothingCount="0"  graphResolution="256"  showOutliers="0"  drawLargeDots="0"  dotsToDraw="8000"  tint="le.chartfill.tinted.40"  lineWeight="le.lineweight.normal"  lineStyle="le.linestyle.solid" />
               <GraphEnvironment showGrid="0"  showAxes="tnlTNL"  showGates="1"  showFreqOnPlots="1"  showGateNameOnPlots="1"  showMedians="0"  showUncomped="0"  addEventParam="0"  lastYAxisName="" >
                 <TextTraits font="SansSerif"  size="11"  name="Labels"  style="plain"  color="#000000"  background="#00ffffff"  just="left" />
                 <TextTraits font="SansSerif"  size="11"  name="LayoutGates"  style="plain"  color="#000000"  background="#00ffffff"  just="left" />
                 <TextTraits font="SansSerif"  size="9"  name="Numbers"  style="plain"  color="#000000"  background="#00ffffff"  just="left" />
                 <TextTraits font="SansSerif"  size="9"  name="Legend"  style="plain"  color="#000000"  background="#00ffffff"  just="left" />
                 <WindowPosition x="796"  y="287"  width="1000"  height="1000"  displayed="0"  panelState="---" />
               </GraphEnvironment>
             </Graph>
             <Gate gating:id="ID898392959" >
               <gating:PolygonGate eventsInside="1"  annoOffsetX="0"  annoOffsetY="0"  tint="#000000"  isTinted="0"  lineWeight="Normal"  userDefined="1"  quadId="-1"  gateResolution="256" >
                 <gating:dimension>
                   <data-type:fcs-dimension data-type:name="FSC-H" />
                 </gating:dimension>
                 <gating:dimension>
                   <data-type:fcs-dimension data-type:name="SSC-H" />
                 </gating:dimension>
                 <gating:vertex>
                   <gating:coordinate data-type:value="106615.1575453052" />
                   <gating:coordinate data-type:value="16233.5023304831" />
                 </gating:vertex>
                 <gating:vertex>
                   <gating:coordinate data-type:value="67787.7094076563" />
                   <gating:coordinate data-type:value="55932.6545024854" />
                 </gating:vertex>
                 <gating:vertex>
                   <gating:coordinate data-type:value="67787.7094076563" />
                   <gating:coordinate data-type:value="55932.6545024854" />
                 </gating:vertex>
                 <gating:vertex>
                   <gating:coordinate data-type:value="80502.979944261" />
                   <gating:coordinate data-type:value="300668.7730001959" />
                 </gating:vertex>
                 <gating:vertex>
                   <gating:coordinate data-type:value="129839.2357076623" />
                   <gating:coordinate data-type:value="721757.2492100383" />
                 </gating:vertex>
                 <gating:vertex>
                   <gating:coordinate data-type:value="258255.7151700432" />
                   <gating:coordinate data-type:value="1080068.218818119" />
                 </gating:vertex>
                 <gating:vertex>
                   <gating:coordinate data-type:value="597378.9703512569" />
                   <gating:coordinate data-type:value="1241128.4060197035" />
                 </gating:vertex>
                 <gating:vertex>
                   <gating:coordinate data-type:value="718412.5782410752" />
                   <gating:coordinate data-type:value="198148.9338397059" />
                 </gating:vertex>
                 <gating:vertex>
                   <gating:coordinate data-type:value="718412.5782410752" />
                   <gating:coordinate data-type:value="198148.9338397059" />
                 </gating:vertex>
                 <gating:vertex>
                   <gating:coordinate data-type:value="309280.7848495173" />
                   <gating:coordinate data-type:value="57509.3602812412" />
                 </gating:vertex>
               </gating:PolygonGate>
             </Gate>
             <Subpopulations>
               <Population name="FSC-Width, FSC-H subset"  annotation=""  owningGroup="All Samples"  expanded="1"  sortPriority="10"  count="10416" >
                 <Graph smoothing="13"  backColor="#ffffff"  foreColor="#000000"  heatMapStatParameter="FL1-H"  type="Pseudocolor"  fast="1" >
                   <Axis dimension="x"  name="FL2-A"  label=""  auto="auto" />
                   <Axis dimension="y"  name="SSC-H"  label=""  auto="auto" />
                   <GraphSettings level="5%"  smoothingHighResolution="1"  contourHighResolution="1"  histogramSmoothingCount="0"  graphResolution="256"  showOutliers="0"  drawLargeDots="0"  dotsToDraw="8000"  tint="le.chartfill.tinted.40"  lineWeight="le.lineweight.normal"  lineStyle="le.linestyle.solid" />
                   <GraphEnvironment showGrid="0"  showAxes="tnlTNL"  showGates="1"  showFreqOnPlots="1"  showGateNameOnPlots="1"  showMedians="0"  showUncomped="0"  addEventParam="0"  lastYAxisName="" >
                     <TextTraits font="SansSerif"  size="11"  name="Labels"  style="plain"  color="#000000"  background="#00ffffff"  just="left" />
                     <TextTraits font="SansSerif"  size="11"  name="LayoutGates"  style="plain"  color="#000000"  background="#00ffffff"  just="left" />
                     <TextTraits font="SansSerif"  size="9"  name="Numbers"  style="plain"  color="#000000"  background="#00ffffff"  just="left" />
                     <TextTraits font="SansSerif"  size="9"  name="Legend"  style="plain"  color="#000000"  background="#00ffffff"  just="left" />
                     <WindowPosition x="0"  y="288"  width="1000"  height="1000"  displayed="0"  panelState="---" />
                   </GraphEnvironment>
                 </Graph>
                 <Gate gating:id="ID833876369"  gating:parent_id="ID898392959" >
                   <gating:RectangleGate eventsInside="1"  annoOffsetX="0"  annoOffsetY="0"  tint="#000000"  isTinted="0"  lineWeight="Normal"  userDefined="1"  percentX="0"  percentY="0" >
                     <gating:dimension gating:min="884.433962264151"  gating:max="2264.1509433962265" >
                       <data-type:fcs-dimension data-type:name="FSC-Width" />
                     </gating:dimension>
                     <gating:dimension gating:min="77589.23376119044"  gating:max="491898.99938717036" >
                       <data-type:fcs-dimension data-type:name="FSC-H" />
                     </gating:dimension>
                   </gating:RectangleGate>
                 </Gate>
                 <Subpopulations>
                   <Population name="PE-A, SSC-H subset"  annotation=""  owningGroup=""  expanded="1"  sortPriority="10"  count="9770" >
                     <Graph smoothing="13"  backColor="#ffffff"  foreColor="#000000"  heatMapStatParameter="FL1-H"  type="Pseudocolor"  fast="1" >
                       <Axis dimension="x"  name="FL2-A"  label=""  auto="auto" />
                       <Axis dimension="y"  name="SSC-H"  label=""  auto="auto" />
                       <GraphSettings level="5%"  smoothingHighResolution="1"  contourHighResolution="1"  histogramSmoothingCount="0"  graphResolution="256"  showOutliers="0"  drawLargeDots="0"  dotsToDraw="8000"  tint="le.chartfill.tinted.40"  lineWeight="le.lineweight.normal"  lineStyle="le.linestyle.solid" />
                       <GraphEnvironment showGrid="0"  showAxes="tnlTNL"  showGates="1"  showFreqOnPlots="1"  showGateNameOnPlots="1"  showMedians="0"  showUncomped="0"  addEventParam="0"  lastYAxisName="" >
                         <TextTraits font="SansSerif"  size="11"  name="Labels"  style="plain"  color="#000000"  background="#00ffffff"  just="left" />
                         <TextTraits font="SansSerif"  size="11"  name="LayoutGates"  style="plain"  color="#000000"  background="#00ffffff"  just="left" />
                         <TextTraits font="SansSerif"  size="9"  name="Numbers"  style="plain"  color="#000000"  background="#00ffffff"  just="left" />
                         <TextTraits font="SansSerif"  size="9"  name="Legend"  style="plain"  color="#000000"  background="#00ffffff"  just="left" />
                         <WindowPosition x="796"  y="288"  width="1000"  height="1000"  displayed="0"  panelState="---" />
                       </GraphEnvironment>
                     </Graph>
                     <Gate gating:id="ID1130777713"  gating:parent_id="ID833876369" >
                       <gating:RectangleGate eventsInside="1"  annoOffsetX="0"  annoOffsetY="0"  tint="#000000"  isTinted="0"  lineWeight="Normal"  userDefined="1"  percentX="0"  percentY="0" >
                         <gating:dimension gating:min="239026.76589841754"  gating:max="952089.807023949" >
                           <data-type:fcs-dimension data-type:name="FL2-A" />
                         </gating:dimension>
                         <gating:dimension gating:min="8777.110643315846"  gating:max="2201297.769102993" >
                           <data-type:fcs-dimension data-type:name="SSC-H" />
                         </gating:dimension>
                       </gating:RectangleGate>
                     </Gate>
                     <Subpopulations>
                       <CellCycle name="Cell Cycle"  annotation=""  owningGroup=""  expanded="1"  sortPriority="10" >
                         <Graph smoothing="13"  backColor="#ffffff"  foreColor="#000000"  type="Histogram"  fast="1" >
                           <Axis dimension="x"  name="FL2-A"  label=""  auto="auto" />
                           <Axis dimension="y"  name=""  label=""  auto="auto" />
                           <GraphSettings level="5%"  smoothingHighResolution="1"  contourHighResolution="1"  histogramSmoothingCount="0"  graphResolution="256"  showOutliers="0"  drawLargeDots="0"  dotsToDraw="8000"  tint="le.chartfill.tinted.40"  lineWeight="le.lineweight.normal"  lineStyle="le.linestyle.solid" />
                           <GraphEnvironment showGrid="0"  showAxes="tnlTNL"  showGates="1"  showFreqOnPlots="1"  showGateNameOnPlots="1"  showMedians="0"  showUncomped="0"  addEventParam="0"  lastYAxisName="" >
                             <TextTraits font="SansSerif"  size="11"  name="Labels"  style="plain"  color="#000000"  background="#00ffffff"  just="left" />
                             <TextTraits font="SansSerif"  size="11"  name="LayoutGates"  style="plain"  color="#000000"  background="#00ffffff"  just="left" />
                             <TextTraits font="SansSerif"  size="9"  name="Numbers"  style="plain"  color="#000000"  background="#00ffffff"  just="left" />
                             <TextTraits font="SansSerif"  size="9"  name="Legend"  style="plain"  color="#000000"  background="#00ffffff"  just="left" />
                           </GraphEnvironment>
                         </Graph>
                         <profile model="Watson"  parameter="FL2-A"  autoGate="0"  gateG1="1"  gateG2="1"  gateS="1" >
                           <Constraints>
                             <Peak id="1" >
                               <Mean/>
                               <Cv>
                                 <equals value="8" />
                               </Cv>
                             </Peak>
                             <Peak id="2" >
                               <Mean/>
                               <Cv>
                                 <Ratio peak="1"  coefficient="1" />
                               </Cv>
                             </Peak>
                           </Constraints>
                           <display>
                             <sum enabled="1" />
                             <components enabled="1"  fill="1" />
                           </display>
                         </profile>
                         <CellCycleResult model="Watson" >
                           <Phases>
                             <Gaussian id="1"  mean="400218"  amplitude="228.812"  stddev="32019.2"  channelMean="240.603"  channelStddev="19.2493" />
                             <Gaussian id="2"  mean="787911"  amplitude="14.0526"  stddev="63006"  channelMean="473.676"  channelStddev="37.878" />
                             <SPhase id="Watson"  kg1="-1.8"  kg2="-1.6" />
                           </Phases>
                           <Statistics>
                             <Statistic name="RMSD"  value="  2.2094" />
                             <Statistic name="PercentG1"  value=" 79.9049" />
                             <Statistic name="PercentS"  value="  8.5793" />
                             <Statistic name="PercentG2"  value="  9.6566" />
                             <Statistic name="G1Mean"  value="400217.9582" />
                             <Statistic name="G2Mean"  value="787910.7284" />
                             <Statistic name="G1CV"  value="  8.0004" />
                             <Statistic name="G2CV"  value="  7.9966" />
                             <Statistic name="percentSubG1"  value="  0.4580" />
                             <Statistic name="percentSuperG2"  value="  0.3453" />
                           </Statistics>
                         </CellCycleResult>
                       </CellCycle>
                     </Subpopulations>
                   </Population>
                 </Subpopulations>
               </Population>
             </Subpopulations>
           </Population>
         </Subpopulations>
       </SampleNode>
     </Sample>
     <Sample>
       <DataSet uri="file:/C:/Users/64169/Downloads/Exp_20250120_1/Exp_20250120_1/WT-3.fcs"  sampleID="8" />
       <Transformations>
         <transforms:log transforms:offset="3162.2776601684"  transforms:decades="4.22471987" >
           <data-type:parameter data-type:name="FSC-H" />
         </transforms:log>
         <transforms:log transforms:offset="316.2277660168"  transforms:decades="4.72471987" >
           <data-type:parameter data-type:name="FSC-A" />
         </transforms:log>
         <transforms:log transforms:offset="31.6227766017"  transforms:decades="6.72471987" >
           <data-type:parameter data-type:name="SSC-H" />
         </transforms:log>
         <transforms:linear transforms:minRange="-428009.5859572608"  transforms:maxRange="1044569.7912217892"  gain="1" >
           <data-type:parameter data-type:name="SSC-A" />
         </transforms:linear>
         <transforms:log transforms:offset="1"  transforms:decades="7.22471987" >
           <data-type:parameter data-type:name="FL1-H" />
         </transforms:log>
         <transforms:linear transforms:minRange="0"  transforms:maxRange="16777215"  gain="1" >
           <data-type:parameter data-type:name="FL1-A" />
         </transforms:linear>
         <transforms:log transforms:offset="1"  transforms:decades="7.22471987" >
           <data-type:parameter data-type:name="FL2-H" />
         </transforms:log>
         <transforms:linear transforms:minRange="0"  transforms:maxRange="1703316.7855618326"  gain="1" >
           <data-type:parameter data-type:name="FL2-A" />
         </transforms:linear>
         <transforms:log transforms:offset="1"  transforms:decades="7.22471987" >
           <data-type:parameter data-type:name="FL3-H" />
         </transforms:log>
         <transforms:log transforms:offset="1"  transforms:decades="7.22471987" >
           <data-type:parameter data-type:name="FL3-A" />
         </transforms:log>
         <transforms:log transforms:offset="1"  transforms:decades="7.22471987" >
           <data-type:parameter data-type:name="FL4-H" />
         </transforms:log>
         <transforms:log transforms:offset="1"  transforms:decades="7.22471987" >
           <data-type:parameter data-type:name="FL4-A" />
         </transforms:log>
         <transforms:log transforms:offset="1"  transforms:decades="7.22471987" >
           <data-type:parameter data-type:name="FL5-H" />
         </transforms:log>
         <transforms:log transforms:offset="1"  transforms:decades="7.22471987" >
           <data-type:parameter data-type:name="FL5-A" />
         </transforms:log>
         <transforms:log transforms:offset="1"  transforms:decades="7.22471987" >
           <data-type:parameter data-type:name="FL6-H" />
         </transforms:log>
         <transforms:log transforms:offset="1"  transforms:decades="7.22471987" >
           <data-type:parameter data-type:name="FL6-A" />
         </transforms:log>
         <transforms:log transforms:offset="1"  transforms:decades="7.22471987" >
           <data-type:parameter data-type:name="FL7-H" />
         </transforms:log>
         <transforms:log transforms:offset="1"  transforms:decades="7.22471987" >
           <data-type:parameter data-type:name="FL7-A" />
         </transforms:log>
         <transforms:log transforms:offset="1"  transforms:decades="7.22471987" >
           <data-type:parameter data-type:name="FL8-H" />
         </transforms:log>
         <transforms:log transforms:offset="1"  transforms:decades="7.22471987" >
           <data-type:parameter data-type:name="FL8-A" />
         </transforms:log>
         <transforms:log transforms:offset="1"  transforms:decades="7.22471987" >
           <data-type:parameter data-type:name="FL9-H" />
         </transforms:log>
         <transforms:log transforms:offset="1"  transforms:decades="7.22471987" >
           <data-type:parameter data-type:name="FL9-A" />
         </transforms:log>
         <transforms:linear transforms:minRange="0"  transforms:maxRange="10000"  gain="1" >
           <data-type:parameter data-type:name="FSC-Width" />
         </transforms:linear>
         <transforms:linear transforms:minRange="0"  transforms:maxRange="77"  gain="0.0000198258" >
           <data-type:parameter data-type:name="Time" />
         </transforms:linear>
       </Transformations>
       <Keywords>
         <Keyword name="FJ_FCS_VERSION"  value="3" />
         <Keyword name="$BEGINSTEXT"  value="0" />
         <Keyword name="$ENDSTEXT"  value="0" />
         <Keyword name="$BEGINDATA"  value="0000000000007920" />
         <Keyword name="$ENDDATA"  value="0000000001453487" />
         <Keyword name="$BEGINANALYSIS"  value="0" />
         <Keyword name="$ENDANALYSIS"  value="0" />
         <Keyword name="$TOT"  value="0000000000015058" />
         <Keyword name="FILVER"  value="1" />
         <Keyword name="$FIL"  value="WT-3.fcs" />
         <Keyword name="$SYS"  value="Microsoft Windows NT 6.2.9200.0" />
         <Keyword name="$MODE"  value="L" />
         <Keyword name="$BYTEORD"  value="1,2,3,4" />
         <Keyword name="$DATATYPE"  value="F" />
         <Keyword name="$NEXTDATA"  value="0" />
         <Keyword name="CYTEXPERTFIL"  value="True" />
         <Keyword name="TBID"  value="48719a6e-5f7a-4ab1-8bb4-168befc0a047" />
         <Keyword name="TBNM"  value="WT-3" />
         <Keyword name="$PAR"  value="24" />
         <Keyword name="$BTIM"  value="20:38:26" />
         <Keyword name="$ETIM"  value="20:39:43" />
         <Keyword name="$DATE"  value="20-Jan-2025" />
         <Keyword name="$CYT"  value="DxFLEX" />
         <Keyword name="RCTOT"  value="10000" />
         <Keyword name="USRCTOT"  value="True" />
         <Keyword name="CGNM"  value="P3" />
         <Keyword name="CGID"  value="7b67e447-c630-419e-b43c-7075ef868943" />
         <Keyword name="RCTIM"  value="600" />
         <Keyword name="$SPILLOVER"  value="18,FL1-H,FL2-H,FL3-H,FL4-H,FL5-H,FL6-H,FL7-H,FL8-H,FL9-H,FL1-A,FL2-A,FL3-A,FL4-A,FL5-A,FL6-A,FL7-A,FL8-A,FL9-A,1,0,0,0,0,0,0,0,0,0,0,0,0,0,0,0,0,0,0,1,0,0,0,0,0,0,0,0,0,0,0,0,0,0,0,0,0,0,1,0,0,0,0,0,0,0,0,0,0,0,0,0,0,0,0,0,0,1,0,0,0,0,0,0,0,0,0,0,0,0,0,0,0,0,0,0,1,0,0,0,0,0,0,0,0,0,0,0,0,0,0,0,0,0,0,1,0,0,0,0,0,0,0,0,0,0,0,0,0,0,0,0,0,0,1,0,0,0,0,0,0,0,0,0,0,0,0,0,0,0,0,0,0,1,0,0,0,0,0,0,0,0,0,0,0,0,0,0,0,0,0,0,1,0,0,0,0,0,0,0,0,0,0,0,0,0,0,0,0,0,0,1,0,0,0,0,0,0,0,0,0,0,0,0,0,0,0,0,0,0,1,0,0,0,0,0,0,0,0,0,0,0,0,0,0,0,0,0,0,1,0,0,0,0,0,0,0,0,0,0,0,0,0,0,0,0,0,0,1,0,0,0,0,0,0,0,0,0,0,0,0,0,0,0,0,0,0,1,0,0,0,0,0,0,0,0,0,0,0,0,0,0,0,0,0,0,1,0,0,0,0,0,0,0,0,0,0,0,0,0,0,0,0,0,0,1,0,0,0,0,0,0,0,0,0,0,0,0,0,0,0,0,0,0,1,0,0,0,0,0,0,0,0,0,0,0,0,0,0,0,0,0,0,1" />
         <Keyword name="USRCTIM"  value="True" />
         <Keyword name="$TIMESTEP"  value="0.00002" />
         <Keyword name="$P1N"  value="FSC-H" />
         <Keyword name="$P1S"  value="FSC-H" />
         <Keyword name="$P1R"  value="16777215" />
         <Keyword name="$P1B"  value="32" />
         <Keyword name="$P1E"  value="0,0" />
         <Keyword name="$P1G"  value="1.0" />
         <Keyword name="P1DISPLAY"  value="LIN" />
         <Keyword name="$P2N"  value="FSC-A" />
         <Keyword name="$P2S"  value="FSC-A" />
         <Keyword name="$P2R"  value="16777215" />
         <Keyword name="$P2B"  value="32" />
         <Keyword name="$P2E"  value="0,0" />
         <Keyword name="$P2G"  value="1.0" />
         <Keyword name="P2DISPLAY"  value="LIN" />
         <Keyword name="$P3N"  value="SSC-H" />
         <Keyword name="$P3S"  value="SSC-H" />
         <Keyword name="$P3R"  value="16777215" />
         <Keyword name="$P3B"  value="32" />
         <Keyword name="$P3E"  value="0,0" />
         <Keyword name="$P3G"  value="1.0" />
         <Keyword name="P3DISPLAY"  value="LIN" />
         <Keyword name="$P4N"  value="SSC-A" />
         <Keyword name="$P4S"  value="SSC-A" />
         <Keyword name="$P4R"  value="16777215" />
         <Keyword name="$P4B"  value="32" />
         <Keyword name="$P4E"  value="0,0" />
         <Keyword name="$P4G"  value="1.0" />
         <Keyword name="P4DISPLAY"  value="LIN" />
         <Keyword name="$P5N"  value="FL1-H" />
         <Keyword name="$P5S"  value="FITC-H" />
         <Keyword name="$P5R"  value="16777215" />
         <Keyword name="$P5B"  value="32" />
         <Keyword name="$P5E"  value="0,0" />
         <Keyword name="$P5G"  value="1.0" />
         <Keyword name="P5DISPLAY"  value="LOG" />
         <Keyword name="$P6N"  value="FL1-A" />
         <Keyword name="$P6S"  value="FITC-A" />
         <Keyword name="$P6R"  value="16777215" />
         <Keyword name="$P6B"  value="32" />
         <Keyword name="$P6E"  value="0,0" />
         <Keyword name="$P6G"  value="1.0" />
         <Keyword name="P6DISPLAY"  value="LOG" />
         <Keyword name="$P7N"  value="FL2-H" />
         <Keyword name="$P7S"  value="PE-H" />
         <Keyword name="$P7R"  value="16777215" />
         <Keyword name="$P7B"  value="32" />
         <Keyword name="$P7E"  value="0,0" />
         <Keyword name="$P7G"  value="1.0" />
         <Keyword name="P7DISPLAY"  value="LOG" />
         <Keyword name="$P8N"  value="FL2-A" />
         <Keyword name="$P8S"  value="PE-A" />
         <Keyword name="$P8R"  value="16777215" />
         <Keyword name="$P8B"  value="32" />
         <Keyword name="$P8E"  value="0,0" />
         <Keyword name="$P8G"  value="1.0" />
         <Keyword name="P8DISPLAY"  value="LOG" />
         <Keyword name="$P9N"  value="FL3-H" />
         <Keyword name="$P9S"  value="PC5.5-H" />
         <Keyword name="$P9R"  value="16777215" />
         <Keyword name="$P9B"  value="32" />
         <Keyword name="$P9E"  value="0,0" />
         <Keyword name="$P9G"  value="1.0" />
         <Keyword name="P9DISPLAY"  value="LOG" />
         <Keyword name="$P10N"  value="FL3-A" />
         <Keyword name="$P10S"  value="PC5.5-A" />
         <Keyword name="$P10R"  value="16777215" />
         <Keyword name="$P10B"  value="32" />
         <Keyword name="$P10E"  value="0,0" />
         <Keyword name="$P10G"  value="1.0" />
         <Keyword name="P10DISPLAY"  value="LOG" />
         <Keyword name="$P11N"  value="FL4-H" />
         <Keyword name="$P11S"  value="PC7-H" />
         <Keyword name="$P11R"  value="16777215" />
         <Keyword name="$P11B"  value="32" />
         <Keyword name="$P11E"  value="0,0" />
         <Keyword name="$P11G"  value="1.0" />
         <Keyword name="P11DISPLAY"  value="LOG" />
         <Keyword name="$P12N"  value="FL4-A" />
         <Keyword name="$P12S"  value="PC7-A" />
         <Keyword name="$P12R"  value="16777215" />
         <Keyword name="$P12B"  value="32" />
         <Keyword name="$P12E"  value="0,0" />
         <Keyword name="$P12G"  value="1.0" />
         <Keyword name="P12DISPLAY"  value="LOG" />
         <Keyword name="$P13N"  value="FL5-H" />
         <Keyword name="$P13S"  value="APC-H" />
         <Keyword name="$P13R"  value="16777215" />
         <Keyword name="$P13B"  value="32" />
         <Keyword name="$P13E"  value="0,0" />
         <Keyword name="$P13G"  value="1.0" />
         <Keyword name="P13DISPLAY"  value="LOG" />
         <Keyword name="$P14N"  value="FL5-A" />
         <Keyword name="$P14S"  value="APC-A" />
         <Keyword name="$P14R"  value="16777215" />
         <Keyword name="$P14B"  value="32" />
         <Keyword name="$P14E"  value="0,0" />
         <Keyword name="$P14G"  value="1.0" />
         <Keyword name="P14DISPLAY"  value="LOG" />
         <Keyword name="$P15N"  value="FL6-H" />
         <Keyword name="$P15S"  value="APC-A750-H" />
         <Keyword name="$P15R"  value="16777215" />
         <Keyword name="$P15B"  value="32" />
         <Keyword name="$P15E"  value="0,0" />
         <Keyword name="$P15G"  value="1.0" />
         <Keyword name="P15DISPLAY"  value="LOG" />
         <Keyword name="$P16N"  value="FL6-A" />
         <Keyword name="$P16S"  value="APC-A750-A" />
         <Keyword name="$P16R"  value="16777215" />
         <Keyword name="$P16B"  value="32" />
         <Keyword name="$P16E"  value="0,0" />
         <Keyword name="$P16G"  value="1.0" />
         <Keyword name="P16DISPLAY"  value="LOG" />
         <Keyword name="$P17N"  value="FL7-H" />
         <Keyword name="$P17S"  value="PB450-H" />
         <Keyword name="$P17R"  value="16777215" />
         <Keyword name="$P17B"  value="32" />
         <Keyword name="$P17E"  value="0,0" />
         <Keyword name="$P17G"  value="1.0" />
         <Keyword name="P17DISPLAY"  value="LOG" />
         <Keyword name="$P18N"  value="FL7-A" />
         <Keyword name="$P18S"  value="PB450-A" />
         <Keyword name="$P18R"  value="16777215" />
         <Keyword name="$P18B"  value="32" />
         <Keyword name="$P18E"  value="0,0" />
         <Keyword name="$P18G"  value="1.0" />
         <Keyword name="P18DISPLAY"  value="LOG" />
         <Keyword name="$P19N"  value="FL8-H" />
         <Keyword name="$P19S"  value="KO525-H" />
         <Keyword name="$P19R"  value="16777215" />
         <Keyword name="$P19B"  value="32" />
         <Keyword name="$P19E"  value="0,0" />
         <Keyword name="$P19G"  value="1.0" />
         <Keyword name="P19DISPLAY"  value="LOG" />
         <Keyword name="$P20N"  value="FL8-A" />
         <Keyword name="$P20S"  value="KO525-A" />
         <Keyword name="$P20R"  value="16777215" />
         <Keyword name="$P20B"  value="32" />
         <Keyword name="$P20E"  value="0,0" />
         <Keyword name="$P20G"  value="1.0" />
         <Keyword name="P20DISPLAY"  value="LOG" />
         <Keyword name="$P21N"  value="FL9-H" />
         <Keyword name="$P21S"  value="Violet610-H" />
         <Keyword name="$P21R"  value="16777215" />
         <Keyword name="$P21B"  value="32" />
         <Keyword name="$P21E"  value="0,0" />
         <Keyword name="$P21G"  value="1.0" />
         <Keyword name="P21DISPLAY"  value="LOG" />
         <Keyword name="$P22N"  value="FL9-A" />
         <Keyword name="$P22S"  value="Violet610-A" />
         <Keyword name="$P22R"  value="16777215" />
         <Keyword name="$P22B"  value="32" />
         <Keyword name="$P22E"  value="0,0" />
         <Keyword name="$P22G"  value="1.0" />
         <Keyword name="P22DISPLAY"  value="LOG" />
         <Keyword name="$P23N"  value="FSC-Width" />
         <Keyword name="$P23S"  value="FSC-Width" />
         <Keyword name="$P23R"  value="10000" />
         <Keyword name="$P23B"  value="32" />
         <Keyword name="$P23E"  value="0,0" />
         <Keyword name="$P23G"  value="1.0" />
         <Keyword name="P23DISPLAY"  value="LIN" />
         <Keyword name="$P24N"  value="Time" />
         <Keyword name="$P24S"  value="Time" />
         <Keyword name="$P24R"  value="900000000" />
         <Keyword name="$P24B"  value="32" />
         <Keyword name="$P24E"  value="0,0" />
         <Keyword name="$P24G"  value="1.0" />
         <Keyword name="P24DISPLAY"  value="LIN" />
         <Keyword name="PLTNO"  value="02" />
         <Keyword name="$SMNO"  value="7" />
         <Keyword name="$LOST"  value="0" />
         <Keyword name="$ABRT"  value="420" />
         <Keyword name="IMPTTB"  value="False" />
         <Keyword name="FLLW"  value="True" />
         <Keyword name="RCD"  value="True" />
         <Keyword name="$VOL"  value="38838.2" />
         <Keyword name="$OP"  value="Administrator" />
         <Keyword name="DURTIM"  value="77.676460" />
         <Keyword name="USCOMP"  value="False" />
         <Keyword name="AHCOMPSYNC"  value="False" />
         <Keyword name="COMPCHH"  value="FITCPEPC5.5PC7APCAPC-A750PB450KO525Violet610" />
         <Keyword name="COMPBGH"  value="553.75544.375395.75396.625420.375391.375396.625567576.875" />
         <Keyword name="COMPAFH"  value="000000000" />
         <Keyword name="COMPH"  value="100000000010000000001000000000100000000010000000001000000000100000000010000000001" />
         <Keyword name="COMPGAINH"  value="2040527580254133722171" />
         <Keyword name="COMPCHA"  value="FITCPEPC5.5PC7APCAPC-A750PB450KO525Violet610" />
         <Keyword name="COMPBGA"  value="5514.55017.54247409249274616521052015265" />
         <Keyword name="COMPAFA"  value="000000000" />
         <Keyword name="COMPA"  value="100000000010000000001000000000100000000010000000001000000000100000000010000000001" />
         <Keyword name="COMPGAINA"  value="2040527580254133722171" />
         <Keyword name="SN"  value="BC36122" />
         <Keyword name="$CYTSN"  value="BC36122" />
         <Keyword name="FLDSM"  value="30" />
         <Keyword name="CHAR"  value="11" />
         <Keyword name="CH1ID"  value="FSC" />
         <Keyword name="CH1NM"  value="FSC" />
         <Keyword name="CH1AD"  value="14" />
         <Keyword name="CH1DA"  value="22" />
         <Keyword name="CH1TH"  value="10000" />
         <Keyword name="CH1TR"  value="64" />
         <Keyword name="CH1GAIN"  value="30" />
         <Keyword name="CH1USH"  value="True" />
         <Keyword name="CH1DELAY"  value="0" />
         <Keyword name="CH1DELTA"  value="24" />
         <Keyword name="CH1THUS"  value="False" />
         <Keyword name="CH1FL"  value="False" />
         <Keyword name="CH1HS"  value="8" />
         <Keyword name="CH1AS"  value="2" />
         <Keyword name="CH1HATFL"  value="294.875" />
         <Keyword name="CH1AATFL"  value="3815.5" />
         <Keyword name="CH1HAVAL"  value="1250000" />
         <Keyword name="CH2ID"  value="SSC" />
         <Keyword name="CH2NM"  value="SSC" />
         <Keyword name="CH2AD"  value="8" />
         <Keyword name="CH2DA"  value="16" />
         <Keyword name="CH2TH"  value="10000" />
         <Keyword name="CH2TR"  value="64" />
         <Keyword name="CH2GAIN"  value="10" />
         <Keyword name="CH2USH"  value="True" />
         <Keyword name="CH2DELAY"  value="0" />
         <Keyword name="CH2DELTA"  value="24" />
         <Keyword name="CH2THUS"  value="False" />
         <Keyword name="CH2FL"  value="False" />
         <Keyword name="CH2HS"  value="8" />
         <Keyword name="CH2AS"  value="2" />
         <Keyword name="CH2FLNMS"  value="SSC" />
         <Keyword name="CH2HATFL"  value="431.125" />
         <Keyword name="CH2AATFL"  value="4736.5" />
         <Keyword name="CH2HAVAL"  value="1250000" />
         <Keyword name="CH3ID"  value="FL1" />
         <Keyword name="CH3NM"  value="FITC" />
         <Keyword name="CH3AD"  value="11" />
         <Keyword name="CH3DA"  value="19" />
         <Keyword name="CH3TH"  value="10000" />
         <Keyword name="CH3TR"  value="64" />
         <Keyword name="CH3GAIN"  value="20" />
         <Keyword name="CH3USH"  value="True" />
         <Keyword name="CH3DELAY"  value="0" />
         <Keyword name="CH3DELTA"  value="24" />
         <Keyword name="CH3THUS"  value="False" />
         <Keyword name="CH3FL"  value="True" />
         <Keyword name="CH3HS"  value="8" />
         <Keyword name="CH3AS"  value="2" />
         <Keyword name="CH3FLNMS"  value="FITC" />
         <Keyword name="CH3HATFL"  value="553.75" />
         <Keyword name="CH3AATFL"  value="5514.5" />
         <Keyword name="CH3HAVAL"  value="6875000" />
         <Keyword name="CH4ID"  value="FL2" />
         <Keyword name="CH4NM"  value="PE" />
         <Keyword name="CH4AD"  value="10" />
         <Keyword name="CH4DA"  value="18" />
         <Keyword name="CH4TH"  value="10000" />
         <Keyword name="CH4TR"  value="64" />
         <Keyword name="CH4GAIN"  value="40" />
         <Keyword name="CH4USH"  value="True" />
         <Keyword name="CH4DELAY"  value="0" />
         <Keyword name="CH4DELTA"  value="24" />
         <Keyword name="CH4THUS"  value="False" />
         <Keyword name="CH4FL"  value="True" />
         <Keyword name="CH4HS"  value="8" />
         <Keyword name="CH4AS"  value="2" />
         <Keyword name="CH4FLNMS"  value="PE" />
         <Keyword name="CH4HATFL"  value="544.375" />
         <Keyword name="CH4AATFL"  value="5017.5" />
         <Keyword name="CH4HAVAL"  value="6875000" />
         <Keyword name="CH5ID"  value="FL3" />
         <Keyword name="CH5NM"  value="PC5.5" />
         <Keyword name="CH5AD"  value="12" />
         <Keyword name="CH5DA"  value="20" />
         <Keyword name="CH5TH"  value="10000" />
         <Keyword name="CH5TR"  value="64" />
         <Keyword name="CH5GAIN"  value="527" />
         <Keyword name="CH5USH"  value="True" />
         <Keyword name="CH5DELAY"  value="0" />
         <Keyword name="CH5DELTA"  value="24" />
         <Keyword name="CH5THUS"  value="False" />
         <Keyword name="CH5FL"  value="True" />
         <Keyword name="CH5HS"  value="8" />
         <Keyword name="CH5AS"  value="2" />
         <Keyword name="CH5FLNMS"  value="PC5.5" />
         <Keyword name="CH5HATFL"  value="395.75" />
         <Keyword name="CH5AATFL"  value="4247" />
         <Keyword name="CH5HAVAL"  value="6875000" />
         <Keyword name="CH6ID"  value="FL4" />
         <Keyword name="CH6NM"  value="PC7" />
         <Keyword name="CH6AD"  value="13" />
         <Keyword name="CH6DA"  value="21" />
         <Keyword name="CH6TH"  value="10000" />
         <Keyword name="CH6TR"  value="64" />
         <Keyword name="CH6GAIN"  value="580" />
         <Keyword name="CH6USH"  value="True" />
         <Keyword name="CH6DELAY"  value="0" />
         <Keyword name="CH6DELTA"  value="24" />
         <Keyword name="CH6THUS"  value="False" />
         <Keyword name="CH6FL"  value="True" />
         <Keyword name="CH6HS"  value="8" />
         <Keyword name="CH6AS"  value="2" />
         <Keyword name="CH6FLNMS"  value="PC7" />
         <Keyword name="CH6HATFL"  value="396.625" />
         <Keyword name="CH6AATFL"  value="4092" />
         <Keyword name="CH6HAVAL"  value="6875000" />
         <Keyword name="CH7ID"  value="FL5" />
         <Keyword name="CH7NM"  value="APC" />
         <Keyword name="CH7AD"  value="1" />
         <Keyword name="CH7DA"  value="1" />
         <Keyword name="CH7TH"  value="10000" />
         <Keyword name="CH7TR"  value="64" />
         <Keyword name="CH7GAIN"  value="25" />
         <Keyword name="CH7USH"  value="True" />
         <Keyword name="CH7DELAY"  value="-43.36" />
         <Keyword name="CH7DELTA"  value="24" />
         <Keyword name="CH7THUS"  value="False" />
         <Keyword name="CH7FL"  value="True" />
         <Keyword name="CH7HS"  value="8" />
         <Keyword name="CH7AS"  value="2" />
         <Keyword name="CH7FLNMS"  value="APC" />
         <Keyword name="CH7HATFL"  value="420.375" />
         <Keyword name="CH7AATFL"  value="4927" />
         <Keyword name="CH7HAVAL"  value="6875000" />
         <Keyword name="CH8ID"  value="FL6" />
         <Keyword name="CH8NM"  value="APC-A750" />
         <Keyword name="CH8AD"  value="0" />
         <Keyword name="CH8DA"  value="0" />
         <Keyword name="CH8TH"  value="10000" />
         <Keyword name="CH8TR"  value="64" />
         <Keyword name="CH8GAIN"  value="413" />
         <Keyword name="CH8USH"  value="True" />
         <Keyword name="CH8DELAY"  value="-43.36" />
         <Keyword name="CH8DELTA"  value="24" />
         <Keyword name="CH8THUS"  value="False" />
         <Keyword name="CH8FL"  value="True" />
         <Keyword name="CH8HS"  value="8" />
         <Keyword name="CH8AS"  value="2" />
         <Keyword name="CH8FLNMS"  value="APC-A750" />
         <Keyword name="CH8HATFL"  value="391.375" />
         <Keyword name="CH8AATFL"  value="4616" />
         <Keyword name="CH8HAVAL"  value="6875000" />
         <Keyword name="CH9ID"  value="FL7" />
         <Keyword name="CH9NM"  value="PB450" />
         <Keyword name="CH9AD"  value="4" />
         <Keyword name="CH9DA"  value="4" />
         <Keyword name="CH9TH"  value="10000" />
         <Keyword name="CH9TR"  value="64" />
         <Keyword name="CH9GAIN"  value="37" />
         <Keyword name="CH9USH"  value="True" />
         <Keyword name="CH9DELAY"  value="42.56" />
         <Keyword name="CH9DELTA"  value="24" />
         <Keyword name="CH9THUS"  value="False" />
         <Keyword name="CH9FL"  value="True" />
         <Keyword name="CH9HS"  value="8" />
         <Keyword name="CH9AS"  value="2" />
         <Keyword name="CH9FLNMS"  value="PB450" />
         <Keyword name="CH9HATFL"  value="396.625" />
         <Keyword name="CH9AATFL"  value="5210" />
         <Keyword name="CH9HAVAL"  value="6875000" />
         <Keyword name="CH10ID"  value="FL8" />
         <Keyword name="CH10NM"  value="KO525" />
         <Keyword name="CH10AD"  value="5" />
         <Keyword name="CH10DA"  value="5" />
         <Keyword name="CH10TH"  value="10000" />
         <Keyword name="CH10TR"  value="64" />
         <Keyword name="CH10GAIN"  value="22" />
         <Keyword name="CH10USH"  value="True" />
         <Keyword name="CH10DELAY"  value="42.56" />
         <Keyword name="CH10DELTA"  value="24" />
         <Keyword name="CH10THUS"  value="False" />
         <Keyword name="CH10FL"  value="True" />
         <Keyword name="CH10HS"  value="8" />
         <Keyword name="CH10AS"  value="2" />
         <Keyword name="CH10FLNMS"  value="KO525" />
         <Keyword name="CH10HATFL"  value="567" />
         <Keyword name="CH10AATFL"  value="5201" />
         <Keyword name="CH10HAVAL"  value="6875000" />
         <Keyword name="CH11ID"  value="FL9" />
         <Keyword name="CH11NM"  value="Violet610" />
         <Keyword name="CH11AD"  value="6" />
         <Keyword name="CH11DA"  value="6" />
         <Keyword name="CH11TH"  value="10000" />
         <Keyword name="CH11TR"  value="64" />
         <Keyword name="CH11GAIN"  value="171" />
         <Keyword name="CH11USH"  value="True" />
         <Keyword name="CH11DELAY"  value="42.56" />
         <Keyword name="CH11DELTA"  value="24" />
         <Keyword name="CH11THUS"  value="False" />
         <Keyword name="CH11FL"  value="True" />
         <Keyword name="CH11HS"  value="8" />
         <Keyword name="CH11AS"  value="2" />
         <Keyword name="CH11FLNMS"  value="Violet610" />
         <Keyword name="CH11HATFL"  value="576.875" />
         <Keyword name="CH11AATFL"  value="5265" />
         <Keyword name="CH11HAVAL"  value="6875000" />
         <Keyword name="PCHID"  value="FSC" />
         <Keyword name="PCHTP"  value="AutoThreshold" />
         <Keyword name="TRLGC"  value="None" />
         <Keyword name="WCH"  value="FSC" />
         <Keyword name="DGAIN"  value="10" />
         <Keyword name="SWVER"  value="CytExpert for DxFLEX 2.0.0.283" />
       </Keywords>
       <SampleNode name="WT-3.fcs"  annotation=""  owningGroup=""  expanded="1"  sortPriority="10"  count="15058"  sampleID="8" >
         <Graph smoothing="0"  backColor="#ffffff"  foreColor="#000000"  type="Pseudocolor"  fast="1" >
           <Axis dimension="x"  name="FSC-H"  label=""  auto="auto" />
           <Axis dimension="y"  name="SSC-H"  label=""  auto="auto" />
           <GraphSettings level="5%"  smoothingHighResolution="1"  contourHighResolution="1"  histogramSmoothingCount="0"  graphResolution="256"  showOutliers="0"  drawLargeDots="0"  dotsToDraw="8000"  tint="le.chartfill.tinted.40"  lineWeight="le.lineweight.normal"  lineStyle="le.linestyle.solid" />
           <GraphEnvironment showGrid="0"  showAxes="tnlTNL"  showGates="1"  showFreqOnPlots="1"  showGateNameOnPlots="1"  showMedians="0"  showUncomped="0"  addEventParam="0"  lastYAxisName="" >
             <TextTraits font="SansSerif"  size="11"  name="Labels"  style="plain"  color="#000000"  background="#00ffffff"  just="left" />
             <TextTraits font="SansSerif"  size="11"  name="LayoutGates"  style="plain"  color="#000000"  background="#00ffffff"  just="left" />
             <TextTraits font="SansSerif"  size="9"  name="Numbers"  style="plain"  color="#000000"  background="#00ffffff"  just="left" />
             <TextTraits font="SansSerif"  size="9"  name="Legend"  style="plain"  color="#000000"  background="#00ffffff"  just="left" />
             <WindowPosition x="0"  y="0"  width="0"  height="0"  displayed="0"  panelState="" />
           </GraphEnvironment>
         </Graph>
         <Subpopulations>
           <Population name="Lymphocytes"  annotation=""  owningGroup="All Samples"  expanded="1"  sortPriority="10"  count="11303" >
             <Graph smoothing="0"  backColor="#ffffff"  foreColor="#000000"  heatMapStatParameter="FL1-H"  type="Pseudocolor"  fast="1" >
               <Axis dimension="x"  name="FSC-Width"  label=""  auto="auto" />
               <Axis dimension="y"  name="FSC-H"  label=""  auto="auto" />
               <GraphSettings level="5%"  smoothingHighResolution="1"  contourHighResolution="1"  histogramSmoothingCount="0"  graphResolution="256"  showOutliers="0"  drawLargeDots="0"  dotsToDraw="8000"  tint="le.chartfill.tinted.40"  lineWeight="le.lineweight.normal"  lineStyle="le.linestyle.solid" />
               <GraphEnvironment showGrid="0"  showAxes="tnlTNL"  showGates="1"  showFreqOnPlots="1"  showGateNameOnPlots="1"  showMedians="0"  showUncomped="0"  addEventParam="0"  lastYAxisName="" >
                 <TextTraits font="SansSerif"  size="11"  name="Labels"  style="plain"  color="#000000"  background="#00ffffff"  just="left" />
                 <TextTraits font="SansSerif"  size="11"  name="LayoutGates"  style="plain"  color="#000000"  background="#00ffffff"  just="left" />
                 <TextTraits font="SansSerif"  size="9"  name="Numbers"  style="plain"  color="#000000"  background="#00ffffff"  just="left" />
                 <TextTraits font="SansSerif"  size="9"  name="Legend"  style="plain"  color="#000000"  background="#00ffffff"  just="left" />
                 <WindowPosition x="796"  y="285"  width="1000"  height="1000"  displayed="0"  panelState="---" />
               </GraphEnvironment>
             </Graph>
             <Gate gating:id="ID1967647753" >
               <gating:PolygonGate eventsInside="1"  annoOffsetX="0"  annoOffsetY="0"  tint="#000000"  isTinted="0"  lineWeight="Normal"  userDefined="1"  quadId="-1"  gateResolution="256" >
                 <gating:dimension>
                   <data-type:fcs-dimension data-type:name="FSC-H" />
                 </gating:dimension>
                 <gating:dimension>
                   <data-type:fcs-dimension data-type:name="SSC-H" />
                 </gating:dimension>
                 <gating:vertex>
                   <gating:coordinate data-type:value="106615.1575453052" />
                   <gating:coordinate data-type:value="16233.5023304831" />
                 </gating:vertex>
                 <gating:vertex>
                   <gating:coordinate data-type:value="67787.7094076563" />
                   <gating:coordinate data-type:value="55932.6545024854" />
                 </gating:vertex>
                 <gating:vertex>
                   <gating:coordinate data-type:value="67787.7094076563" />
                   <gating:coordinate data-type:value="55932.6545024854" />
                 </gating:vertex>
                 <gating:vertex>
                   <gating:coordinate data-type:value="80502.979944261" />
                   <gating:coordinate data-type:value="300668.7730001959" />
                 </gating:vertex>
                 <gating:vertex>
                   <gating:coordinate data-type:value="129839.2357076623" />
                   <gating:coordinate data-type:value="721757.2492100383" />
                 </gating:vertex>
                 <gating:vertex>
                   <gating:coordinate data-type:value="258255.7151700432" />
                   <gating:coordinate data-type:value="1080068.218818119" />
                 </gating:vertex>
                 <gating:vertex>
                   <gating:coordinate data-type:value="597378.9703512569" />
                   <gating:coordinate data-type:value="1241128.4060197035" />
                 </gating:vertex>
                 <gating:vertex>
                   <gating:coordinate data-type:value="718412.5782410752" />
                   <gating:coordinate data-type:value="198148.9338397059" />
                 </gating:vertex>
                 <gating:vertex>
                   <gating:coordinate data-type:value="718412.5782410752" />
                   <gating:coordinate data-type:value="198148.9338397059" />
                 </gating:vertex>
                 <gating:vertex>
                   <gating:coordinate data-type:value="309280.7848495173" />
                   <gating:coordinate data-type:value="57509.3602812412" />
                 </gating:vertex>
               </gating:PolygonGate>
             </Gate>
             <Subpopulations>
               <Population name="FSC-Width, FSC-H subset"  annotation=""  owningGroup="All Samples"  expanded="1"  sortPriority="10"  count="10304" >
                 <Graph smoothing="13"  backColor="#ffffff"  foreColor="#000000"  heatMapStatParameter="FL1-H"  type="Histogram"  fast="1" >
                   <Axis dimension="x"  name="FL2-A"  label=""  auto="auto" />
                   <Axis dimension="y"  name=""  label=""  auto="auto" />
                   <GraphSettings level="5%"  smoothingHighResolution="1"  contourHighResolution="1"  histogramSmoothingCount="0"  graphResolution="256"  showOutliers="0"  drawLargeDots="0"  dotsToDraw="8000"  tint="le.chartfill.tinted.40"  lineWeight="le.lineweight.normal"  lineStyle="le.linestyle.solid" />
                   <GraphEnvironment showGrid="0"  showAxes="tnlTNL"  showGates="1"  showFreqOnPlots="1"  showGateNameOnPlots="1"  showMedians="0"  showUncomped="0"  addEventParam="0"  lastYAxisName="" >
                     <TextTraits font="SansSerif"  size="11"  name="Labels"  style="plain"  color="#000000"  background="#00ffffff"  just="left" />
                     <TextTraits font="SansSerif"  size="11"  name="LayoutGates"  style="plain"  color="#000000"  background="#00ffffff"  just="left" />
                     <TextTraits font="SansSerif"  size="9"  name="Numbers"  style="plain"  color="#000000"  background="#00ffffff"  just="left" />
                     <TextTraits font="SansSerif"  size="9"  name="Legend"  style="plain"  color="#000000"  background="#00ffffff"  just="left" />
                     <WindowPosition x="796"  y="286"  width="1000"  height="1000"  displayed="0"  panelState="---" />
                   </GraphEnvironment>
                 </Graph>
                 <Gate gating:id="ID443245542"  gating:parent_id="ID1967647753" >
                   <gating:RectangleGate eventsInside="1"  annoOffsetX="0"  annoOffsetY="0"  tint="#000000"  isTinted="0"  lineWeight="Normal"  userDefined="1"  percentX="0"  percentY="0" >
                     <gating:dimension gating:min="884.433962264151"  gating:max="2264.1509433962265" >
                       <data-type:fcs-dimension data-type:name="FSC-Width" />
                     </gating:dimension>
                     <gating:dimension gating:min="77589.23376119044"  gating:max="491898.99938717036" >
                       <data-type:fcs-dimension data-type:name="FSC-H" />
                     </gating:dimension>
                   </gating:RectangleGate>
                 </Gate>
                 <Subpopulations>
                   <Population name="PE-A, SSC-H subset"  annotation=""  owningGroup=""  expanded="1"  sortPriority="10"  count="9627" >
                     <Graph smoothing="13"  backColor="#ffffff"  foreColor="#000000"  heatMapStatParameter="FL1-H"  type="Pseudocolor"  fast="1" >
                       <Axis dimension="x"  name="FL2-A"  label=""  auto="auto" />
                       <Axis dimension="y"  name="SSC-H"  label=""  auto="auto" />
                       <GraphSettings level="5%"  smoothingHighResolution="1"  contourHighResolution="1"  histogramSmoothingCount="0"  graphResolution="256"  showOutliers="0"  drawLargeDots="0"  dotsToDraw="8000"  tint="le.chartfill.tinted.40"  lineWeight="le.lineweight.normal"  lineStyle="le.linestyle.solid" />
                       <GraphEnvironment showGrid="0"  showAxes="tnlTNL"  showGates="1"  showFreqOnPlots="1"  showGateNameOnPlots="1"  showMedians="0"  showUncomped="0"  addEventParam="0"  lastYAxisName="" >
                         <TextTraits font="SansSerif"  size="11"  name="Labels"  style="plain"  color="#000000"  background="#00ffffff"  just="left" />
                         <TextTraits font="SansSerif"  size="11"  name="LayoutGates"  style="plain"  color="#000000"  background="#00ffffff"  just="left" />
                         <TextTraits font="SansSerif"  size="9"  name="Numbers"  style="plain"  color="#000000"  background="#00ffffff"  just="left" />
                         <TextTraits font="SansSerif"  size="9"  name="Legend"  style="plain"  color="#000000"  background="#00ffffff"  just="left" />
                         <WindowPosition x="796"  y="288"  width="1000"  height="1000"  displayed="0"  panelState="---" />
                       </GraphEnvironment>
                     </Graph>
                     <Gate gating:id="ID195314758"  gating:parent_id="ID443245542" >
                       <gating:RectangleGate eventsInside="1"  annoOffsetX="0"  annoOffsetY="0"  tint="#000000"  isTinted="0"  lineWeight="Normal"  userDefined="1"  percentX="0"  percentY="0" >
                         <gating:dimension gating:min="239026.76589841754"  gating:max="1030426.3101335142" >
                           <data-type:fcs-dimension data-type:name="FL2-A" />
                         </gating:dimension>
                         <gating:dimension gating:min="7166.430075923368"  gating:max="2201297.7692828323" >
                           <data-type:fcs-dimension data-type:name="SSC-H" />
                         </gating:dimension>
                       </gating:RectangleGate>
                     </Gate>
                     <Subpopulations>
                       <CellCycle name="Cell Cycle"  annotation=""  owningGroup=""  expanded="1"  sortPriority="10" >
                         <Graph smoothing="13"  backColor="#ffffff"  foreColor="#000000"  type="Histogram"  fast="1" >
                           <Axis dimension="x"  name="FL2-A"  label=""  auto="auto" />
                           <Axis dimension="y"  name=""  label=""  auto="auto" />
                           <GraphSettings level="5%"  smoothingHighResolution="1"  contourHighResolution="1"  histogramSmoothingCount="0"  graphResolution="256"  showOutliers="0"  drawLargeDots="0"  dotsToDraw="8000"  tint="le.chartfill.tinted.40"  lineWeight="le.lineweight.normal"  lineStyle="le.linestyle.solid" />
                           <GraphEnvironment showGrid="0"  showAxes="tnlTNL"  showGates="1"  showFreqOnPlots="1"  showGateNameOnPlots="1"  showMedians="0"  showUncomped="0"  addEventParam="0"  lastYAxisName="" >
                             <TextTraits font="SansSerif"  size="11"  name="Labels"  style="plain"  color="#000000"  background="#00ffffff"  just="left" />
                             <TextTraits font="SansSerif"  size="11"  name="LayoutGates"  style="plain"  color="#000000"  background="#00ffffff"  just="left" />
                             <TextTraits font="SansSerif"  size="9"  name="Numbers"  style="plain"  color="#000000"  background="#00ffffff"  just="left" />
                             <TextTraits font="SansSerif"  size="9"  name="Legend"  style="plain"  color="#000000"  background="#00ffffff"  just="left" />
                           </GraphEnvironment>
                         </Graph>
                         <profile model="Watson"  parameter="FL2-A"  autoGate="0"  gateG1="1"  gateG2="1"  gateS="1" >
                           <Constraints>
                             <Peak id="1" >
                               <Mean/>
                               <Cv/>
                             </Peak>
                             <Peak id="2" >
                               <Mean/>
                               <Cv/>
                             </Peak>
                           </Constraints>
                           <display>
                             <sum enabled="1" />
                             <components enabled="1"  fill="1" />
                           </display>
                         </profile>
                         <CellCycleResult model="Watson" >
                           <Phases>
                             <Gaussian id="1"  mean="395672"  amplitude="214.456"  stddev="29786.5"  channelMean="237.87"  channelStddev="17.9071" />
                             <Gaussian id="2"  mean="771440"  amplitude="12.9308"  stddev="60644"  channelMean="463.774"  channelStddev="36.458" />
                             <SPhase id="Watson"  kg1="-1.65"  kg2="-1.25" />
                           </Phases>
                           <Statistics>
                             <Statistic name="RMSD"  value="  2.6607" />
                             <Statistic name="PercentG1"  value=" 70.7043" />
                             <Statistic name="PercentS"  value=" 14.3016" />
                             <Statistic name="PercentG2"  value="  8.6796" />
                             <Statistic name="G1Mean"  value="395671.6207" />
                             <Statistic name="G2Mean"  value="771440.2208" />
                             <Statistic name="G1CV"  value="  7.5281" />
                             <Statistic name="G2CV"  value="  7.8611" />
                             <Statistic name="percentSubG1"  value="  2.3409" />
                             <Statistic name="percentSuperG2"  value="  1.1097" />
                           </Statistics>
                         </CellCycleResult>
                       </CellCycle>
                     </Subpopulations>
                   </Population>
                 </Subpopulations>
               </Population>
             </Subpopulations>
           </Population>
         </Subpopulations>
       </SampleNode>
     </Sample>
     <Sample>
       <DataSet uri="file:/C:/Users/64169/Downloads/Exp_20250120_1/Exp_20250120_1/WT-2.fcs"  sampleID="9" />
       <Transformations>
         <transforms:log transforms:offset="3162.2776601684"  transforms:decades="4.22471987" >
           <data-type:parameter data-type:name="FSC-H" />
         </transforms:log>
         <transforms:log transforms:offset="316.2277660168"  transforms:decades="4.72471987" >
           <data-type:parameter data-type:name="FSC-A" />
         </transforms:log>
         <transforms:log transforms:offset="31.6227766017"  transforms:decades="6.72471987" >
           <data-type:parameter data-type:name="SSC-H" />
         </transforms:log>
         <transforms:linear transforms:minRange="-428009.5859572608"  transforms:maxRange="1044569.7912217892"  gain="1" >
           <data-type:parameter data-type:name="SSC-A" />
         </transforms:linear>
         <transforms:log transforms:offset="1"  transforms:decades="7.22471987" >
           <data-type:parameter data-type:name="FL1-H" />
         </transforms:log>
         <transforms:linear transforms:minRange="0"  transforms:maxRange="16777215"  gain="1" >
           <data-type:parameter data-type:name="FL1-A" />
         </transforms:linear>
         <transforms:log transforms:offset="1"  transforms:decades="7.22471987" >
           <data-type:parameter data-type:name="FL2-H" />
         </transforms:log>
         <transforms:linear transforms:minRange="0"  transforms:maxRange="1703316.7855618326"  gain="1" >
           <data-type:parameter data-type:name="FL2-A" />
         </transforms:linear>
         <transforms:log transforms:offset="1"  transforms:decades="7.22471987" >
           <data-type:parameter data-type:name="FL3-H" />
         </transforms:log>
         <transforms:log transforms:offset="1"  transforms:decades="7.22471987" >
           <data-type:parameter data-type:name="FL3-A" />
         </transforms:log>
         <transforms:log transforms:offset="1"  transforms:decades="7.22471987" >
           <data-type:parameter data-type:name="FL4-H" />
         </transforms:log>
         <transforms:log transforms:offset="1"  transforms:decades="7.22471987" >
           <data-type:parameter data-type:name="FL4-A" />
         </transforms:log>
         <transforms:log transforms:offset="1"  transforms:decades="7.22471987" >
           <data-type:parameter data-type:name="FL5-H" />
         </transforms:log>
         <transforms:log transforms:offset="1"  transforms:decades="7.22471987" >
           <data-type:parameter data-type:name="FL5-A" />
         </transforms:log>
         <transforms:log transforms:offset="1"  transforms:decades="7.22471987" >
           <data-type:parameter data-type:name="FL6-H" />
         </transforms:log>
         <transforms:log transforms:offset="1"  transforms:decades="7.22471987" >
           <data-type:parameter data-type:name="FL6-A" />
         </transforms:log>
         <transforms:log transforms:offset="1"  transforms:decades="7.22471987" >
           <data-type:parameter data-type:name="FL7-H" />
         </transforms:log>
         <transforms:log transforms:offset="1"  transforms:decades="7.22471987" >
           <data-type:parameter data-type:name="FL7-A" />
         </transforms:log>
         <transforms:log transforms:offset="1"  transforms:decades="7.22471987" >
           <data-type:parameter data-type:name="FL8-H" />
         </transforms:log>
         <transforms:log transforms:offset="1"  transforms:decades="7.22471987" >
           <data-type:parameter data-type:name="FL8-A" />
         </transforms:log>
         <transforms:log transforms:offset="1"  transforms:decades="7.22471987" >
           <data-type:parameter data-type:name="FL9-H" />
         </transforms:log>
         <transforms:log transforms:offset="1"  transforms:decades="7.22471987" >
           <data-type:parameter data-type:name="FL9-A" />
         </transforms:log>
         <transforms:linear transforms:minRange="0"  transforms:maxRange="10000"  gain="1" >
           <data-type:parameter data-type:name="FSC-Width" />
         </transforms:linear>
         <transforms:linear transforms:minRange="0"  transforms:maxRange="55"  gain="0.0000199927" >
           <data-type:parameter data-type:name="Time" />
         </transforms:linear>
       </Transformations>
       <Keywords>
         <Keyword name="FJ_FCS_VERSION"  value="3" />
         <Keyword name="$BEGINSTEXT"  value="0" />
         <Keyword name="$ENDSTEXT"  value="0" />
         <Keyword name="$BEGINDATA"  value="0000000000007920" />
         <Keyword name="$ENDDATA"  value="0000000001339247" />
         <Keyword name="$BEGINANALYSIS"  value="0" />
         <Keyword name="$ENDANALYSIS"  value="0" />
         <Keyword name="$TOT"  value="0000000000013868" />
         <Keyword name="FILVER"  value="1" />
         <Keyword name="$FIL"  value="WT-2.fcs" />
         <Keyword name="$SYS"  value="Microsoft Windows NT 6.2.9200.0" />
         <Keyword name="$MODE"  value="L" />
         <Keyword name="$BYTEORD"  value="1,2,3,4" />
         <Keyword name="$DATATYPE"  value="F" />
         <Keyword name="$NEXTDATA"  value="0" />
         <Keyword name="CYTEXPERTFIL"  value="True" />
         <Keyword name="TBID"  value="629cb43f-b00e-4eb6-8dd0-c3bdf1dea58c" />
         <Keyword name="TBNM"  value="WT-2" />
         <Keyword name="$PAR"  value="24" />
         <Keyword name="$BTIM"  value="20:37:10" />
         <Keyword name="$ETIM"  value="20:38:05" />
         <Keyword name="$DATE"  value="20-Jan-2025" />
         <Keyword name="$CYT"  value="DxFLEX" />
         <Keyword name="RCTOT"  value="10000" />
         <Keyword name="USRCTOT"  value="True" />
         <Keyword name="CGNM"  value="P3" />
         <Keyword name="CGID"  value="7b67e447-c630-419e-b43c-7075ef868943" />
         <Keyword name="RCTIM"  value="600" />
         <Keyword name="$SPILLOVER"  value="18,FL1-H,FL2-H,FL3-H,FL4-H,FL5-H,FL6-H,FL7-H,FL8-H,FL9-H,FL1-A,FL2-A,FL3-A,FL4-A,FL5-A,FL6-A,FL7-A,FL8-A,FL9-A,1,0,0,0,0,0,0,0,0,0,0,0,0,0,0,0,0,0,0,1,0,0,0,0,0,0,0,0,0,0,0,0,0,0,0,0,0,0,1,0,0,0,0,0,0,0,0,0,0,0,0,0,0,0,0,0,0,1,0,0,0,0,0,0,0,0,0,0,0,0,0,0,0,0,0,0,1,0,0,0,0,0,0,0,0,0,0,0,0,0,0,0,0,0,0,1,0,0,0,0,0,0,0,0,0,0,0,0,0,0,0,0,0,0,1,0,0,0,0,0,0,0,0,0,0,0,0,0,0,0,0,0,0,1,0,0,0,0,0,0,0,0,0,0,0,0,0,0,0,0,0,0,1,0,0,0,0,0,0,0,0,0,0,0,0,0,0,0,0,0,0,1,0,0,0,0,0,0,0,0,0,0,0,0,0,0,0,0,0,0,1,0,0,0,0,0,0,0,0,0,0,0,0,0,0,0,0,0,0,1,0,0,0,0,0,0,0,0,0,0,0,0,0,0,0,0,0,0,1,0,0,0,0,0,0,0,0,0,0,0,0,0,0,0,0,0,0,1,0,0,0,0,0,0,0,0,0,0,0,0,0,0,0,0,0,0,1,0,0,0,0,0,0,0,0,0,0,0,0,0,0,0,0,0,0,1,0,0,0,0,0,0,0,0,0,0,0,0,0,0,0,0,0,0,1,0,0,0,0,0,0,0,0,0,0,0,0,0,0,0,0,0,0,1" />
         <Keyword name="USRCTIM"  value="True" />
         <Keyword name="$TIMESTEP"  value="0.00002" />
         <Keyword name="$P1N"  value="FSC-H" />
         <Keyword name="$P1S"  value="FSC-H" />
         <Keyword name="$P1R"  value="16777215" />
         <Keyword name="$P1B"  value="32" />
         <Keyword name="$P1E"  value="0,0" />
         <Keyword name="$P1G"  value="1.0" />
         <Keyword name="P1DISPLAY"  value="LIN" />
         <Keyword name="$P2N"  value="FSC-A" />
         <Keyword name="$P2S"  value="FSC-A" />
         <Keyword name="$P2R"  value="16777215" />
         <Keyword name="$P2B"  value="32" />
         <Keyword name="$P2E"  value="0,0" />
         <Keyword name="$P2G"  value="1.0" />
         <Keyword name="P2DISPLAY"  value="LIN" />
         <Keyword name="$P3N"  value="SSC-H" />
         <Keyword name="$P3S"  value="SSC-H" />
         <Keyword name="$P3R"  value="16777215" />
         <Keyword name="$P3B"  value="32" />
         <Keyword name="$P3E"  value="0,0" />
         <Keyword name="$P3G"  value="1.0" />
         <Keyword name="P3DISPLAY"  value="LIN" />
         <Keyword name="$P4N"  value="SSC-A" />
         <Keyword name="$P4S"  value="SSC-A" />
         <Keyword name="$P4R"  value="16777215" />
         <Keyword name="$P4B"  value="32" />
         <Keyword name="$P4E"  value="0,0" />
         <Keyword name="$P4G"  value="1.0" />
         <Keyword name="P4DISPLAY"  value="LIN" />
         <Keyword name="$P5N"  value="FL1-H" />
         <Keyword name="$P5S"  value="FITC-H" />
         <Keyword name="$P5R"  value="16777215" />
         <Keyword name="$P5B"  value="32" />
         <Keyword name="$P5E"  value="0,0" />
         <Keyword name="$P5G"  value="1.0" />
         <Keyword name="P5DISPLAY"  value="LOG" />
         <Keyword name="$P6N"  value="FL1-A" />
         <Keyword name="$P6S"  value="FITC-A" />
         <Keyword name="$P6R"  value="16777215" />
         <Keyword name="$P6B"  value="32" />
         <Keyword name="$P6E"  value="0,0" />
         <Keyword name="$P6G"  value="1.0" />
         <Keyword name="P6DISPLAY"  value="LOG" />
         <Keyword name="$P7N"  value="FL2-H" />
         <Keyword name="$P7S"  value="PE-H" />
         <Keyword name="$P7R"  value="16777215" />
         <Keyword name="$P7B"  value="32" />
         <Keyword name="$P7E"  value="0,0" />
         <Keyword name="$P7G"  value="1.0" />
         <Keyword name="P7DISPLAY"  value="LOG" />
         <Keyword name="$P8N"  value="FL2-A" />
         <Keyword name="$P8S"  value="PE-A" />
         <Keyword name="$P8R"  value="16777215" />
         <Keyword name="$P8B"  value="32" />
         <Keyword name="$P8E"  value="0,0" />
         <Keyword name="$P8G"  value="1.0" />
         <Keyword name="P8DISPLAY"  value="LOG" />
         <Keyword name="$P9N"  value="FL3-H" />
         <Keyword name="$P9S"  value="PC5.5-H" />
         <Keyword name="$P9R"  value="16777215" />
         <Keyword name="$P9B"  value="32" />
         <Keyword name="$P9E"  value="0,0" />
         <Keyword name="$P9G"  value="1.0" />
         <Keyword name="P9DISPLAY"  value="LOG" />
         <Keyword name="$P10N"  value="FL3-A" />
         <Keyword name="$P10S"  value="PC5.5-A" />
         <Keyword name="$P10R"  value="16777215" />
         <Keyword name="$P10B"  value="32" />
         <Keyword name="$P10E"  value="0,0" />
         <Keyword name="$P10G"  value="1.0" />
         <Keyword name="P10DISPLAY"  value="LOG" />
         <Keyword name="$P11N"  value="FL4-H" />
         <Keyword name="$P11S"  value="PC7-H" />
         <Keyword name="$P11R"  value="16777215" />
         <Keyword name="$P11B"  value="32" />
         <Keyword name="$P11E"  value="0,0" />
         <Keyword name="$P11G"  value="1.0" />
         <Keyword name="P11DISPLAY"  value="LOG" />
         <Keyword name="$P12N"  value="FL4-A" />
         <Keyword name="$P12S"  value="PC7-A" />
         <Keyword name="$P12R"  value="16777215" />
         <Keyword name="$P12B"  value="32" />
         <Keyword name="$P12E"  value="0,0" />
         <Keyword name="$P12G"  value="1.0" />
         <Keyword name="P12DISPLAY"  value="LOG" />
         <Keyword name="$P13N"  value="FL5-H" />
         <Keyword name="$P13S"  value="APC-H" />
         <Keyword name="$P13R"  value="16777215" />
         <Keyword name="$P13B"  value="32" />
         <Keyword name="$P13E"  value="0,0" />
         <Keyword name="$P13G"  value="1.0" />
         <Keyword name="P13DISPLAY"  value="LOG" />
         <Keyword name="$P14N"  value="FL5-A" />
         <Keyword name="$P14S"  value="APC-A" />
         <Keyword name="$P14R"  value="16777215" />
         <Keyword name="$P14B"  value="32" />
         <Keyword name="$P14E"  value="0,0" />
         <Keyword name="$P14G"  value="1.0" />
         <Keyword name="P14DISPLAY"  value="LOG" />
         <Keyword name="$P15N"  value="FL6-H" />
         <Keyword name="$P15S"  value="APC-A750-H" />
         <Keyword name="$P15R"  value="16777215" />
         <Keyword name="$P15B"  value="32" />
         <Keyword name="$P15E"  value="0,0" />
         <Keyword name="$P15G"  value="1.0" />
         <Keyword name="P15DISPLAY"  value="LOG" />
         <Keyword name="$P16N"  value="FL6-A" />
         <Keyword name="$P16S"  value="APC-A750-A" />
         <Keyword name="$P16R"  value="16777215" />
         <Keyword name="$P16B"  value="32" />
         <Keyword name="$P16E"  value="0,0" />
         <Keyword name="$P16G"  value="1.0" />
         <Keyword name="P16DISPLAY"  value="LOG" />
         <Keyword name="$P17N"  value="FL7-H" />
         <Keyword name="$P17S"  value="PB450-H" />
         <Keyword name="$P17R"  value="16777215" />
         <Keyword name="$P17B"  value="32" />
         <Keyword name="$P17E"  value="0,0" />
         <Keyword name="$P17G"  value="1.0" />
         <Keyword name="P17DISPLAY"  value="LOG" />
         <Keyword name="$P18N"  value="FL7-A" />
         <Keyword name="$P18S"  value="PB450-A" />
         <Keyword name="$P18R"  value="16777215" />
         <Keyword name="$P18B"  value="32" />
         <Keyword name="$P18E"  value="0,0" />
         <Keyword name="$P18G"  value="1.0" />
         <Keyword name="P18DISPLAY"  value="LOG" />
         <Keyword name="$P19N"  value="FL8-H" />
         <Keyword name="$P19S"  value="KO525-H" />
         <Keyword name="$P19R"  value="16777215" />
         <Keyword name="$P19B"  value="32" />
         <Keyword name="$P19E"  value="0,0" />
         <Keyword name="$P19G"  value="1.0" />
         <Keyword name="P19DISPLAY"  value="LOG" />
         <Keyword name="$P20N"  value="FL8-A" />
         <Keyword name="$P20S"  value="KO525-A" />
         <Keyword name="$P20R"  value="16777215" />
         <Keyword name="$P20B"  value="32" />
         <Keyword name="$P20E"  value="0,0" />
         <Keyword name="$P20G"  value="1.0" />
         <Keyword name="P20DISPLAY"  value="LOG" />
         <Keyword name="$P21N"  value="FL9-H" />
         <Keyword name="$P21S"  value="Violet610-H" />
         <Keyword name="$P21R"  value="16777215" />
         <Keyword name="$P21B"  value="32" />
         <Keyword name="$P21E"  value="0,0" />
         <Keyword name="$P21G"  value="1.0" />
         <Keyword name="P21DISPLAY"  value="LOG" />
         <Keyword name="$P22N"  value="FL9-A" />
         <Keyword name="$P22S"  value="Violet610-A" />
         <Keyword name="$P22R"  value="16777215" />
         <Keyword name="$P22B"  value="32" />
         <Keyword name="$P22E"  value="0,0" />
         <Keyword name="$P22G"  value="1.0" />
         <Keyword name="P22DISPLAY"  value="LOG" />
         <Keyword name="$P23N"  value="FSC-Width" />
         <Keyword name="$P23S"  value="FSC-Width" />
         <Keyword name="$P23R"  value="10000" />
         <Keyword name="$P23B"  value="32" />
         <Keyword name="$P23E"  value="0,0" />
         <Keyword name="$P23G"  value="1.0" />
         <Keyword name="P23DISPLAY"  value="LIN" />
         <Keyword name="$P24N"  value="Time" />
         <Keyword name="$P24S"  value="Time" />
         <Keyword name="$P24R"  value="900000000" />
         <Keyword name="$P24B"  value="32" />
         <Keyword name="$P24E"  value="0,0" />
         <Keyword name="$P24G"  value="1.0" />
         <Keyword name="P24DISPLAY"  value="LIN" />
         <Keyword name="PLTNO"  value="02" />
         <Keyword name="$SMNO"  value="6" />
         <Keyword name="$LOST"  value="0" />
         <Keyword name="$ABRT"  value="457" />
         <Keyword name="IMPTTB"  value="False" />
         <Keyword name="FLLW"  value="True" />
         <Keyword name="RCD"  value="True" />
         <Keyword name="$VOL"  value="27510.05" />
         <Keyword name="$OP"  value="Administrator" />
         <Keyword name="DURTIM"  value="55.020080" />
         <Keyword name="USCOMP"  value="False" />
         <Keyword name="AHCOMPSYNC"  value="False" />
         <Keyword name="COMPCHH"  value="FITCPEPC5.5PC7APCAPC-A750PB450KO525Violet610" />
         <Keyword name="COMPBGH"  value="553.75544.375395.75396.625420.375391.375396.625567576.875" />
         <Keyword name="COMPAFH"  value="000000000" />
         <Keyword name="COMPH"  value="100000000010000000001000000000100000000010000000001000000000100000000010000000001" />
         <Keyword name="COMPGAINH"  value="2040527580254133722171" />
         <Keyword name="COMPCHA"  value="FITCPEPC5.5PC7APCAPC-A750PB450KO525Violet610" />
         <Keyword name="COMPBGA"  value="5514.55017.54247409249274616521052015265" />
         <Keyword name="COMPAFA"  value="000000000" />
         <Keyword name="COMPA"  value="100000000010000000001000000000100000000010000000001000000000100000000010000000001" />
         <Keyword name="COMPGAINA"  value="2040527580254133722171" />
         <Keyword name="SN"  value="BC36122" />
         <Keyword name="$CYTSN"  value="BC36122" />
         <Keyword name="FLDSM"  value="30" />
         <Keyword name="CHAR"  value="11" />
         <Keyword name="CH1ID"  value="FSC" />
         <Keyword name="CH1NM"  value="FSC" />
         <Keyword name="CH1AD"  value="14" />
         <Keyword name="CH1DA"  value="22" />
         <Keyword name="CH1TH"  value="10000" />
         <Keyword name="CH1TR"  value="64" />
         <Keyword name="CH1GAIN"  value="30" />
         <Keyword name="CH1USH"  value="True" />
         <Keyword name="CH1DELAY"  value="0" />
         <Keyword name="CH1DELTA"  value="24" />
         <Keyword name="CH1THUS"  value="False" />
         <Keyword name="CH1FL"  value="False" />
         <Keyword name="CH1HS"  value="8" />
         <Keyword name="CH1AS"  value="2" />
         <Keyword name="CH1HATFL"  value="294.875" />
         <Keyword name="CH1AATFL"  value="3815.5" />
         <Keyword name="CH1HAVAL"  value="1250000" />
         <Keyword name="CH2ID"  value="SSC" />
         <Keyword name="CH2NM"  value="SSC" />
         <Keyword name="CH2AD"  value="8" />
         <Keyword name="CH2DA"  value="16" />
         <Keyword name="CH2TH"  value="10000" />
         <Keyword name="CH2TR"  value="64" />
         <Keyword name="CH2GAIN"  value="10" />
         <Keyword name="CH2USH"  value="True" />
         <Keyword name="CH2DELAY"  value="0" />
         <Keyword name="CH2DELTA"  value="24" />
         <Keyword name="CH2THUS"  value="False" />
         <Keyword name="CH2FL"  value="False" />
         <Keyword name="CH2HS"  value="8" />
         <Keyword name="CH2AS"  value="2" />
         <Keyword name="CH2FLNMS"  value="SSC" />
         <Keyword name="CH2HATFL"  value="431.125" />
         <Keyword name="CH2AATFL"  value="4736.5" />
         <Keyword name="CH2HAVAL"  value="1250000" />
         <Keyword name="CH3ID"  value="FL1" />
         <Keyword name="CH3NM"  value="FITC" />
         <Keyword name="CH3AD"  value="11" />
         <Keyword name="CH3DA"  value="19" />
         <Keyword name="CH3TH"  value="10000" />
         <Keyword name="CH3TR"  value="64" />
         <Keyword name="CH3GAIN"  value="20" />
         <Keyword name="CH3USH"  value="True" />
         <Keyword name="CH3DELAY"  value="0" />
         <Keyword name="CH3DELTA"  value="24" />
         <Keyword name="CH3THUS"  value="False" />
         <Keyword name="CH3FL"  value="True" />
         <Keyword name="CH3HS"  value="8" />
         <Keyword name="CH3AS"  value="2" />
         <Keyword name="CH3FLNMS"  value="FITC" />
         <Keyword name="CH3HATFL"  value="553.75" />
         <Keyword name="CH3AATFL"  value="5514.5" />
         <Keyword name="CH3HAVAL"  value="6875000" />
         <Keyword name="CH4ID"  value="FL2" />
         <Keyword name="CH4NM"  value="PE" />
         <Keyword name="CH4AD"  value="10" />
         <Keyword name="CH4DA"  value="18" />
         <Keyword name="CH4TH"  value="10000" />
         <Keyword name="CH4TR"  value="64" />
         <Keyword name="CH4GAIN"  value="40" />
         <Keyword name="CH4USH"  value="True" />
         <Keyword name="CH4DELAY"  value="0" />
         <Keyword name="CH4DELTA"  value="24" />
         <Keyword name="CH4THUS"  value="False" />
         <Keyword name="CH4FL"  value="True" />
         <Keyword name="CH4HS"  value="8" />
         <Keyword name="CH4AS"  value="2" />
         <Keyword name="CH4FLNMS"  value="PE" />
         <Keyword name="CH4HATFL"  value="544.375" />
         <Keyword name="CH4AATFL"  value="5017.5" />
         <Keyword name="CH4HAVAL"  value="6875000" />
         <Keyword name="CH5ID"  value="FL3" />
         <Keyword name="CH5NM"  value="PC5.5" />
         <Keyword name="CH5AD"  value="12" />
         <Keyword name="CH5DA"  value="20" />
         <Keyword name="CH5TH"  value="10000" />
         <Keyword name="CH5TR"  value="64" />
         <Keyword name="CH5GAIN"  value="527" />
         <Keyword name="CH5USH"  value="True" />
         <Keyword name="CH5DELAY"  value="0" />
         <Keyword name="CH5DELTA"  value="24" />
         <Keyword name="CH5THUS"  value="False" />
         <Keyword name="CH5FL"  value="True" />
         <Keyword name="CH5HS"  value="8" />
         <Keyword name="CH5AS"  value="2" />
         <Keyword name="CH5FLNMS"  value="PC5.5" />
         <Keyword name="CH5HATFL"  value="395.75" />
         <Keyword name="CH5AATFL"  value="4247" />
         <Keyword name="CH5HAVAL"  value="6875000" />
         <Keyword name="CH6ID"  value="FL4" />
         <Keyword name="CH6NM"  value="PC7" />
         <Keyword name="CH6AD"  value="13" />
         <Keyword name="CH6DA"  value="21" />
         <Keyword name="CH6TH"  value="10000" />
         <Keyword name="CH6TR"  value="64" />
         <Keyword name="CH6GAIN"  value="580" />
         <Keyword name="CH6USH"  value="True" />
         <Keyword name="CH6DELAY"  value="0" />
         <Keyword name="CH6DELTA"  value="24" />
         <Keyword name="CH6THUS"  value="False" />
         <Keyword name="CH6FL"  value="True" />
         <Keyword name="CH6HS"  value="8" />
         <Keyword name="CH6AS"  value="2" />
         <Keyword name="CH6FLNMS"  value="PC7" />
         <Keyword name="CH6HATFL"  value="396.625" />
         <Keyword name="CH6AATFL"  value="4092" />
         <Keyword name="CH6HAVAL"  value="6875000" />
         <Keyword name="CH7ID"  value="FL5" />
         <Keyword name="CH7NM"  value="APC" />
         <Keyword name="CH7AD"  value="1" />
         <Keyword name="CH7DA"  value="1" />
         <Keyword name="CH7TH"  value="10000" />
         <Keyword name="CH7TR"  value="64" />
         <Keyword name="CH7GAIN"  value="25" />
         <Keyword name="CH7USH"  value="True" />
         <Keyword name="CH7DELAY"  value="-43.36" />
         <Keyword name="CH7DELTA"  value="24" />
         <Keyword name="CH7THUS"  value="False" />
         <Keyword name="CH7FL"  value="True" />
         <Keyword name="CH7HS"  value="8" />
         <Keyword name="CH7AS"  value="2" />
         <Keyword name="CH7FLNMS"  value="APC" />
         <Keyword name="CH7HATFL"  value="420.375" />
         <Keyword name="CH7AATFL"  value="4927" />
         <Keyword name="CH7HAVAL"  value="6875000" />
         <Keyword name="CH8ID"  value="FL6" />
         <Keyword name="CH8NM"  value="APC-A750" />
         <Keyword name="CH8AD"  value="0" />
         <Keyword name="CH8DA"  value="0" />
         <Keyword name="CH8TH"  value="10000" />
         <Keyword name="CH8TR"  value="64" />
         <Keyword name="CH8GAIN"  value="413" />
         <Keyword name="CH8USH"  value="True" />
         <Keyword name="CH8DELAY"  value="-43.36" />
         <Keyword name="CH8DELTA"  value="24" />
         <Keyword name="CH8THUS"  value="False" />
         <Keyword name="CH8FL"  value="True" />
         <Keyword name="CH8HS"  value="8" />
         <Keyword name="CH8AS"  value="2" />
         <Keyword name="CH8FLNMS"  value="APC-A750" />
         <Keyword name="CH8HATFL"  value="391.375" />
         <Keyword name="CH8AATFL"  value="4616" />
         <Keyword name="CH8HAVAL"  value="6875000" />
         <Keyword name="CH9ID"  value="FL7" />
         <Keyword name="CH9NM"  value="PB450" />
         <Keyword name="CH9AD"  value="4" />
         <Keyword name="CH9DA"  value="4" />
         <Keyword name="CH9TH"  value="10000" />
         <Keyword name="CH9TR"  value="64" />
         <Keyword name="CH9GAIN"  value="37" />
         <Keyword name="CH9USH"  value="True" />
         <Keyword name="CH9DELAY"  value="42.56" />
         <Keyword name="CH9DELTA"  value="24" />
         <Keyword name="CH9THUS"  value="False" />
         <Keyword name="CH9FL"  value="True" />
         <Keyword name="CH9HS"  value="8" />
         <Keyword name="CH9AS"  value="2" />
         <Keyword name="CH9FLNMS"  value="PB450" />
         <Keyword name="CH9HATFL"  value="396.625" />
         <Keyword name="CH9AATFL"  value="5210" />
         <Keyword name="CH9HAVAL"  value="6875000" />
         <Keyword name="CH10ID"  value="FL8" />
         <Keyword name="CH10NM"  value="KO525" />
         <Keyword name="CH10AD"  value="5" />
         <Keyword name="CH10DA"  value="5" />
         <Keyword name="CH10TH"  value="10000" />
         <Keyword name="CH10TR"  value="64" />
         <Keyword name="CH10GAIN"  value="22" />
         <Keyword name="CH10USH"  value="True" />
         <Keyword name="CH10DELAY"  value="42.56" />
         <Keyword name="CH10DELTA"  value="24" />
         <Keyword name="CH10THUS"  value="False" />
         <Keyword name="CH10FL"  value="True" />
         <Keyword name="CH10HS"  value="8" />
         <Keyword name="CH10AS"  value="2" />
         <Keyword name="CH10FLNMS"  value="KO525" />
         <Keyword name="CH10HATFL"  value="567" />
         <Keyword name="CH10AATFL"  value="5201" />
         <Keyword name="CH10HAVAL"  value="6875000" />
         <Keyword name="CH11ID"  value="FL9" />
         <Keyword name="CH11NM"  value="Violet610" />
         <Keyword name="CH11AD"  value="6" />
         <Keyword name="CH11DA"  value="6" />
         <Keyword name="CH11TH"  value="10000" />
         <Keyword name="CH11TR"  value="64" />
         <Keyword name="CH11GAIN"  value="171" />
         <Keyword name="CH11USH"  value="True" />
         <Keyword name="CH11DELAY"  value="42.56" />
         <Keyword name="CH11DELTA"  value="24" />
         <Keyword name="CH11THUS"  value="False" />
         <Keyword name="CH11FL"  value="True" />
         <Keyword name="CH11HS"  value="8" />
         <Keyword name="CH11AS"  value="2" />
         <Keyword name="CH11FLNMS"  value="Violet610" />
         <Keyword name="CH11HATFL"  value="576.875" />
         <Keyword name="CH11AATFL"  value="5265" />
         <Keyword name="CH11HAVAL"  value="6875000" />
         <Keyword name="PCHID"  value="FSC" />
         <Keyword name="PCHTP"  value="AutoThreshold" />
         <Keyword name="TRLGC"  value="None" />
         <Keyword name="WCH"  value="FSC" />
         <Keyword name="DGAIN"  value="10" />
         <Keyword name="SWVER"  value="CytExpert for DxFLEX 2.0.0.283" />
       </Keywords>
       <SampleNode name="WT-2.fcs"  annotation=""  owningGroup=""  expanded="1"  sortPriority="10"  count="13868"  sampleID="9" >
         <Graph smoothing="0"  backColor="#ffffff"  foreColor="#000000"  type="Pseudocolor"  fast="1" >
           <Axis dimension="x"  name="FSC-H"  label=""  auto="auto" />
           <Axis dimension="y"  name="SSC-H"  label=""  auto="auto" />
           <GraphSettings level="5%"  smoothingHighResolution="1"  contourHighResolution="1"  histogramSmoothingCount="0"  graphResolution="256"  showOutliers="0"  drawLargeDots="0"  dotsToDraw="8000"  tint="le.chartfill.tinted.40"  lineWeight="le.lineweight.normal"  lineStyle="le.linestyle.solid" />
           <GraphEnvironment showGrid="0"  showAxes="tnlTNL"  showGates="1"  showFreqOnPlots="1"  showGateNameOnPlots="1"  showMedians="0"  showUncomped="0"  addEventParam="0"  lastYAxisName="" >
             <TextTraits font="SansSerif"  size="11"  name="Labels"  style="plain"  color="#000000"  background="#00ffffff"  just="left" />
             <TextTraits font="SansSerif"  size="11"  name="LayoutGates"  style="plain"  color="#000000"  background="#00ffffff"  just="left" />
             <TextTraits font="SansSerif"  size="9"  name="Numbers"  style="plain"  color="#000000"  background="#00ffffff"  just="left" />
             <TextTraits font="SansSerif"  size="9"  name="Legend"  style="plain"  color="#000000"  background="#00ffffff"  just="left" />
             <WindowPosition x="0"  y="0"  width="0"  height="0"  displayed="0"  panelState="" />
           </GraphEnvironment>
         </Graph>
         <Subpopulations>
           <Population name="Lymphocytes"  annotation=""  owningGroup="All Samples"  expanded="1"  sortPriority="10"  count="11213" >
             <Graph smoothing="0"  backColor="#ffffff"  foreColor="#000000"  heatMapStatParameter="FL1-H"  type="Pseudocolor"  fast="1" >
               <Axis dimension="x"  name="FSC-Width"  label=""  auto="auto" />
               <Axis dimension="y"  name="FSC-H"  label=""  auto="auto" />
               <GraphSettings level="5%"  smoothingHighResolution="1"  contourHighResolution="1"  histogramSmoothingCount="0"  graphResolution="256"  showOutliers="0"  drawLargeDots="0"  dotsToDraw="8000"  tint="le.chartfill.tinted.40"  lineWeight="le.lineweight.normal"  lineStyle="le.linestyle.solid" />
               <GraphEnvironment showGrid="0"  showAxes="tnlTNL"  showGates="1"  showFreqOnPlots="1"  showGateNameOnPlots="1"  showMedians="0"  showUncomped="0"  addEventParam="0"  lastYAxisName="" >
                 <TextTraits font="SansSerif"  size="11"  name="Labels"  style="plain"  color="#000000"  background="#00ffffff"  just="left" />
                 <TextTraits font="SansSerif"  size="11"  name="LayoutGates"  style="plain"  color="#000000"  background="#00ffffff"  just="left" />
                 <TextTraits font="SansSerif"  size="9"  name="Numbers"  style="plain"  color="#000000"  background="#00ffffff"  just="left" />
                 <TextTraits font="SansSerif"  size="9"  name="Legend"  style="plain"  color="#000000"  background="#00ffffff"  just="left" />
                 <WindowPosition x="796"  y="285"  width="1000"  height="1000"  displayed="0"  panelState="---" />
               </GraphEnvironment>
             </Graph>
             <Gate gating:id="ID1990180609" >
               <gating:PolygonGate eventsInside="1"  annoOffsetX="0"  annoOffsetY="0"  tint="#000000"  isTinted="0"  lineWeight="Normal"  userDefined="1"  quadId="-1"  gateResolution="256" >
                 <gating:dimension>
                   <data-type:fcs-dimension data-type:name="FSC-H" />
                 </gating:dimension>
                 <gating:dimension>
                   <data-type:fcs-dimension data-type:name="SSC-H" />
                 </gating:dimension>
                 <gating:vertex>
                   <gating:coordinate data-type:value="106615.1575453052" />
                   <gating:coordinate data-type:value="16233.5023304831" />
                 </gating:vertex>
                 <gating:vertex>
                   <gating:coordinate data-type:value="67787.7094076563" />
                   <gating:coordinate data-type:value="55932.6545024854" />
                 </gating:vertex>
                 <gating:vertex>
                   <gating:coordinate data-type:value="67787.7094076563" />
                   <gating:coordinate data-type:value="55932.6545024854" />
                 </gating:vertex>
                 <gating:vertex>
                   <gating:coordinate data-type:value="80502.979944261" />
                   <gating:coordinate data-type:value="300668.7730001959" />
                 </gating:vertex>
                 <gating:vertex>
                   <gating:coordinate data-type:value="129839.2357076623" />
                   <gating:coordinate data-type:value="721757.2492100383" />
                 </gating:vertex>
                 <gating:vertex>
                   <gating:coordinate data-type:value="258255.7151700432" />
                   <gating:coordinate data-type:value="1080068.218818119" />
                 </gating:vertex>
                 <gating:vertex>
                   <gating:coordinate data-type:value="597378.9703512569" />
                   <gating:coordinate data-type:value="1241128.4060197035" />
                 </gating:vertex>
                 <gating:vertex>
                   <gating:coordinate data-type:value="718412.5782410752" />
                   <gating:coordinate data-type:value="198148.9338397059" />
                 </gating:vertex>
                 <gating:vertex>
                   <gating:coordinate data-type:value="718412.5782410752" />
                   <gating:coordinate data-type:value="198148.9338397059" />
                 </gating:vertex>
                 <gating:vertex>
                   <gating:coordinate data-type:value="309280.7848495173" />
                   <gating:coordinate data-type:value="57509.3602812412" />
                 </gating:vertex>
               </gating:PolygonGate>
             </Gate>
             <Subpopulations>
               <Population name="FSC-Width, FSC-H subset"  annotation=""  owningGroup="All Samples"  expanded="1"  sortPriority="10"  count="10056" >
                 <Graph smoothing="13"  backColor="#ffffff"  foreColor="#000000"  heatMapStatParameter="FL1-H"  type="Histogram"  fast="1" >
                   <Axis dimension="x"  name="FL2-A"  label=""  auto="auto" />
                   <Axis dimension="y"  name=""  label=""  auto="auto" />
                   <GraphSettings level="5%"  smoothingHighResolution="1"  contourHighResolution="1"  histogramSmoothingCount="0"  graphResolution="256"  showOutliers="0"  drawLargeDots="0"  dotsToDraw="8000"  tint="le.chartfill.tinted.40"  lineWeight="le.lineweight.normal"  lineStyle="le.linestyle.solid" />
                   <GraphEnvironment showGrid="0"  showAxes="tnlTNL"  showGates="1"  showFreqOnPlots="1"  showGateNameOnPlots="1"  showMedians="0"  showUncomped="0"  addEventParam="0"  lastYAxisName="" >
                     <TextTraits font="SansSerif"  size="11"  name="Labels"  style="plain"  color="#000000"  background="#00ffffff"  just="left" />
                     <TextTraits font="SansSerif"  size="11"  name="LayoutGates"  style="plain"  color="#000000"  background="#00ffffff"  just="left" />
                     <TextTraits font="SansSerif"  size="9"  name="Numbers"  style="plain"  color="#000000"  background="#00ffffff"  just="left" />
                     <TextTraits font="SansSerif"  size="9"  name="Legend"  style="plain"  color="#000000"  background="#00ffffff"  just="left" />
                     <WindowPosition x="796"  y="286"  width="1000"  height="1000"  displayed="0"  panelState="---" />
                   </GraphEnvironment>
                 </Graph>
                 <Gate gating:id="ID1302440557"  gating:parent_id="ID1990180609" >
                   <gating:RectangleGate eventsInside="1"  annoOffsetX="0"  annoOffsetY="0"  tint="#000000"  isTinted="0"  lineWeight="Normal"  userDefined="1"  percentX="0"  percentY="0" >
                     <gating:dimension gating:min="884.433962264151"  gating:max="2264.1509433962265" >
                       <data-type:fcs-dimension data-type:name="FSC-Width" />
                     </gating:dimension>
                     <gating:dimension gating:min="77589.23376119044"  gating:max="491898.99938717036" >
                       <data-type:fcs-dimension data-type:name="FSC-H" />
                     </gating:dimension>
                   </gating:RectangleGate>
                 </Gate>
                 <Subpopulations>
                   <Population name="PE-A, SSC-H subset"  annotation=""  owningGroup=""  expanded="1"  sortPriority="10"  count="9678" >
                     <Graph smoothing="13"  backColor="#ffffff"  foreColor="#000000"  heatMapStatParameter="FL1-H"  type="Pseudocolor"  fast="1" >
                       <Axis dimension="x"  name="FL2-A"  label=""  auto="auto" />
                       <Axis dimension="y"  name="SSC-H"  label=""  auto="auto" />
                       <GraphSettings level="5%"  smoothingHighResolution="1"  contourHighResolution="1"  histogramSmoothingCount="0"  graphResolution="256"  showOutliers="0"  drawLargeDots="0"  dotsToDraw="8000"  tint="le.chartfill.tinted.40"  lineWeight="le.lineweight.normal"  lineStyle="le.linestyle.solid" />
                       <GraphEnvironment showGrid="0"  showAxes="tnlTNL"  showGates="1"  showFreqOnPlots="1"  showGateNameOnPlots="1"  showMedians="0"  showUncomped="0"  addEventParam="0"  lastYAxisName="" >
                         <TextTraits font="SansSerif"  size="11"  name="Labels"  style="plain"  color="#000000"  background="#00ffffff"  just="left" />
                         <TextTraits font="SansSerif"  size="11"  name="LayoutGates"  style="plain"  color="#000000"  background="#00ffffff"  just="left" />
                         <TextTraits font="SansSerif"  size="9"  name="Numbers"  style="plain"  color="#000000"  background="#00ffffff"  just="left" />
                         <TextTraits font="SansSerif"  size="9"  name="Legend"  style="plain"  color="#000000"  background="#00ffffff"  just="left" />
                         <WindowPosition x="796"  y="288"  width="1000"  height="1000"  displayed="0"  panelState="---" />
                       </GraphEnvironment>
                     </Graph>
                     <Gate gating:id="ID1235101441"  gating:parent_id="ID1302440557" >
                       <gating:RectangleGate eventsInside="1"  annoOffsetX="0"  annoOffsetY="0"  tint="#000000"  isTinted="0"  lineWeight="Normal"  userDefined="1"  percentX="0"  percentY="0" >
                         <gating:dimension gating:min="239026.76589841754"  gating:max="1040469.4515578176" >
                           <data-type:fcs-dimension data-type:name="FL2-A" />
                         </gating:dimension>
                         <gating:dimension gating:min="8777.110643675414"  gating:max="2201297.7692828323" >
                           <data-type:fcs-dimension data-type:name="SSC-H" />
                         </gating:dimension>
                       </gating:RectangleGate>
                     </Gate>
                     <Subpopulations>
                       <CellCycle name="Cell Cycle"  annotation=""  owningGroup=""  expanded="1"  sortPriority="10" >
                         <Graph smoothing="13"  backColor="#ffffff"  foreColor="#000000"  type="Histogram"  fast="1" >
                           <Axis dimension="x"  name="FL2-A"  label=""  auto="auto" />
                           <Axis dimension="y"  name=""  label=""  auto="auto" />
                           <GraphSettings level="5%"  smoothingHighResolution="1"  contourHighResolution="1"  histogramSmoothingCount="0"  graphResolution="256"  showOutliers="0"  drawLargeDots="0"  dotsToDraw="8000"  tint="le.chartfill.tinted.40"  lineWeight="le.lineweight.normal"  lineStyle="le.linestyle.solid" />
                           <GraphEnvironment showGrid="0"  showAxes="tnlTNL"  showGates="1"  showFreqOnPlots="1"  showGateNameOnPlots="1"  showMedians="0"  showUncomped="0"  addEventParam="0"  lastYAxisName="" >
                             <TextTraits font="SansSerif"  size="11"  name="Labels"  style="plain"  color="#000000"  background="#00ffffff"  just="left" />
                             <TextTraits font="SansSerif"  size="11"  name="LayoutGates"  style="plain"  color="#000000"  background="#00ffffff"  just="left" />
                             <TextTraits font="SansSerif"  size="9"  name="Numbers"  style="plain"  color="#000000"  background="#00ffffff"  just="left" />
                             <TextTraits font="SansSerif"  size="9"  name="Legend"  style="plain"  color="#000000"  background="#00ffffff"  just="left" />
                           </GraphEnvironment>
                         </Graph>
                         <profile model="Watson"  parameter="FL2-A"  autoGate="0"  gateG1="1"  gateG2="1"  gateS="1" >
                           <Constraints>
                             <Peak id="1" >
                               <Mean/>
                               <Cv/>
                             </Peak>
                             <Peak id="2" >
                               <Mean/>
                               <Cv/>
                             </Peak>
                           </Constraints>
                           <display>
                             <sum enabled="1" />
                             <components enabled="1"  fill="1" />
                           </display>
                         </profile>
                         <CellCycleResult model="Watson" >
                           <Phases>
                             <Gaussian id="1"  mean="413956"  amplitude="193.498"  stddev="34325.5"  channelMean="248.862"  channelStddev="20.6358" />
                             <Gaussian id="2"  mean="807884"  amplitude="13.1523"  stddev="62706.2"  channelMean="485.684"  channelStddev="37.6977" />
                             <SPhase id="Watson"  kg1="-1.75"  kg2="-1.2" />
                           </Phases>
                           <Statistics>
                             <Statistic name="RMSD"  value="  2.0565" />
                             <Statistic name="PercentG1"  value=" 73.1284" />
                             <Statistic name="PercentS"  value=" 12.7242" />
                             <Statistic name="PercentG2"  value="  9.0804" />
                             <Statistic name="G1Mean"  value="413955.4990" />
                             <Statistic name="G2Mean"  value="807884.0045" />
                             <Statistic name="G1CV"  value="  8.2921" />
                             <Statistic name="G2CV"  value="  7.7618" />
                             <Statistic name="percentSubG1"  value="  1.6340" />
                             <Statistic name="percentSuperG2"  value="  0.8402" />
                           </Statistics>
                         </CellCycleResult>
                       </CellCycle>
                     </Subpopulations>
                   </Population>
                 </Subpopulations>
               </Population>
             </Subpopulations>
           </Population>
         </Subpopulations>
       </SampleNode>
     </Sample>
     <Sample>
       <DataSet uri="file:/C:/Users/64169/Downloads/Exp_20250120_1/Exp_20250120_1/WT-1.fcs"  sampleID="10" />
       <Transformations>
         <transforms:log transforms:offset="3162.2776601684"  transforms:decades="4.22471987" >
           <data-type:parameter data-type:name="FSC-H" />
         </transforms:log>
         <transforms:log transforms:offset="316.2277660168"  transforms:decades="4.72471987" >
           <data-type:parameter data-type:name="FSC-A" />
         </transforms:log>
         <transforms:log transforms:offset="31.6227766017"  transforms:decades="6.72471987" >
           <data-type:parameter data-type:name="SSC-H" />
         </transforms:log>
         <transforms:linear transforms:minRange="-428009.5859572608"  transforms:maxRange="1044569.7912217892"  gain="1" >
           <data-type:parameter data-type:name="SSC-A" />
         </transforms:linear>
         <transforms:log transforms:offset="1"  transforms:decades="7.22471987" >
           <data-type:parameter data-type:name="FL1-H" />
         </transforms:log>
         <transforms:linear transforms:minRange="0"  transforms:maxRange="16777215"  gain="1" >
           <data-type:parameter data-type:name="FL1-A" />
         </transforms:linear>
         <transforms:log transforms:offset="1"  transforms:decades="7.22471987" >
           <data-type:parameter data-type:name="FL2-H" />
         </transforms:log>
         <transforms:linear transforms:minRange="0"  transforms:maxRange="1703316.7855618326"  gain="1" >
           <data-type:parameter data-type:name="FL2-A" />
         </transforms:linear>
         <transforms:log transforms:offset="1"  transforms:decades="7.22471987" >
           <data-type:parameter data-type:name="FL3-H" />
         </transforms:log>
         <transforms:log transforms:offset="1"  transforms:decades="7.22471987" >
           <data-type:parameter data-type:name="FL3-A" />
         </transforms:log>
         <transforms:log transforms:offset="1"  transforms:decades="7.22471987" >
           <data-type:parameter data-type:name="FL4-H" />
         </transforms:log>
         <transforms:log transforms:offset="1"  transforms:decades="7.22471987" >
           <data-type:parameter data-type:name="FL4-A" />
         </transforms:log>
         <transforms:log transforms:offset="1"  transforms:decades="7.22471987" >
           <data-type:parameter data-type:name="FL5-H" />
         </transforms:log>
         <transforms:log transforms:offset="1"  transforms:decades="7.22471987" >
           <data-type:parameter data-type:name="FL5-A" />
         </transforms:log>
         <transforms:log transforms:offset="1"  transforms:decades="7.22471987" >
           <data-type:parameter data-type:name="FL6-H" />
         </transforms:log>
         <transforms:log transforms:offset="1"  transforms:decades="7.22471987" >
           <data-type:parameter data-type:name="FL6-A" />
         </transforms:log>
         <transforms:log transforms:offset="1"  transforms:decades="7.22471987" >
           <data-type:parameter data-type:name="FL7-H" />
         </transforms:log>
         <transforms:log transforms:offset="1"  transforms:decades="7.22471987" >
           <data-type:parameter data-type:name="FL7-A" />
         </transforms:log>
         <transforms:log transforms:offset="1"  transforms:decades="7.22471987" >
           <data-type:parameter data-type:name="FL8-H" />
         </transforms:log>
         <transforms:log transforms:offset="1"  transforms:decades="7.22471987" >
           <data-type:parameter data-type:name="FL8-A" />
         </transforms:log>
         <transforms:log transforms:offset="1"  transforms:decades="7.22471987" >
           <data-type:parameter data-type:name="FL9-H" />
         </transforms:log>
         <transforms:log transforms:offset="1"  transforms:decades="7.22471987" >
           <data-type:parameter data-type:name="FL9-A" />
         </transforms:log>
         <transforms:linear transforms:minRange="0"  transforms:maxRange="10000"  gain="1" >
           <data-type:parameter data-type:name="FSC-Width" />
         </transforms:linear>
         <transforms:linear transforms:minRange="0"  transforms:maxRange="85"  gain="0.0000201626" >
           <data-type:parameter data-type:name="Time" />
         </transforms:linear>
       </Transformations>
       <Keywords>
         <Keyword name="FJ_FCS_VERSION"  value="3" />
         <Keyword name="$BEGINSTEXT"  value="0" />
         <Keyword name="$ENDSTEXT"  value="0" />
         <Keyword name="$BEGINDATA"  value="0000000000007920" />
         <Keyword name="$ENDDATA"  value="0000000001405199" />
         <Keyword name="$BEGINANALYSIS"  value="0" />
         <Keyword name="$ENDANALYSIS"  value="0" />
         <Keyword name="$TOT"  value="0000000000014555" />
         <Keyword name="FILVER"  value="1" />
         <Keyword name="$FIL"  value="WT-1.fcs" />
         <Keyword name="$SYS"  value="Microsoft Windows NT 6.2.9200.0" />
         <Keyword name="$MODE"  value="L" />
         <Keyword name="$BYTEORD"  value="1,2,3,4" />
         <Keyword name="$DATATYPE"  value="F" />
         <Keyword name="$NEXTDATA"  value="0" />
         <Keyword name="CYTEXPERTFIL"  value="True" />
         <Keyword name="TBID"  value="5041c586-21d0-4c11-a23c-130649a5fb9f" />
         <Keyword name="TBNM"  value="WT-1" />
         <Keyword name="$PAR"  value="24" />
         <Keyword name="$BTIM"  value="20:35:24" />
         <Keyword name="$ETIM"  value="20:36:49" />
         <Keyword name="$DATE"  value="20-Jan-2025" />
         <Keyword name="$CYT"  value="DxFLEX" />
         <Keyword name="RCTOT"  value="10000" />
         <Keyword name="USRCTOT"  value="True" />
         <Keyword name="CGNM"  value="P3" />
         <Keyword name="CGID"  value="7b67e447-c630-419e-b43c-7075ef868943" />
         <Keyword name="RCTIM"  value="600" />
         <Keyword name="$SPILLOVER"  value="18,FL1-H,FL2-H,FL3-H,FL4-H,FL5-H,FL6-H,FL7-H,FL8-H,FL9-H,FL1-A,FL2-A,FL3-A,FL4-A,FL5-A,FL6-A,FL7-A,FL8-A,FL9-A,1,0,0,0,0,0,0,0,0,0,0,0,0,0,0,0,0,0,0,1,0,0,0,0,0,0,0,0,0,0,0,0,0,0,0,0,0,0,1,0,0,0,0,0,0,0,0,0,0,0,0,0,0,0,0,0,0,1,0,0,0,0,0,0,0,0,0,0,0,0,0,0,0,0,0,0,1,0,0,0,0,0,0,0,0,0,0,0,0,0,0,0,0,0,0,1,0,0,0,0,0,0,0,0,0,0,0,0,0,0,0,0,0,0,1,0,0,0,0,0,0,0,0,0,0,0,0,0,0,0,0,0,0,1,0,0,0,0,0,0,0,0,0,0,0,0,0,0,0,0,0,0,1,0,0,0,0,0,0,0,0,0,0,0,0,0,0,0,0,0,0,1,0,0,0,0,0,0,0,0,0,0,0,0,0,0,0,0,0,0,1,0,0,0,0,0,0,0,0,0,0,0,0,0,0,0,0,0,0,1,0,0,0,0,0,0,0,0,0,0,0,0,0,0,0,0,0,0,1,0,0,0,0,0,0,0,0,0,0,0,0,0,0,0,0,0,0,1,0,0,0,0,0,0,0,0,0,0,0,0,0,0,0,0,0,0,1,0,0,0,0,0,0,0,0,0,0,0,0,0,0,0,0,0,0,1,0,0,0,0,0,0,0,0,0,0,0,0,0,0,0,0,0,0,1,0,0,0,0,0,0,0,0,0,0,0,0,0,0,0,0,0,0,1" />
         <Keyword name="USRCTIM"  value="True" />
         <Keyword name="$TIMESTEP"  value="0.00002" />
         <Keyword name="$P1N"  value="FSC-H" />
         <Keyword name="$P1S"  value="FSC-H" />
         <Keyword name="$P1R"  value="16777215" />
         <Keyword name="$P1B"  value="32" />
         <Keyword name="$P1E"  value="0,0" />
         <Keyword name="$P1G"  value="1.0" />
         <Keyword name="P1DISPLAY"  value="LIN" />
         <Keyword name="$P2N"  value="FSC-A" />
         <Keyword name="$P2S"  value="FSC-A" />
         <Keyword name="$P2R"  value="16777215" />
         <Keyword name="$P2B"  value="32" />
         <Keyword name="$P2E"  value="0,0" />
         <Keyword name="$P2G"  value="1.0" />
         <Keyword name="P2DISPLAY"  value="LIN" />
         <Keyword name="$P3N"  value="SSC-H" />
         <Keyword name="$P3S"  value="SSC-H" />
         <Keyword name="$P3R"  value="16777215" />
         <Keyword name="$P3B"  value="32" />
         <Keyword name="$P3E"  value="0,0" />
         <Keyword name="$P3G"  value="1.0" />
         <Keyword name="P3DISPLAY"  value="LIN" />
         <Keyword name="$P4N"  value="SSC-A" />
         <Keyword name="$P4S"  value="SSC-A" />
         <Keyword name="$P4R"  value="16777215" />
         <Keyword name="$P4B"  value="32" />
         <Keyword name="$P4E"  value="0,0" />
         <Keyword name="$P4G"  value="1.0" />
         <Keyword name="P4DISPLAY"  value="LIN" />
         <Keyword name="$P5N"  value="FL1-H" />
         <Keyword name="$P5S"  value="FITC-H" />
         <Keyword name="$P5R"  value="16777215" />
         <Keyword name="$P5B"  value="32" />
         <Keyword name="$P5E"  value="0,0" />
         <Keyword name="$P5G"  value="1.0" />
         <Keyword name="P5DISPLAY"  value="LOG" />
         <Keyword name="$P6N"  value="FL1-A" />
         <Keyword name="$P6S"  value="FITC-A" />
         <Keyword name="$P6R"  value="16777215" />
         <Keyword name="$P6B"  value="32" />
         <Keyword name="$P6E"  value="0,0" />
         <Keyword name="$P6G"  value="1.0" />
         <Keyword name="P6DISPLAY"  value="LOG" />
         <Keyword name="$P7N"  value="FL2-H" />
         <Keyword name="$P7S"  value="PE-H" />
         <Keyword name="$P7R"  value="16777215" />
         <Keyword name="$P7B"  value="32" />
         <Keyword name="$P7E"  value="0,0" />
         <Keyword name="$P7G"  value="1.0" />
         <Keyword name="P7DISPLAY"  value="LOG" />
         <Keyword name="$P8N"  value="FL2-A" />
         <Keyword name="$P8S"  value="PE-A" />
         <Keyword name="$P8R"  value="16777215" />
         <Keyword name="$P8B"  value="32" />
         <Keyword name="$P8E"  value="0,0" />
         <Keyword name="$P8G"  value="1.0" />
[truncated: 152,671 more chars]
