# Supplementary material for: The oocyte-enriched metabolite serotonin alleviates cellular senescence and aging phenotypes in the mouse
Source: EMBO J. 2026 Jun 16;45(14):4849–86. doi: 10.1038/s44318-026-00832-x (PMC13373241; doi:10.1038/s44318-026-00832-x)
Supplement: Supplementary file 8 — Source data Fig. 3 [file 44318_2026_832_MOESM8_ESM.zip › J/Fig.3J.xlsx]

## Sheet: Sheet1
Fig.3J		G1	S	G2
	WT Young-1	70.9	12.1	11.9	94.9		0.747102	0.127503	0.125395
	WT Young-2	72.8	11.8	12.1	96.7		0.752844	0.122027	0.125129
	WT Young-3	72.8	11.4	14.5	98.7		0.737589	0.115502	0.14691
	WT Old-1	77.4	11.5	10.9	99.8		0.775551	0.11523	0.109218
	WT Old-2	78.9	13.8	8.42	101.12		0.780261	0.136472	0.0832674
	WT Old-3	81.1	14.1	9.45	104.65		0.774964	0.134735	0.090301
	WT Old+5ht-1	71.7	16.2	9.16	97.06		0.738718	0.166907	0.0943746
	WT Old+5ht-2	69.8	16.9	8.75	95.45		0.731273	0.177056	0.091671
	WT Old+5ht-3	69.3	16.6	10.3	96.2		0.720374	0.172557	0.107069
