# Supplementary material for: The oocyte-enriched metabolite serotonin alleviates cellular senescence and aging phenotypes in the mouse
Source: EMBO J. 2026 Jun 16;45(14):4849–86. doi: 10.1038/s44318-026-00832-x (PMC13373241; doi:10.1038/s44318-026-00832-x)
Supplement: Supplementary file 8 — Source data Fig. 3 [file 44318_2026_832_MOESM8_ESM.zip › J/WT Old Young cell cycle.wsp]

<?xml version="1.0" encoding="UTF-8"?>
 <Workspace version="20.0"  modDate="Fri Apr 10 11:02:28 CST 2026"  clientTimestamp="1775790148952"  flowJoVersion="10.8.1"  drawRowBorders="1"  drawColumnBorders="1"  hideCompNodes="1"  curGroup="All Samples"  groupPaneHeight="80"  xmlns:xsi="http://www.w3.org/2001/XMLSchema-instance"  xmlns:gating="http://www.isac-net.org/std/Gating-ML/v2.0/gating"  xmlns:transforms="http://www.isac-net.org/std/Gating-ML/v2.0/transformations"  xmlns:data-type="http://www.isac-net.org/std/Gating-ML/v2.0/datatypes"  xsi:schemaLocation="http://www.isac-net.org/std/Gating-ML/v2.0/gating http://www.isac-net.org/std/Gating-ML/v2.0/gating/Gating-ML.v2.0.xsd http://www.isac-net.org/std/Gating-ML/v2.0/transformations http://www.isac-net.org/std/Gating-ML/v2.0/gating/Transformations.v2.0.xsd http://www.isac-net.org/std/Gating-ML/v2.0/datatypes http://www.isac-net.org/std/Gating-ML/v2.0/gating/DataTypes.v2.0.xsd "  nonAutoSaveFileName="file:/D:/one%20drive/OneDrive/早衰组/流式/5HT流式结果汇总/CC/25-Jan-2025.wsp" >
   <WindowPosition x="962"  y="272"  width="600"  height="720"  displayed="1"  panelState="" />
   <TextTraits font="SansSerif"  size="11"  name=""  style="plain"  color="#000000"  background="#00ffffff"  just="left" />
   <Columns>
     <TColumn width="294" >
       <Property key="fj.appnode.prop.name" />
     </TColumn>
     <TColumn width="135" >
       <Property key="fj.appnode.prop.statistic" />
     </TColumn>
     <TColumn width="134" >
       <Property key="fj.appnode.prop.ncells" />
     </TColumn>
   </Columns>
   <Matrices/>
   <Cytometers>
     <Cytometer name="GENERIC"  cyt="DxFLEX"  useFCS3="1"  extraNegs="0"  widthBasis="-10"  linMin="0"  logMin="1"  linMax="10000"  logMax="10000"  linearRescale="1"  logRescale="1"  linFromKW="1"  logFromKW="1"  useGain="0"  useTransform="0"  transformType="LOG"  manufacturer=""  serialnumber=""  homepage="workspaces-and-samples/flowjo-and-your-cytometer/ws-instrumentation/"  icon="generic.png" >
       <LinParams>
         <Param>time</Param>
       </LinParams>
       <LogParams/>
       <FilterParams/>
       <TransformStore/>
     </Cytometer>
   </Cytometers>
   <Groups>
     <GroupNode name="All Samples"  annotation=""  owningGroup="All Samples"  expanded="1"  sortPriority="10"  count="-1" >
       <Graph smoothing="0"  backColor="#ffffff"  foreColor="#000000"  type="Pseudocolor"  fast="1" >
         <Axis dimension="x"  name=""  label=""  auto="auto" />
         <Axis dimension="y"  name=""  label=""  auto="auto" />
         <GraphSettings level="5%"  smoothingHighResolution="1"  contourHighResolution="1"  histogramSmoothingCount="0"  graphResolution="256"  showOutliers="0"  drawLargeDots="0"  dotsToDraw="8000"  tint="le.chartfill.tinted.40"  lineWeight="le.lineweight.normal"  lineStyle="le.linestyle.solid" />
         <GraphEnvironment showGrid="0"  showAxes="tnlTNL"  showGates="1"  showFreqOnPlots="1"  showGateNameOnPlots="1"  showMedians="0"  showUncomped="0"  addEventParam="0"  lastYAxisName="" >
           <TextTraits font="SansSerif"  size="11"  name="Labels"  style="plain"  color="#000000"  background="#00ffffff"  just="left" />
           <TextTraits font="SansSerif"  size="11"  name="LayoutGates"  style="plain"  color="#000000"  background="#00ffffff"  just="left" />
           <TextTraits font="SansSerif"  size="9"  name="Numbers"  style="plain"  color="#000000"  background="#00ffffff"  just="left" />
           <TextTraits font="SansSerif"  size="9"  name="Legend"  style="plain"  color="#000000"  background="#00ffffff"  just="left" />
         </GraphEnvironment>
       </Graph>
       <Subpopulations>
         <Population name="Lymphocytes"  annotation=""  owningGroup="All Samples"  expanded="1"  sortPriority="10"  count="11260" >
           <Graph smoothing="0"  backColor="#ffffff"  foreColor="#000000"  heatMapStatParameter="FL1-H"  type="Pseudocolor"  fast="1" >
             <Axis dimension="x"  name="FSC-Width"  label=""  auto="auto" />
             <Axis dimension="y"  name="SSC-H"  label=""  auto="auto" />
             <GraphSettings level="5%"  smoothingHighResolution="1"  contourHighResolution="1"  histogramSmoothingCount="0"  graphResolution="256"  showOutliers="0"  drawLargeDots="0"  dotsToDraw="8000"  tint="le.chartfill.tinted.40"  lineWeight="le.lineweight.normal"  lineStyle="le.linestyle.solid" />
             <GraphEnvironment showGrid="0"  showAxes="tnlTNL"  showGates="1"  showFreqOnPlots="1"  showGateNameOnPlots="1"  showMedians="0"  showUncomped="0"  addEventParam="0"  lastYAxisName="" >
               <TextTraits font="SansSerif"  size="11"  name="Labels"  style="plain"  color="#000000"  background="#00ffffff"  just="left" />
               <TextTraits font="SansSerif"  size="11"  name="LayoutGates"  style="plain"  color="#000000"  background="#00ffffff"  just="left" />
               <TextTraits font="SansSerif"  size="9"  name="Numbers"  style="plain"  color="#000000"  background="#00ffffff"  just="left" />
               <TextTraits font="SansSerif"  size="9"  name="Legend"  style="plain"  color="#000000"  background="#00ffffff"  just="left" />
               <WindowPosition x="-7"  y="-7"  width="2472"  height="1503"  displayed="0"  panelState="---" />
             </GraphEnvironment>
           </Graph>
           <Gate gating:id="ID2011239205" >
             <gating:PolygonGate eventsInside="1"  annoOffsetX="0"  annoOffsetY="0"  tint="#000000"  isTinted="0"  lineWeight="Normal"  userDefined="1"  quadId="-1"  gateResolution="256" >
               <gating:dimension>
                 <data-type:fcs-dimension data-type:name="FSC-H" />
               </gating:dimension>
               <gating:dimension>
                 <data-type:fcs-dimension data-type:name="SSC-H" />
               </gating:dimension>
               <gating:vertex>
                 <gating:coordinate data-type:value="149623.6875599673" />
                 <gating:coordinate data-type:value="17079.1236128164" />
               </gating:vertex>
               <gating:vertex>
                 <gating:coordinate data-type:value="149623.6875599673" />
                 <gating:coordinate data-type:value="17079.1236128164" />
               </gating:vertex>
               <gating:vertex>
                 <gating:coordinate data-type:value="81330.4396294777" />
                 <gating:coordinate data-type:value="20743.7155831859" />
               </gating:vertex>
               <gating:vertex>
                 <gating:coordinate data-type:value="63433.3589643132" />
                 <gating:coordinate data-type:value="81756.7039851129" />
               </gating:vertex>
               <gating:vertex>
                 <gating:coordinate data-type:value="112401.6808398478" />
                 <gating:coordinate data-type:value="305288.1388493447" />
               </gating:vertex>
               <gating:vertex>
                 <gating:coordinate data-type:value="275262.8410842699" />
                 <gating:coordinate data-type:value="577328.6396173978" />
               </gating:vertex>
               <gating:vertex>
                 <gating:coordinate data-type:value="530713.3275793352" />
                 <gating:coordinate data-type:value="629424.3384090324" />
               </gating:vertex>
               <gating:vertex>
                 <gating:coordinate data-type:value="824693.571881161" />
                 <gating:coordinate data-type:value="701203.4908667128" />
               </gating:vertex>
               <gating:vertex>
                 <gating:coordinate data-type:value="368138.8518964308" />
                 <gating:coordinate data-type:value="98232.2944686121" />
               </gating:vertex>
               <gating:vertex>
                 <gating:coordinate data-type:value="368138.8518964308" />
                 <gating:coordinate data-type:value="98232.2944686121" />
               </gating:vertex>
               <gating:vertex>
                 <gating:coordinate data-type:value="233598.1970957862" />
                 <gating:coordinate data-type:value="39654.2530610758" />
               </gating:vertex>
             </gating:PolygonGate>
           </Gate>
           <Subpopulations>
             <Population name="FSC-Width, SSC-H subset"  annotation=""  owningGroup="All Samples"  expanded="1"  sortPriority="10"  count="9850" >
               <Graph smoothing="0"  backColor="#ffffff"  foreColor="#000000"  heatMapStatParameter="FL1-H"  type="Pseudocolor"  fast="1" >
                 <Axis dimension="x"  name="FL2-A"  label=""  auto="auto" />
                 <Axis dimension="y"  name="SSC-H"  label=""  auto="auto" />
                 <GraphSettings level="5%"  smoothingHighResolution="1"  contourHighResolution="1"  histogramSmoothingCount="0"  graphResolution="256"  showOutliers="0"  drawLargeDots="0"  dotsToDraw="8000"  tint="le.chartfill.tinted.40"  lineWeight="le.lineweight.normal"  lineStyle="le.linestyle.solid" />
                 <GraphEnvironment showGrid="0"  showAxes="tnlTNL"  showGates="1"  showFreqOnPlots="1"  showGateNameOnPlots="1"  showMedians="0"  showUncomped="0"  addEventParam="0"  lastYAxisName="" >
                   <TextTraits font="SansSerif"  size="11"  name="Labels"  style="plain"  color="#000000"  background="#00ffffff"  just="left" />
                   <TextTraits font="SansSerif"  size="11"  name="LayoutGates"  style="plain"  color="#000000"  background="#00ffffff"  just="left" />
                   <TextTraits font="SansSerif"  size="9"  name="Numbers"  style="plain"  color="#000000"  background="#00ffffff"  just="left" />
                   <TextTraits font="SansSerif"  size="9"  name="Legend"  style="plain"  color="#000000"  background="#00ffffff"  just="left" />
                   <WindowPosition x="-7"  y="-7"  width="2472"  height="1503"  displayed="0"  panelState="---" />
                 </GraphEnvironment>
               </Graph>
               <Gate gating:id="ID113836238"  gating:parent_id="ID2011239205" >
                 <gating:RectangleGate eventsInside="1"  annoOffsetX="0"  annoOffsetY="0"  tint="#000000"  isTinted="0"  lineWeight="Normal"  userDefined="1"  percentX="0"  percentY="0" >
                   <gating:dimension gating:min="1008.6206896551724"  gating:max="2228.448275862069" >
                     <data-type:fcs-dimension data-type:name="FSC-Width" />
                   </gating:dimension>
                   <gating:dimension gating:min="24656.27181221784"  gating:max="629424.3384090324" >
                     <data-type:fcs-dimension data-type:name="SSC-H" />
                   </gating:dimension>
                 </gating:RectangleGate>
               </Gate>
               <Subpopulations>
                 <Population name="PE-A, SSC-H subset"  annotation=""  owningGroup="All Samples"  expanded="1"  sortPriority="10"  count="9428" >
                   <Graph smoothing="0"  backColor="#ffffff"  foreColor="#000000"  heatMapStatParameter="FL1-H"  type="Histogram"  fast="1" >
                     <Axis dimension="x"  name="FL2-A"  label=""  auto="auto" />
                     <Axis dimension="y"  name=""  label=""  auto="auto" />
                     <GraphSettings level="5%"  smoothingHighResolution="1"  contourHighResolution="1"  histogramSmoothingCount="0"  graphResolution="256"  showOutliers="0"  drawLargeDots="0"  dotsToDraw="8000"  tint="le.chartfill.tinted.40"  lineWeight="le.lineweight.normal"  lineStyle="le.linestyle.solid" />
                     <GraphEnvironment showGrid="0"  showAxes="tnlTNL"  showGates="1"  showFreqOnPlots="1"  showGateNameOnPlots="1"  showMedians="0"  showUncomped="0"  addEventParam="0"  lastYAxisName="" >
                       <TextTraits font="SansSerif"  size="11"  name="Labels"  style="plain"  color="#000000"  background="#00ffffff"  just="left" />
                       <TextTraits font="SansSerif"  size="11"  name="LayoutGates"  style="plain"  color="#000000"  background="#00ffffff"  just="left" />
                       <TextTraits font="SansSerif"  size="9"  name="Numbers"  style="plain"  color="#000000"  background="#00ffffff"  just="left" />
                       <TextTraits font="SansSerif"  size="9"  name="Legend"  style="plain"  color="#000000"  background="#00ffffff"  just="left" />
                       <WindowPosition x="-6"  y="-6"  width="1000"  height="1000"  displayed="0"  panelState="---" />
                     </GraphEnvironment>
                   </Graph>
                   <Gate gating:id="ID754068709"  gating:parent_id="ID113836238" >
                     <gating:RectangleGate eventsInside="1"  annoOffsetX="0"  annoOffsetY="0"  tint="#000000"  isTinted="0"  lineWeight="Normal"  userDefined="1"  percentX="0"  percentY="0" >
                       <gating:dimension gating:min="250719.4277495464"  gating:max="853666.2419126543" >
                         <data-type:fcs-dimension data-type:name="FL2-A" />
                       </gating:dimension>
                       <gating:dimension gating:min="18420.26857172168"  gating:max="928507.6084962088" >
                         <data-type:fcs-dimension data-type:name="SSC-H" />
                       </gating:dimension>
                     </gating:RectangleGate>
                   </Gate>
                 </Population>
               </Subpopulations>
             </Population>
           </Subpopulations>
         </Population>
       </Subpopulations>
       <Group name="All Samples"  live="1"  role="ws.group.dlog.test"  key=""  synchronized="0"  foreground="#000000"  fontStyle="bold" >
         <Criteria/>
         <BlacklistedSamples>
           <SampleRef sampleID="2" />
           <SampleRef sampleID="3" />
           <SampleRef sampleID="4" />
         </BlacklistedSamples>
         <SampleRefs>
           <SampleRef sampleID="8" />
           <SampleRef sampleID="9" />
           <SampleRef sampleID="10" />
           <SampleRef sampleID="11" />
           <SampleRef sampleID="12" />
           <SampleRef sampleID="1" />
           <SampleRef sampleID="5" />
           <SampleRef sampleID="6" />
           <SampleRef sampleID="7" />
         </SampleRefs>
         <Keywords/>
       </Group>
     </GroupNode>
     <GroupNode name="Compensation"  annotation=""  owningGroup="Compensation"  expanded="1"  sortPriority="10"  count="-1" >
       <Graph smoothing="0"  backColor="#ffffff"  foreColor="#000000"  type="Pseudocolor"  fast="1" >
         <Axis dimension="x"  name=""  label=""  auto="auto" />
         <Axis dimension="y"  name=""  label=""  auto="auto" />
         <GraphSettings level="5%"  smoothingHighResolution="1"  contourHighResolution="1"  histogramSmoothingCount="0"  graphResolution="256"  showOutliers="0"  drawLargeDots="0"  dotsToDraw="8000"  tint="le.chartfill.tinted.40"  lineWeight="le.lineweight.normal"  lineStyle="le.linestyle.solid" />
         <GraphEnvironment showGrid="0"  showAxes="tnlTNL"  showGates="1"  showFreqOnPlots="1"  showGateNameOnPlots="1"  showMedians="0"  showUncomped="0"  addEventParam="0"  lastYAxisName="" >
           <TextTraits font="SansSerif"  size="11"  name="Labels"  style="plain"  color="#000000"  background="#00ffffff"  just="left" />
           <TextTraits font="SansSerif"  size="11"  name="LayoutGates"  style="plain"  color="#000000"  background="#00ffffff"  just="left" />
           <TextTraits font="SansSerif"  size="9"  name="Numbers"  style="plain"  color="#000000"  background="#00ffffff"  just="left" />
           <TextTraits font="SansSerif"  size="9"  name="Legend"  style="plain"  color="#000000"  background="#00ffffff"  just="left" />
         </GraphEnvironment>
       </Graph>
       <Group name="Compensation"  live="1"  role="ws.group.dlog.compensation"  key=""  synchronized="0"  foreground="#bc1900"  fontStyle="bold" >
         <Criteria>
           <Criterion connector="And"  keyword="$FIL"  function="Contains"  value="comp" />
           <Criterion connector="Or"  keyword="$FIL"  function="Contains"  value="unstained" />
         </Criteria>
         <Keywords/>
       </Group>
     </GroupNode>
   </Groups>
   <SampleList>
     <Sample>
       <DataSet uri="file:/D:/one%20drive/OneDrive/早衰组/流式/5HT流式结果汇总/CC/20250124/20250124/P14-1.fcs"  sampleID="11" />
       <Transformations>
         <transforms:log transforms:offset="1000"  transforms:decades="4.72471987" >
           <data-type:parameter data-type:name="FSC-H" />
         </transforms:log>
         <transforms:linear transforms:minRange="0"  transforms:maxRange="16777215"  gain="1" >
           <data-type:parameter data-type:name="FSC-A" />
         </transforms:linear>
         <transforms:log transforms:offset="100"  transforms:decades="5.22471987" >
           <data-type:parameter data-type:name="SSC-H" />
         </transforms:log>
         <transforms:linear transforms:minRange="0"  transforms:maxRange="16777215"  gain="1" >
           <data-type:parameter data-type:name="SSC-A" />
         </transforms:linear>
         <transforms:log transforms:offset="1"  transforms:decades="7.22471987" >
           <data-type:parameter data-type:name="FL1-H" />
         </transforms:log>
         <transforms:log transforms:offset="1"  transforms:decades="7.22471987" >
           <data-type:parameter data-type:name="FL1-A" />
         </transforms:log>
         <transforms:log transforms:offset="1"  transforms:decades="7.22471987" >
           <data-type:parameter data-type:name="FL2-H" />
         </transforms:log>
         <transforms:linear transforms:minRange="-27658.4680642685"  transforms:maxRange="1401183.8290331883"  gain="1" >
           <data-type:parameter data-type:name="FL2-A" />
         </transforms:linear>
         <transforms:log transforms:offset="1"  transforms:decades="7.22471987" >
           <data-type:parameter data-type:name="FL3-H" />
         </transforms:log>
         <transforms:log transforms:offset="1"  transforms:decades="7.22471987" >
           <data-type:parameter data-type:name="FL3-A" />
         </transforms:log>
         <transforms:log transforms:offset="1"  transforms:decades="7.22471987" >
           <data-type:parameter data-type:name="FL4-H" />
         </transforms:log>
         <transforms:log transforms:offset="1"  transforms:decades="7.22471987" >
           <data-type:parameter data-type:name="FL4-A" />
         </transforms:log>
         <transforms:log transforms:offset="1"  transforms:decades="7.22471987" >
           <data-type:parameter data-type:name="FL5-H" />
         </transforms:log>
         <transforms:log transforms:offset="1"  transforms:decades="7.22471987" >
           <data-type:parameter data-type:name="FL5-A" />
         </transforms:log>
         <transforms:log transforms:offset="1"  transforms:decades="7.22471987" >
           <data-type:parameter data-type:name="FL6-H" />
         </transforms:log>
         <transforms:log transforms:offset="1"  transforms:decades="7.22471987" >
           <data-type:parameter data-type:name="FL6-A" />
         </transforms:log>
         <transforms:log transforms:offset="1"  transforms:decades="7.22471987" >
           <data-type:parameter data-type:name="FL7-H" />
         </transforms:log>
         <transforms:log transforms:offset="1"  transforms:decades="7.22471987" >
           <data-type:parameter data-type:name="FL7-A" />
         </transforms:log>
         <transforms:log transforms:offset="1"  transforms:decades="7.22471987" >
           <data-type:parameter data-type:name="FL8-H" />
         </transforms:log>
         <transforms:log transforms:offset="1"  transforms:decades="7.22471987" >
           <data-type:parameter data-type:name="FL8-A" />
         </transforms:log>
         <transforms:log transforms:offset="1"  transforms:decades="7.22471987" >
           <data-type:parameter data-type:name="FL9-H" />
         </transforms:log>
         <transforms:log transforms:offset="1"  transforms:decades="7.22471987" >
           <data-type:parameter data-type:name="FL9-A" />
         </transforms:log>
         <transforms:linear transforms:minRange="0"  transforms:maxRange="10000"  gain="1" >
           <data-type:parameter data-type:name="FSC-Width" />
         </transforms:linear>
         <transforms:linear transforms:minRange="0.8511391267"  transforms:maxRange="132"  gain="0.0000201808" >
           <data-type:parameter data-type:name="Time" />
         </transforms:linear>
       </Transformations>
       <Keywords>
         <Keyword name="FJ_FCS_VERSION"  value="3" />
         <Keyword name="$BEGINSTEXT"  value="0" />
         <Keyword name="$ENDSTEXT"  value="0" />
         <Keyword name="$BEGINDATA"  value="0000000000007920" />
         <Keyword name="$ENDDATA"  value="0000000001283855" />
         <Keyword name="$BEGINANALYSIS"  value="0" />
         <Keyword name="$ENDANALYSIS"  value="0" />
         <Keyword name="$TOT"  value="0000000000013291" />
         <Keyword name="FILVER"  value="1" />
         <Keyword name="$FIL"  value="P14-1.fcs" />
         <Keyword name="$SYS"  value="Microsoft Windows NT 6.2.9200.0" />
         <Keyword name="$MODE"  value="L" />
         <Keyword name="$BYTEORD"  value="1,2,3,4" />
         <Keyword name="$DATATYPE"  value="F" />
         <Keyword name="$NEXTDATA"  value="0" />
         <Keyword name="CYTEXPERTFIL"  value="True" />
         <Keyword name="TBID"  value="2b7a4b99-d190-466e-8841-bfa6f00842a7" />
         <Keyword name="TBNM"  value="P14-1" />
         <Keyword name="$PAR"  value="24" />
         <Keyword name="$BTIM"  value="18:06:44" />
         <Keyword name="$ETIM"  value="18:08:56" />
         <Keyword name="$DATE"  value="24-Jan-2025" />
         <Keyword name="$CYT"  value="DxFLEX" />
         <Keyword name="RCTOT"  value="10000" />
         <Keyword name="USRCTOT"  value="True" />
         <Keyword name="CGNM"  value="P3" />
         <Keyword name="CGID"  value="7b67e447-c630-419e-b43c-7075ef868943" />
         <Keyword name="RCTIM"  value="600" />
         <Keyword name="$SPILLOVER"  value="18,FL1-H,FL2-H,FL3-H,FL4-H,FL5-H,FL6-H,FL7-H,FL8-H,FL9-H,FL1-A,FL2-A,FL3-A,FL4-A,FL5-A,FL6-A,FL7-A,FL8-A,FL9-A,1,0,0,0,0,0,0,0,0,0,0,0,0,0,0,0,0,0,0,1,0,0,0,0,0,0,0,0,0,0,0,0,0,0,0,0,0,0,1,0,0,0,0,0,0,0,0,0,0,0,0,0,0,0,0,0,0,1,0,0,0,0,0,0,0,0,0,0,0,0,0,0,0,0,0,0,1,0,0,0,0,0,0,0,0,0,0,0,0,0,0,0,0,0,0,1,0,0,0,0,0,0,0,0,0,0,0,0,0,0,0,0,0,0,1,0,0,0,0,0,0,0,0,0,0,0,0,0,0,0,0,0,0,1,0,0,0,0,0,0,0,0,0,0,0,0,0,0,0,0,0,0,1,0,0,0,0,0,0,0,0,0,0,0,0,0,0,0,0,0,0,1,0,0,0,0,0,0,0,0,0,0,0,0,0,0,0,0,0,0,1,0,0,0,0,0,0,0,0,0,0,0,0,0,0,0,0,0,0,1,0,0,0,0,0,0,0,0,0,0,0,0,0,0,0,0,0,0,1,0,0,0,0,0,0,0,0,0,0,0,0,0,0,0,0,0,0,1,0,0,0,0,0,0,0,0,0,0,0,0,0,0,0,0,0,0,1,0,0,0,0,0,0,0,0,0,0,0,0,0,0,0,0,0,0,1,0,0,0,0,0,0,0,0,0,0,0,0,0,0,0,0,0,0,1,0,0,0,0,0,0,0,0,0,0,0,0,0,0,0,0,0,0,1" />
         <Keyword name="USRCTIM"  value="True" />
         <Keyword name="$TIMESTEP"  value="0.00002" />
         <Keyword name="$P1N"  value="FSC-H" />
         <Keyword name="$P1S"  value="FSC-H" />
         <Keyword name="$P1R"  value="16777215" />
         <Keyword name="$P1B"  value="32" />
         <Keyword name="$P1E"  value="0,0" />
         <Keyword name="$P1G"  value="1.0" />
         <Keyword name="P1DISPLAY"  value="LIN" />
         <Keyword name="$P2N"  value="FSC-A" />
         <Keyword name="$P2S"  value="FSC-A" />
         <Keyword name="$P2R"  value="16777215" />
         <Keyword name="$P2B"  value="32" />
         <Keyword name="$P2E"  value="0,0" />
         <Keyword name="$P2G"  value="1.0" />
         <Keyword name="P2DISPLAY"  value="LIN" />
         <Keyword name="$P3N"  value="SSC-H" />
         <Keyword name="$P3S"  value="SSC-H" />
         <Keyword name="$P3R"  value="16777215" />
         <Keyword name="$P3B"  value="32" />
         <Keyword name="$P3E"  value="0,0" />
         <Keyword name="$P3G"  value="1.0" />
         <Keyword name="P3DISPLAY"  value="LIN" />
         <Keyword name="$P4N"  value="SSC-A" />
         <Keyword name="$P4S"  value="SSC-A" />
         <Keyword name="$P4R"  value="16777215" />
         <Keyword name="$P4B"  value="32" />
         <Keyword name="$P4E"  value="0,0" />
         <Keyword name="$P4G"  value="1.0" />
         <Keyword name="P4DISPLAY"  value="LIN" />
         <Keyword name="$P5N"  value="FL1-H" />
         <Keyword name="$P5S"  value="FITC-H" />
         <Keyword name="$P5R"  value="16777215" />
         <Keyword name="$P5B"  value="32" />
         <Keyword name="$P5E"  value="0,0" />
         <Keyword name="$P5G"  value="1.0" />
         <Keyword name="P5DISPLAY"  value="LOG" />
         <Keyword name="$P6N"  value="FL1-A" />
         <Keyword name="$P6S"  value="FITC-A" />
         <Keyword name="$P6R"  value="16777215" />
         <Keyword name="$P6B"  value="32" />
         <Keyword name="$P6E"  value="0,0" />
         <Keyword name="$P6G"  value="1.0" />
         <Keyword name="P6DISPLAY"  value="LOG" />
         <Keyword name="$P7N"  value="FL2-H" />
         <Keyword name="$P7S"  value="PE-H" />
         <Keyword name="$P7R"  value="16777215" />
         <Keyword name="$P7B"  value="32" />
         <Keyword name="$P7E"  value="0,0" />
         <Keyword name="$P7G"  value="1.0" />
         <Keyword name="P7DISPLAY"  value="LOG" />
         <Keyword name="$P8N"  value="FL2-A" />
         <Keyword name="$P8S"  value="PE-A" />
         <Keyword name="$P8R"  value="16777215" />
         <Keyword name="$P8B"  value="32" />
         <Keyword name="$P8E"  value="0,0" />
         <Keyword name="$P8G"  value="1.0" />
         <Keyword name="P8DISPLAY"  value="LOG" />
         <Keyword name="$P9N"  value="FL3-H" />
         <Keyword name="$P9S"  value="PC5.5-H" />
         <Keyword name="$P9R"  value="16777215" />
         <Keyword name="$P9B"  value="32" />
         <Keyword name="$P9E"  value="0,0" />
         <Keyword name="$P9G"  value="1.0" />
         <Keyword name="P9DISPLAY"  value="LOG" />
         <Keyword name="$P10N"  value="FL3-A" />
         <Keyword name="$P10S"  value="PC5.5-A" />
         <Keyword name="$P10R"  value="16777215" />
         <Keyword name="$P10B"  value="32" />
         <Keyword name="$P10E"  value="0,0" />
         <Keyword name="$P10G"  value="1.0" />
         <Keyword name="P10DISPLAY"  value="LOG" />
         <Keyword name="$P11N"  value="FL4-H" />
         <Keyword name="$P11S"  value="PC7-H" />
         <Keyword name="$P11R"  value="16777215" />
         <Keyword name="$P11B"  value="32" />
         <Keyword name="$P11E"  value="0,0" />
         <Keyword name="$P11G"  value="1.0" />
         <Keyword name="P11DISPLAY"  value="LOG" />
         <Keyword name="$P12N"  value="FL4-A" />
         <Keyword name="$P12S"  value="PC7-A" />
         <Keyword name="$P12R"  value="16777215" />
         <Keyword name="$P12B"  value="32" />
         <Keyword name="$P12E"  value="0,0" />
         <Keyword name="$P12G"  value="1.0" />
         <Keyword name="P12DISPLAY"  value="LOG" />
         <Keyword name="$P13N"  value="FL5-H" />
         <Keyword name="$P13S"  value="APC-H" />
         <Keyword name="$P13R"  value="16777215" />
         <Keyword name="$P13B"  value="32" />
         <Keyword name="$P13E"  value="0,0" />
         <Keyword name="$P13G"  value="1.0" />
         <Keyword name="P13DISPLAY"  value="LOG" />
         <Keyword name="$P14N"  value="FL5-A" />
         <Keyword name="$P14S"  value="APC-A" />
         <Keyword name="$P14R"  value="16777215" />
         <Keyword name="$P14B"  value="32" />
         <Keyword name="$P14E"  value="0,0" />
         <Keyword name="$P14G"  value="1.0" />
         <Keyword name="P14DISPLAY"  value="LOG" />
         <Keyword name="$P15N"  value="FL6-H" />
         <Keyword name="$P15S"  value="APC-A750-H" />
         <Keyword name="$P15R"  value="16777215" />
         <Keyword name="$P15B"  value="32" />
         <Keyword name="$P15E"  value="0,0" />
         <Keyword name="$P15G"  value="1.0" />
         <Keyword name="P15DISPLAY"  value="LOG" />
         <Keyword name="$P16N"  value="FL6-A" />
         <Keyword name="$P16S"  value="APC-A750-A" />
         <Keyword name="$P16R"  value="16777215" />
         <Keyword name="$P16B"  value="32" />
         <Keyword name="$P16E"  value="0,0" />
         <Keyword name="$P16G"  value="1.0" />
         <Keyword name="P16DISPLAY"  value="LOG" />
         <Keyword name="$P17N"  value="FL7-H" />
         <Keyword name="$P17S"  value="PB450-H" />
         <Keyword name="$P17R"  value="16777215" />
         <Keyword name="$P17B"  value="32" />
         <Keyword name="$P17E"  value="0,0" />
         <Keyword name="$P17G"  value="1.0" />
         <Keyword name="P17DISPLAY"  value="LOG" />
         <Keyword name="$P18N"  value="FL7-A" />
         <Keyword name="$P18S"  value="PB450-A" />
         <Keyword name="$P18R"  value="16777215" />
         <Keyword name="$P18B"  value="32" />
         <Keyword name="$P18E"  value="0,0" />
         <Keyword name="$P18G"  value="1.0" />
         <Keyword name="P18DISPLAY"  value="LOG" />
         <Keyword name="$P19N"  value="FL8-H" />
         <Keyword name="$P19S"  value="KO525-H" />
         <Keyword name="$P19R"  value="16777215" />
         <Keyword name="$P19B"  value="32" />
         <Keyword name="$P19E"  value="0,0" />
         <Keyword name="$P19G"  value="1.0" />
         <Keyword name="P19DISPLAY"  value="LOG" />
         <Keyword name="$P20N"  value="FL8-A" />
         <Keyword name="$P20S"  value="KO525-A" />
         <Keyword name="$P20R"  value="16777215" />
         <Keyword name="$P20B"  value="32" />
         <Keyword name="$P20E"  value="0,0" />
         <Keyword name="$P20G"  value="1.0" />
         <Keyword name="P20DISPLAY"  value="LOG" />
         <Keyword name="$P21N"  value="FL9-H" />
         <Keyword name="$P21S"  value="Violet610-H" />
         <Keyword name="$P21R"  value="16777215" />
         <Keyword name="$P21B"  value="32" />
         <Keyword name="$P21E"  value="0,0" />
         <Keyword name="$P21G"  value="1.0" />
         <Keyword name="P21DISPLAY"  value="LOG" />
         <Keyword name="$P22N"  value="FL9-A" />
         <Keyword name="$P22S"  value="Violet610-A" />
         <Keyword name="$P22R"  value="16777215" />
         <Keyword name="$P22B"  value="32" />
         <Keyword name="$P22E"  value="0,0" />
         <Keyword name="$P22G"  value="1.0" />
         <Keyword name="P22DISPLAY"  value="LOG" />
         <Keyword name="$P23N"  value="FSC-Width" />
         <Keyword name="$P23S"  value="FSC-Width" />
         <Keyword name="$P23R"  value="10000" />
         <Keyword name="$P23B"  value="32" />
         <Keyword name="$P23E"  value="0,0" />
         <Keyword name="$P23G"  value="1.0" />
         <Keyword name="P23DISPLAY"  value="LIN" />
         <Keyword name="$P24N"  value="Time" />
         <Keyword name="$P24S"  value="Time" />
         <Keyword name="$P24R"  value="900000000" />
         <Keyword name="$P24B"  value="32" />
         <Keyword name="$P24E"  value="0,0" />
         <Keyword name="$P24G"  value="1.0" />
         <Keyword name="P24DISPLAY"  value="LIN" />
         <Keyword name="PLTNO"  value="02" />
         <Keyword name="$SMNO"  value="11" />
         <Keyword name="$LOST"  value="0" />
         <Keyword name="$ABRT"  value="58" />
         <Keyword name="IMPTTB"  value="False" />
         <Keyword name="FLLW"  value="True" />
         <Keyword name="RCD"  value="True" />
         <Keyword name="$VOL"  value="65830.65" />
         <Keyword name="$OP"  value="Administrator" />
         <Keyword name="DURTIM"  value="131.661200" />
         <Keyword name="USCOMP"  value="False" />
         <Keyword name="AHCOMPSYNC"  value="False" />
         <Keyword name="COMPCHH"  value="FITCPEPC5.5PC7APCAPC-A750PB450KO525Violet610" />
         <Keyword name="COMPBGH"  value="553.75544.375395.75396.625420.375391.375396.625567576.875" />
         <Keyword name="COMPAFH"  value="000000000" />
         <Keyword name="COMPH"  value="100000000010000000001000000000100000000010000000001000000000100000000010000000001" />
         <Keyword name="COMPGAINH"  value="2040527580254133722171" />
         <Keyword name="COMPCHA"  value="FITCPEPC5.5PC7APCAPC-A750PB450KO525Violet610" />
         <Keyword name="COMPBGA"  value="5514.55017.54247409249274616521052015265" />
         <Keyword name="COMPAFA"  value="000000000" />
         <Keyword name="COMPA"  value="100000000010000000001000000000100000000010000000001000000000100000000010000000001" />
         <Keyword name="COMPGAINA"  value="2040527580254133722171" />
         <Keyword name="SN"  value="BC36122" />
         <Keyword name="$CYTSN"  value="BC36122" />
         <Keyword name="FLDSM"  value="30" />
         <Keyword name="CHAR"  value="11" />
         <Keyword name="CH1ID"  value="FSC" />
         <Keyword name="CH1NM"  value="FSC" />
         <Keyword name="CH1AD"  value="14" />
         <Keyword name="CH1DA"  value="22" />
         <Keyword name="CH1TH"  value="10000" />
         <Keyword name="CH1TR"  value="64" />
         <Keyword name="CH1GAIN"  value="30" />
         <Keyword name="CH1USH"  value="True" />
         <Keyword name="CH1DELAY"  value="0" />
         <Keyword name="CH1DELTA"  value="24" />
         <Keyword name="CH1THUS"  value="False" />
         <Keyword name="CH1FL"  value="False" />
         <Keyword name="CH1HS"  value="8" />
         <Keyword name="CH1AS"  value="2" />
         <Keyword name="CH1HATFL"  value="294.875" />
         <Keyword name="CH1AATFL"  value="3815.5" />
         <Keyword name="CH1HAVAL"  value="1250000" />
         <Keyword name="CH2ID"  value="SSC" />
         <Keyword name="CH2NM"  value="SSC" />
         <Keyword name="CH2AD"  value="8" />
         <Keyword name="CH2DA"  value="16" />
         <Keyword name="CH2TH"  value="10000" />
         <Keyword name="CH2TR"  value="64" />
         <Keyword name="CH2GAIN"  value="10" />
         <Keyword name="CH2USH"  value="True" />
         <Keyword name="CH2DELAY"  value="0" />
         <Keyword name="CH2DELTA"  value="24" />
         <Keyword name="CH2THUS"  value="False" />
         <Keyword name="CH2FL"  value="False" />
         <Keyword name="CH2HS"  value="8" />
         <Keyword name="CH2AS"  value="2" />
         <Keyword name="CH2FLNMS"  value="SSC" />
         <Keyword name="CH2HATFL"  value="431.125" />
         <Keyword name="CH2AATFL"  value="4736.5" />
         <Keyword name="CH2HAVAL"  value="1250000" />
         <Keyword name="CH3ID"  value="FL1" />
         <Keyword name="CH3NM"  value="FITC" />
         <Keyword name="CH3AD"  value="11" />
         <Keyword name="CH3DA"  value="19" />
         <Keyword name="CH3TH"  value="10000" />
         <Keyword name="CH3TR"  value="64" />
         <Keyword name="CH3GAIN"  value="20" />
         <Keyword name="CH3USH"  value="True" />
         <Keyword name="CH3DELAY"  value="0" />
         <Keyword name="CH3DELTA"  value="24" />
         <Keyword name="CH3THUS"  value="False" />
         <Keyword name="CH3FL"  value="True" />
         <Keyword name="CH3HS"  value="8" />
         <Keyword name="CH3AS"  value="2" />
         <Keyword name="CH3FLNMS"  value="FITC" />
         <Keyword name="CH3HATFL"  value="553.75" />
         <Keyword name="CH3AATFL"  value="5514.5" />
         <Keyword name="CH3HAVAL"  value="6875000" />
         <Keyword name="CH4ID"  value="FL2" />
         <Keyword name="CH4NM"  value="PE" />
         <Keyword name="CH4AD"  value="10" />
         <Keyword name="CH4DA"  value="18" />
         <Keyword name="CH4TH"  value="10000" />
         <Keyword name="CH4TR"  value="64" />
         <Keyword name="CH4GAIN"  value="40" />
         <Keyword name="CH4USH"  value="True" />
         <Keyword name="CH4DELAY"  value="0" />
         <Keyword name="CH4DELTA"  value="24" />
         <Keyword name="CH4THUS"  value="False" />
         <Keyword name="CH4FL"  value="True" />
         <Keyword name="CH4HS"  value="8" />
         <Keyword name="CH4AS"  value="2" />
         <Keyword name="CH4FLNMS"  value="PE" />
         <Keyword name="CH4HATFL"  value="544.375" />
         <Keyword name="CH4AATFL"  value="5017.5" />
         <Keyword name="CH4HAVAL"  value="6875000" />
         <Keyword name="CH5ID"  value="FL3" />
         <Keyword name="CH5NM"  value="PC5.5" />
         <Keyword name="CH5AD"  value="12" />
         <Keyword name="CH5DA"  value="20" />
         <Keyword name="CH5TH"  value="10000" />
         <Keyword name="CH5TR"  value="64" />
         <Keyword name="CH5GAIN"  value="527" />
         <Keyword name="CH5USH"  value="True" />
         <Keyword name="CH5DELAY"  value="0" />
         <Keyword name="CH5DELTA"  value="24" />
         <Keyword name="CH5THUS"  value="False" />
         <Keyword name="CH5FL"  value="True" />
         <Keyword name="CH5HS"  value="8" />
         <Keyword name="CH5AS"  value="2" />
         <Keyword name="CH5FLNMS"  value="PC5.5" />
         <Keyword name="CH5HATFL"  value="395.75" />
         <Keyword name="CH5AATFL"  value="4247" />
         <Keyword name="CH5HAVAL"  value="6875000" />
         <Keyword name="CH6ID"  value="FL4" />
         <Keyword name="CH6NM"  value="PC7" />
         <Keyword name="CH6AD"  value="13" />
         <Keyword name="CH6DA"  value="21" />
         <Keyword name="CH6TH"  value="10000" />
         <Keyword name="CH6TR"  value="64" />
         <Keyword name="CH6GAIN"  value="580" />
         <Keyword name="CH6USH"  value="True" />
         <Keyword name="CH6DELAY"  value="0" />
         <Keyword name="CH6DELTA"  value="24" />
         <Keyword name="CH6THUS"  value="False" />
         <Keyword name="CH6FL"  value="True" />
         <Keyword name="CH6HS"  value="8" />
         <Keyword name="CH6AS"  value="2" />
         <Keyword name="CH6FLNMS"  value="PC7" />
         <Keyword name="CH6HATFL"  value="396.625" />
         <Keyword name="CH6AATFL"  value="4092" />
         <Keyword name="CH6HAVAL"  value="6875000" />
         <Keyword name="CH7ID"  value="FL5" />
         <Keyword name="CH7NM"  value="APC" />
         <Keyword name="CH7AD"  value="1" />
         <Keyword name="CH7DA"  value="1" />
         <Keyword name="CH7TH"  value="10000" />
         <Keyword name="CH7TR"  value="64" />
         <Keyword name="CH7GAIN"  value="25" />
         <Keyword name="CH7USH"  value="True" />
         <Keyword name="CH7DELAY"  value="-42.72" />
         <Keyword name="CH7DELTA"  value="24" />
         <Keyword name="CH7THUS"  value="False" />
         <Keyword name="CH7FL"  value="True" />
         <Keyword name="CH7HS"  value="8" />
         <Keyword name="CH7AS"  value="2" />
         <Keyword name="CH7FLNMS"  value="APC" />
         <Keyword name="CH7HATFL"  value="420.375" />
         <Keyword name="CH7AATFL"  value="4927" />
         <Keyword name="CH7HAVAL"  value="6875000" />
         <Keyword name="CH8ID"  value="FL6" />
         <Keyword name="CH8NM"  value="APC-A750" />
         <Keyword name="CH8AD"  value="0" />
         <Keyword name="CH8DA"  value="0" />
         <Keyword name="CH8TH"  value="10000" />
         <Keyword name="CH8TR"  value="64" />
         <Keyword name="CH8GAIN"  value="413" />
         <Keyword name="CH8USH"  value="True" />
         <Keyword name="CH8DELAY"  value="-42.72" />
         <Keyword name="CH8DELTA"  value="24" />
         <Keyword name="CH8THUS"  value="False" />
         <Keyword name="CH8FL"  value="True" />
         <Keyword name="CH8HS"  value="8" />
         <Keyword name="CH8AS"  value="2" />
         <Keyword name="CH8FLNMS"  value="APC-A750" />
         <Keyword name="CH8HATFL"  value="391.375" />
         <Keyword name="CH8AATFL"  value="4616" />
         <Keyword name="CH8HAVAL"  value="6875000" />
         <Keyword name="CH9ID"  value="FL7" />
         <Keyword name="CH9NM"  value="PB450" />
         <Keyword name="CH9AD"  value="4" />
         <Keyword name="CH9DA"  value="4" />
         <Keyword name="CH9TH"  value="10000" />
         <Keyword name="CH9TR"  value="64" />
         <Keyword name="CH9GAIN"  value="37" />
         <Keyword name="CH9USH"  value="True" />
         <Keyword name="CH9DELAY"  value="42.08" />
         <Keyword name="CH9DELTA"  value="24" />
         <Keyword name="CH9THUS"  value="False" />
         <Keyword name="CH9FL"  value="True" />
         <Keyword name="CH9HS"  value="8" />
         <Keyword name="CH9AS"  value="2" />
         <Keyword name="CH9FLNMS"  value="PB450" />
         <Keyword name="CH9HATFL"  value="396.625" />
         <Keyword name="CH9AATFL"  value="5210" />
         <Keyword name="CH9HAVAL"  value="6875000" />
         <Keyword name="CH10ID"  value="FL8" />
         <Keyword name="CH10NM"  value="KO525" />
         <Keyword name="CH10AD"  value="5" />
         <Keyword name="CH10DA"  value="5" />
         <Keyword name="CH10TH"  value="10000" />
         <Keyword name="CH10TR"  value="64" />
         <Keyword name="CH10GAIN"  value="22" />
         <Keyword name="CH10USH"  value="True" />
         <Keyword name="CH10DELAY"  value="42.08" />
         <Keyword name="CH10DELTA"  value="24" />
         <Keyword name="CH10THUS"  value="False" />
         <Keyword name="CH10FL"  value="True" />
         <Keyword name="CH10HS"  value="8" />
         <Keyword name="CH10AS"  value="2" />
         <Keyword name="CH10FLNMS"  value="KO525" />
         <Keyword name="CH10HATFL"  value="567" />
         <Keyword name="CH10AATFL"  value="5201" />
         <Keyword name="CH10HAVAL"  value="6875000" />
         <Keyword name="CH11ID"  value="FL9" />
         <Keyword name="CH11NM"  value="Violet610" />
         <Keyword name="CH11AD"  value="6" />
         <Keyword name="CH11DA"  value="6" />
         <Keyword name="CH11TH"  value="10000" />
         <Keyword name="CH11TR"  value="64" />
         <Keyword name="CH11GAIN"  value="171" />
         <Keyword name="CH11USH"  value="True" />
         <Keyword name="CH11DELAY"  value="42.08" />
         <Keyword name="CH11DELTA"  value="24" />
         <Keyword name="CH11THUS"  value="False" />
         <Keyword name="CH11FL"  value="True" />
         <Keyword name="CH11HS"  value="8" />
         <Keyword name="CH11AS"  value="2" />
         <Keyword name="CH11FLNMS"  value="Violet610" />
         <Keyword name="CH11HATFL"  value="576.875" />
         <Keyword name="CH11AATFL"  value="5265" />
         <Keyword name="CH11HAVAL"  value="6875000" />
         <Keyword name="PCHID"  value="FSC" />
         <Keyword name="PCHTP"  value="AutoThreshold" />
         <Keyword name="TRLGC"  value="None" />
         <Keyword name="WCH"  value="FSC" />
         <Keyword name="DGAIN"  value="10" />
         <Keyword name="SWVER"  value="CytExpert for DxFLEX 2.0.0.283" />
       </Keywords>
       <SampleNode name="P14-1.fcs"  annotation=""  owningGroup=""  expanded="1"  sortPriority="10"  count="13291"  sampleID="11" >
         <Graph smoothing="0"  backColor="#ffffff"  foreColor="#000000"  type="Pseudocolor"  fast="1" >
           <Axis dimension="x"  name="FSC-H"  label=""  auto="auto" />
           <Axis dimension="y"  name="SSC-H"  label=""  auto="auto" />
           <GraphSettings level="5%"  smoothingHighResolution="1"  contourHighResolution="1"  histogramSmoothingCount="0"  graphResolution="256"  showOutliers="0"  drawLargeDots="0"  dotsToDraw="8000"  tint="le.chartfill.tinted.40"  lineWeight="le.lineweight.normal"  lineStyle="le.linestyle.solid" />
           <GraphEnvironment showGrid="0"  showAxes="tnlTNL"  showGates="1"  showFreqOnPlots="1"  showGateNameOnPlots="1"  showMedians="0"  showUncomped="0"  addEventParam="0"  lastYAxisName="" >
             <TextTraits font="SansSerif"  size="11"  name="Labels"  style="plain"  color="#000000"  background="#00ffffff"  just="left" />
             <TextTraits font="SansSerif"  size="11"  name="LayoutGates"  style="plain"  color="#000000"  background="#00ffffff"  just="left" />
             <TextTraits font="SansSerif"  size="9"  name="Numbers"  style="plain"  color="#000000"  background="#00ffffff"  just="left" />
             <TextTraits font="SansSerif"  size="9"  name="Legend"  style="plain"  color="#000000"  background="#00ffffff"  just="left" />
             <WindowPosition x="0"  y="0"  width="0"  height="0"  displayed="0"  panelState="" />
           </GraphEnvironment>
         </Graph>
         <Subpopulations>
           <Population name="Lymphocytes"  annotation=""  owningGroup="All Samples"  expanded="1"  sortPriority="10"  count="11792" >
             <Graph smoothing="0"  backColor="#ffffff"  foreColor="#000000"  heatMapStatParameter="FL1-H"  type="Pseudocolor"  fast="1" >
               <Axis dimension="x"  name="FSC-Width"  label=""  auto="auto" />
               <Axis dimension="y"  name="SSC-H"  label=""  auto="auto" />
               <GraphSettings level="5%"  smoothingHighResolution="1"  contourHighResolution="1"  histogramSmoothingCount="0"  graphResolution="256"  showOutliers="0"  drawLargeDots="0"  dotsToDraw="8000"  tint="le.chartfill.tinted.40"  lineWeight="le.lineweight.normal"  lineStyle="le.linestyle.solid" />
               <GraphEnvironment showGrid="0"  showAxes="tnlTNL"  showGates="1"  showFreqOnPlots="1"  showGateNameOnPlots="1"  showMedians="0"  showUncomped="0"  addEventParam="0"  lastYAxisName="" >
                 <TextTraits font="SansSerif"  size="11"  name="Labels"  style="plain"  color="#000000"  background="#00ffffff"  just="left" />
                 <TextTraits font="SansSerif"  size="11"  name="LayoutGates"  style="plain"  color="#000000"  background="#00ffffff"  just="left" />
                 <TextTraits font="SansSerif"  size="9"  name="Numbers"  style="plain"  color="#000000"  background="#00ffffff"  just="left" />
                 <TextTraits font="SansSerif"  size="9"  name="Legend"  style="plain"  color="#000000"  background="#00ffffff"  just="left" />
                 <WindowPosition x="-7"  y="-7"  width="2472"  height="1503"  displayed="0"  panelState="---" />
               </GraphEnvironment>
             </Graph>
             <Gate gating:id="ID1771104124" >
               <gating:PolygonGate eventsInside="1"  annoOffsetX="0"  annoOffsetY="0"  tint="#000000"  isTinted="0"  lineWeight="Normal"  userDefined="1"  quadId="-1"  gateResolution="256" >
                 <gating:dimension>
                   <data-type:fcs-dimension data-type:name="FSC-H" />
                 </gating:dimension>
                 <gating:dimension>
                   <data-type:fcs-dimension data-type:name="SSC-H" />
                 </gating:dimension>
                 <gating:vertex>
                   <gating:coordinate data-type:value="149623.6875599673" />
                   <gating:coordinate data-type:value="17079.1236128164" />
                 </gating:vertex>
                 <gating:vertex>
                   <gating:coordinate data-type:value="149623.6875599673" />
                   <gating:coordinate data-type:value="17079.1236128164" />
                 </gating:vertex>
                 <gating:vertex>
                   <gating:coordinate data-type:value="81330.4396294777" />
                   <gating:coordinate data-type:value="20743.7155831859" />
                 </gating:vertex>
                 <gating:vertex>
                   <gating:coordinate data-type:value="63433.3589643132" />
                   <gating:coordinate data-type:value="81756.7039851129" />
                 </gating:vertex>
                 <gating:vertex>
                   <gating:coordinate data-type:value="112401.6808398478" />
                   <gating:coordinate data-type:value="305288.1388493447" />
                 </gating:vertex>
                 <gating:vertex>
                   <gating:coordinate data-type:value="275262.8410842699" />
                   <gating:coordinate data-type:value="577328.6396173978" />
                 </gating:vertex>
                 <gating:vertex>
                   <gating:coordinate data-type:value="530713.3275793352" />
                   <gating:coordinate data-type:value="629424.3384090324" />
                 </gating:vertex>
                 <gating:vertex>
                   <gating:coordinate data-type:value="824693.571881161" />
                   <gating:coordinate data-type:value="701203.4908667128" />
                 </gating:vertex>
                 <gating:vertex>
                   <gating:coordinate data-type:value="368138.8518964308" />
                   <gating:coordinate data-type:value="98232.2944686121" />
                 </gating:vertex>
                 <gating:vertex>
                   <gating:coordinate data-type:value="368138.8518964308" />
                   <gating:coordinate data-type:value="98232.2944686121" />
                 </gating:vertex>
                 <gating:vertex>
                   <gating:coordinate data-type:value="233598.1970957862" />
                   <gating:coordinate data-type:value="39654.2530610758" />
                 </gating:vertex>
               </gating:PolygonGate>
             </Gate>
             <Subpopulations>
               <Population name="FSC-Width, SSC-H subset"  annotation=""  owningGroup="All Samples"  expanded="1"  sortPriority="10"  count="10463" >
                 <Graph smoothing="0"  backColor="#ffffff"  foreColor="#000000"  heatMapStatParameter="FL1-H"  type="Pseudocolor"  fast="1" >
                   <Axis dimension="x"  name="FL2-A"  label=""  auto="auto" />
                   <Axis dimension="y"  name="SSC-H"  label=""  auto="auto" />
                   <GraphSettings level="5%"  smoothingHighResolution="1"  contourHighResolution="1"  histogramSmoothingCount="0"  graphResolution="256"  showOutliers="0"  drawLargeDots="0"  dotsToDraw="8000"  tint="le.chartfill.tinted.40"  lineWeight="le.lineweight.normal"  lineStyle="le.linestyle.solid" />
                   <GraphEnvironment showGrid="0"  showAxes="tnlTNL"  showGates="1"  showFreqOnPlots="1"  showGateNameOnPlots="1"  showMedians="0"  showUncomped="0"  addEventParam="0"  lastYAxisName="" >
                     <TextTraits font="SansSerif"  size="11"  name="Labels"  style="plain"  color="#000000"  background="#00ffffff"  just="left" />
                     <TextTraits font="SansSerif"  size="11"  name="LayoutGates"  style="plain"  color="#000000"  background="#00ffffff"  just="left" />
                     <TextTraits font="SansSerif"  size="9"  name="Numbers"  style="plain"  color="#000000"  background="#00ffffff"  just="left" />
                     <TextTraits font="SansSerif"  size="9"  name="Legend"  style="plain"  color="#000000"  background="#00ffffff"  just="left" />
                     <WindowPosition x="0"  y="-4"  width="1000"  height="1000"  displayed="0"  panelState="---" />
                   </GraphEnvironment>
                 </Graph>
                 <Gate gating:id="ID100548042"  gating:parent_id="ID1771104124" >
                   <gating:RectangleGate eventsInside="1"  annoOffsetX="0"  annoOffsetY="0"  tint="#000000"  isTinted="0"  lineWeight="Normal"  userDefined="1"  percentX="0"  percentY="0" >
                     <gating:dimension gating:min="1008.6206896551724"  gating:max="2228.448275862069" >
                       <data-type:fcs-dimension data-type:name="FSC-Width" />
                     </gating:dimension>
                     <gating:dimension gating:min="24656.27181221784"  gating:max="629424.3384090324" >
                       <data-type:fcs-dimension data-type:name="SSC-H" />
                     </gating:dimension>
                   </gating:RectangleGate>
                 </Gate>
                 <Subpopulations>
                   <Population name="PE-A, SSC-H subset"  annotation=""  owningGroup=""  expanded="1"  sortPriority="10"  count="10075" >
                     <Graph smoothing="0"  backColor="#ffffff"  foreColor="#000000"  heatMapStatParameter="FL1-H"  type="Histogram"  fast="1" >
                       <Axis dimension="x"  name="FL2-A"  label=""  auto="auto" />
                       <Axis dimension="y"  name=""  label=""  auto="auto" />
                       <GraphSettings level="5%"  smoothingHighResolution="1"  contourHighResolution="1"  histogramSmoothingCount="0"  graphResolution="256"  showOutliers="0"  drawLargeDots="0"  dotsToDraw="8000"  tint="le.chartfill.tinted.40"  lineWeight="le.lineweight.normal"  lineStyle="le.linestyle.solid" />
                       <GraphEnvironment showGrid="0"  showAxes="tnlTNL"  showGates="1"  showFreqOnPlots="1"  showGateNameOnPlots="1"  showMedians="0"  showUncomped="0"  addEventParam="0"  lastYAxisName="" >
                         <TextTraits font="SansSerif"  size="11"  name="Labels"  style="plain"  color="#000000"  background="#00ffffff"  just="left" />
                         <TextTraits font="SansSerif"  size="11"  name="LayoutGates"  style="plain"  color="#000000"  background="#00ffffff"  just="left" />
                         <TextTraits font="SansSerif"  size="9"  name="Numbers"  style="plain"  color="#000000"  background="#00ffffff"  just="left" />
                         <TextTraits font="SansSerif"  size="9"  name="Legend"  style="plain"  color="#000000"  background="#00ffffff"  just="left" />
                         <WindowPosition x="-5"  y="-5"  width="1000"  height="1000"  displayed="0"  panelState="---" />
                       </GraphEnvironment>
                     </Graph>
                     <Gate gating:id="ID1810605628"  gating:parent_id="ID100548042" >
                       <gating:RectangleGate eventsInside="1"  annoOffsetX="0"  annoOffsetY="0"  tint="#000000"  isTinted="0"  lineWeight="Normal"  userDefined="1"  percentX="0"  percentY="0" >
                         <gating:dimension gating:min="265523.79572695494"  gating:max="828298.9457629817" >
                           <data-type:fcs-dimension data-type:name="FL2-A" />
                         </gating:dimension>
                         <gating:dimension gating:min="18451.876230675163"  gating:max="965630.3321362907" >
                           <data-type:fcs-dimension data-type:name="SSC-H" />
                         </gating:dimension>
                       </gating:RectangleGate>
                     </Gate>
                     <Subpopulations>
                       <CellCycle name="Cell Cycle"  annotation=""  owningGroup=""  expanded="1"  sortPriority="10" >
                         <Graph smoothing="13"  backColor="#ffffff"  foreColor="#000000"  type="Histogram"  fast="1" >
                           <Axis dimension="x"  name="FL2-A"  label=""  auto="auto" />
                           <Axis dimension="y"  name=""  label=""  auto="auto" />
                           <GraphSettings level="5%"  smoothingHighResolution="1"  contourHighResolution="1"  histogramSmoothingCount="0"  graphResolution="256"  showOutliers="0"  drawLargeDots="0"  dotsToDraw="8000"  tint="le.chartfill.tinted.40"  lineWeight="le.lineweight.normal"  lineStyle="le.linestyle.solid" />
                           <GraphEnvironment showGrid="0"  showAxes="tnlTNL"  showGates="1"  showFreqOnPlots="1"  showGateNameOnPlots="1"  showMedians="0"  showUncomped="0"  addEventParam="0"  lastYAxisName="" >
                             <TextTraits font="SansSerif"  size="11"  name="Labels"  style="plain"  color="#000000"  background="#00ffffff"  just="left" />
                             <TextTraits font="SansSerif"  size="11"  name="LayoutGates"  style="plain"  color="#000000"  background="#00ffffff"  just="left" />
                             <TextTraits font="SansSerif"  size="9"  name="Numbers"  style="plain"  color="#000000"  background="#00ffffff"  just="left" />
                             <TextTraits font="SansSerif"  size="9"  name="Legend"  style="plain"  color="#000000"  background="#00ffffff"  just="left" />
                             <WindowPosition x="0"  y="0"  width="0"  height="0"  displayed="0"  panelState="" />
                           </GraphEnvironment>
                         </Graph>
                         <profile model="Watson"  parameter="FL2-A"  autoGate="0"  gateG1="1"  gateG2="1"  gateS="1" >
                           <Constraints>
                             <Peak id="1" >
                               <Mean/>
                               <Cv>
                                 <Ratio peak="2"  coefficient="1" />
                               </Cv>
                             </Peak>
                             <Peak id="2" >
                               <Mean/>
                               <Cv/>
                             </Peak>
                           </Constraints>
                           <display>
                             <sum enabled="1" />
                             <components enabled="1"  fill="1" />
                           </display>
                         </profile>
                         <CellCycleResult model="Watson" >
                           <Phases>
                             <Gaussian id="1"  mean="352254"  amplitude="188.891"  stddev="32484"  channelMean="272.27"  channelStddev="23.2801" />
                             <Gaussian id="2"  mean="690720"  amplitude="14.2922"  stddev="60301.5"  channelMean="514.836"  channelStddev="43.2159" />
                             <SPhase id="Watson"  kg1="-1.75"  kg2="-1.2" />
                           </Phases>
                           <Statistics>
                             <Statistic name="RMSD"  value="  3.5905" />
                             <Statistic name="PercentG1"  value=" 77.3615" />
                             <Statistic name="PercentS"  value=" 11.4615" />
                             <Statistic name="PercentG2"  value=" 10.8661" />
                             <Statistic name="G1Mean"  value="352254.3640" />
                             <Statistic name="G2Mean"  value="690720.3520" />
                             <Statistic name="G1CV"  value="  8.5504" />
                             <Statistic name="G2CV"  value="  8.3941" />
                             <Statistic name="percentSubG1"  value=" -0.5607" />
                             <Statistic name="percentSuperG2"  value="  0.6938" />
                           </Statistics>
                         </CellCycleResult>
                       </CellCycle>
                     </Subpopulations>
                   </Population>
                 </Subpopulations>
               </Population>
             </Subpopulations>
           </Population>
         </Subpopulations>
       </SampleNode>
     </Sample>
     <Sample>
       <DataSet uri="file:/D:/one%20drive/OneDrive/早衰组/流式/5HT流式结果汇总/CC/20250124/20250124/P14-2.fcs"  sampleID="12" />
       <Transformations>
         <transforms:log transforms:offset="1000"  transforms:decades="4.72471987" >
           <data-type:parameter data-type:name="FSC-H" />
         </transforms:log>
         <transforms:linear transforms:minRange="0"  transforms:maxRange="16777215"  gain="1" >
           <data-type:parameter data-type:name="FSC-A" />
         </transforms:linear>
         <transforms:log transforms:offset="100"  transforms:decades="5.22471987" >
           <data-type:parameter data-type:name="SSC-H" />
         </transforms:log>
         <transforms:linear transforms:minRange="0"  transforms:maxRange="16777215"  gain="1" >
           <data-type:parameter data-type:name="SSC-A" />
         </transforms:linear>
         <transforms:log transforms:offset="1"  transforms:decades="7.22471987" >
           <data-type:parameter data-type:name="FL1-H" />
         </transforms:log>
         <transforms:log transforms:offset="1"  transforms:decades="7.22471987" >
           <data-type:parameter data-type:name="FL1-A" />
         </transforms:log>
         <transforms:log transforms:offset="1"  transforms:decades="7.22471987" >
           <data-type:parameter data-type:name="FL2-H" />
         </transforms:log>
         <transforms:linear transforms:minRange="-27658.4680642685"  transforms:maxRange="1401183.8290331883"  gain="1" >
           <data-type:parameter data-type:name="FL2-A" />
         </transforms:linear>
         <transforms:log transforms:offset="1"  transforms:decades="7.22471987" >
           <data-type:parameter data-type:name="FL3-H" />
         </transforms:log>
         <transforms:log transforms:offset="1"  transforms:decades="7.22471987" >
           <data-type:parameter data-type:name="FL3-A" />
         </transforms:log>
         <transforms:log transforms:offset="1"  transforms:decades="7.22471987" >
           <data-type:parameter data-type:name="FL4-H" />
         </transforms:log>
         <transforms:log transforms:offset="1"  transforms:decades="7.22471987" >
           <data-type:parameter data-type:name="FL4-A" />
         </transforms:log>
         <transforms:log transforms:offset="1"  transforms:decades="7.22471987" >
           <data-type:parameter data-type:name="FL5-H" />
         </transforms:log>
         <transforms:log transforms:offset="1"  transforms:decades="7.22471987" >
           <data-type:parameter data-type:name="FL5-A" />
         </transforms:log>
         <transforms:log transforms:offset="1"  transforms:decades="7.22471987" >
           <data-type:parameter data-type:name="FL6-H" />
         </transforms:log>
         <transforms:log transforms:offset="1"  transforms:decades="7.22471987" >
           <data-type:parameter data-type:name="FL6-A" />
         </transforms:log>
         <transforms:log transforms:offset="1"  transforms:decades="7.22471987" >
           <data-type:parameter data-type:name="FL7-H" />
         </transforms:log>
         <transforms:log transforms:offset="1"  transforms:decades="7.22471987" >
           <data-type:parameter data-type:name="FL7-A" />
         </transforms:log>
         <transforms:log transforms:offset="1"  transforms:decades="7.22471987" >
           <data-type:parameter data-type:name="FL8-H" />
         </transforms:log>
         <transforms:log transforms:offset="1"  transforms:decades="7.22471987" >
           <data-type:parameter data-type:name="FL8-A" />
         </transforms:log>
         <transforms:log transforms:offset="1"  transforms:decades="7.22471987" >
           <data-type:parameter data-type:name="FL9-H" />
         </transforms:log>
         <transforms:log transforms:offset="1"  transforms:decades="7.22471987" >
           <data-type:parameter data-type:name="FL9-A" />
         </transforms:log>
         <transforms:linear transforms:minRange="0"  transforms:maxRange="10000"  gain="1" >
           <data-type:parameter data-type:name="FSC-Width" />
         </transforms:linear>
         <transforms:linear transforms:minRange="0"  transforms:maxRange="118"  gain="0.0000201406" >
           <data-type:parameter data-type:name="Time" />
         </transforms:linear>
       </Transformations>
       <Keywords>
         <Keyword name="FJ_FCS_VERSION"  value="3" />
         <Keyword name="$BEGINSTEXT"  value="0" />
         <Keyword name="$ENDSTEXT"  value="0" />
         <Keyword name="$BEGINDATA"  value="0000000000007920" />
         <Keyword name="$ENDDATA"  value="0000000001332527" />
         <Keyword name="$BEGINANALYSIS"  value="0" />
         <Keyword name="$ENDANALYSIS"  value="0" />
         <Keyword name="$TOT"  value="0000000000013798" />
         <Keyword name="FILVER"  value="1" />
         <Keyword name="$FIL"  value="P14-2.fcs" />
         <Keyword name="$SYS"  value="Microsoft Windows NT 6.2.9200.0" />
         <Keyword name="$MODE"  value="L" />
         <Keyword name="$BYTEORD"  value="1,2,3,4" />
         <Keyword name="$DATATYPE"  value="F" />
         <Keyword name="$NEXTDATA"  value="0" />
         <Keyword name="CYTEXPERTFIL"  value="True" />
         <Keyword name="TBID"  value="27d8dead-5452-4499-8c0c-f4995ab3645c" />
         <Keyword name="TBNM"  value="P14-2" />
         <Keyword name="$PAR"  value="24" />
         <Keyword name="$BTIM"  value="17:51:02" />
         <Keyword name="$ETIM"  value="17:53:00" />
         <Keyword name="$DATE"  value="24-Jan-2025" />
         <Keyword name="$CYT"  value="DxFLEX" />
         <Keyword name="RCTOT"  value="10000" />
         <Keyword name="USRCTOT"  value="True" />
         <Keyword name="CGNM"  value="P3" />
         <Keyword name="CGID"  value="7b67e447-c630-419e-b43c-7075ef868943" />
         <Keyword name="RCTIM"  value="600" />
         <Keyword name="$SPILLOVER"  value="18,FL1-H,FL2-H,FL3-H,FL4-H,FL5-H,FL6-H,FL7-H,FL8-H,FL9-H,FL1-A,FL2-A,FL3-A,FL4-A,FL5-A,FL6-A,FL7-A,FL8-A,FL9-A,1,0,0,0,0,0,0,0,0,0,0,0,0,0,0,0,0,0,0,1,0,0,0,0,0,0,0,0,0,0,0,0,0,0,0,0,0,0,1,0,0,0,0,0,0,0,0,0,0,0,0,0,0,0,0,0,0,1,0,0,0,0,0,0,0,0,0,0,0,0,0,0,0,0,0,0,1,0,0,0,0,0,0,0,0,0,0,0,0,0,0,0,0,0,0,1,0,0,0,0,0,0,0,0,0,0,0,0,0,0,0,0,0,0,1,0,0,0,0,0,0,0,0,0,0,0,0,0,0,0,0,0,0,1,0,0,0,0,0,0,0,0,0,0,0,0,0,0,0,0,0,0,1,0,0,0,0,0,0,0,0,0,0,0,0,0,0,0,0,0,0,1,0,0,0,0,0,0,0,0,0,0,0,0,0,0,0,0,0,0,1,0,0,0,0,0,0,0,0,0,0,0,0,0,0,0,0,0,0,1,0,0,0,0,0,0,0,0,0,0,0,0,0,0,0,0,0,0,1,0,0,0,0,0,0,0,0,0,0,0,0,0,0,0,0,0,0,1,0,0,0,0,0,0,0,0,0,0,0,0,0,0,0,0,0,0,1,0,0,0,0,0,0,0,0,0,0,0,0,0,0,0,0,0,0,1,0,0,0,0,0,0,0,0,0,0,0,0,0,0,0,0,0,0,1,0,0,0,0,0,0,0,0,0,0,0,0,0,0,0,0,0,0,1" />
         <Keyword name="USRCTIM"  value="True" />
         <Keyword name="$TIMESTEP"  value="0.00002" />
         <Keyword name="$P1N"  value="FSC-H" />
         <Keyword name="$P1S"  value="FSC-H" />
         <Keyword name="$P1R"  value="16777215" />
         <Keyword name="$P1B"  value="32" />
         <Keyword name="$P1E"  value="0,0" />
         <Keyword name="$P1G"  value="1.0" />
         <Keyword name="P1DISPLAY"  value="LIN" />
         <Keyword name="$P2N"  value="FSC-A" />
         <Keyword name="$P2S"  value="FSC-A" />
         <Keyword name="$P2R"  value="16777215" />
         <Keyword name="$P2B"  value="32" />
         <Keyword name="$P2E"  value="0,0" />
         <Keyword name="$P2G"  value="1.0" />
         <Keyword name="P2DISPLAY"  value="LIN" />
         <Keyword name="$P3N"  value="SSC-H" />
         <Keyword name="$P3S"  value="SSC-H" />
         <Keyword name="$P3R"  value="16777215" />
         <Keyword name="$P3B"  value="32" />
         <Keyword name="$P3E"  value="0,0" />
         <Keyword name="$P3G"  value="1.0" />
         <Keyword name="P3DISPLAY"  value="LIN" />
         <Keyword name="$P4N"  value="SSC-A" />
         <Keyword name="$P4S"  value="SSC-A" />
         <Keyword name="$P4R"  value="16777215" />
         <Keyword name="$P4B"  value="32" />
         <Keyword name="$P4E"  value="0,0" />
         <Keyword name="$P4G"  value="1.0" />
         <Keyword name="P4DISPLAY"  value="LIN" />
         <Keyword name="$P5N"  value="FL1-H" />
         <Keyword name="$P5S"  value="FITC-H" />
         <Keyword name="$P5R"  value="16777215" />
         <Keyword name="$P5B"  value="32" />
         <Keyword name="$P5E"  value="0,0" />
         <Keyword name="$P5G"  value="1.0" />
         <Keyword name="P5DISPLAY"  value="LOG" />
         <Keyword name="$P6N"  value="FL1-A" />
         <Keyword name="$P6S"  value="FITC-A" />
         <Keyword name="$P6R"  value="16777215" />
         <Keyword name="$P6B"  value="32" />
         <Keyword name="$P6E"  value="0,0" />
         <Keyword name="$P6G"  value="1.0" />
         <Keyword name="P6DISPLAY"  value="LOG" />
         <Keyword name="$P7N"  value="FL2-H" />
         <Keyword name="$P7S"  value="PE-H" />
         <Keyword name="$P7R"  value="16777215" />
         <Keyword name="$P7B"  value="32" />
         <Keyword name="$P7E"  value="0,0" />
         <Keyword name="$P7G"  value="1.0" />
         <Keyword name="P7DISPLAY"  value="LOG" />
         <Keyword name="$P8N"  value="FL2-A" />
         <Keyword name="$P8S"  value="PE-A" />
         <Keyword name="$P8R"  value="16777215" />
         <Keyword name="$P8B"  value="32" />
         <Keyword name="$P8E"  value="0,0" />
         <Keyword name="$P8G"  value="1.0" />
         <Keyword name="P8DISPLAY"  value="LOG" />
         <Keyword name="$P9N"  value="FL3-H" />
         <Keyword name="$P9S"  value="PC5.5-H" />
         <Keyword name="$P9R"  value="16777215" />
         <Keyword name="$P9B"  value="32" />
         <Keyword name="$P9E"  value="0,0" />
         <Keyword name="$P9G"  value="1.0" />
         <Keyword name="P9DISPLAY"  value="LOG" />
         <Keyword name="$P10N"  value="FL3-A" />
         <Keyword name="$P10S"  value="PC5.5-A" />
         <Keyword name="$P10R"  value="16777215" />
         <Keyword name="$P10B"  value="32" />
         <Keyword name="$P10E"  value="0,0" />
         <Keyword name="$P10G"  value="1.0" />
         <Keyword name="P10DISPLAY"  value="LOG" />
         <Keyword name="$P11N"  value="FL4-H" />
         <Keyword name="$P11S"  value="PC7-H" />
         <Keyword name="$P11R"  value="16777215" />
         <Keyword name="$P11B"  value="32" />
         <Keyword name="$P11E"  value="0,0" />
         <Keyword name="$P11G"  value="1.0" />
         <Keyword name="P11DISPLAY"  value="LOG" />
         <Keyword name="$P12N"  value="FL4-A" />
         <Keyword name="$P12S"  value="PC7-A" />
         <Keyword name="$P12R"  value="16777215" />
         <Keyword name="$P12B"  value="32" />
         <Keyword name="$P12E"  value="0,0" />
         <Keyword name="$P12G"  value="1.0" />
         <Keyword name="P12DISPLAY"  value="LOG" />
         <Keyword name="$P13N"  value="FL5-H" />
         <Keyword name="$P13S"  value="APC-H" />
         <Keyword name="$P13R"  value="16777215" />
         <Keyword name="$P13B"  value="32" />
         <Keyword name="$P13E"  value="0,0" />
         <Keyword name="$P13G"  value="1.0" />
         <Keyword name="P13DISPLAY"  value="LOG" />
         <Keyword name="$P14N"  value="FL5-A" />
         <Keyword name="$P14S"  value="APC-A" />
         <Keyword name="$P14R"  value="16777215" />
         <Keyword name="$P14B"  value="32" />
         <Keyword name="$P14E"  value="0,0" />
         <Keyword name="$P14G"  value="1.0" />
         <Keyword name="P14DISPLAY"  value="LOG" />
         <Keyword name="$P15N"  value="FL6-H" />
         <Keyword name="$P15S"  value="APC-A750-H" />
         <Keyword name="$P15R"  value="16777215" />
         <Keyword name="$P15B"  value="32" />
         <Keyword name="$P15E"  value="0,0" />
         <Keyword name="$P15G"  value="1.0" />
         <Keyword name="P15DISPLAY"  value="LOG" />
         <Keyword name="$P16N"  value="FL6-A" />
         <Keyword name="$P16S"  value="APC-A750-A" />
         <Keyword name="$P16R"  value="16777215" />
         <Keyword name="$P16B"  value="32" />
         <Keyword name="$P16E"  value="0,0" />
         <Keyword name="$P16G"  value="1.0" />
         <Keyword name="P16DISPLAY"  value="LOG" />
         <Keyword name="$P17N"  value="FL7-H" />
         <Keyword name="$P17S"  value="PB450-H" />
         <Keyword name="$P17R"  value="16777215" />
         <Keyword name="$P17B"  value="32" />
         <Keyword name="$P17E"  value="0,0" />
         <Keyword name="$P17G"  value="1.0" />
         <Keyword name="P17DISPLAY"  value="LOG" />
         <Keyword name="$P18N"  value="FL7-A" />
         <Keyword name="$P18S"  value="PB450-A" />
         <Keyword name="$P18R"  value="16777215" />
         <Keyword name="$P18B"  value="32" />
         <Keyword name="$P18E"  value="0,0" />
         <Keyword name="$P18G"  value="1.0" />
         <Keyword name="P18DISPLAY"  value="LOG" />
         <Keyword name="$P19N"  value="FL8-H" />
         <Keyword name="$P19S"  value="KO525-H" />
         <Keyword name="$P19R"  value="16777215" />
         <Keyword name="$P19B"  value="32" />
         <Keyword name="$P19E"  value="0,0" />
         <Keyword name="$P19G"  value="1.0" />
         <Keyword name="P19DISPLAY"  value="LOG" />
         <Keyword name="$P20N"  value="FL8-A" />
         <Keyword name="$P20S"  value="KO525-A" />
         <Keyword name="$P20R"  value="16777215" />
         <Keyword name="$P20B"  value="32" />
         <Keyword name="$P20E"  value="0,0" />
         <Keyword name="$P20G"  value="1.0" />
         <Keyword name="P20DISPLAY"  value="LOG" />
         <Keyword name="$P21N"  value="FL9-H" />
         <Keyword name="$P21S"  value="Violet610-H" />
         <Keyword name="$P21R"  value="16777215" />
         <Keyword name="$P21B"  value="32" />
         <Keyword name="$P21E"  value="0,0" />
         <Keyword name="$P21G"  value="1.0" />
         <Keyword name="P21DISPLAY"  value="LOG" />
         <Keyword name="$P22N"  value="FL9-A" />
         <Keyword name="$P22S"  value="Violet610-A" />
         <Keyword name="$P22R"  value="16777215" />
         <Keyword name="$P22B"  value="32" />
         <Keyword name="$P22E"  value="0,0" />
         <Keyword name="$P22G"  value="1.0" />
         <Keyword name="P22DISPLAY"  value="LOG" />
         <Keyword name="$P23N"  value="FSC-Width" />
         <Keyword name="$P23S"  value="FSC-Width" />
         <Keyword name="$P23R"  value="10000" />
         <Keyword name="$P23B"  value="32" />
         <Keyword name="$P23E"  value="0,0" />
         <Keyword name="$P23G"  value="1.0" />
         <Keyword name="P23DISPLAY"  value="LIN" />
         <Keyword name="$P24N"  value="Time" />
         <Keyword name="$P24S"  value="Time" />
         <Keyword name="$P24R"  value="900000000" />
         <Keyword name="$P24B"  value="32" />
         <Keyword name="$P24E"  value="0,0" />
         <Keyword name="$P24G"  value="1.0" />
         <Keyword name="P24DISPLAY"  value="LIN" />
         <Keyword name="PLTNO"  value="02" />
         <Keyword name="$SMNO"  value="12" />
         <Keyword name="$LOST"  value="0" />
         <Keyword name="$ABRT"  value="100" />
         <Keyword name="IMPTTB"  value="False" />
         <Keyword name="FLLW"  value="True" />
         <Keyword name="RCD"  value="True" />
         <Keyword name="$VOL"  value="58588.23" />
         <Keyword name="$OP"  value="Administrator" />
         <Keyword name="DURTIM"  value="117.176400" />
         <Keyword name="USCOMP"  value="False" />
         <Keyword name="AHCOMPSYNC"  value="False" />
         <Keyword name="COMPCHH"  value="FITCPEPC5.5PC7APCAPC-A750PB450KO525Violet610" />
         <Keyword name="COMPBGH"  value="553.75544.375395.75396.625420.375391.375396.625567576.875" />
         <Keyword name="COMPAFH"  value="000000000" />
         <Keyword name="COMPH"  value="100000000010000000001000000000100000000010000000001000000000100000000010000000001" />
         <Keyword name="COMPGAINH"  value="2040527580254133722171" />
         <Keyword name="COMPCHA"  value="FITCPEPC5.5PC7APCAPC-A750PB450KO525Violet610" />
         <Keyword name="COMPBGA"  value="5514.55017.54247409249274616521052015265" />
         <Keyword name="COMPAFA"  value="000000000" />
         <Keyword name="COMPA"  value="100000000010000000001000000000100000000010000000001000000000100000000010000000001" />
         <Keyword name="COMPGAINA"  value="2040527580254133722171" />
         <Keyword name="SN"  value="BC36122" />
         <Keyword name="$CYTSN"  value="BC36122" />
         <Keyword name="FLDSM"  value="30" />
         <Keyword name="CHAR"  value="11" />
         <Keyword name="CH1ID"  value="FSC" />
         <Keyword name="CH1NM"  value="FSC" />
         <Keyword name="CH1AD"  value="14" />
         <Keyword name="CH1DA"  value="22" />
         <Keyword name="CH1TH"  value="10000" />
         <Keyword name="CH1TR"  value="64" />
         <Keyword name="CH1GAIN"  value="30" />
         <Keyword name="CH1USH"  value="True" />
         <Keyword name="CH1DELAY"  value="0" />
         <Keyword name="CH1DELTA"  value="24" />
         <Keyword name="CH1THUS"  value="False" />
         <Keyword name="CH1FL"  value="False" />
         <Keyword name="CH1HS"  value="8" />
         <Keyword name="CH1AS"  value="2" />
         <Keyword name="CH1HATFL"  value="294.875" />
         <Keyword name="CH1AATFL"  value="3815.5" />
         <Keyword name="CH1HAVAL"  value="1250000" />
         <Keyword name="CH2ID"  value="SSC" />
         <Keyword name="CH2NM"  value="SSC" />
         <Keyword name="CH2AD"  value="8" />
         <Keyword name="CH2DA"  value="16" />
         <Keyword name="CH2TH"  value="10000" />
         <Keyword name="CH2TR"  value="64" />
         <Keyword name="CH2GAIN"  value="10" />
         <Keyword name="CH2USH"  value="True" />
         <Keyword name="CH2DELAY"  value="0" />
         <Keyword name="CH2DELTA"  value="24" />
         <Keyword name="CH2THUS"  value="False" />
         <Keyword name="CH2FL"  value="False" />
         <Keyword name="CH2HS"  value="8" />
         <Keyword name="CH2AS"  value="2" />
         <Keyword name="CH2FLNMS"  value="SSC" />
         <Keyword name="CH2HATFL"  value="431.125" />
         <Keyword name="CH2AATFL"  value="4736.5" />
         <Keyword name="CH2HAVAL"  value="1250000" />
         <Keyword name="CH3ID"  value="FL1" />
         <Keyword name="CH3NM"  value="FITC" />
         <Keyword name="CH3AD"  value="11" />
         <Keyword name="CH3DA"  value="19" />
         <Keyword name="CH3TH"  value="10000" />
         <Keyword name="CH3TR"  value="64" />
         <Keyword name="CH3GAIN"  value="20" />
         <Keyword name="CH3USH"  value="True" />
         <Keyword name="CH3DELAY"  value="0" />
         <Keyword name="CH3DELTA"  value="24" />
         <Keyword name="CH3THUS"  value="False" />
         <Keyword name="CH3FL"  value="True" />
         <Keyword name="CH3HS"  value="8" />
         <Keyword name="CH3AS"  value="2" />
         <Keyword name="CH3FLNMS"  value="FITC" />
         <Keyword name="CH3HATFL"  value="553.75" />
         <Keyword name="CH3AATFL"  value="5514.5" />
         <Keyword name="CH3HAVAL"  value="6875000" />
         <Keyword name="CH4ID"  value="FL2" />
         <Keyword name="CH4NM"  value="PE" />
         <Keyword name="CH4AD"  value="10" />
         <Keyword name="CH4DA"  value="18" />
         <Keyword name="CH4TH"  value="10000" />
         <Keyword name="CH4TR"  value="64" />
         <Keyword name="CH4GAIN"  value="40" />
         <Keyword name="CH4USH"  value="True" />
         <Keyword name="CH4DELAY"  value="0" />
         <Keyword name="CH4DELTA"  value="24" />
         <Keyword name="CH4THUS"  value="False" />
         <Keyword name="CH4FL"  value="True" />
         <Keyword name="CH4HS"  value="8" />
         <Keyword name="CH4AS"  value="2" />
         <Keyword name="CH4FLNMS"  value="PE" />
         <Keyword name="CH4HATFL"  value="544.375" />
         <Keyword name="CH4AATFL"  value="5017.5" />
         <Keyword name="CH4HAVAL"  value="6875000" />
         <Keyword name="CH5ID"  value="FL3" />
         <Keyword name="CH5NM"  value="PC5.5" />
         <Keyword name="CH5AD"  value="12" />
         <Keyword name="CH5DA"  value="20" />
         <Keyword name="CH5TH"  value="10000" />
         <Keyword name="CH5TR"  value="64" />
         <Keyword name="CH5GAIN"  value="527" />
         <Keyword name="CH5USH"  value="True" />
         <Keyword name="CH5DELAY"  value="0" />
         <Keyword name="CH5DELTA"  value="24" />
         <Keyword name="CH5THUS"  value="False" />
         <Keyword name="CH5FL"  value="True" />
         <Keyword name="CH5HS"  value="8" />
         <Keyword name="CH5AS"  value="2" />
         <Keyword name="CH5FLNMS"  value="PC5.5" />
         <Keyword name="CH5HATFL"  value="395.75" />
         <Keyword name="CH5AATFL"  value="4247" />
         <Keyword name="CH5HAVAL"  value="6875000" />
         <Keyword name="CH6ID"  value="FL4" />
         <Keyword name="CH6NM"  value="PC7" />
         <Keyword name="CH6AD"  value="13" />
         <Keyword name="CH6DA"  value="21" />
         <Keyword name="CH6TH"  value="10000" />
         <Keyword name="CH6TR"  value="64" />
         <Keyword name="CH6GAIN"  value="580" />
         <Keyword name="CH6USH"  value="True" />
         <Keyword name="CH6DELAY"  value="0" />
         <Keyword name="CH6DELTA"  value="24" />
         <Keyword name="CH6THUS"  value="False" />
         <Keyword name="CH6FL"  value="True" />
         <Keyword name="CH6HS"  value="8" />
         <Keyword name="CH6AS"  value="2" />
         <Keyword name="CH6FLNMS"  value="PC7" />
         <Keyword name="CH6HATFL"  value="396.625" />
         <Keyword name="CH6AATFL"  value="4092" />
         <Keyword name="CH6HAVAL"  value="6875000" />
         <Keyword name="CH7ID"  value="FL5" />
         <Keyword name="CH7NM"  value="APC" />
         <Keyword name="CH7AD"  value="1" />
         <Keyword name="CH7DA"  value="1" />
         <Keyword name="CH7TH"  value="10000" />
         <Keyword name="CH7TR"  value="64" />
         <Keyword name="CH7GAIN"  value="25" />
         <Keyword name="CH7USH"  value="True" />
         <Keyword name="CH7DELAY"  value="-42.72" />
         <Keyword name="CH7DELTA"  value="24" />
         <Keyword name="CH7THUS"  value="False" />
         <Keyword name="CH7FL"  value="True" />
         <Keyword name="CH7HS"  value="8" />
         <Keyword name="CH7AS"  value="2" />
         <Keyword name="CH7FLNMS"  value="APC" />
         <Keyword name="CH7HATFL"  value="420.375" />
         <Keyword name="CH7AATFL"  value="4927" />
         <Keyword name="CH7HAVAL"  value="6875000" />
         <Keyword name="CH8ID"  value="FL6" />
         <Keyword name="CH8NM"  value="APC-A750" />
         <Keyword name="CH8AD"  value="0" />
         <Keyword name="CH8DA"  value="0" />
         <Keyword name="CH8TH"  value="10000" />
         <Keyword name="CH8TR"  value="64" />
         <Keyword name="CH8GAIN"  value="413" />
         <Keyword name="CH8USH"  value="True" />
         <Keyword name="CH8DELAY"  value="-42.72" />
         <Keyword name="CH8DELTA"  value="24" />
         <Keyword name="CH8THUS"  value="False" />
         <Keyword name="CH8FL"  value="True" />
         <Keyword name="CH8HS"  value="8" />
         <Keyword name="CH8AS"  value="2" />
         <Keyword name="CH8FLNMS"  value="APC-A750" />
         <Keyword name="CH8HATFL"  value="391.375" />
         <Keyword name="CH8AATFL"  value="4616" />
         <Keyword name="CH8HAVAL"  value="6875000" />
         <Keyword name="CH9ID"  value="FL7" />
         <Keyword name="CH9NM"  value="PB450" />
         <Keyword name="CH9AD"  value="4" />
         <Keyword name="CH9DA"  value="4" />
         <Keyword name="CH9TH"  value="10000" />
         <Keyword name="CH9TR"  value="64" />
         <Keyword name="CH9GAIN"  value="37" />
         <Keyword name="CH9USH"  value="True" />
         <Keyword name="CH9DELAY"  value="42.08" />
         <Keyword name="CH9DELTA"  value="24" />
         <Keyword name="CH9THUS"  value="False" />
         <Keyword name="CH9FL"  value="True" />
         <Keyword name="CH9HS"  value="8" />
         <Keyword name="CH9AS"  value="2" />
         <Keyword name="CH9FLNMS"  value="PB450" />
         <Keyword name="CH9HATFL"  value="396.625" />
         <Keyword name="CH9AATFL"  value="5210" />
         <Keyword name="CH9HAVAL"  value="6875000" />
         <Keyword name="CH10ID"  value="FL8" />
         <Keyword name="CH10NM"  value="KO525" />
         <Keyword name="CH10AD"  value="5" />
         <Keyword name="CH10DA"  value="5" />
         <Keyword name="CH10TH"  value="10000" />
         <Keyword name="CH10TR"  value="64" />
         <Keyword name="CH10GAIN"  value="22" />
         <Keyword name="CH10USH"  value="True" />
         <Keyword name="CH10DELAY"  value="42.08" />
         <Keyword name="CH10DELTA"  value="24" />
         <Keyword name="CH10THUS"  value="False" />
         <Keyword name="CH10FL"  value="True" />
         <Keyword name="CH10HS"  value="8" />
         <Keyword name="CH10AS"  value="2" />
         <Keyword name="CH10FLNMS"  value="KO525" />
         <Keyword name="CH10HATFL"  value="567" />
         <Keyword name="CH10AATFL"  value="5201" />
         <Keyword name="CH10HAVAL"  value="6875000" />
         <Keyword name="CH11ID"  value="FL9" />
         <Keyword name="CH11NM"  value="Violet610" />
         <Keyword name="CH11AD"  value="6" />
         <Keyword name="CH11DA"  value="6" />
         <Keyword name="CH11TH"  value="10000" />
         <Keyword name="CH11TR"  value="64" />
         <Keyword name="CH11GAIN"  value="171" />
         <Keyword name="CH11USH"  value="True" />
         <Keyword name="CH11DELAY"  value="42.08" />
         <Keyword name="CH11DELTA"  value="24" />
         <Keyword name="CH11THUS"  value="False" />
         <Keyword name="CH11FL"  value="True" />
         <Keyword name="CH11HS"  value="8" />
         <Keyword name="CH11AS"  value="2" />
         <Keyword name="CH11FLNMS"  value="Violet610" />
         <Keyword name="CH11HATFL"  value="576.875" />
         <Keyword name="CH11AATFL"  value="5265" />
         <Keyword name="CH11HAVAL"  value="6875000" />
         <Keyword name="PCHID"  value="FSC" />
         <Keyword name="PCHTP"  value="AutoThreshold" />
         <Keyword name="TRLGC"  value="None" />
         <Keyword name="WCH"  value="FSC" />
         <Keyword name="DGAIN"  value="10" />
         <Keyword name="SWVER"  value="CytExpert for DxFLEX 2.0.0.283" />
       </Keywords>
       <SampleNode name="P14-2.fcs"  annotation=""  owningGroup=""  expanded="1"  sortPriority="10"  count="13798"  sampleID="12" >
         <Graph smoothing="0"  backColor="#ffffff"  foreColor="#000000"  heatMapStatParameter="FL1-H"  type="Pseudocolor"  fast="1" >
           <Axis dimension="x"  name="FSC-H"  label=""  auto="auto" />
           <Axis dimension="y"  name="SSC-H"  label=""  auto="auto" />
           <GraphSettings level="5%"  smoothingHighResolution="1"  contourHighResolution="1"  histogramSmoothingCount="0"  graphResolution="256"  showOutliers="0"  drawLargeDots="0"  dotsToDraw="8000"  tint="le.chartfill.tinted.40"  lineWeight="le.lineweight.normal"  lineStyle="le.linestyle.solid" />
           <GraphEnvironment showGrid="0"  showAxes="tnlTNL"  showGates="1"  showFreqOnPlots="1"  showGateNameOnPlots="1"  showMedians="0"  showUncomped="0"  addEventParam="0"  lastYAxisName="" >
             <TextTraits font="SansSerif"  size="11"  name="Labels"  style="plain"  color="#000000"  background="#00ffffff"  just="left" />
             <TextTraits font="SansSerif"  size="11"  name="LayoutGates"  style="plain"  color="#000000"  background="#00ffffff"  just="left" />
             <TextTraits font="SansSerif"  size="9"  name="Numbers"  style="plain"  color="#000000"  background="#00ffffff"  just="left" />
             <TextTraits font="SansSerif"  size="9"  name="Legend"  style="plain"  color="#000000"  background="#00ffffff"  just="left" />
             <WindowPosition x="0"  y="0"  width="1000"  height="1000"  displayed="0"  panelState="---" />
           </GraphEnvironment>
         </Graph>
         <Subpopulations>
           <Population name="Lymphocytes"  annotation=""  owningGroup=""  expanded="1"  sortPriority="10"  count="12013" >
             <Graph smoothing="0"  backColor="#ffffff"  foreColor="#000000"  heatMapStatParameter="FL1-H"  type="Pseudocolor"  fast="1" >
               <Axis dimension="x"  name="FSC-Width"  label=""  auto="auto" />
               <Axis dimension="y"  name="SSC-H"  label=""  auto="auto" />
               <GraphSettings level="5%"  smoothingHighResolution="1"  contourHighResolution="1"  histogramSmoothingCount="0"  graphResolution="256"  showOutliers="0"  drawLargeDots="0"  dotsToDraw="8000"  tint="le.chartfill.tinted.40"  lineWeight="le.lineweight.normal"  lineStyle="le.linestyle.solid" />
               <GraphEnvironment showGrid="0"  showAxes="tnlTNL"  showGates="1"  showFreqOnPlots="1"  showGateNameOnPlots="1"  showMedians="0"  showUncomped="0"  addEventParam="0"  lastYAxisName="" >
                 <TextTraits font="SansSerif"  size="11"  name="Labels"  style="plain"  color="#000000"  background="#00ffffff"  just="left" />
                 <TextTraits font="SansSerif"  size="11"  name="LayoutGates"  style="plain"  color="#000000"  background="#00ffffff"  just="left" />
                 <TextTraits font="SansSerif"  size="9"  name="Numbers"  style="plain"  color="#000000"  background="#00ffffff"  just="left" />
                 <TextTraits font="SansSerif"  size="9"  name="Legend"  style="plain"  color="#000000"  background="#00ffffff"  just="left" />
                 <WindowPosition x="0"  y="0"  width="1000"  height="1000"  displayed="0"  panelState="---" />
               </GraphEnvironment>
             </Graph>
             <Gate gating:id="ID35395322" >
               <gating:PolygonGate eventsInside="1"  annoOffsetX="0"  annoOffsetY="0"  tint="#000000"  isTinted="0"  lineWeight="Normal"  userDefined="1"  quadId="-1"  gateResolution="256" >
                 <gating:dimension>
                   <data-type:fcs-dimension data-type:name="FSC-H" />
                 </gating:dimension>
                 <gating:dimension>
                   <data-type:fcs-dimension data-type:name="SSC-H" />
                 </gating:dimension>
                 <gating:vertex>
                   <gating:coordinate data-type:value="145138.3577465268" />
                   <gating:coordinate data-type:value="19963.8785068207" />
                 </gating:vertex>
                 <gating:vertex>
                   <gating:coordinate data-type:value="145138.3577465268" />
                   <gating:coordinate data-type:value="19963.8785068207" />
                 </gating:vertex>
                 <gating:vertex>
                   <gating:coordinate data-type:value="78405.2657039238" />
                   <gating:coordinate data-type:value="24308.3724391597" />
                 </gating:vertex>
                 <gating:vertex>
                   <gating:coordinate data-type:value="61444.7472520483" />
                   <gating:coordinate data-type:value="96456.7503304962" />
                 </gating:vertex>
                 <gating:vertex>
                   <gating:coordinate data-type:value="108052.624863049" />
                   <gating:coordinate data-type:value="360791.3209106363" />
                 </gating:vertex>
                 <gating:vertex>
                   <gating:coordinate data-type:value="265245.2252839159" />
                   <gating:coordinate data-type:value="677471.7105890727" />
                 </gating:vertex>
                 <gating:vertex>
                   <gating:coordinate data-type:value="510269.2052944318" />
                   <gating:coordinate data-type:value="732985.7816585476" />
                 </gating:vertex>
                 <gating:vertex>
                   <gating:coordinate data-type:value="1130417.270267399" />
                   <gating:coordinate data-type:value="858033.6519572313" />
                 </gating:vertex>
                 <gating:vertex>
                   <gating:coordinate data-type:value="356282.4729765557" />
                   <gating:coordinate data-type:value="115157.5703682496" />
                 </gating:vertex>
                 <gating:vertex>
                   <gating:coordinate data-type:value="356282.4729765557" />
                   <gating:coordinate data-type:value="115157.5703682496" />
                 </gating:vertex>
                 <gating:vertex>
                   <gating:coordinate data-type:value="224500.1976973945" />
                   <gating:coordinate data-type:value="46552.3984392106" />
                 </gating:vertex>
               </gating:PolygonGate>
             </Gate>
             <Subpopulations>
               <Population name="FSC-Width, SSC-H subset"  annotation=""  owningGroup=""  expanded="1"  sortPriority="10"  count="9756" >
                 <Graph smoothing="0"  backColor="#ffffff"  foreColor="#000000"  heatMapStatParameter="FL1-H"  type="Pseudocolor"  fast="1" >
                   <Axis dimension="x"  name="FL2-A"  label=""  auto="auto" />
                   <Axis dimension="y"  name="SSC-H"  label=""  auto="auto" />
                   <GraphSettings level="5%"  smoothingHighResolution="1"  contourHighResolution="1"  histogramSmoothingCount="0"  graphResolution="256"  showOutliers="0"  drawLargeDots="0"  dotsToDraw="8000"  tint="le.chartfill.tinted.40"  lineWeight="le.lineweight.normal"  lineStyle="le.linestyle.solid" />
                   <GraphEnvironment showGrid="0"  showAxes="tnlTNL"  showGates="1"  showFreqOnPlots="1"  showGateNameOnPlots="1"  showMedians="0"  showUncomped="0"  addEventParam="0"  lastYAxisName="" >
                     <TextTraits font="SansSerif"  size="11"  name="Labels"  style="plain"  color="#000000"  background="#00ffffff"  just="left" />
                     <TextTraits font="SansSerif"  size="11"  name="LayoutGates"  style="plain"  color="#000000"  background="#00ffffff"  just="left" />
                     <TextTraits font="SansSerif"  size="9"  name="Numbers"  style="plain"  color="#000000"  background="#00ffffff"  just="left" />
                     <TextTraits font="SansSerif"  size="9"  name="Legend"  style="plain"  color="#000000"  background="#00ffffff"  just="left" />
                     <WindowPosition x="0"  y="0"  width="1000"  height="1000"  displayed="0"  panelState="---" />
                   </GraphEnvironment>
                 </Graph>
                 <Gate gating:id="ID609944200"  gating:parent_id="ID35395322" >
                   <gating:RectangleGate eventsInside="1"  annoOffsetX="0"  annoOffsetY="0"  tint="#000000"  isTinted="0"  lineWeight="Normal"  userDefined="1"  percentX="0"  percentY="0" >
                     <gating:dimension gating:min="1014.1509433962265"  gating:max="2110.8490566037735" >
                       <data-type:fcs-dimension data-type:name="FSC-Width" />
                     </gating:dimension>
                     <gating:dimension gating:min="26300.27364193824"  gating:max="626162.1031856366" >
                       <data-type:fcs-dimension data-type:name="SSC-H" />
                     </gating:dimension>
                   </gating:RectangleGate>
                 </Gate>
                 <Subpopulations>
                   <Population name="PE-A, SSC-H subset"  annotation=""  owningGroup=""  expanded="1"  sortPriority="10"  count="9322" >
                     <Graph smoothing="0"  backColor="#ffffff"  foreColor="#000000"  heatMapStatParameter="FL1-H"  type="Histogram"  fast="1" >
                       <Axis dimension="x"  name="FL2-A"  label=""  auto="auto" />
                       <Axis dimension="y"  name=""  label=""  auto="auto" />
                       <GraphSettings level="5%"  smoothingHighResolution="1"  contourHighResolution="1"  histogramSmoothingCount="0"  graphResolution="256"  showOutliers="0"  drawLargeDots="0"  dotsToDraw="8000"  tint="le.chartfill.tinted.40"  lineWeight="le.lineweight.normal"  lineStyle="le.linestyle.solid" />
                       <GraphEnvironment showGrid="0"  showAxes="tnlTNL"  showGates="1"  showFreqOnPlots="1"  showGateNameOnPlots="1"  showMedians="0"  showUncomped="0"  addEventParam="0"  lastYAxisName="" >
                         <TextTraits font="SansSerif"  size="11"  name="Labels"  style="plain"  color="#000000"  background="#00ffffff"  just="left" />
                         <TextTraits font="SansSerif"  size="11"  name="LayoutGates"  style="plain"  color="#000000"  background="#00ffffff"  just="left" />
                         <TextTraits font="SansSerif"  size="9"  name="Numbers"  style="plain"  color="#000000"  background="#00ffffff"  just="left" />
                         <TextTraits font="SansSerif"  size="9"  name="Legend"  style="plain"  color="#000000"  background="#00ffffff"  just="left" />
                         <WindowPosition x="0"  y="0"  width="1000"  height="1000"  displayed="0"  panelState="---" />
                       </GraphEnvironment>
                     </Graph>
                     <Gate gating:id="ID998685128"  gating:parent_id="ID609944200" >
                       <gating:RectangleGate eventsInside="1"  annoOffsetX="0"  annoOffsetY="0"  tint="#000000"  isTinted="0"  lineWeight="Normal"  userDefined="1"  percentX="0"  percentY="0" >
                         <gating:dimension gating:min="265523.79572695494"  gating:max="838408.6789971617" >
                           <data-type:fcs-dimension data-type:name="FL2-A" />
                         </gating:dimension>
                         <gating:dimension gating:min="19574.64172428316"  gating:max="910243.5500038314" >
                           <data-type:fcs-dimension data-type:name="SSC-H" />
                         </gating:dimension>
                       </gating:RectangleGate>
                     </Gate>
                     <Subpopulations>
                       <CellCycle name="Cell Cycle"  annotation=""  owningGroup=""  expanded="1"  sortPriority="10" >
                         <Graph smoothing="13"  backColor="#ffffff"  foreColor="#000000"  type="Histogram"  fast="1" >
                           <Axis dimension="x"  name="FL2-A"  label=""  auto="auto" />
                           <Axis dimension="y"  name=""  label=""  auto="auto" />
                           <GraphSettings level="5%"  smoothingHighResolution="1"  contourHighResolution="1"  histogramSmoothingCount="0"  graphResolution="256"  showOutliers="0"  drawLargeDots="0"  dotsToDraw="8000"  tint="le.chartfill.tinted.40"  lineWeight="le.lineweight.normal"  lineStyle="le.linestyle.solid" />
                           <GraphEnvironment showGrid="0"  showAxes="tnlTNL"  showGates="1"  showFreqOnPlots="1"  showGateNameOnPlots="1"  showMedians="0"  showUncomped="0"  addEventParam="0"  lastYAxisName="" >
                             <TextTraits font="SansSerif"  size="11"  name="Labels"  style="plain"  color="#000000"  background="#00ffffff"  just="left" />
                             <TextTraits font="SansSerif"  size="11"  name="LayoutGates"  style="plain"  color="#000000"  background="#00ffffff"  just="left" />
                             <TextTraits font="SansSerif"  size="9"  name="Numbers"  style="plain"  color="#000000"  background="#00ffffff"  just="left" />
                             <TextTraits font="SansSerif"  size="9"  name="Legend"  style="plain"  color="#000000"  background="#00ffffff"  just="left" />
                             <WindowPosition x="0"  y="0"  width="0"  height="0"  displayed="0"  panelState="--" />
                           </GraphEnvironment>
                         </Graph>
                         <profile model="Watson"  parameter="FL2-A"  autoGate="0"  gateG1="1"  gateG2="1"  gateS="1" >
                           <Constraints>
                             <Peak id="1" >
                               <Mean/>
                               <Cv>
                                 <equals value="9" />
                               </Cv>
                             </Peak>
                             <Peak id="2" >
                               <Mean/>
                               <Cv/>
                             </Peak>
                           </Constraints>
                           <display>
                             <sum enabled="1" />
                             <components enabled="1"  fill="1" />
                           </display>
                         </profile>
                         <CellCycleResult model="Watson" >
                           <Phases>
                             <Gaussian id="1"  mean="348086"  amplitude="171.192"  stddev="33817.4"  channelMean="269.283"  channelStddev="24.2358" />
                             <Gaussian id="2"  mean="682913"  amplitude="13.1479"  stddev="47019.2"  channelMean="509.241"  channelStddev="33.697" />
                             <SPhase id="Watson"  kg1="-1.7"  kg2="-1.2" />
                           </Phases>
                           <Statistics>
                             <Statistic name="RMSD"  value="  2.5726" />
                             <Statistic name="PercentG1"  value=" 78.8871" />
                             <Statistic name="PercentS"  value=" 13.8427" />
                             <Statistic name="PercentG2"  value="  8.4239" />
                             <Statistic name="G1Mean"  value="348086.2228" />
                             <Statistic name="G2Mean"  value="682912.7460" />
                             <Statistic name="G1CV"  value="  9.0001" />
                             <Statistic name="G2CV"  value="  6.6171" />
                             <Statistic name="percentSubG1"  value=" -3.0189" />
                             <Statistic name="percentSuperG2"  value="  1.3666" />
                           </Statistics>
                         </CellCycleResult>
                       </CellCycle>
                     </Subpopulations>
                   </Population>
                 </Subpopulations>
               </Population>
             </Subpopulations>
           </Population>
         </Subpopulations>
       </SampleNode>
     </Sample>
     <Sample>
       <DataSet uri="file:/D:/one%20drive/OneDrive/早衰组/流式/5HT流式结果汇总/CC/20250124/20250124/P14-3.fcs"  sampleID="1" />
       <Transformations>
         <transforms:log transforms:offset="1000"  transforms:decades="4.72471987" >
           <data-type:parameter data-type:name="FSC-H" />
         </transforms:log>
         <transforms:linear transforms:minRange="0"  transforms:maxRange="16777215"  gain="1" >
           <data-type:parameter data-type:name="FSC-A" />
         </transforms:linear>
         <transforms:log transforms:offset="100"  transforms:decades="5.22471987" >
           <data-type:parameter data-type:name="SSC-H" />
         </transforms:log>
         <transforms:linear transforms:minRange="0"  transforms:maxRange="16777215"  gain="1" >
           <data-type:parameter data-type:name="SSC-A" />
         </transforms:linear>
         <transforms:log transforms:offset="1"  transforms:decades="7.22471987" >
           <data-type:parameter data-type:name="FL1-H" />
         </transforms:log>
         <transforms:log transforms:offset="1"  transforms:decades="7.22471987" >
           <data-type:parameter data-type:name="FL1-A" />
         </transforms:log>
         <transforms:log transforms:offset="1"  transforms:decades="7.22471987" >
           <data-type:parameter data-type:name="FL2-H" />
         </transforms:log>
         <transforms:linear transforms:minRange="-27658.4680642685"  transforms:maxRange="1401183.8290331883"  gain="1" >
           <data-type:parameter data-type:name="FL2-A" />
         </transforms:linear>
         <transforms:log transforms:offset="1"  transforms:decades="7.22471987" >
           <data-type:parameter data-type:name="FL3-H" />
         </transforms:log>
         <transforms:log transforms:offset="1"  transforms:decades="7.22471987" >
           <data-type:parameter data-type:name="FL3-A" />
         </transforms:log>
         <transforms:log transforms:offset="1"  transforms:decades="7.22471987" >
           <data-type:parameter data-type:name="FL4-H" />
         </transforms:log>
         <transforms:log transforms:offset="1"  transforms:decades="7.22471987" >
           <data-type:parameter data-type:name="FL4-A" />
         </transforms:log>
         <transforms:log transforms:offset="1"  transforms:decades="7.22471987" >
           <data-type:parameter data-type:name="FL5-H" />
         </transforms:log>
         <transforms:log transforms:offset="1"  transforms:decades="7.22471987" >
           <data-type:parameter data-type:name="FL5-A" />
         </transforms:log>
         <transforms:log transforms:offset="1"  transforms:decades="7.22471987" >
           <data-type:parameter data-type:name="FL6-H" />
         </transforms:log>
         <transforms:log transforms:offset="1"  transforms:decades="7.22471987" >
           <data-type:parameter data-type:name="FL6-A" />
         </transforms:log>
         <transforms:log transforms:offset="1"  transforms:decades="7.22471987" >
           <data-type:parameter data-type:name="FL7-H" />
         </transforms:log>
         <transforms:log transforms:offset="1"  transforms:decades="7.22471987" >
           <data-type:parameter data-type:name="FL7-A" />
         </transforms:log>
         <transforms:log transforms:offset="1"  transforms:decades="7.22471987" >
           <data-type:parameter data-type:name="FL8-H" />
         </transforms:log>
         <transforms:log transforms:offset="1"  transforms:decades="7.22471987" >
           <data-type:parameter data-type:name="FL8-A" />
         </transforms:log>
         <transforms:log transforms:offset="1"  transforms:decades="7.22471987" >
           <data-type:parameter data-type:name="FL9-H" />
         </transforms:log>
         <transforms:log transforms:offset="1"  transforms:decades="7.22471987" >
           <data-type:parameter data-type:name="FL9-A" />
         </transforms:log>
         <transforms:linear transforms:minRange="0"  transforms:maxRange="10000"  gain="1" >
           <data-type:parameter data-type:name="FSC-Width" />
         </transforms:linear>
         <transforms:linear transforms:minRange="0"  transforms:maxRange="95"  gain="0.0000201112" >
           <data-type:parameter data-type:name="Time" />
         </transforms:linear>
       </Transformations>
       <Keywords>
         <Keyword name="FJ_FCS_VERSION"  value="3" />
         <Keyword name="$BEGINSTEXT"  value="0" />
         <Keyword name="$ENDSTEXT"  value="0" />
         <Keyword name="$BEGINDATA"  value="0000000000007920" />
         <Keyword name="$ENDDATA"  value="0000000001252079" />
         <Keyword name="$BEGINANALYSIS"  value="0" />
         <Keyword name="$ENDANALYSIS"  value="0" />
         <Keyword name="$TOT"  value="0000000000012960" />
         <Keyword name="FILVER"  value="1" />
         <Keyword name="$FIL"  value="P14-3.fcs" />
         <Keyword name="$SYS"  value="Microsoft Windows NT 6.2.9200.0" />
         <Keyword name="$MODE"  value="L" />
         <Keyword name="$BYTEORD"  value="1,2,3,4" />
         <Keyword name="$DATATYPE"  value="F" />
         <Keyword name="$NEXTDATA"  value="0" />
         <Keyword name="CYTEXPERTFIL"  value="True" />
         <Keyword name="TBID"  value="c480a6d8-83bf-44a0-b1f5-4176b29efdb9" />
         <Keyword name="TBNM"  value="P14-3" />
         <Keyword name="$PAR"  value="24" />
         <Keyword name="$BTIM"  value="17:53:20" />
         <Keyword name="$ETIM"  value="17:54:55" />
         <Keyword name="$DATE"  value="24-Jan-2025" />
         <Keyword name="$CYT"  value="DxFLEX" />
         <Keyword name="RCTOT"  value="10000" />
         <Keyword name="USRCTOT"  value="True" />
         <Keyword name="CGNM"  value="P3" />
         <Keyword name="CGID"  value="7b67e447-c630-419e-b43c-7075ef868943" />
         <Keyword name="RCTIM"  value="600" />
         <Keyword name="$SPILLOVER"  value="18,FL1-H,FL2-H,FL3-H,FL4-H,FL5-H,FL6-H,FL7-H,FL8-H,FL9-H,FL1-A,FL2-A,FL3-A,FL4-A,FL5-A,FL6-A,FL7-A,FL8-A,FL9-A,1,0,0,0,0,0,0,0,0,0,0,0,0,0,0,0,0,0,0,1,0,0,0,0,0,0,0,0,0,0,0,0,0,0,0,0,0,0,1,0,0,0,0,0,0,0,0,0,0,0,0,0,0,0,0,0,0,1,0,0,0,0,0,0,0,0,0,0,0,0,0,0,0,0,0,0,1,0,0,0,0,0,0,0,0,0,0,0,0,0,0,0,0,0,0,1,0,0,0,0,0,0,0,0,0,0,0,0,0,0,0,0,0,0,1,0,0,0,0,0,0,0,0,0,0,0,0,0,0,0,0,0,0,1,0,0,0,0,0,0,0,0,0,0,0,0,0,0,0,0,0,0,1,0,0,0,0,0,0,0,0,0,0,0,0,0,0,0,0,0,0,1,0,0,0,0,0,0,0,0,0,0,0,0,0,0,0,0,0,0,1,0,0,0,0,0,0,0,0,0,0,0,0,0,0,0,0,0,0,1,0,0,0,0,0,0,0,0,0,0,0,0,0,0,0,0,0,0,1,0,0,0,0,0,0,0,0,0,0,0,0,0,0,0,0,0,0,1,0,0,0,0,0,0,0,0,0,0,0,0,0,0,0,0,0,0,1,0,0,0,0,0,0,0,0,0,0,0,0,0,0,0,0,0,0,1,0,0,0,0,0,0,0,0,0,0,0,0,0,0,0,0,0,0,1,0,0,0,0,0,0,0,0,0,0,0,0,0,0,0,0,0,0,1" />
         <Keyword name="USRCTIM"  value="True" />
         <Keyword name="$TIMESTEP"  value="0.00002" />
         <Keyword name="$P1N"  value="FSC-H" />
         <Keyword name="$P1S"  value="FSC-H" />
         <Keyword name="$P1R"  value="16777215" />
         <Keyword name="$P1B"  value="32" />
         <Keyword name="$P1E"  value="0,0" />
         <Keyword name="$P1G"  value="1.0" />
         <Keyword name="P1DISPLAY"  value="LIN" />
         <Keyword name="$P2N"  value="FSC-A" />
         <Keyword name="$P2S"  value="FSC-A" />
         <Keyword name="$P2R"  value="16777215" />
         <Keyword name="$P2B"  value="32" />
         <Keyword name="$P2E"  value="0,0" />
         <Keyword name="$P2G"  value="1.0" />
         <Keyword name="P2DISPLAY"  value="LIN" />
         <Keyword name="$P3N"  value="SSC-H" />
         <Keyword name="$P3S"  value="SSC-H" />
         <Keyword name="$P3R"  value="16777215" />
         <Keyword name="$P3B"  value="32" />
         <Keyword name="$P3E"  value="0,0" />
         <Keyword name="$P3G"  value="1.0" />
         <Keyword name="P3DISPLAY"  value="LIN" />
         <Keyword name="$P4N"  value="SSC-A" />
         <Keyword name="$P4S"  value="SSC-A" />
         <Keyword name="$P4R"  value="16777215" />
         <Keyword name="$P4B"  value="32" />
         <Keyword name="$P4E"  value="0,0" />
         <Keyword name="$P4G"  value="1.0" />
         <Keyword name="P4DISPLAY"  value="LIN" />
         <Keyword name="$P5N"  value="FL1-H" />
         <Keyword name="$P5S"  value="FITC-H" />
         <Keyword name="$P5R"  value="16777215" />
         <Keyword name="$P5B"  value="32" />
         <Keyword name="$P5E"  value="0,0" />
         <Keyword name="$P5G"  value="1.0" />
         <Keyword name="P5DISPLAY"  value="LOG" />
         <Keyword name="$P6N"  value="FL1-A" />
         <Keyword name="$P6S"  value="FITC-A" />
         <Keyword name="$P6R"  value="16777215" />
         <Keyword name="$P6B"  value="32" />
         <Keyword name="$P6E"  value="0,0" />
         <Keyword name="$P6G"  value="1.0" />
         <Keyword name="P6DISPLAY"  value="LOG" />
         <Keyword name="$P7N"  value="FL2-H" />
         <Keyword name="$P7S"  value="PE-H" />
         <Keyword name="$P7R"  value="16777215" />
         <Keyword name="$P7B"  value="32" />
         <Keyword name="$P7E"  value="0,0" />
         <Keyword name="$P7G"  value="1.0" />
         <Keyword name="P7DISPLAY"  value="LOG" />
         <Keyword name="$P8N"  value="FL2-A" />
         <Keyword name="$P8S"  value="PE-A" />
         <Keyword name="$P8R"  value="16777215" />
         <Keyword name="$P8B"  value="32" />
         <Keyword name="$P8E"  value="0,0" />
         <Keyword name="$P8G"  value="1.0" />
         <Keyword name="P8DISPLAY"  value="LOG" />
         <Keyword name="$P9N"  value="FL3-H" />
         <Keyword name="$P9S"  value="PC5.5-H" />
         <Keyword name="$P9R"  value="16777215" />
         <Keyword name="$P9B"  value="32" />
         <Keyword name="$P9E"  value="0,0" />
         <Keyword name="$P9G"  value="1.0" />
         <Keyword name="P9DISPLAY"  value="LOG" />
         <Keyword name="$P10N"  value="FL3-A" />
         <Keyword name="$P10S"  value="PC5.5-A" />
         <Keyword name="$P10R"  value="16777215" />
         <Keyword name="$P10B"  value="32" />
         <Keyword name="$P10E"  value="0,0" />
         <Keyword name="$P10G"  value="1.0" />
         <Keyword name="P10DISPLAY"  value="LOG" />
         <Keyword name="$P11N"  value="FL4-H" />
         <Keyword name="$P11S"  value="PC7-H" />
         <Keyword name="$P11R"  value="16777215" />
         <Keyword name="$P11B"  value="32" />
         <Keyword name="$P11E"  value="0,0" />
         <Keyword name="$P11G"  value="1.0" />
         <Keyword name="P11DISPLAY"  value="LOG" />
         <Keyword name="$P12N"  value="FL4-A" />
         <Keyword name="$P12S"  value="PC7-A" />
         <Keyword name="$P12R"  value="16777215" />
         <Keyword name="$P12B"  value="32" />
         <Keyword name="$P12E"  value="0,0" />
         <Keyword name="$P12G"  value="1.0" />
         <Keyword name="P12DISPLAY"  value="LOG" />
         <Keyword name="$P13N"  value="FL5-H" />
         <Keyword name="$P13S"  value="APC-H" />
         <Keyword name="$P13R"  value="16777215" />
         <Keyword name="$P13B"  value="32" />
         <Keyword name="$P13E"  value="0,0" />
         <Keyword name="$P13G"  value="1.0" />
         <Keyword name="P13DISPLAY"  value="LOG" />
         <Keyword name="$P14N"  value="FL5-A" />
         <Keyword name="$P14S"  value="APC-A" />
         <Keyword name="$P14R"  value="16777215" />
         <Keyword name="$P14B"  value="32" />
         <Keyword name="$P14E"  value="0,0" />
         <Keyword name="$P14G"  value="1.0" />
         <Keyword name="P14DISPLAY"  value="LOG" />
         <Keyword name="$P15N"  value="FL6-H" />
         <Keyword name="$P15S"  value="APC-A750-H" />
         <Keyword name="$P15R"  value="16777215" />
         <Keyword name="$P15B"  value="32" />
         <Keyword name="$P15E"  value="0,0" />
         <Keyword name="$P15G"  value="1.0" />
         <Keyword name="P15DISPLAY"  value="LOG" />
         <Keyword name="$P16N"  value="FL6-A" />
         <Keyword name="$P16S"  value="APC-A750-A" />
         <Keyword name="$P16R"  value="16777215" />
         <Keyword name="$P16B"  value="32" />
         <Keyword name="$P16E"  value="0,0" />
         <Keyword name="$P16G"  value="1.0" />
         <Keyword name="P16DISPLAY"  value="LOG" />
         <Keyword name="$P17N"  value="FL7-H" />
         <Keyword name="$P17S"  value="PB450-H" />
         <Keyword name="$P17R"  value="16777215" />
         <Keyword name="$P17B"  value="32" />
         <Keyword name="$P17E"  value="0,0" />
         <Keyword name="$P17G"  value="1.0" />
         <Keyword name="P17DISPLAY"  value="LOG" />
         <Keyword name="$P18N"  value="FL7-A" />
         <Keyword name="$P18S"  value="PB450-A" />
         <Keyword name="$P18R"  value="16777215" />
         <Keyword name="$P18B"  value="32" />
         <Keyword name="$P18E"  value="0,0" />
         <Keyword name="$P18G"  value="1.0" />
         <Keyword name="P18DISPLAY"  value="LOG" />
         <Keyword name="$P19N"  value="FL8-H" />
         <Keyword name="$P19S"  value="KO525-H" />
         <Keyword name="$P19R"  value="16777215" />
         <Keyword name="$P19B"  value="32" />
         <Keyword name="$P19E"  value="0,0" />
         <Keyword name="$P19G"  value="1.0" />
         <Keyword name="P19DISPLAY"  value="LOG" />
         <Keyword name="$P20N"  value="FL8-A" />
         <Keyword name="$P20S"  value="KO525-A" />
         <Keyword name="$P20R"  value="16777215" />
         <Keyword name="$P20B"  value="32" />
         <Keyword name="$P20E"  value="0,0" />
         <Keyword name="$P20G"  value="1.0" />
         <Keyword name="P20DISPLAY"  value="LOG" />
         <Keyword name="$P21N"  value="FL9-H" />
         <Keyword name="$P21S"  value="Violet610-H" />
         <Keyword name="$P21R"  value="16777215" />
         <Keyword name="$P21B"  value="32" />
         <Keyword name="$P21E"  value="0,0" />
         <Keyword name="$P21G"  value="1.0" />
         <Keyword name="P21DISPLAY"  value="LOG" />
         <Keyword name="$P22N"  value="FL9-A" />
         <Keyword name="$P22S"  value="Violet610-A" />
         <Keyword name="$P22R"  value="16777215" />
         <Keyword name="$P22B"  value="32" />
         <Keyword name="$P22E"  value="0,0" />
         <Keyword name="$P22G"  value="1.0" />
         <Keyword name="P22DISPLAY"  value="LOG" />
         <Keyword name="$P23N"  value="FSC-Width" />
         <Keyword name="$P23S"  value="FSC-Width" />
         <Keyword name="$P23R"  value="10000" />
         <Keyword name="$P23B"  value="32" />
         <Keyword name="$P23E"  value="0,0" />
         <Keyword name="$P23G"  value="1.0" />
         <Keyword name="P23DISPLAY"  value="LIN" />
         <Keyword name="$P24N"  value="Time" />
         <Keyword name="$P24S"  value="Time" />
         <Keyword name="$P24R"  value="900000000" />
         <Keyword name="$P24B"  value="32" />
         <Keyword name="$P24E"  value="0,0" />
         <Keyword name="$P24G"  value="1.0" />
         <Keyword name="P24DISPLAY"  value="LIN" />
         <Keyword name="PLTNO"  value="02" />
         <Keyword name="$SMNO"  value="13" />
         <Keyword name="$LOST"  value="0" />
         <Keyword name="$ABRT"  value="70" />
         <Keyword name="IMPTTB"  value="False" />
         <Keyword name="FLLW"  value="True" />
         <Keyword name="RCD"  value="True" />
         <Keyword name="$VOL"  value="47237.48" />
         <Keyword name="$OP"  value="Administrator" />
         <Keyword name="DURTIM"  value="94.474940" />
         <Keyword name="USCOMP"  value="False" />
         <Keyword name="AHCOMPSYNC"  value="False" />
         <Keyword name="COMPCHH"  value="FITCPEPC5.5PC7APCAPC-A750PB450KO525Violet610" />
         <Keyword name="COMPBGH"  value="553.75544.375395.75396.625420.375391.375396.625567576.875" />
         <Keyword name="COMPAFH"  value="000000000" />
         <Keyword name="COMPH"  value="100000000010000000001000000000100000000010000000001000000000100000000010000000001" />
         <Keyword name="COMPGAINH"  value="2040527580254133722171" />
         <Keyword name="COMPCHA"  value="FITCPEPC5.5PC7APCAPC-A750PB450KO525Violet610" />
         <Keyword name="COMPBGA"  value="5514.55017.54247409249274616521052015265" />
         <Keyword name="COMPAFA"  value="000000000" />
         <Keyword name="COMPA"  value="100000000010000000001000000000100000000010000000001000000000100000000010000000001" />
         <Keyword name="COMPGAINA"  value="2040527580254133722171" />
         <Keyword name="SN"  value="BC36122" />
         <Keyword name="$CYTSN"  value="BC36122" />
         <Keyword name="FLDSM"  value="30" />
         <Keyword name="CHAR"  value="11" />
         <Keyword name="CH1ID"  value="FSC" />
         <Keyword name="CH1NM"  value="FSC" />
         <Keyword name="CH1AD"  value="14" />
         <Keyword name="CH1DA"  value="22" />
         <Keyword name="CH1TH"  value="10000" />
         <Keyword name="CH1TR"  value="64" />
         <Keyword name="CH1GAIN"  value="30" />
         <Keyword name="CH1USH"  value="True" />
         <Keyword name="CH1DELAY"  value="0" />
         <Keyword name="CH1DELTA"  value="24" />
         <Keyword name="CH1THUS"  value="False" />
         <Keyword name="CH1FL"  value="False" />
         <Keyword name="CH1HS"  value="8" />
         <Keyword name="CH1AS"  value="2" />
         <Keyword name="CH1HATFL"  value="294.875" />
         <Keyword name="CH1AATFL"  value="3815.5" />
         <Keyword name="CH1HAVAL"  value="1250000" />
         <Keyword name="CH2ID"  value="SSC" />
         <Keyword name="CH2NM"  value="SSC" />
         <Keyword name="CH2AD"  value="8" />
         <Keyword name="CH2DA"  value="16" />
         <Keyword name="CH2TH"  value="10000" />
         <Keyword name="CH2TR"  value="64" />
         <Keyword name="CH2GAIN"  value="10" />
         <Keyword name="CH2USH"  value="True" />
         <Keyword name="CH2DELAY"  value="0" />
         <Keyword name="CH2DELTA"  value="24" />
         <Keyword name="CH2THUS"  value="False" />
         <Keyword name="CH2FL"  value="False" />
         <Keyword name="CH2HS"  value="8" />
         <Keyword name="CH2AS"  value="2" />
         <Keyword name="CH2FLNMS"  value="SSC" />
         <Keyword name="CH2HATFL"  value="431.125" />
         <Keyword name="CH2AATFL"  value="4736.5" />
         <Keyword name="CH2HAVAL"  value="1250000" />
         <Keyword name="CH3ID"  value="FL1" />
         <Keyword name="CH3NM"  value="FITC" />
         <Keyword name="CH3AD"  value="11" />
         <Keyword name="CH3DA"  value="19" />
         <Keyword name="CH3TH"  value="10000" />
         <Keyword name="CH3TR"  value="64" />
         <Keyword name="CH3GAIN"  value="20" />
         <Keyword name="CH3USH"  value="True" />
         <Keyword name="CH3DELAY"  value="0" />
         <Keyword name="CH3DELTA"  value="24" />
         <Keyword name="CH3THUS"  value="False" />
         <Keyword name="CH3FL"  value="True" />
         <Keyword name="CH3HS"  value="8" />
         <Keyword name="CH3AS"  value="2" />
         <Keyword name="CH3FLNMS"  value="FITC" />
         <Keyword name="CH3HATFL"  value="553.75" />
         <Keyword name="CH3AATFL"  value="5514.5" />
         <Keyword name="CH3HAVAL"  value="6875000" />
         <Keyword name="CH4ID"  value="FL2" />
         <Keyword name="CH4NM"  value="PE" />
         <Keyword name="CH4AD"  value="10" />
         <Keyword name="CH4DA"  value="18" />
         <Keyword name="CH4TH"  value="10000" />
         <Keyword name="CH4TR"  value="64" />
         <Keyword name="CH4GAIN"  value="40" />
         <Keyword name="CH4USH"  value="True" />
         <Keyword name="CH4DELAY"  value="0" />
         <Keyword name="CH4DELTA"  value="24" />
         <Keyword name="CH4THUS"  value="False" />
         <Keyword name="CH4FL"  value="True" />
         <Keyword name="CH4HS"  value="8" />
         <Keyword name="CH4AS"  value="2" />
         <Keyword name="CH4FLNMS"  value="PE" />
         <Keyword name="CH4HATFL"  value="544.375" />
         <Keyword name="CH4AATFL"  value="5017.5" />
         <Keyword name="CH4HAVAL"  value="6875000" />
         <Keyword name="CH5ID"  value="FL3" />
         <Keyword name="CH5NM"  value="PC5.5" />
         <Keyword name="CH5AD"  value="12" />
         <Keyword name="CH5DA"  value="20" />
         <Keyword name="CH5TH"  value="10000" />
         <Keyword name="CH5TR"  value="64" />
         <Keyword name="CH5GAIN"  value="527" />
         <Keyword name="CH5USH"  value="True" />
         <Keyword name="CH5DELAY"  value="0" />
         <Keyword name="CH5DELTA"  value="24" />
         <Keyword name="CH5THUS"  value="False" />
         <Keyword name="CH5FL"  value="True" />
         <Keyword name="CH5HS"  value="8" />
         <Keyword name="CH5AS"  value="2" />
         <Keyword name="CH5FLNMS"  value="PC5.5" />
         <Keyword name="CH5HATFL"  value="395.75" />
         <Keyword name="CH5AATFL"  value="4247" />
         <Keyword name="CH5HAVAL"  value="6875000" />
         <Keyword name="CH6ID"  value="FL4" />
         <Keyword name="CH6NM"  value="PC7" />
         <Keyword name="CH6AD"  value="13" />
         <Keyword name="CH6DA"  value="21" />
         <Keyword name="CH6TH"  value="10000" />
         <Keyword name="CH6TR"  value="64" />
         <Keyword name="CH6GAIN"  value="580" />
         <Keyword name="CH6USH"  value="True" />
         <Keyword name="CH6DELAY"  value="0" />
         <Keyword name="CH6DELTA"  value="24" />
         <Keyword name="CH6THUS"  value="False" />
         <Keyword name="CH6FL"  value="True" />
         <Keyword name="CH6HS"  value="8" />
         <Keyword name="CH6AS"  value="2" />
         <Keyword name="CH6FLNMS"  value="PC7" />
         <Keyword name="CH6HATFL"  value="396.625" />
         <Keyword name="CH6AATFL"  value="4092" />
         <Keyword name="CH6HAVAL"  value="6875000" />
         <Keyword name="CH7ID"  value="FL5" />
         <Keyword name="CH7NM"  value="APC" />
         <Keyword name="CH7AD"  value="1" />
         <Keyword name="CH7DA"  value="1" />
         <Keyword name="CH7TH"  value="10000" />
         <Keyword name="CH7TR"  value="64" />
         <Keyword name="CH7GAIN"  value="25" />
         <Keyword name="CH7USH"  value="True" />
         <Keyword name="CH7DELAY"  value="-42.72" />
         <Keyword name="CH7DELTA"  value="24" />
         <Keyword name="CH7THUS"  value="False" />
         <Keyword name="CH7FL"  value="True" />
         <Keyword name="CH7HS"  value="8" />
         <Keyword name="CH7AS"  value="2" />
         <Keyword name="CH7FLNMS"  value="APC" />
         <Keyword name="CH7HATFL"  value="420.375" />
         <Keyword name="CH7AATFL"  value="4927" />
         <Keyword name="CH7HAVAL"  value="6875000" />
         <Keyword name="CH8ID"  value="FL6" />
         <Keyword name="CH8NM"  value="APC-A750" />
         <Keyword name="CH8AD"  value="0" />
         <Keyword name="CH8DA"  value="0" />
         <Keyword name="CH8TH"  value="10000" />
         <Keyword name="CH8TR"  value="64" />
         <Keyword name="CH8GAIN"  value="413" />
         <Keyword name="CH8USH"  value="True" />
         <Keyword name="CH8DELAY"  value="-42.72" />
         <Keyword name="CH8DELTA"  value="24" />
         <Keyword name="CH8THUS"  value="False" />
         <Keyword name="CH8FL"  value="True" />
         <Keyword name="CH8HS"  value="8" />
         <Keyword name="CH8AS"  value="2" />
         <Keyword name="CH8FLNMS"  value="APC-A750" />
         <Keyword name="CH8HATFL"  value="391.375" />
         <Keyword name="CH8AATFL"  value="4616" />
         <Keyword name="CH8HAVAL"  value="6875000" />
         <Keyword name="CH9ID"  value="FL7" />
         <Keyword name="CH9NM"  value="PB450" />
         <Keyword name="CH9AD"  value="4" />
         <Keyword name="CH9DA"  value="4" />
         <Keyword name="CH9TH"  value="10000" />
         <Keyword name="CH9TR"  value="64" />
         <Keyword name="CH9GAIN"  value="37" />
         <Keyword name="CH9USH"  value="True" />
         <Keyword name="CH9DELAY"  value="42.08" />
         <Keyword name="CH9DELTA"  value="24" />
         <Keyword name="CH9THUS"  value="False" />
         <Keyword name="CH9FL"  value="True" />
         <Keyword name="CH9HS"  value="8" />
         <Keyword name="CH9AS"  value="2" />
         <Keyword name="CH9FLNMS"  value="PB450" />
         <Keyword name="CH9HATFL"  value="396.625" />
         <Keyword name="CH9AATFL"  value="5210" />
         <Keyword name="CH9HAVAL"  value="6875000" />
         <Keyword name="CH10ID"  value="FL8" />
         <Keyword name="CH10NM"  value="KO525" />
         <Keyword name="CH10AD"  value="5" />
         <Keyword name="CH10DA"  value="5" />
         <Keyword name="CH10TH"  value="10000" />
         <Keyword name="CH10TR"  value="64" />
         <Keyword name="CH10GAIN"  value="22" />
         <Keyword name="CH10USH"  value="True" />
         <Keyword name="CH10DELAY"  value="42.08" />
         <Keyword name="CH10DELTA"  value="24" />
         <Keyword name="CH10THUS"  value="False" />
         <Keyword name="CH10FL"  value="True" />
         <Keyword name="CH10HS"  value="8" />
         <Keyword name="CH10AS"  value="2" />
         <Keyword name="CH10FLNMS"  value="KO525" />
         <Keyword name="CH10HATFL"  value="567" />
         <Keyword name="CH10AATFL"  value="5201" />
         <Keyword name="CH10HAVAL"  value="6875000" />
         <Keyword name="CH11ID"  value="FL9" />
         <Keyword name="CH11NM"  value="Violet610" />
         <Keyword name="CH11AD"  value="6" />
         <Keyword name="CH11DA"  value="6" />
         <Keyword name="CH11TH"  value="10000" />
         <Keyword name="CH11TR"  value="64" />
         <Keyword name="CH11GAIN"  value="171" />
         <Keyword name="CH11USH"  value="True" />
         <Keyword name="CH11DELAY"  value="42.08" />
         <Keyword name="CH11DELTA"  value="24" />
         <Keyword name="CH11THUS"  value="False" />
         <Keyword name="CH11FL"  value="True" />
         <Keyword name="CH11HS"  value="8" />
         <Keyword name="CH11AS"  value="2" />
         <Keyword name="CH11FLNMS"  value="Violet610" />
         <Keyword name="CH11HATFL"  value="576.875" />
         <Keyword name="CH11AATFL"  value="5265" />
         <Keyword name="CH11HAVAL"  value="6875000" />
         <Keyword name="PCHID"  value="FSC" />
         <Keyword name="PCHTP"  value="AutoThreshold" />
         <Keyword name="TRLGC"  value="None" />
         <Keyword name="WCH"  value="FSC" />
         <Keyword name="DGAIN"  value="10" />
         <Keyword name="SWVER"  value="CytExpert for DxFLEX 2.0.0.283" />
       </Keywords>
       <SampleNode name="P14-3.fcs"  annotation=""  owningGroup=""  expanded="1"  sortPriority="10"  count="12960"  sampleID="1" >
         <Graph smoothing="0"  backColor="#ffffff"  foreColor="#000000"  type="Pseudocolor"  fast="1" >
           <Axis dimension="x"  name="FSC-H"  label=""  auto="auto" />
           <Axis dimension="y"  name="SSC-H"  label=""  auto="auto" />
           <GraphSettings level="5%"  smoothingHighResolution="1"  contourHighResolution="1"  histogramSmoothingCount="0"  graphResolution="256"  showOutliers="0"  drawLargeDots="0"  dotsToDraw="8000"  tint="le.chartfill.tinted.40"  lineWeight="le.lineweight.normal"  lineStyle="le.linestyle.solid" />
           <GraphEnvironment showGrid="0"  showAxes="tnlTNL"  showGates="1"  showFreqOnPlots="1"  showGateNameOnPlots="1"  showMedians="0"  showUncomped="0"  addEventParam="0"  lastYAxisName="" >
             <TextTraits font="SansSerif"  size="11"  name="Labels"  style="plain"  color="#000000"  background="#00ffffff"  just="left" />
             <TextTraits font="SansSerif"  size="11"  name="LayoutGates"  style="plain"  color="#000000"  background="#00ffffff"  just="left" />
             <TextTraits font="SansSerif"  size="9"  name="Numbers"  style="plain"  color="#000000"  background="#00ffffff"  just="left" />
             <TextTraits font="SansSerif"  size="9"  name="Legend"  style="plain"  color="#000000"  background="#00ffffff"  just="left" />
             <WindowPosition x="0"  y="0"  width="0"  height="0"  displayed="0"  panelState="" />
           </GraphEnvironment>
         </Graph>
         <Subpopulations>
           <Population name="Lymphocytes"  annotation=""  owningGroup="All Samples"  expanded="1"  sortPriority="10"  count="11621" >
             <Graph smoothing="0"  backColor="#ffffff"  foreColor="#000000"  heatMapStatParameter="FL1-H"  type="Pseudocolor"  fast="1" >
               <Axis dimension="x"  name="FSC-Width"  label=""  auto="auto" />
               <Axis dimension="y"  name="SSC-H"  label=""  auto="auto" />
               <GraphSettings level="5%"  smoothingHighResolution="1"  contourHighResolution="1"  histogramSmoothingCount="0"  graphResolution="256"  showOutliers="0"  drawLargeDots="0"  dotsToDraw="8000"  tint="le.chartfill.tinted.40"  lineWeight="le.lineweight.normal"  lineStyle="le.linestyle.solid" />
               <GraphEnvironment showGrid="0"  showAxes="tnlTNL"  showGates="1"  showFreqOnPlots="1"  showGateNameOnPlots="1"  showMedians="0"  showUncomped="0"  addEventParam="0"  lastYAxisName="" >
                 <TextTraits font="SansSerif"  size="11"  name="Labels"  style="plain"  color="#000000"  background="#00ffffff"  just="left" />
                 <TextTraits font="SansSerif"  size="11"  name="LayoutGates"  style="plain"  color="#000000"  background="#00ffffff"  just="left" />
                 <TextTraits font="SansSerif"  size="9"  name="Numbers"  style="plain"  color="#000000"  background="#00ffffff"  just="left" />
                 <TextTraits font="SansSerif"  size="9"  name="Legend"  style="plain"  color="#000000"  background="#00ffffff"  just="left" />
                 <WindowPosition x="-5"  y="-5"  width="1000"  height="1000"  displayed="0"  panelState="---" />
               </GraphEnvironment>
             </Graph>
             <Gate gating:id="ID1650788813" >
               <gating:PolygonGate eventsInside="1"  annoOffsetX="0"  annoOffsetY="0"  tint="#000000"  isTinted="0"  lineWeight="Normal"  userDefined="1"  quadId="-1"  gateResolution="256" >
                 <gating:dimension>
                   <data-type:fcs-dimension data-type:name="FSC-H" />
                 </gating:dimension>
                 <gating:dimension>
                   <data-type:fcs-dimension data-type:name="SSC-H" />
                 </gating:dimension>
                 <gating:vertex>
                   <gating:coordinate data-type:value="149623.6875599673" />
                   <gating:coordinate data-type:value="17079.1236128164" />
                 </gating:vertex>
                 <gating:vertex>
                   <gating:coordinate data-type:value="149623.6875599673" />
                   <gating:coordinate data-type:value="17079.1236128164" />
                 </gating:vertex>
                 <gating:vertex>
                   <gating:coordinate data-type:value="81330.4396294777" />
                   <gating:coordinate data-type:value="20743.7155831859" />
                 </gating:vertex>
                 <gating:vertex>
                   <gating:coordinate data-type:value="63433.3589643132" />
                   <gating:coordinate data-type:value="81756.7039851129" />
                 </gating:vertex>
                 <gating:vertex>
                   <gating:coordinate data-type:value="112401.6808398478" />
                   <gating:coordinate data-type:value="305288.1388493447" />
                 </gating:vertex>
                 <gating:vertex>
                   <gating:coordinate data-type:value="275262.8410842699" />
                   <gating:coordinate data-type:value="577328.6396173978" />
                 </gating:vertex>
                 <gating:vertex>
                   <gating:coordinate data-type:value="530713.3275793352" />
                   <gating:coordinate data-type:value="629424.3384090324" />
                 </gating:vertex>
                 <gating:vertex>
                   <gating:coordinate data-type:value="824693.571881161" />
                   <gating:coordinate data-type:value="701203.4908667128" />
                 </gating:vertex>
                 <gating:vertex>
                   <gating:coordinate data-type:value="368138.8518964308" />
                   <gating:coordinate data-type:value="98232.2944686121" />
                 </gating:vertex>
                 <gating:vertex>
                   <gating:coordinate data-type:value="368138.8518964308" />
                   <gating:coordinate data-type:value="98232.2944686121" />
                 </gating:vertex>
                 <gating:vertex>
                   <gating:coordinate data-type:value="233598.1970957862" />
                   <gating:coordinate data-type:value="39654.2530610758" />
                 </gating:vertex>
               </gating:PolygonGate>
             </Gate>
             <Subpopulations>
               <Population name="FSC-Width, SSC-H subset"  annotation=""  owningGroup=""  expanded="1"  sortPriority="10"  count="10034" >
                 <Graph smoothing="0"  backColor="#ffffff"  foreColor="#000000"  heatMapStatParameter="FL1-H"  type="Pseudocolor"  fast="1" >
                   <Axis dimension="x"  name="FL2-A"  label=""  auto="auto" />
                   <Axis dimension="y"  name="SSC-H"  label=""  auto="auto" />
                   <GraphSettings level="5%"  smoothingHighResolution="1"  contourHighResolution="1"  histogramSmoothingCount="0"  graphResolution="256"  showOutliers="0"  drawLargeDots="0"  dotsToDraw="8000"  tint="le.chartfill.tinted.40"  lineWeight="le.lineweight.normal"  lineStyle="le.linestyle.solid" />
                   <GraphEnvironment showGrid="0"  showAxes="tnlTNL"  showGates="1"  showFreqOnPlots="1"  showGateNameOnPlots="1"  showMedians="0"  showUncomped="0"  addEventParam="0"  lastYAxisName="" >
                     <TextTraits font="SansSerif"  size="11"  name="Labels"  style="plain"  color="#000000"  background="#00ffffff"  just="left" />
                     <TextTraits font="SansSerif"  size="11"  name="LayoutGates"  style="plain"  color="#000000"  background="#00ffffff"  just="left" />
                     <TextTraits font="SansSerif"  size="9"  name="Numbers"  style="plain"  color="#000000"  background="#00ffffff"  just="left" />
                     <TextTraits font="SansSerif"  size="9"  name="Legend"  style="plain"  color="#000000"  background="#00ffffff"  just="left" />
                     <WindowPosition x="-7"  y="-7"  width="2472"  height="1503"  displayed="0"  panelState="---" />
                   </GraphEnvironment>
                 </Graph>
                 <Gate gating:id="ID1613432661"  gating:parent_id="ID1650788813" >
                   <gating:RectangleGate eventsInside="1"  annoOffsetX="0"  annoOffsetY="0"  tint="#000000"  isTinted="0"  lineWeight="Normal"  userDefined="1"  percentX="0"  percentY="0" >
                     <gating:dimension gating:min="1014.1509433962265"  gating:max="2158.0188679245284" >
                       <data-type:fcs-dimension data-type:name="FSC-Width" />
                     </gating:dimension>
                     <gating:dimension gating:min="21599.77880040833"  gating:max="626162.1031856366" >
                       <data-type:fcs-dimension data-type:name="SSC-H" />
                     </gating:dimension>
                   </gating:RectangleGate>
                 </Gate>
                 <Subpopulations>
                   <Population name="PE-A, SSC-H subset"  annotation=""  owningGroup=""  expanded="1"  sortPriority="10"  count="9653" >
                     <Graph smoothing="0"  backColor="#ffffff"  foreColor="#000000"  heatMapStatParameter="FL1-H"  type="Histogram"  fast="1" >
                       <Axis dimension="x"  name="FL2-A"  label=""  auto="auto" />
                       <Axis dimension="y"  name=""  label=""  auto="auto" />
                       <GraphSettings level="5%"  smoothingHighResolution="1"  contourHighResolution="1"  histogramSmoothingCount="0"  graphResolution="256"  showOutliers="0"  drawLargeDots="0"  dotsToDraw="8000"  tint="le.chartfill.tinted.40"  lineWeight="le.lineweight.normal"  lineStyle="le.linestyle.solid" />
                       <GraphEnvironment showGrid="0"  showAxes="tnlTNL"  showGates="1"  showFreqOnPlots="1"  showGateNameOnPlots="1"  showMedians="0"  showUncomped="0"  addEventParam="0"  lastYAxisName="" >
                         <TextTraits font="SansSerif"  size="11"  name="Labels"  style="plain"  color="#000000"  background="#00ffffff"  just="left" />
                         <TextTraits font="SansSerif"  size="11"  name="LayoutGates"  style="plain"  color="#000000"  background="#00ffffff"  just="left" />
                         <TextTraits font="SansSerif"  size="9"  name="Numbers"  style="plain"  color="#000000"  background="#00ffffff"  just="left" />
                         <TextTraits font="SansSerif"  size="9"  name="Legend"  style="plain"  color="#000000"  background="#00ffffff"  just="left" />
                         <WindowPosition x="-6"  y="-6"  width="1000"  height="1000"  displayed="0"  panelState="---" />
                       </GraphEnvironment>
                     </Graph>
                     <Gate gating:id="ID2083307732"  gating:parent_id="ID1613432661" >
                       <gating:RectangleGate eventsInside="1"  annoOffsetX="0"  annoOffsetY="0"  tint="#000000"  isTinted="0"  lineWeight="Normal"  userDefined="1"  percentX="0"  percentY="0" >
                         <gating:dimension gating:min="285743.2621953152"  gating:max="888957.3451680624" >
                           <data-type:fcs-dimension data-type:name="FL2-A" />
                         </gating:dimension>
                         <gating:dimension gating:min="13465.51571953559"  gating:max="677471.7105890727" >
                           <data-type:fcs-dimension data-type:name="SSC-H" />
                         </gating:dimension>
                       </gating:RectangleGate>
                     </Gate>
                     <Subpopulations>
                       <CellCycle name="Cell Cycle"  annotation=""  owningGroup=""  expanded="1"  sortPriority="10" >
                         <Graph smoothing="13"  backColor="#ffffff"  foreColor="#000000"  type="Histogram"  fast="1" >
                           <Axis dimension="x"  name="FL2-A"  label=""  auto="auto" />
                           <Axis dimension="y"  name=""  label=""  auto="auto" />
                           <GraphSettings level="5%"  smoothingHighResolution="1"  contourHighResolution="1"  histogramSmoothingCount="0"  graphResolution="256"  showOutliers="0"  drawLargeDots="0"  dotsToDraw="8000"  tint="le.chartfill.tinted.40"  lineWeight="le.lineweight.normal"  lineStyle="le.linestyle.solid" />
                           <GraphEnvironment showGrid="0"  showAxes="tnlTNL"  showGates="1"  showFreqOnPlots="1"  showGateNameOnPlots="1"  showMedians="0"  showUncomped="0"  addEventParam="0"  lastYAxisName="" >
                             <TextTraits font="SansSerif"  size="11"  name="Labels"  style="plain"  color="#000000"  background="#00ffffff"  just="left" />
                             <TextTraits font="SansSerif"  size="11"  name="LayoutGates"  style="plain"  color="#000000"  background="#00ffffff"  just="left" />
                             <TextTraits font="SansSerif"  size="9"  name="Numbers"  style="plain"  color="#000000"  background="#00ffffff"  just="left" />
                             <TextTraits font="SansSerif"  size="9"  name="Legend"  style="plain"  color="#000000"  background="#00ffffff"  just="left" />
                             <WindowPosition x="0"  y="0"  width="0"  height="0"  displayed="0"  panelState="-+" />
                           </GraphEnvironment>
                         </Graph>
                         <profile model="Watson"  parameter="FL2-A"  autoGate="0"  gateG1="1"  gateG2="1"  gateS="1" >
                           <Constraints>
                             <Peak id="1" >
                               <Mean/>
                               <Cv>
                                 <equals value="9" />
                               </Cv>
                             </Peak>
                             <Peak id="2" >
                               <Mean/>
                               <Cv/>
                             </Peak>
                           </Constraints>
                           <display>
                             <sum enabled="1" />
                             <components enabled="1"  fill="1" />
                           </display>
                         </profile>
                         <CellCycleResult model="Watson" >
                           <Phases>
                             <Gaussian id="1"  mean="378122"  amplitude="168.79"  stddev="36520.5"  channelMean="290.808"  channelStddev="26.1729" />
                             <Gaussian id="2"  mean="744175"  amplitude="9.98634"  stddev="71923.4"  channelMean="553.145"  channelStddev="51.5449" />
                             <SPhase id="Watson"  kg1="-1.65"  kg2="-0.9" />
                           </Phases>
                           <Statistics>
                             <Statistic name="RMSD"  value="  2.9674" />
                             <Statistic name="PercentG1"  value=" 81.1171" />
                             <Statistic name="PercentS"  value=" 14.1199" />
                             <Statistic name="PercentG2"  value="  9.4516" />
                             <Statistic name="G1Mean"  value="378121.5352" />
                             <Statistic name="G2Mean"  value="744175.1048" />
                             <Statistic name="G1CV"  value="  9.0001" />
                             <Statistic name="G2CV"  value="  9.3185" />
                             <Statistic name="percentSubG1"  value=" -3.7263" />
                             <Statistic name="percentSuperG2"  value="  0.1149" />
                           </Statistics>
                         </CellCycleResult>
                       </CellCycle>
                     </Subpopulations>
                   </Population>
                 </Subpopulations>
               </Population>
             </Subpopulations>
           </Population>
         </Subpopulations>
       </SampleNode>
     </Sample>
     <Sample>
       <DataSet uri="file:/D:/one%20drive/OneDrive/早衰组/流式/5HT流式结果汇总/CC/20250124/20250124/WTP8-1.fcs"  sampleID="5" />
       <Transformations>
         <transforms:log transforms:offset="1000"  transforms:decades="4.72471987" >
           <data-type:parameter data-type:name="FSC-H" />
         </transforms:log>
         <transforms:linear transforms:minRange="0"  transforms:maxRange="16777215"  gain="1" >
           <data-type:parameter data-type:name="FSC-A" />
         </transforms:linear>
         <transforms:log transforms:offset="100"  transforms:decades="5.22471987" >
           <data-type:parameter data-type:name="SSC-H" />
         </transforms:log>
         <transforms:linear transforms:minRange="0"  transforms:maxRange="16777215"  gain="1" >
           <data-type:parameter data-type:name="SSC-A" />
         </transforms:linear>
         <transforms:log transforms:offset="1"  transforms:decades="7.22471987" >
           <data-type:parameter data-type:name="FL1-H" />
         </transforms:log>
         <transforms:log transforms:offset="1"  transforms:decades="7.22471987" >
           <data-type:parameter data-type:name="FL1-A" />
         </transforms:log>
         <transforms:log transforms:offset="1"  transforms:decades="7.22471987" >
           <data-type:parameter data-type:name="FL2-H" />
         </transforms:log>
         <transforms:linear transforms:minRange="-27658.4680642685"  transforms:maxRange="1401183.8290331883"  gain="1" >
           <data-type:parameter data-type:name="FL2-A" />
         </transforms:linear>
         <transforms:log transforms:offset="1"  transforms:decades="7.22471987" >
           <data-type:parameter data-type:name="FL3-H" />
         </transforms:log>
         <transforms:log transforms:offset="1"  transforms:decades="7.22471987" >
           <data-type:parameter data-type:name="FL3-A" />
         </transforms:log>
         <transforms:log transforms:offset="1"  transforms:decades="7.22471987" >
           <data-type:parameter data-type:name="FL4-H" />
         </transforms:log>
         <transforms:log transforms:offset="1"  transforms:decades="7.22471987" >
           <data-type:parameter data-type:name="FL4-A" />
         </transforms:log>
         <transforms:log transforms:offset="1"  transforms:decades="7.22471987" >
           <data-type:parameter data-type:name="FL5-H" />
         </transforms:log>
         <transforms:log transforms:offset="1"  transforms:decades="7.22471987" >
           <data-type:parameter data-type:name="FL5-A" />
         </transforms:log>
         <transforms:log transforms:offset="1"  transforms:decades="7.22471987" >
           <data-type:parameter data-type:name="FL6-H" />
         </transforms:log>
         <transforms:log transforms:offset="1"  transforms:decades="7.22471987" >
           <data-type:parameter data-type:name="FL6-A" />
         </transforms:log>
         <transforms:log transforms:offset="1"  transforms:decades="7.22471987" >
           <data-type:parameter data-type:name="FL7-H" />
         </transforms:log>
         <transforms:log transforms:offset="1"  transforms:decades="7.22471987" >
           <data-type:parameter data-type:name="FL7-A" />
         </transforms:log>
         <transforms:log transforms:offset="1"  transforms:decades="7.22471987" >
           <data-type:parameter data-type:name="FL8-H" />
         </transforms:log>
         <transforms:log transforms:offset="1"  transforms:decades="7.22471987" >
           <data-type:parameter data-type:name="FL8-A" />
         </transforms:log>
         <transforms:log transforms:offset="1"  transforms:decades="7.22471987" >
           <data-type:parameter data-type:name="FL9-H" />
         </transforms:log>
         <transforms:log transforms:offset="1"  transforms:decades="7.22471987" >
           <data-type:parameter data-type:name="FL9-A" />
         </transforms:log>
         <transforms:linear transforms:minRange="0"  transforms:maxRange="10000"  gain="1" >
           <data-type:parameter data-type:name="FSC-Width" />
         </transforms:linear>
         <transforms:linear transforms:minRange="0"  transforms:maxRange="42"  gain="0.0000201407" >
           <data-type:parameter data-type:name="Time" />
         </transforms:linear>
       </Transformations>
       <Keywords>
         <Keyword name="FJ_FCS_VERSION"  value="3" />
         <Keyword name="$BEGINSTEXT"  value="0" />
         <Keyword name="$ENDSTEXT"  value="0" />
         <Keyword name="$BEGINDATA"  value="0000000000007920" />
         <Keyword name="$ENDDATA"  value="0000000001220783" />
         <Keyword name="$BEGINANALYSIS"  value="0" />
         <Keyword name="$ENDANALYSIS"  value="0" />
         <Keyword name="$TOT"  value="0000000000012634" />
         <Keyword name="FILVER"  value="1" />
         <Keyword name="$FIL"  value="WTP8-1.fcs" />
         <Keyword name="$SYS"  value="Microsoft Windows NT 6.2.9200.0" />
         <Keyword name="$MODE"  value="L" />
         <Keyword name="$BYTEORD"  value="1,2,3,4" />
         <Keyword name="$DATATYPE"  value="F" />
         <Keyword name="$NEXTDATA"  value="0" />
         <Keyword name="CYTEXPERTFIL"  value="True" />
         <Keyword name="TBID"  value="f44c771a-e7ea-4495-88ff-5e22deb4acc6" />
         <Keyword name="TBNM"  value="WTP8-1" />
         <Keyword name="$PAR"  value="24" />
         <Keyword name="$BTIM"  value="18:02:31" />
         <Keyword name="$ETIM"  value="18:03:13" />
         <Keyword name="$DATE"  value="24-Jan-2025" />
         <Keyword name="$CYT"  value="DxFLEX" />
         <Keyword name="RCTOT"  value="10000" />
         <Keyword name="USRCTOT"  value="True" />
         <Keyword name="CGNM"  value="P3" />
         <Keyword name="CGID"  value="7b67e447-c630-419e-b43c-7075ef868943" />
         <Keyword name="RCTIM"  value="600" />
         <Keyword name="$SPILLOVER"  value="18,FL1-H,FL2-H,FL3-H,FL4-H,FL5-H,FL6-H,FL7-H,FL8-H,FL9-H,FL1-A,FL2-A,FL3-A,FL4-A,FL5-A,FL6-A,FL7-A,FL8-A,FL9-A,1,0,0,0,0,0,0,0,0,0,0,0,0,0,0,0,0,0,0,1,0,0,0,0,0,0,0,0,0,0,0,0,0,0,0,0,0,0,1,0,0,0,0,0,0,0,0,0,0,0,0,0,0,0,0,0,0,1,0,0,0,0,0,0,0,0,0,0,0,0,0,0,0,0,0,0,1,0,0,0,0,0,0,0,0,0,0,0,0,0,0,0,0,0,0,1,0,0,0,0,0,0,0,0,0,0,0,0,0,0,0,0,0,0,1,0,0,0,0,0,0,0,0,0,0,0,0,0,0,0,0,0,0,1,0,0,0,0,0,0,0,0,0,0,0,0,0,0,0,0,0,0,1,0,0,0,0,0,0,0,0,0,0,0,0,0,0,0,0,0,0,1,0,0,0,0,0,0,0,0,0,0,0,0,0,0,0,0,0,0,1,0,0,0,0,0,0,0,0,0,0,0,0,0,0,0,0,0,0,1,0,0,0,0,0,0,0,0,0,0,0,0,0,0,0,0,0,0,1,0,0,0,0,0,0,0,0,0,0,0,0,0,0,0,0,0,0,1,0,0,0,0,0,0,0,0,0,0,0,0,0,0,0,0,0,0,1,0,0,0,0,0,0,0,0,0,0,0,0,0,0,0,0,0,0,1,0,0,0,0,0,0,0,0,0,0,0,0,0,0,0,0,0,0,1,0,0,0,0,0,0,0,0,0,0,0,0,0,0,0,0,0,0,1" />
         <Keyword name="USRCTIM"  value="True" />
         <Keyword name="$TIMESTEP"  value="0.00002" />
         <Keyword name="$P1N"  value="FSC-H" />
         <Keyword name="$P1S"  value="FSC-H" />
         <Keyword name="$P1R"  value="16777215" />
         <Keyword name="$P1B"  value="32" />
         <Keyword name="$P1E"  value="0,0" />
         <Keyword name="$P1G"  value="1.0" />
         <Keyword name="P1DISPLAY"  value="LIN" />
         <Keyword name="$P2N"  value="FSC-A" />
         <Keyword name="$P2S"  value="FSC-A" />
         <Keyword name="$P2R"  value="16777215" />
         <Keyword name="$P2B"  value="32" />
         <Keyword name="$P2E"  value="0,0" />
         <Keyword name="$P2G"  value="1.0" />
         <Keyword name="P2DISPLAY"  value="LIN" />
         <Keyword name="$P3N"  value="SSC-H" />
         <Keyword name="$P3S"  value="SSC-H" />
         <Keyword name="$P3R"  value="16777215" />
         <Keyword name="$P3B"  value="32" />
         <Keyword name="$P3E"  value="0,0" />
         <Keyword name="$P3G"  value="1.0" />
         <Keyword name="P3DISPLAY"  value="LIN" />
         <Keyword name="$P4N"  value="SSC-A" />
         <Keyword name="$P4S"  value="SSC-A" />
         <Keyword name="$P4R"  value="16777215" />
         <Keyword name="$P4B"  value="32" />
         <Keyword name="$P4E"  value="0,0" />
         <Keyword name="$P4G"  value="1.0" />
         <Keyword name="P4DISPLAY"  value="LIN" />
         <Keyword name="$P5N"  value="FL1-H" />
         <Keyword name="$P5S"  value="FITC-H" />
         <Keyword name="$P5R"  value="16777215" />
         <Keyword name="$P5B"  value="32" />
         <Keyword name="$P5E"  value="0,0" />
         <Keyword name="$P5G"  value="1.0" />
         <Keyword name="P5DISPLAY"  value="LOG" />
         <Keyword name="$P6N"  value="FL1-A" />
         <Keyword name="$P6S"  value="FITC-A" />
         <Keyword name="$P6R"  value="16777215" />
         <Keyword name="$P6B"  value="32" />
         <Keyword name="$P6E"  value="0,0" />
         <Keyword name="$P6G"  value="1.0" />
         <Keyword name="P6DISPLAY"  value="LOG" />
         <Keyword name="$P7N"  value="FL2-H" />
         <Keyword name="$P7S"  value="PE-H" />
         <Keyword name="$P7R"  value="16777215" />
         <Keyword name="$P7B"  value="32" />
         <Keyword name="$P7E"  value="0,0" />
         <Keyword name="$P7G"  value="1.0" />
         <Keyword name="P7DISPLAY"  value="LOG" />
         <Keyword name="$P8N"  value="FL2-A" />
         <Keyword name="$P8S"  value="PE-A" />
         <Keyword name="$P8R"  value="16777215" />
         <Keyword name="$P8B"  value="32" />
         <Keyword name="$P8E"  value="0,0" />
         <Keyword name="$P8G"  value="1.0" />
         <Keyword name="P8DISPLAY"  value="LOG" />
         <Keyword name="$P9N"  value="FL3-H" />
         <Keyword name="$P9S"  value="PC5.5-H" />
         <Keyword name="$P9R"  value="16777215" />
         <Keyword name="$P9B"  value="32" />
         <Keyword name="$P9E"  value="0,0" />
         <Keyword name="$P9G"  value="1.0" />
         <Keyword name="P9DISPLAY"  value="LOG" />
         <Keyword name="$P10N"  value="FL3-A" />
         <Keyword name="$P10S"  value="PC5.5-A" />
         <Keyword name="$P10R"  value="16777215" />
         <Keyword name="$P10B"  value="32" />
         <Keyword name="$P10E"  value="0,0" />
         <Keyword name="$P10G"  value="1.0" />
         <Keyword name="P10DISPLAY"  value="LOG" />
         <Keyword name="$P11N"  value="FL4-H" />
         <Keyword name="$P11S"  value="PC7-H" />
         <Keyword name="$P11R"  value="16777215" />
         <Keyword name="$P11B"  value="32" />
         <Keyword name="$P11E"  value="0,0" />
         <Keyword name="$P11G"  value="1.0" />
         <Keyword name="P11DISPLAY"  value="LOG" />
         <Keyword name="$P12N"  value="FL4-A" />
         <Keyword name="$P12S"  value="PC7-A" />
         <Keyword name="$P12R"  value="16777215" />
         <Keyword name="$P12B"  value="32" />
         <Keyword name="$P12E"  value="0,0" />
         <Keyword name="$P12G"  value="1.0" />
         <Keyword name="P12DISPLAY"  value="LOG" />
         <Keyword name="$P13N"  value="FL5-H" />
         <Keyword name="$P13S"  value="APC-H" />
         <Keyword name="$P13R"  value="16777215" />
         <Keyword name="$P13B"  value="32" />
         <Keyword name="$P13E"  value="0,0" />
         <Keyword name="$P13G"  value="1.0" />
         <Keyword name="P13DISPLAY"  value="LOG" />
         <Keyword name="$P14N"  value="FL5-A" />
         <Keyword name="$P14S"  value="APC-A" />
         <Keyword name="$P14R"  value="16777215" />
         <Keyword name="$P14B"  value="32" />
         <Keyword name="$P14E"  value="0,0" />
         <Keyword name="$P14G"  value="1.0" />
         <Keyword name="P14DISPLAY"  value="LOG" />
         <Keyword name="$P15N"  value="FL6-H" />
         <Keyword name="$P15S"  value="APC-A750-H" />
         <Keyword name="$P15R"  value="16777215" />
         <Keyword name="$P15B"  value="32" />
         <Keyword name="$P15E"  value="0,0" />
         <Keyword name="$P15G"  value="1.0" />
         <Keyword name="P15DISPLAY"  value="LOG" />
         <Keyword name="$P16N"  value="FL6-A" />
         <Keyword name="$P16S"  value="APC-A750-A" />
         <Keyword name="$P16R"  value="16777215" />
         <Keyword name="$P16B"  value="32" />
         <Keyword name="$P16E"  value="0,0" />
         <Keyword name="$P16G"  value="1.0" />
         <Keyword name="P16DISPLAY"  value="LOG" />
         <Keyword name="$P17N"  value="FL7-H" />
         <Keyword name="$P17S"  value="PB450-H" />
         <Keyword name="$P17R"  value="16777215" />
         <Keyword name="$P17B"  value="32" />
         <Keyword name="$P17E"  value="0,0" />
         <Keyword name="$P17G"  value="1.0" />
         <Keyword name="P17DISPLAY"  value="LOG" />
         <Keyword name="$P18N"  value="FL7-A" />
         <Keyword name="$P18S"  value="PB450-A" />
         <Keyword name="$P18R"  value="16777215" />
         <Keyword name="$P18B"  value="32" />
         <Keyword name="$P18E"  value="0,0" />
         <Keyword name="$P18G"  value="1.0" />
         <Keyword name="P18DISPLAY"  value="LOG" />
         <Keyword name="$P19N"  value="FL8-H" />
         <Keyword name="$P19S"  value="KO525-H" />
         <Keyword name="$P19R"  value="16777215" />
         <Keyword name="$P19B"  value="32" />
         <Keyword name="$P19E"  value="0,0" />
         <Keyword name="$P19G"  value="1.0" />
         <Keyword name="P19DISPLAY"  value="LOG" />
         <Keyword name="$P20N"  value="FL8-A" />
         <Keyword name="$P20S"  value="KO525-A" />
         <Keyword name="$P20R"  value="16777215" />
         <Keyword name="$P20B"  value="32" />
         <Keyword name="$P20E"  value="0,0" />
         <Keyword name="$P20G"  value="1.0" />
         <Keyword name="P20DISPLAY"  value="LOG" />
         <Keyword name="$P21N"  value="FL9-H" />
         <Keyword name="$P21S"  value="Violet610-H" />
         <Keyword name="$P21R"  value="16777215" />
         <Keyword name="$P21B"  value="32" />
         <Keyword name="$P21E"  value="0,0" />
         <Keyword name="$P21G"  value="1.0" />
         <Keyword name="P21DISPLAY"  value="LOG" />
         <Keyword name="$P22N"  value="FL9-A" />
         <Keyword name="$P22S"  value="Violet610-A" />
         <Keyword name="$P22R"  value="16777215" />
         <Keyword name="$P22B"  value="32" />
         <Keyword name="$P22E"  value="0,0" />
         <Keyword name="$P22G"  value="1.0" />
         <Keyword name="P22DISPLAY"  value="LOG" />
         <Keyword name="$P23N"  value="FSC-Width" />
         <Keyword name="$P23S"  value="FSC-Width" />
         <Keyword name="$P23R"  value="10000" />
         <Keyword name="$P23B"  value="32" />
         <Keyword name="$P23E"  value="0,0" />
         <Keyword name="$P23G"  value="1.0" />
         <Keyword name="P23DISPLAY"  value="LIN" />
         <Keyword name="$P24N"  value="Time" />
         <Keyword name="$P24S"  value="Time" />
         <Keyword name="$P24R"  value="900000000" />
         <Keyword name="$P24B"  value="32" />
         <Keyword name="$P24E"  value="0,0" />
         <Keyword name="$P24G"  value="1.0" />
         <Keyword name="P24DISPLAY"  value="LIN" />
         <Keyword name="PLTNO"  value="02" />
         <Keyword name="$SMNO"  value="17" />
         <Keyword name="$LOST"  value="0" />
         <Keyword name="$ABRT"  value="93" />
         <Keyword name="IMPTTB"  value="False" />
         <Keyword name="FLLW"  value="True" />
         <Keyword name="RCD"  value="True" />
         <Keyword name="$VOL"  value="20853.3" />
         <Keyword name="$OP"  value="Administrator" />
         <Keyword name="DURTIM"  value="41.706600" />
         <Keyword name="USCOMP"  value="False" />
         <Keyword name="AHCOMPSYNC"  value="False" />
         <Keyword name="COMPCHH"  value="FITCPEPC5.5PC7APCAPC-A750PB450KO525Violet610" />
         <Keyword name="COMPBGH"  value="553.75544.375395.75396.625420.375391.375396.625567576.875" />
         <Keyword name="COMPAFH"  value="000000000" />
         <Keyword name="COMPH"  value="100000000010000000001000000000100000000010000000001000000000100000000010000000001" />
         <Keyword name="COMPGAINH"  value="2040527580254133722171" />
         <Keyword name="COMPCHA"  value="FITCPEPC5.5PC7APCAPC-A750PB450KO525Violet610" />
         <Keyword name="COMPBGA"  value="5514.55017.54247409249274616521052015265" />
         <Keyword name="COMPAFA"  value="000000000" />
         <Keyword name="COMPA"  value="100000000010000000001000000000100000000010000000001000000000100000000010000000001" />
         <Keyword name="COMPGAINA"  value="2040527580254133722171" />
         <Keyword name="SN"  value="BC36122" />
         <Keyword name="$CYTSN"  value="BC36122" />
         <Keyword name="FLDSM"  value="30" />
         <Keyword name="CHAR"  value="11" />
         <Keyword name="CH1ID"  value="FSC" />
         <Keyword name="CH1NM"  value="FSC" />
         <Keyword name="CH1AD"  value="14" />
         <Keyword name="CH1DA"  value="22" />
         <Keyword name="CH1TH"  value="10000" />
         <Keyword name="CH1TR"  value="64" />
         <Keyword name="CH1GAIN"  value="30" />
         <Keyword name="CH1USH"  value="True" />
         <Keyword name="CH1DELAY"  value="0" />
         <Keyword name="CH1DELTA"  value="24" />
         <Keyword name="CH1THUS"  value="False" />
         <Keyword name="CH1FL"  value="False" />
         <Keyword name="CH1HS"  value="8" />
         <Keyword name="CH1AS"  value="2" />
         <Keyword name="CH1HATFL"  value="294.875" />
         <Keyword name="CH1AATFL"  value="3815.5" />
         <Keyword name="CH1HAVAL"  value="1250000" />
         <Keyword name="CH2ID"  value="SSC" />
         <Keyword name="CH2NM"  value="SSC" />
         <Keyword name="CH2AD"  value="8" />
         <Keyword name="CH2DA"  value="16" />
         <Keyword name="CH2TH"  value="10000" />
         <Keyword name="CH2TR"  value="64" />
         <Keyword name="CH2GAIN"  value="10" />
         <Keyword name="CH2USH"  value="True" />
         <Keyword name="CH2DELAY"  value="0" />
         <Keyword name="CH2DELTA"  value="24" />
         <Keyword name="CH2THUS"  value="False" />
         <Keyword name="CH2FL"  value="False" />
         <Keyword name="CH2HS"  value="8" />
         <Keyword name="CH2AS"  value="2" />
         <Keyword name="CH2FLNMS"  value="SSC" />
         <Keyword name="CH2HATFL"  value="431.125" />
         <Keyword name="CH2AATFL"  value="4736.5" />
         <Keyword name="CH2HAVAL"  value="1250000" />
         <Keyword name="CH3ID"  value="FL1" />
         <Keyword name="CH3NM"  value="FITC" />
         <Keyword name="CH3AD"  value="11" />
         <Keyword name="CH3DA"  value="19" />
         <Keyword name="CH3TH"  value="10000" />
         <Keyword name="CH3TR"  value="64" />
         <Keyword name="CH3GAIN"  value="20" />
         <Keyword name="CH3USH"  value="True" />
         <Keyword name="CH3DELAY"  value="0" />
         <Keyword name="CH3DELTA"  value="24" />
         <Keyword name="CH3THUS"  value="False" />
         <Keyword name="CH3FL"  value="True" />
         <Keyword name="CH3HS"  value="8" />
         <Keyword name="CH3AS"  value="2" />
         <Keyword name="CH3FLNMS"  value="FITC" />
         <Keyword name="CH3HATFL"  value="553.75" />
         <Keyword name="CH3AATFL"  value="5514.5" />
         <Keyword name="CH3HAVAL"  value="6875000" />
         <Keyword name="CH4ID"  value="FL2" />
         <Keyword name="CH4NM"  value="PE" />
         <Keyword name="CH4AD"  value="10" />
         <Keyword name="CH4DA"  value="18" />
         <Keyword name="CH4TH"  value="10000" />
         <Keyword name="CH4TR"  value="64" />
         <Keyword name="CH4GAIN"  value="40" />
         <Keyword name="CH4USH"  value="True" />
         <Keyword name="CH4DELAY"  value="0" />
         <Keyword name="CH4DELTA"  value="24" />
         <Keyword name="CH4THUS"  value="False" />
         <Keyword name="CH4FL"  value="True" />
         <Keyword name="CH4HS"  value="8" />
         <Keyword name="CH4AS"  value="2" />
         <Keyword name="CH4FLNMS"  value="PE" />
         <Keyword name="CH4HATFL"  value="544.375" />
         <Keyword name="CH4AATFL"  value="5017.5" />
         <Keyword name="CH4HAVAL"  value="6875000" />
         <Keyword name="CH5ID"  value="FL3" />
         <Keyword name="CH5NM"  value="PC5.5" />
         <Keyword name="CH5AD"  value="12" />
         <Keyword name="CH5DA"  value="20" />
         <Keyword name="CH5TH"  value="10000" />
         <Keyword name="CH5TR"  value="64" />
         <Keyword name="CH5GAIN"  value="527" />
         <Keyword name="CH5USH"  value="True" />
         <Keyword name="CH5DELAY"  value="0" />
         <Keyword name="CH5DELTA"  value="24" />
         <Keyword name="CH5THUS"  value="False" />
         <Keyword name="CH5FL"  value="True" />
         <Keyword name="CH5HS"  value="8" />
         <Keyword name="CH5AS"  value="2" />
         <Keyword name="CH5FLNMS"  value="PC5.5" />
         <Keyword name="CH5HATFL"  value="395.75" />
         <Keyword name="CH5AATFL"  value="4247" />
         <Keyword name="CH5HAVAL"  value="6875000" />
         <Keyword name="CH6ID"  value="FL4" />
         <Keyword name="CH6NM"  value="PC7" />
         <Keyword name="CH6AD"  value="13" />
         <Keyword name="CH6DA"  value="21" />
         <Keyword name="CH6TH"  value="10000" />
         <Keyword name="CH6TR"  value="64" />
         <Keyword name="CH6GAIN"  value="580" />
         <Keyword name="CH6USH"  value="True" />
         <Keyword name="CH6DELAY"  value="0" />
         <Keyword name="CH6DELTA"  value="24" />
         <Keyword name="CH6THUS"  value="False" />
         <Keyword name="CH6FL"  value="True" />
         <Keyword name="CH6HS"  value="8" />
         <Keyword name="CH6AS"  value="2" />
         <Keyword name="CH6FLNMS"  value="PC7" />
         <Keyword name="CH6HATFL"  value="396.625" />
         <Keyword name="CH6AATFL"  value="4092" />
         <Keyword name="CH6HAVAL"  value="6875000" />
         <Keyword name="CH7ID"  value="FL5" />
         <Keyword name="CH7NM"  value="APC" />
         <Keyword name="CH7AD"  value="1" />
         <Keyword name="CH7DA"  value="1" />
         <Keyword name="CH7TH"  value="10000" />
         <Keyword name="CH7TR"  value="64" />
         <Keyword name="CH7GAIN"  value="25" />
         <Keyword name="CH7USH"  value="True" />
         <Keyword name="CH7DELAY"  value="-42.72" />
         <Keyword name="CH7DELTA"  value="24" />
         <Keyword name="CH7THUS"  value="False" />
         <Keyword name="CH7FL"  value="True" />
         <Keyword name="CH7HS"  value="8" />
         <Keyword name="CH7AS"  value="2" />
         <Keyword name="CH7FLNMS"  value="APC" />
         <Keyword name="CH7HATFL"  value="420.375" />
         <Keyword name="CH7AATFL"  value="4927" />
         <Keyword name="CH7HAVAL"  value="6875000" />
         <Keyword name="CH8ID"  value="FL6" />
         <Keyword name="CH8NM"  value="APC-A750" />
         <Keyword name="CH8AD"  value="0" />
         <Keyword name="CH8DA"  value="0" />
         <Keyword name="CH8TH"  value="10000" />
         <Keyword name="CH8TR"  value="64" />
         <Keyword name="CH8GAIN"  value="413" />
         <Keyword name="CH8USH"  value="True" />
         <Keyword name="CH8DELAY"  value="-42.72" />
         <Keyword name="CH8DELTA"  value="24" />
         <Keyword name="CH8THUS"  value="False" />
         <Keyword name="CH8FL"  value="True" />
         <Keyword name="CH8HS"  value="8" />
         <Keyword name="CH8AS"  value="2" />
         <Keyword name="CH8FLNMS"  value="APC-A750" />
         <Keyword name="CH8HATFL"  value="391.375" />
         <Keyword name="CH8AATFL"  value="4616" />
         <Keyword name="CH8HAVAL"  value="6875000" />
         <Keyword name="CH9ID"  value="FL7" />
         <Keyword name="CH9NM"  value="PB450" />
         <Keyword name="CH9AD"  value="4" />
         <Keyword name="CH9DA"  value="4" />
         <Keyword name="CH9TH"  value="10000" />
         <Keyword name="CH9TR"  value="64" />
         <Keyword name="CH9GAIN"  value="37" />
         <Keyword name="CH9USH"  value="True" />
         <Keyword name="CH9DELAY"  value="42.08" />
         <Keyword name="CH9DELTA"  value="24" />
         <Keyword name="CH9THUS"  value="False" />
         <Keyword name="CH9FL"  value="True" />
         <Keyword name="CH9HS"  value="8" />
         <Keyword name="CH9AS"  value="2" />
         <Keyword name="CH9FLNMS"  value="PB450" />
         <Keyword name="CH9HATFL"  value="396.625" />
         <Keyword name="CH9AATFL"  value="5210" />
         <Keyword name="CH9HAVAL"  value="6875000" />
         <Keyword name="CH10ID"  value="FL8" />
         <Keyword name="CH10NM"  value="KO525" />
         <Keyword name="CH10AD"  value="5" />
         <Keyword name="CH10DA"  value="5" />
         <Keyword name="CH10TH"  value="10000" />
         <Keyword name="CH10TR"  value="64" />
         <Keyword name="CH10GAIN"  value="22" />
         <Keyword name="CH10USH"  value="True" />
         <Keyword name="CH10DELAY"  value="42.08" />
         <Keyword name="CH10DELTA"  value="24" />
         <Keyword name="CH10THUS"  value="False" />
         <Keyword name="CH10FL"  value="True" />
         <Keyword name="CH10HS"  value="8" />
         <Keyword name="CH10AS"  value="2" />
         <Keyword name="CH10FLNMS"  value="KO525" />
         <Keyword name="CH10HATFL"  value="567" />
         <Keyword name="CH10AATFL"  value="5201" />
         <Keyword name="CH10HAVAL"  value="6875000" />
         <Keyword name="CH11ID"  value="FL9" />
         <Keyword name="CH11NM"  value="Violet610" />
         <Keyword name="CH11AD"  value="6" />
         <Keyword name="CH11DA"  value="6" />
         <Keyword name="CH11TH"  value="10000" />
         <Keyword name="CH11TR"  value="64" />
         <Keyword name="CH11GAIN"  value="171" />
         <Keyword name="CH11USH"  value="True" />
         <Keyword name="CH11DELAY"  value="42.08" />
         <Keyword name="CH11DELTA"  value="24" />
         <Keyword name="CH11THUS"  value="False" />
         <Keyword name="CH11FL"  value="True" />
         <Keyword name="CH11HS"  value="8" />
         <Keyword name="CH11AS"  value="2" />
         <Keyword name="CH11FLNMS"  value="Violet610" />
         <Keyword name="CH11HATFL"  value="576.875" />
         <Keyword name="CH11AATFL"  value="5265" />
         <Keyword name="CH11HAVAL"  value="6875000" />
         <Keyword name="PCHID"  value="FSC" />
         <Keyword name="PCHTP"  value="AutoThreshold" />
         <Keyword name="TRLGC"  value="None" />
         <Keyword name="WCH"  value="FSC" />
         <Keyword name="DGAIN"  value="10" />
         <Keyword name="SWVER"  value="CytExpert for DxFLEX 2.0.0.283" />
       </Keywords>
       <SampleNode name="WTP8-1.fcs"  annotation=""  owningGroup=""  expanded="1"  sortPriority="10"  count="12634"  sampleID="5" >
         <Graph smoothing="0"  backColor="#ffffff"  foreColor="#000000"  heatMapStatParameter="FL1-H"  type="Pseudocolor"  fast="1" >
           <Axis dimension="x"  name="FSC-H"  label=""  auto="auto" />
           <Axis dimension="y"  name="SSC-H"  label=""  auto="auto" />
           <GraphSettings level="5%"  smoothingHighResolution="1"  contourHighResolution="1"  histogramSmoothingCount="0"  graphResolution="256"  showOutliers="0"  drawLargeDots="0"  dotsToDraw="8000"  tint="le.chartfill.tinted.40"  lineWeight="le.lineweight.normal"  lineStyle="le.linestyle.solid" />
           <GraphEnvironment showGrid="0"  showAxes="tnlTNL"  showGates="1"  showFreqOnPlots="1"  showGateNameOnPlots="1"  showMedians="0"  showUncomped="0"  addEventParam="0"  lastYAxisName="" >
             <TextTraits font="SansSerif"  size="11"  name="Labels"  style="plain"  color="#000000"  background="#00ffffff"  just="left" />
             <TextTraits font="SansSerif"  size="11"  name="LayoutGates"  style="plain"  color="#000000"  background="#00ffffff"  just="left" />
             <TextTraits font="SansSerif"  size="9"  name="Numbers"  style="plain"  color="#000000"  background="#00ffffff"  just="left" />
             <TextTraits font="SansSerif"  size="9"  name="Legend"  style="plain"  color="#000000"  background="#00ffffff"  just="left" />
             <WindowPosition x="-7"  y="-7"  width="2472"  height="1503"  displayed="0"  panelState="---" />
           </GraphEnvironment>
         </Graph>
         <Subpopulations>
           <Population name="Lymphocytes"  annotation=""  owningGroup="All Samples"  expanded="1"  sortPriority="10"  count="11260" >
             <Graph smoothing="0"  backColor="#ffffff"  foreColor="#000000"  heatMapStatParameter="FL1-H"  type="Pseudocolor"  fast="1" >
               <Axis dimension="x"  name="FSC-Width"  label=""  auto="auto" />
               <Axis dimension="y"  name="SSC-H"  label=""  auto="auto" />
               <GraphSettings level="5%"  smoothingHighResolution="1"  contourHighResolution="1"  histogramSmoothingCount="0"  graphResolution="256"  showOutliers="0"  drawLargeDots="0"  dotsToDraw="8000"  tint="le.chartfill.tinted.40"  lineWeight="le.lineweight.normal"  lineStyle="le.linestyle.solid" />
               <GraphEnvironment showGrid="0"  showAxes="tnlTNL"  showGates="1"  showFreqOnPlots="1"  showGateNameOnPlots="1"  showMedians="0"  showUncomped="0"  addEventParam="0"  lastYAxisName="" >
                 <TextTraits font="SansSerif"  size="11"  name="Labels"  style="plain"  color="#000000"  background="#00ffffff"  just="left" />
                 <TextTraits font="SansSerif"  size="11"  name="LayoutGates"  style="plain"  color="#000000"  background="#00ffffff"  just="left" />
                 <TextTraits font="SansSerif"  size="9"  name="Numbers"  style="plain"  color="#000000"  background="#00ffffff"  just="left" />
                 <TextTraits font="SansSerif"  size="9"  name="Legend"  style="plain"  color="#000000"  background="#00ffffff"  just="left" />
                 <WindowPosition x="-7"  y="-7"  width="2472"  height="1503"  displayed="0"  panelState="---" />
               </GraphEnvironment>
             </Graph>
             <Gate gating:id="ID1185551299" >
               <gating:PolygonGate eventsInside="1"  annoOffsetX="0"  annoOffsetY="0"  tint="#000000"  isTinted="0"  lineWeight="Normal"  userDefined="1"  quadId="-1"  gateResolution="256" >
                 <gating:dimension>
                   <data-type:fcs-dimension data-type:name="FSC-H" />
                 </gating:dimension>
                 <gating:dimension>
                   <data-type:fcs-dimension data-type:name="SSC-H" />
                 </gating:dimension>
                 <gating:vertex>
                   <gating:coordinate data-type:value="149623.6875599673" />
                   <gating:coordinate data-type:value="17079.1236128164" />
                 </gating:vertex>
                 <gating:vertex>
                   <gating:coordinate data-type:value="149623.6875599673" />
                   <gating:coordinate data-type:value="17079.1236128164" />
                 </gating:vertex>
                 <gating:vertex>
                   <gating:coordinate data-type:value="81330.4396294777" />
                   <gating:coordinate data-type:value="20743.7155831859" />
                 </gating:vertex>
                 <gating:vertex>
                   <gating:coordinate data-type:value="63433.3589643132" />
                   <gating:coordinate data-type:value="81756.7039851129" />
                 </gating:vertex>
                 <gating:vertex>
                   <gating:coordinate data-type:value="112401.6808398478" />
                   <gating:coordinate data-type:value="305288.1388493447" />
                 </gating:vertex>
                 <gating:vertex>
                   <gating:coordinate data-type:value="275262.8410842699" />
                   <gating:coordinate data-type:value="577328.6396173978" />
                 </gating:vertex>
                 <gating:vertex>
                   <gating:coordinate data-type:value="530713.3275793352" />
                   <gating:coordinate data-type:value="629424.3384090324" />
                 </gating:vertex>
                 <gating:vertex>
                   <gating:coordinate data-type:value="824693.571881161" />
                   <gating:coordinate data-type:value="701203.4908667128" />
                 </gating:vertex>
                 <gating:vertex>
                   <gating:coordinate data-type:value="368138.8518964308" />
                   <gating:coordinate data-type:value="98232.2944686121" />
                 </gating:vertex>
                 <gating:vertex>
                   <gating:coordinate data-type:value="368138.8518964308" />
                   <gating:coordinate data-type:value="98232.2944686121" />
                 </gating:vertex>
                 <gating:vertex>
                   <gating:coordinate data-type:value="233598.1970957862" />
                   <gating:coordinate data-type:value="39654.2530610758" />
                 </gating:vertex>
               </gating:PolygonGate>
             </Gate>
             <Subpopulations>
               <Population name="FSC-Width, SSC-H subset"  annotation=""  owningGroup="All Samples"  expanded="1"  sortPriority="10"  count="9850" >
                 <Graph smoothing="0"  backColor="#ffffff"  foreColor="#000000"  heatMapStatParameter="FL1-H"  type="Pseudocolor"  fast="1" >
                   <Axis dimension="x"  name="FL2-A"  label=""  auto="auto" />
                   <Axis dimension="y"  name="SSC-H"  label=""  auto="auto" />
                   <GraphSettings level="5%"  smoothingHighResolution="1"  contourHighResolution="1"  histogramSmoothingCount="0"  graphResolution="256"  showOutliers="0"  drawLargeDots="0"  dotsToDraw="8000"  tint="le.chartfill.tinted.40"  lineWeight="le.lineweight.normal"  lineStyle="le.linestyle.solid" />
                   <GraphEnvironment showGrid="0"  showAxes="tnlTNL"  showGates="1"  showFreqOnPlots="1"  showGateNameOnPlots="1"  showMedians="0"  showUncomped="0"  addEventParam="0"  lastYAxisName="" >
                     <TextTraits font="SansSerif"  size="11"  name="Labels"  style="plain"  color="#000000"  background="#00ffffff"  just="left" />
                     <TextTraits font="SansSerif"  size="11"  name="LayoutGates"  style="plain"  color="#000000"  background="#00ffffff"  just="left" />
                     <TextTraits font="SansSerif"  size="9"  name="Numbers"  style="plain"  color="#000000"  background="#00ffffff"  just="left" />
                     <TextTraits font="SansSerif"  size="9"  name="Legend"  style="plain"  color="#000000"  background="#00ffffff"  just="left" />
                     <WindowPosition x="-7"  y="-7"  width="2472"  height="1503"  displayed="0"  panelState="---" />
                   </GraphEnvironment>
                 </Graph>
                 <Gate gating:id="ID321789817"  gating:parent_id="ID1185551299" >
                   <gating:RectangleGate eventsInside="1"  annoOffsetX="0"  annoOffsetY="0"  tint="#000000"  isTinted="0"  lineWeight="Normal"  userDefined="1"  percentX="0"  percentY="0" >
                     <gating:dimension gating:min="1008.6206896551724"  gating:max="2228.448275862069" >
                       <data-type:fcs-dimension data-type:name="FSC-Width" />
                     </gating:dimension>
                     <gating:dimension gating:min="24656.27181221784"  gating:max="629424.3384090324" >
                       <data-type:fcs-dimension data-type:name="SSC-H" />
                     </gating:dimension>
                   </gating:RectangleGate>
                 </Gate>
                 <Subpopulations>
                   <Population name="PE-A, SSC-H subset"  annotation=""  owningGroup="All Samples"  expanded="1"  sortPriority="10"  count="9428" >
                     <Graph smoothing="0"  backColor="#ffffff"  foreColor="#000000"  heatMapStatParameter="FL1-H"  type="Histogram"  fast="1" >
                       <Axis dimension="x"  name="FL2-A"  label=""  auto="auto" />
                       <Axis dimension="y"  name=""  label=""  auto="auto" />
                       <GraphSettings level="5%"  smoothingHighResolution="1"  contourHighResolution="1"  histogramSmoothingCount="0"  graphResolution="256"  showOutliers="0"  drawLargeDots="0"  dotsToDraw="8000"  tint="le.chartfill.tinted.40"  lineWeight="le.lineweight.normal"  lineStyle="le.linestyle.solid" />
                       <GraphEnvironment showGrid="0"  showAxes="tnlTNL"  showGates="1"  showFreqOnPlots="1"  showGateNameOnPlots="1"  showMedians="0"  showUncomped="0"  addEventParam="0"  lastYAxisName="" >
                         <TextTraits font="SansSerif"  size="11"  name="Labels"  style="plain"  color="#000000"  background="#00ffffff"  just="left" />
                         <TextTraits font="SansSerif"  size="11"  name="LayoutGates"  style="plain"  color="#000000"  background="#00ffffff"  just="left" />
                         <TextTraits font="SansSerif"  size="9"  name="Numbers"  style="plain"  color="#000000"  background="#00ffffff"  just="left" />
                         <TextTraits font="SansSerif"  size="9"  name="Legend"  style="plain"  color="#000000"  background="#00ffffff"  just="left" />
                         <WindowPosition x="-6"  y="-6"  width="1000"  height="1000"  displayed="0"  panelState="---" />
                       </GraphEnvironment>
                     </Graph>
                     <Gate gating:id="ID1935612284"  gating:parent_id="ID321789817" >
                       <gating:RectangleGate eventsInside="1"  annoOffsetX="0"  annoOffsetY="0"  tint="#000000"  isTinted="0"  lineWeight="Normal"  userDefined="1"  percentX="0"  percentY="0" >
                         <gating:dimension gating:min="250719.4277495464"  gating:max="853666.2419126543" >
                           <data-type:fcs-dimension data-type:name="FL2-A" />
                         </gating:dimension>
                         <gating:dimension gating:min="18420.26857172168"  gating:max="928507.6084962088" >
                           <data-type:fcs-dimension data-type:name="SSC-H" />
                         </gating:dimension>
                       </gating:RectangleGate>
                     </Gate>
                     <Subpopulations>
                       <CellCycle name="Cell Cycle"  annotation=""  owningGroup=""  expanded="1"  sortPriority="10" >
                         <Graph smoothing="13"  backColor="#ffffff"  foreColor="#000000"  type="Histogram"  fast="1" >
                           <Axis dimension="x"  name="FL2-A"  label=""  auto="auto" />
                           <Axis dimension="y"  name=""  label=""  auto="auto" />
                           <GraphSettings level="5%"  smoothingHighResolution="1"  contourHighResolution="1"  histogramSmoothingCount="0"  graphResolution="256"  showOutliers="0"  drawLargeDots="0"  dotsToDraw="8000"  tint="le.chartfill.tinted.40"  lineWeight="le.lineweight.normal"  lineStyle="le.linestyle.solid" />
                           <GraphEnvironment showGrid="0"  showAxes="tnlTNL"  showGates="1"  showFreqOnPlots="1"  showGateNameOnPlots="1"  showMedians="0"  showUncomped="0"  addEventParam="0"  lastYAxisName="" >
                             <TextTraits font="SansSerif"  size="11"  name="Labels"  style="plain"  color="#000000"  background="#00ffffff"  just="left" />
                             <TextTraits font="SansSerif"  size="11"  name="LayoutGates"  style="plain"  color="#000000"  background="#00ffffff"  just="left" />
                             <TextTraits font="SansSerif"  size="9"  name="Numbers"  style="plain"  color="#000000"  background="#00ffffff"  just="left" />
                             <TextTraits font="SansSerif"  size="9"  name="Legend"  style="plain"  color="#000000"  background="#00ffffff"  just="left" />
                             <WindowPosition x="0"  y="0"  width="0"  height="0"  displayed="0"  panelState="" />
                           </GraphEnvironment>
                         </Graph>
                         <profile model="Watson"  parameter="FL2-A"  autoGate="0"  gateG1="1"  gateG2="1"  gateS="1" >
                           <Constraints>
                             <Peak id="1" >
                               <Mean/>
                               <Cv/>
                             </Peak>
                             <Peak id="2" >
                               <Mean/>
                               <Cv/>
                             </Peak>
                           </Constraints>
                           <display>
                             <sum enabled="1" />
                             <components enabled="1"  fill="1" />
                           </display>
                         </profile>
                         <CellCycleResult model="Watson" >
                           <Phases>
                             <Gaussian id="1"  mean="371471"  amplitude="232.031"  stddev="22680"  channelMean="286.042"  channelStddev="16.254" />
                             <Gaussian id="2"  mean="730876"  amplitude="20.5443"  stddev="43040"  channelMean="543.614"  channelStddev="30.8453" />
                             <SPhase id="Watson"  kg1="-1.85"  kg2="-1.25" />
                           </Phases>
                           <Statistics>
                             <Statistic name="RMSD"  value="  3.9026" />
                             <Statistic name="PercentG1"  value=" 70.9023" />
                             <Statistic name="PercentS"  value=" 12.1244" />
                             <Statistic name="PercentG2"  value=" 11.9134" />
                             <Statistic name="G1Mean"  value="371470.7991" />
                             <Statistic name="G2Mean"  value="730875.5551" />
                             <Statistic name="G1CV"  value="  5.6824" />
                             <Statistic name="G2CV"  value="  5.6741" />
                             <Statistic name="percentSubG1"  value="  5.0049" />
                             <Statistic name="percentSuperG2"  value="  0.0468" />
                           </Statistics>
                         </CellCycleResult>
                       </CellCycle>
                     </Subpopulations>
                   </Population>
                 </Subpopulations>
               </Population>
             </Subpopulations>
           </Population>
         </Subpopulations>
       </SampleNode>
     </Sample>
     <Sample>
       <DataSet uri="file:/D:/one%20drive/OneDrive/早衰组/流式/5HT流式结果汇总/CC/20250124/20250124/WTP8-2.fcs"  sampleID="6" />
       <Transformations>
         <transforms:log transforms:offset="1000"  transforms:decades="4.72471987" >
           <data-type:parameter data-type:name="FSC-H" />
         </transforms:log>
         <transforms:linear transforms:minRange="0"  transforms:maxRange="16777215"  gain="1" >
           <data-type:parameter data-type:name="FSC-A" />
         </transforms:linear>
         <transforms:log transforms:offset="100"  transforms:decades="5.22471987" >
           <data-type:parameter data-type:name="SSC-H" />
         </transforms:log>
         <transforms:linear transforms:minRange="0"  transforms:maxRange="16777215"  gain="1" >
           <data-type:parameter data-type:name="SSC-A" />
         </transforms:linear>
         <transforms:log transforms:offset="1"  transforms:decades="7.22471987" >
           <data-type:parameter data-type:name="FL1-H" />
         </transforms:log>
         <transforms:log transforms:offset="1"  transforms:decades="7.22471987" >
           <data-type:parameter data-type:name="FL1-A" />
         </transforms:log>
         <transforms:log transforms:offset="1"  transforms:decades="7.22471987" >
           <data-type:parameter data-type:name="FL2-H" />
         </transforms:log>
         <transforms:linear transforms:minRange="-27658.4680642685"  transforms:maxRange="1401183.8290331883"  gain="1" >
           <data-type:parameter data-type:name="FL2-A" />
         </transforms:linear>
         <transforms:log transforms:offset="1"  transforms:decades="7.22471987" >
           <data-type:parameter data-type:name="FL3-H" />
         </transforms:log>
         <transforms:log transforms:offset="1"  transforms:decades="7.22471987" >
           <data-type:parameter data-type:name="FL3-A" />
         </transforms:log>
         <transforms:log transforms:offset="1"  transforms:decades="7.22471987" >
           <data-type:parameter data-type:name="FL4-H" />
         </transforms:log>
         <transforms:log transforms:offset="1"  transforms:decades="7.22471987" >
           <data-type:parameter data-type:name="FL4-A" />
         </transforms:log>
         <transforms:log transforms:offset="1"  transforms:decades="7.22471987" >
           <data-type:parameter data-type:name="FL5-H" />
         </transforms:log>
         <transforms:log transforms:offset="1"  transforms:decades="7.22471987" >
           <data-type:parameter data-type:name="FL5-A" />
         </transforms:log>
         <transforms:log transforms:offset="1"  transforms:decades="7.22471987" >
           <data-type:parameter data-type:name="FL6-H" />
         </transforms:log>
         <transforms:log transforms:offset="1"  transforms:decades="7.22471987" >
           <data-type:parameter data-type:name="FL6-A" />
         </transforms:log>
         <transforms:log transforms:offset="1"  transforms:decades="7.22471987" >
           <data-type:parameter data-type:name="FL7-H" />
         </transforms:log>
         <transforms:log transforms:offset="1"  transforms:decades="7.22471987" >
           <data-type:parameter data-type:name="FL7-A" />
         </transforms:log>
         <transforms:log transforms:offset="1"  transforms:decades="7.22471987" >
           <data-type:parameter data-type:name="FL8-H" />
         </transforms:log>
         <transforms:log transforms:offset="1"  transforms:decades="7.22471987" >
           <data-type:parameter data-type:name="FL8-A" />
         </transforms:log>
         <transforms:log transforms:offset="1"  transforms:decades="7.22471987" >
           <data-type:parameter data-type:name="FL9-H" />
         </transforms:log>
         <transforms:log transforms:offset="1"  transforms:decades="7.22471987" >
           <data-type:parameter data-type:name="FL9-A" />
         </transforms:log>
         <transforms:linear transforms:minRange="0"  transforms:maxRange="10000"  gain="1" >
           <data-type:parameter data-type:name="FSC-Width" />
         </transforms:linear>
         <transforms:linear transforms:minRange="0"  transforms:maxRange="76"  gain="0.0000198957" >
           <data-type:parameter data-type:name="Time" />
         </transforms:linear>
       </Transformations>
       <Keywords>
         <Keyword name="FJ_FCS_VERSION"  value="3" />
         <Keyword name="$BEGINSTEXT"  value="0" />
         <Keyword name="$ENDSTEXT"  value="0" />
         <Keyword name="$BEGINDATA"  value="0000000000007920" />
         <Keyword name="$ENDDATA"  value="0000000001312655" />
         <Keyword name="$BEGINANALYSIS"  value="0" />
         <Keyword name="$ENDANALYSIS"  value="0" />
         <Keyword name="$TOT"  value="0000000000013591" />
         <Keyword name="FILVER"  value="1" />
         <Keyword name="$FIL"  value="WTP8-2.fcs" />
         <Keyword name="$SYS"  value="Microsoft Windows NT 6.2.9200.0" />
         <Keyword name="$MODE"  value="L" />
         <Keyword name="$BYTEORD"  value="1,2,3,4" />
         <Keyword name="$DATATYPE"  value="F" />
         <Keyword name="$NEXTDATA"  value="0" />
         <Keyword name="CYTEXPERTFIL"  value="True" />
         <Keyword name="TBID"  value="b87ed344-350e-458a-a01c-c00cb1204af8" />
         <Keyword name="TBNM"  value="WTP8-2" />
         <Keyword name="$PAR"  value="24" />
         <Keyword name="$BTIM"  value="18:03:34" />
         <Keyword name="$ETIM"  value="18:04:50" />
         <Keyword name="$DATE"  value="24-Jan-2025" />
         <Keyword name="$CYT"  value="DxFLEX" />
         <Keyword name="RCTOT"  value="10000" />
         <Keyword name="USRCTOT"  value="True" />
         <Keyword name="CGNM"  value="P3" />
         <Keyword name="CGID"  value="7b67e447-c630-419e-b43c-7075ef868943" />
         <Keyword name="RCTIM"  value="600" />
         <Keyword name="$SPILLOVER"  value="18,FL1-H,FL2-H,FL3-H,FL4-H,FL5-H,FL6-H,FL7-H,FL8-H,FL9-H,FL1-A,FL2-A,FL3-A,FL4-A,FL5-A,FL6-A,FL7-A,FL8-A,FL9-A,1,0,0,0,0,0,0,0,0,0,0,0,0,0,0,0,0,0,0,1,0,0,0,0,0,0,0,0,0,0,0,0,0,0,0,0,0,0,1,0,0,0,0,0,0,0,0,0,0,0,0,0,0,0,0,0,0,1,0,0,0,0,0,0,0,0,0,0,0,0,0,0,0,0,0,0,1,0,0,0,0,0,0,0,0,0,0,0,0,0,0,0,0,0,0,1,0,0,0,0,0,0,0,0,0,0,0,0,0,0,0,0,0,0,1,0,0,0,0,0,0,0,0,0,0,0,0,0,0,0,0,0,0,1,0,0,0,0,0,0,0,0,0,0,0,0,0,0,0,0,0,0,1,0,0,0,0,0,0,0,0,0,0,0,0,0,0,0,0,0,0,1,0,0,0,0,0,0,0,0,0,0,0,0,0,0,0,0,0,0,1,0,0,0,0,0,0,0,0,0,0,0,0,0,0,0,0,0,0,1,0,0,0,0,0,0,0,0,0,0,0,0,0,0,0,0,0,0,1,0,0,0,0,0,0,0,0,0,0,0,0,0,0,0,0,0,0,1,0,0,0,0,0,0,0,0,0,0,0,0,0,0,0,0,0,0,1,0,0,0,0,0,0,0,0,0,0,0,0,0,0,0,0,0,0,1,0,0,0,0,0,0,0,0,0,0,0,0,0,0,0,0,0,0,1,0,0,0,0,0,0,0,0,0,0,0,0,0,0,0,0,0,0,1" />
         <Keyword name="USRCTIM"  value="True" />
         <Keyword name="$TIMESTEP"  value="0.00002" />
         <Keyword name="$P1N"  value="FSC-H" />
         <Keyword name="$P1S"  value="FSC-H" />
         <Keyword name="$P1R"  value="16777215" />
         <Keyword name="$P1B"  value="32" />
         <Keyword name="$P1E"  value="0,0" />
         <Keyword name="$P1G"  value="1.0" />
         <Keyword name="P1DISPLAY"  value="LIN" />
         <Keyword name="$P2N"  value="FSC-A" />
         <Keyword name="$P2S"  value="FSC-A" />
         <Keyword name="$P2R"  value="16777215" />
         <Keyword name="$P2B"  value="32" />
         <Keyword name="$P2E"  value="0,0" />
         <Keyword name="$P2G"  value="1.0" />
         <Keyword name="P2DISPLAY"  value="LIN" />
         <Keyword name="$P3N"  value="SSC-H" />
         <Keyword name="$P3S"  value="SSC-H" />
         <Keyword name="$P3R"  value="16777215" />
         <Keyword name="$P3B"  value="32" />
         <Keyword name="$P3E"  value="0,0" />
         <Keyword name="$P3G"  value="1.0" />
         <Keyword name="P3DISPLAY"  value="LIN" />
         <Keyword name="$P4N"  value="SSC-A" />
         <Keyword name="$P4S"  value="SSC-A" />
         <Keyword name="$P4R"  value="16777215" />
         <Keyword name="$P4B"  value="32" />
         <Keyword name="$P4E"  value="0,0" />
         <Keyword name="$P4G"  value="1.0" />
         <Keyword name="P4DISPLAY"  value="LIN" />
         <Keyword name="$P5N"  value="FL1-H" />
         <Keyword name="$P5S"  value="FITC-H" />
         <Keyword name="$P5R"  value="16777215" />
         <Keyword name="$P5B"  value="32" />
         <Keyword name="$P5E"  value="0,0" />
         <Keyword name="$P5G"  value="1.0" />
         <Keyword name="P5DISPLAY"  value="LOG" />
         <Keyword name="$P6N"  value="FL1-A" />
         <Keyword name="$P6S"  value="FITC-A" />
         <Keyword name="$P6R"  value="16777215" />
         <Keyword name="$P6B"  value="32" />
         <Keyword name="$P6E"  value="0,0" />
         <Keyword name="$P6G"  value="1.0" />
         <Keyword name="P6DISPLAY"  value="LOG" />
         <Keyword name="$P7N"  value="FL2-H" />
         <Keyword name="$P7S"  value="PE-H" />
         <Keyword name="$P7R"  value="16777215" />
         <Keyword name="$P7B"  value="32" />
         <Keyword name="$P7E"  value="0,0" />
         <Keyword name="$P7G"  value="1.0" />
         <Keyword name="P7DISPLAY"  value="LOG" />
         <Keyword name="$P8N"  value="FL2-A" />
         <Keyword name="$P8S"  value="PE-A" />
         <Keyword name="$P8R"  value="16777215" />
         <Keyword name="$P8B"  value="32" />
         <Keyword name="$P8E"  value="0,0" />
         <Keyword name="$P8G"  value="1.0" />
         <Keyword name="P8DISPLAY"  value="LOG" />
         <Keyword name="$P9N"  value="FL3-H" />
         <Keyword name="$P9S"  value="PC5.5-H" />
         <Keyword name="$P9R"  value="16777215" />
         <Keyword name="$P9B"  value="32" />
         <Keyword name="$P9E"  value="0,0" />
         <Keyword name="$P9G"  value="1.0" />
         <Keyword name="P9DISPLAY"  value="LOG" />
         <Keyword name="$P10N"  value="FL3-A" />
         <Keyword name="$P10S"  value="PC5.5-A" />
         <Keyword name="$P10R"  value="16777215" />
         <Keyword name="$P10B"  value="32" />
         <Keyword name="$P10E"  value="0,0" />
         <Keyword name="$P10G"  value="1.0" />
         <Keyword name="P10DISPLAY"  value="LOG" />
         <Keyword name="$P11N"  value="FL4-H" />
         <Keyword name="$P11S"  value="PC7-H" />
         <Keyword name="$P11R"  value="16777215" />
         <Keyword name="$P11B"  value="32" />
         <Keyword name="$P11E"  value="0,0" />
         <Keyword name="$P11G"  value="1.0" />
         <Keyword name="P11DISPLAY"  value="LOG" />
         <Keyword name="$P12N"  value="FL4-A" />
         <Keyword name="$P12S"  value="PC7-A" />
         <Keyword name="$P12R"  value="16777215" />
         <Keyword name="$P12B"  value="32" />
         <Keyword name="$P12E"  value="0,0" />
         <Keyword name="$P12G"  value="1.0" />
         <Keyword name="P12DISPLAY"  value="LOG" />
         <Keyword name="$P13N"  value="FL5-H" />
         <Keyword name="$P13S"  value="APC-H" />
         <Keyword name="$P13R"  value="16777215" />
         <Keyword name="$P13B"  value="32" />
         <Keyword name="$P13E"  value="0,0" />
         <Keyword name="$P13G"  value="1.0" />
         <Keyword name="P13DISPLAY"  value="LOG" />
         <Keyword name="$P14N"  value="FL5-A" />
         <Keyword name="$P14S"  value="APC-A" />
         <Keyword name="$P14R"  value="16777215" />
         <Keyword name="$P14B"  value="32" />
         <Keyword name="$P14E"  value="0,0" />
         <Keyword name="$P14G"  value="1.0" />
         <Keyword name="P14DISPLAY"  value="LOG" />
         <Keyword name="$P15N"  value="FL6-H" />
         <Keyword name="$P15S"  value="APC-A750-H" />
         <Keyword name="$P15R"  value="16777215" />
         <Keyword name="$P15B"  value="32" />
         <Keyword name="$P15E"  value="0,0" />
         <Keyword name="$P15G"  value="1.0" />
         <Keyword name="P15DISPLAY"  value="LOG" />
         <Keyword name="$P16N"  value="FL6-A" />
         <Keyword name="$P16S"  value="APC-A750-A" />
         <Keyword name="$P16R"  value="16777215" />
         <Keyword name="$P16B"  value="32" />
         <Keyword name="$P16E"  value="0,0" />
         <Keyword name="$P16G"  value="1.0" />
         <Keyword name="P16DISPLAY"  value="LOG" />
         <Keyword name="$P17N"  value="FL7-H" />
         <Keyword name="$P17S"  value="PB450-H" />
         <Keyword name="$P17R"  value="16777215" />
         <Keyword name="$P17B"  value="32" />
         <Keyword name="$P17E"  value="0,0" />
         <Keyword name="$P17G"  value="1.0" />
         <Keyword name="P17DISPLAY"  value="LOG" />
         <Keyword name="$P18N"  value="FL7-A" />
         <Keyword name="$P18S"  value="PB450-A" />
         <Keyword name="$P18R"  value="16777215" />
         <Keyword name="$P18B"  value="32" />
         <Keyword name="$P18E"  value="0,0" />
         <Keyword name="$P18G"  value="1.0" />
         <Keyword name="P18DISPLAY"  value="LOG" />
         <Keyword name="$P19N"  value="FL8-H" />
         <Keyword name="$P19S"  value="KO525-H" />
         <Keyword name="$P19R"  value="16777215" />
         <Keyword name="$P19B"  value="32" />
         <Keyword name="$P19E"  value="0,0" />
         <Keyword name="$P19G"  value="1.0" />
         <Keyword name="P19DISPLAY"  value="LOG" />
         <Keyword name="$P20N"  value="FL8-A" />
         <Keyword name="$P20S"  value="KO525-A" />
         <Keyword name="$P20R"  value="16777215" />
         <Keyword name="$P20B"  value="32" />
         <Keyword name="$P20E"  value="0,0" />
         <Keyword name="$P20G"  value="1.0" />
         <Keyword name="P20DISPLAY"  value="LOG" />
         <Keyword name="$P21N"  value="FL9-H" />
         <Keyword name="$P21S"  value="Violet610-H" />
         <Keyword name="$P21R"  value="16777215" />
         <Keyword name="$P21B"  value="32" />
         <Keyword name="$P21E"  value="0,0" />
         <Keyword name="$P21G"  value="1.0" />
         <Keyword name="P21DISPLAY"  value="LOG" />
         <Keyword name="$P22N"  value="FL9-A" />
         <Keyword name="$P22S"  value="Violet610-A" />
         <Keyword name="$P22R"  value="16777215" />
         <Keyword name="$P22B"  value="32" />
         <Keyword name="$P22E"  value="0,0" />
         <Keyword name="$P22G"  value="1.0" />
         <Keyword name="P22DISPLAY"  value="LOG" />
         <Keyword name="$P23N"  value="FSC-Width" />
         <Keyword name="$P23S"  value="FSC-Width" />
         <Keyword name="$P23R"  value="10000" />
         <Keyword name="$P23B"  value="32" />
         <Keyword name="$P23E"  value="0,0" />
         <Keyword name="$P23G"  value="1.0" />
         <Keyword name="P23DISPLAY"  value="LIN" />
         <Keyword name="$P24N"  value="Time" />
         <Keyword name="$P24S"  value="Time" />
         <Keyword name="$P24R"  value="900000000" />
         <Keyword name="$P24B"  value="32" />
         <Keyword name="$P24E"  value="0,0" />
         <Keyword name="$P24G"  value="1.0" />
         <Keyword name="P24DISPLAY"  value="LIN" />
         <Keyword name="PLTNO"  value="02" />
         <Keyword name="$SMNO"  value="18" />
         <Keyword name="$LOST"  value="0" />
         <Keyword name="$ABRT"  value="81" />
         <Keyword name="IMPTTB"  value="False" />
         <Keyword name="FLLW"  value="True" />
         <Keyword name="RCD"  value="True" />
         <Keyword name="$VOL"  value="38199.21" />
         <Keyword name="$OP"  value="Administrator" />
         <Keyword name="DURTIM"  value="76.398420" />
         <Keyword name="USCOMP"  value="False" />
         <Keyword name="AHCOMPSYNC"  value="False" />
         <Keyword name="COMPCHH"  value="FITCPEPC5.5PC7APCAPC-A750PB450KO525Violet610" />
         <Keyword name="COMPBGH"  value="553.75544.375395.75396.625420.375391.375396.625567576.875" />
         <Keyword name="COMPAFH"  value="000000000" />
         <Keyword name="COMPH"  value="100000000010000000001000000000100000000010000000001000000000100000000010000000001" />
         <Keyword name="COMPGAINH"  value="2040527580254133722171" />
         <Keyword name="COMPCHA"  value="FITCPEPC5.5PC7APCAPC-A750PB450KO525Violet610" />
         <Keyword name="COMPBGA"  value="5514.55017.54247409249274616521052015265" />
         <Keyword name="COMPAFA"  value="000000000" />
         <Keyword name="COMPA"  value="100000000010000000001000000000100000000010000000001000000000100000000010000000001" />
         <Keyword name="COMPGAINA"  value="2040527580254133722171" />
         <Keyword name="SN"  value="BC36122" />
         <Keyword name="$CYTSN"  value="BC36122" />
         <Keyword name="FLDSM"  value="30" />
         <Keyword name="CHAR"  value="11" />
         <Keyword name="CH1ID"  value="FSC" />
         <Keyword name="CH1NM"  value="FSC" />
         <Keyword name="CH1AD"  value="14" />
         <Keyword name="CH1DA"  value="22" />
         <Keyword name="CH1TH"  value="10000" />
         <Keyword name="CH1TR"  value="64" />
         <Keyword name="CH1GAIN"  value="30" />
         <Keyword name="CH1USH"  value="True" />
         <Keyword name="CH1DELAY"  value="0" />
         <Keyword name="CH1DELTA"  value="24" />
         <Keyword name="CH1THUS"  value="False" />
         <Keyword name="CH1FL"  value="False" />
         <Keyword name="CH1HS"  value="8" />
         <Keyword name="CH1AS"  value="2" />
         <Keyword name="CH1HATFL"  value="294.875" />
         <Keyword name="CH1AATFL"  value="3815.5" />
         <Keyword name="CH1HAVAL"  value="1250000" />
         <Keyword name="CH2ID"  value="SSC" />
         <Keyword name="CH2NM"  value="SSC" />
         <Keyword name="CH2AD"  value="8" />
         <Keyword name="CH2DA"  value="16" />
         <Keyword name="CH2TH"  value="10000" />
         <Keyword name="CH2TR"  value="64" />
         <Keyword name="CH2GAIN"  value="10" />
         <Keyword name="CH2USH"  value="True" />
         <Keyword name="CH2DELAY"  value="0" />
         <Keyword name="CH2DELTA"  value="24" />
         <Keyword name="CH2THUS"  value="False" />
         <Keyword name="CH2FL"  value="False" />
         <Keyword name="CH2HS"  value="8" />
         <Keyword name="CH2AS"  value="2" />
         <Keyword name="CH2FLNMS"  value="SSC" />
         <Keyword name="CH2HATFL"  value="431.125" />
         <Keyword name="CH2AATFL"  value="4736.5" />
         <Keyword name="CH2HAVAL"  value="1250000" />
         <Keyword name="CH3ID"  value="FL1" />
         <Keyword name="CH3NM"  value="FITC" />
         <Keyword name="CH3AD"  value="11" />
         <Keyword name="CH3DA"  value="19" />
         <Keyword name="CH3TH"  value="10000" />
         <Keyword name="CH3TR"  value="64" />
         <Keyword name="CH3GAIN"  value="20" />
         <Keyword name="CH3USH"  value="True" />
         <Keyword name="CH3DELAY"  value="0" />
         <Keyword name="CH3DELTA"  value="24" />
         <Keyword name="CH3THUS"  value="False" />
         <Keyword name="CH3FL"  value="True" />
         <Keyword name="CH3HS"  value="8" />
         <Keyword name="CH3AS"  value="2" />
         <Keyword name="CH3FLNMS"  value="FITC" />
         <Keyword name="CH3HATFL"  value="553.75" />
         <Keyword name="CH3AATFL"  value="5514.5" />
         <Keyword name="CH3HAVAL"  value="6875000" />
         <Keyword name="CH4ID"  value="FL2" />
         <Keyword name="CH4NM"  value="PE" />
         <Keyword name="CH4AD"  value="10" />
         <Keyword name="CH4DA"  value="18" />
         <Keyword name="CH4TH"  value="10000" />
         <Keyword name="CH4TR"  value="64" />
         <Keyword name="CH4GAIN"  value="40" />
         <Keyword name="CH4USH"  value="True" />
         <Keyword name="CH4DELAY"  value="0" />
         <Keyword name="CH4DELTA"  value="24" />
         <Keyword name="CH4THUS"  value="False" />
         <Keyword name="CH4FL"  value="True" />
         <Keyword name="CH4HS"  value="8" />
         <Keyword name="CH4AS"  value="2" />
         <Keyword name="CH4FLNMS"  value="PE" />
         <Keyword name="CH4HATFL"  value="544.375" />
         <Keyword name="CH4AATFL"  value="5017.5" />
         <Keyword name="CH4HAVAL"  value="6875000" />
         <Keyword name="CH5ID"  value="FL3" />
         <Keyword name="CH5NM"  value="PC5.5" />
         <Keyword name="CH5AD"  value="12" />
         <Keyword name="CH5DA"  value="20" />
         <Keyword name="CH5TH"  value="10000" />
         <Keyword name="CH5TR"  value="64" />
         <Keyword name="CH5GAIN"  value="527" />
         <Keyword name="CH5USH"  value="True" />
         <Keyword name="CH5DELAY"  value="0" />
         <Keyword name="CH5DELTA"  value="24" />
         <Keyword name="CH5THUS"  value="False" />
         <Keyword name="CH5FL"  value="True" />
         <Keyword name="CH5HS"  value="8" />
         <Keyword name="CH5AS"  value="2" />
         <Keyword name="CH5FLNMS"  value="PC5.5" />
         <Keyword name="CH5HATFL"  value="395.75" />
         <Keyword name="CH5AATFL"  value="4247" />
         <Keyword name="CH5HAVAL"  value="6875000" />
         <Keyword name="CH6ID"  value="FL4" />
         <Keyword name="CH6NM"  value="PC7" />
         <Keyword name="CH6AD"  value="13" />
         <Keyword name="CH6DA"  value="21" />
         <Keyword name="CH6TH"  value="10000" />
         <Keyword name="CH6TR"  value="64" />
         <Keyword name="CH6GAIN"  value="580" />
         <Keyword name="CH6USH"  value="True" />
         <Keyword name="CH6DELAY"  value="0" />
         <Keyword name="CH6DELTA"  value="24" />
         <Keyword name="CH6THUS"  value="False" />
         <Keyword name="CH6FL"  value="True" />
         <Keyword name="CH6HS"  value="8" />
         <Keyword name="CH6AS"  value="2" />
         <Keyword name="CH6FLNMS"  value="PC7" />
         <Keyword name="CH6HATFL"  value="396.625" />
         <Keyword name="CH6AATFL"  value="4092" />
         <Keyword name="CH6HAVAL"  value="6875000" />
         <Keyword name="CH7ID"  value="FL5" />
         <Keyword name="CH7NM"  value="APC" />
         <Keyword name="CH7AD"  value="1" />
         <Keyword name="CH7DA"  value="1" />
         <Keyword name="CH7TH"  value="10000" />
         <Keyword name="CH7TR"  value="64" />
         <Keyword name="CH7GAIN"  value="25" />
         <Keyword name="CH7USH"  value="True" />
         <Keyword name="CH7DELAY"  value="-42.72" />
         <Keyword name="CH7DELTA"  value="24" />
         <Keyword name="CH7THUS"  value="False" />
         <Keyword name="CH7FL"  value="True" />
         <Keyword name="CH7HS"  value="8" />
         <Keyword name="CH7AS"  value="2" />
         <Keyword name="CH7FLNMS"  value="APC" />
         <Keyword name="CH7HATFL"  value="420.375" />
         <Keyword name="CH7AATFL"  value="4927" />
         <Keyword name="CH7HAVAL"  value="6875000" />
         <Keyword name="CH8ID"  value="FL6" />
         <Keyword name="CH8NM"  value="APC-A750" />
         <Keyword name="CH8AD"  value="0" />
         <Keyword name="CH8DA"  value="0" />
         <Keyword name="CH8TH"  value="10000" />
         <Keyword name="CH8TR"  value="64" />
         <Keyword name="CH8GAIN"  value="413" />
         <Keyword name="CH8USH"  value="True" />
         <Keyword name="CH8DELAY"  value="-42.72" />
         <Keyword name="CH8DELTA"  value="24" />
         <Keyword name="CH8THUS"  value="False" />
         <Keyword name="CH8FL"  value="True" />
         <Keyword name="CH8HS"  value="8" />
         <Keyword name="CH8AS"  value="2" />
         <Keyword name="CH8FLNMS"  value="APC-A750" />
         <Keyword name="CH8HATFL"  value="391.375" />
         <Keyword name="CH8AATFL"  value="4616" />
         <Keyword name="CH8HAVAL"  value="6875000" />
         <Keyword name="CH9ID"  value="FL7" />
         <Keyword name="CH9NM"  value="PB450" />
         <Keyword name="CH9AD"  value="4" />
         <Keyword name="CH9DA"  value="4" />
         <Keyword name="CH9TH"  value="10000" />
         <Keyword name="CH9TR"  value="64" />
         <Keyword name="CH9GAIN"  value="37" />
         <Keyword name="CH9USH"  value="True" />
         <Keyword name="CH9DELAY"  value="42.08" />
         <Keyword name="CH9DELTA"  value="24" />
         <Keyword name="CH9THUS"  value="False" />
         <Keyword name="CH9FL"  value="True" />
         <Keyword name="CH9HS"  value="8" />
         <Keyword name="CH9AS"  value="2" />
         <Keyword name="CH9FLNMS"  value="PB450" />
         <Keyword name="CH9HATFL"  value="396.625" />
         <Keyword name="CH9AATFL"  value="5210" />
         <Keyword name="CH9HAVAL"  value="6875000" />
         <Keyword name="CH10ID"  value="FL8" />
         <Keyword name="CH10NM"  value="KO525" />
         <Keyword name="CH10AD"  value="5" />
         <Keyword name="CH10DA"  value="5" />
         <Keyword name="CH10TH"  value="10000" />
         <Keyword name="CH10TR"  value="64" />
         <Keyword name="CH10GAIN"  value="22" />
         <Keyword name="CH10USH"  value="True" />
         <Keyword name="CH10DELAY"  value="42.08" />
         <Keyword name="CH10DELTA"  value="24" />
         <Keyword name="CH10THUS"  value="False" />
         <Keyword name="CH10FL"  value="True" />
         <Keyword name="CH10HS"  value="8" />
         <Keyword name="CH10AS"  value="2" />
         <Keyword name="CH10FLNMS"  value="KO525" />
         <Keyword name="CH10HATFL"  value="567" />
         <Keyword name="CH10AATFL"  value="5201" />
         <Keyword name="CH10HAVAL"  value="6875000" />
         <Keyword name="CH11ID"  value="FL9" />
         <Keyword name="CH11NM"  value="Violet610" />
         <Keyword name="CH11AD"  value="6" />
         <Keyword name="CH11DA"  value="6" />
         <Keyword name="CH11TH"  value="10000" />
         <Keyword name="CH11TR"  value="64" />
         <Keyword name="CH11GAIN"  value="171" />
         <Keyword name="CH11USH"  value="True" />
         <Keyword name="CH11DELAY"  value="42.08" />
         <Keyword name="CH11DELTA"  value="24" />
         <Keyword name="CH11THUS"  value="False" />
         <Keyword name="CH11FL"  value="True" />
         <Keyword name="CH11HS"  value="8" />
         <Keyword name="CH11AS"  value="2" />
         <Keyword name="CH11FLNMS"  value="Violet610" />
         <Keyword name="CH11HATFL"  value="576.875" />
         <Keyword name="CH11AATFL"  value="5265" />
         <Keyword name="CH11HAVAL"  value="6875000" />
         <Keyword name="PCHID"  value="FSC" />
         <Keyword name="PCHTP"  value="AutoThreshold" />
         <Keyword name="TRLGC"  value="None" />
         <Keyword name="WCH"  value="FSC" />
         <Keyword name="DGAIN"  value="10" />
         <Keyword name="SWVER"  value="CytExpert for DxFLEX 2.0.0.283" />
       </Keywords>
       <SampleNode name="WTP8-2.fcs"  annotation=""  owningGroup=""  expanded="1"  sortPriority="10"  count="13591"  sampleID="6" >
         <Graph smoothing="0"  backColor="#ffffff"  foreColor="#000000"  type="Pseudocolor"  fast="1" >
           <Axis dimension="x"  name="FSC-H"  label=""  auto="auto" />
           <Axis dimension="y"  name="SSC-H"  label=""  auto="auto" />
           <GraphSettings level="5%"  smoothingHighResolution="1"  contourHighResolution="1"  histogramSmoothingCount="0"  graphResolution="256"  showOutliers="0"  drawLargeDots="0"  dotsToDraw="8000"  tint="le.chartfill.tinted.40"  lineWeight="le.lineweight.normal"  lineStyle="le.linestyle.solid" />
           <GraphEnvironment showGrid="0"  showAxes="tnlTNL"  showGates="1"  showFreqOnPlots="1"  showGateNameOnPlots="1"  showMedians="0"  showUncomped="0"  addEventParam="0"  lastYAxisName="" >
             <TextTraits font="SansSerif"  size="11"  name="Labels"  style="plain"  color="#000000"  background="#00ffffff"  just="left" />
             <TextTraits font="SansSerif"  size="11"  name="LayoutGates"  style="plain"  color="#000000"  background="#00ffffff"  just="left" />
             <TextTraits font="SansSerif"  size="9"  name="Numbers"  style="plain"  color="#000000"  background="#00ffffff"  just="left" />
             <TextTraits font="SansSerif"  size="9"  name="Legend"  style="plain"  color="#000000"  background="#00ffffff"  just="left" />
             <WindowPosition x="0"  y="0"  width="0"  height="0"  displayed="0"  panelState="" />
           </GraphEnvironment>
         </Graph>
         <Subpopulations>
           <Population name="Lymphocytes"  annotation=""  owningGroup="All Samples"  expanded="1"  sortPriority="10"  count="12394" >
             <Graph smoothing="0"  backColor="#ffffff"  foreColor="#000000"  heatMapStatParameter="FL1-H"  type="Pseudocolor"  fast="1" >
               <Axis dimension="x"  name="FSC-Width"  label=""  auto="auto" />
               <Axis dimension="y"  name="SSC-H"  label=""  auto="auto" />
               <GraphSettings level="5%"  smoothingHighResolution="1"  contourHighResolution="1"  histogramSmoothingCount="0"  graphResolution="256"  showOutliers="0"  drawLargeDots="0"  dotsToDraw="8000"  tint="le.chartfill.tinted.40"  lineWeight="le.lineweight.normal"  lineStyle="le.linestyle.solid" />
               <GraphEnvironment showGrid="0"  showAxes="tnlTNL"  showGates="1"  showFreqOnPlots="1"  showGateNameOnPlots="1"  showMedians="0"  showUncomped="0"  addEventParam="0"  lastYAxisName="" >
                 <TextTraits font="SansSerif"  size="11"  name="Labels"  style="plain"  color="#000000"  background="#00ffffff"  just="left" />
                 <TextTraits font="SansSerif"  size="11"  name="LayoutGates"  style="plain"  color="#000000"  background="#00ffffff"  just="left" />
                 <TextTraits font="SansSerif"  size="9"  name="Numbers"  style="plain"  color="#000000"  background="#00ffffff"  just="left" />
                 <TextTraits font="SansSerif"  size="9"  name="Legend"  style="plain"  color="#000000"  background="#00ffffff"  just="left" />
                 <WindowPosition x="-7"  y="-7"  width="2472"  height="1503"  displayed="0"  panelState="---" />
               </GraphEnvironment>
             </Graph>
             <Gate gating:id="ID2128751541" >
               <gating:PolygonGate eventsInside="1"  annoOffsetX="0"  annoOffsetY="0"  tint="#000000"  isTinted="0"  lineWeight="Normal"  userDefined="1"  quadId="-1"  gateResolution="256" >
                 <gating:dimension>
                   <data-type:fcs-dimension data-type:name="FSC-H" />
                 </gating:dimension>
                 <gating:dimension>
                   <data-type:fcs-dimension data-type:name="SSC-H" />
                 </gating:dimension>
                 <gating:vertex>
                   <gating:coordinate data-type:value="149623.6875599673" />
                   <gating:coordinate data-type:value="17079.1236128164" />
                 </gating:vertex>
                 <gating:vertex>
                   <gating:coordinate data-type:value="149623.6875599673" />
                   <gating:coordinate data-type:value="17079.1236128164" />
                 </gating:vertex>
                 <gating:vertex>
                   <gating:coordinate data-type:value="81330.4396294777" />
                   <gating:coordinate data-type:value="20743.7155831859" />
                 </gating:vertex>
                 <gating:vertex>
                   <gating:coordinate data-type:value="63433.3589643132" />
                   <gating:coordinate data-type:value="81756.7039851129" />
                 </gating:vertex>
                 <gating:vertex>
                   <gating:coordinate data-type:value="112401.6808398478" />
                   <gating:coordinate data-type:value="305288.1388493447" />
                 </gating:vertex>
                 <gating:vertex>
                   <gating:coordinate data-type:value="275262.8410842699" />
                   <gating:coordinate data-type:value="577328.6396173978" />
                 </gating:vertex>
                 <gating:vertex>
                   <gating:coordinate data-type:value="530713.3275793352" />
                   <gating:coordinate data-type:value="629424.3384090324" />
                 </gating:vertex>
                 <gating:vertex>
                   <gating:coordinate data-type:value="824693.571881161" />
                   <gating:coordinate data-type:value="701203.4908667128" />
                 </gating:vertex>
                 <gating:vertex>
                   <gating:coordinate data-type:value="368138.8518964308" />
                   <gating:coordinate data-type:value="98232.2944686121" />
                 </gating:vertex>
                 <gating:vertex>
                   <gating:coordinate data-type:value="368138.8518964308" />
                   <gating:coordinate data-type:value="98232.2944686121" />
                 </gating:vertex>
                 <gating:vertex>
                   <gating:coordinate data-type:value="233598.1970957862" />
                   <gating:coordinate data-type:value="39654.2530610758" />
                 </gating:vertex>
               </gating:PolygonGate>
             </Gate>
             <Subpopulations>
               <Population name="FSC-Width, SSC-H subset"  annotation=""  owningGroup=""  expanded="1"  sortPriority="10"  count="10852" >
                 <Graph smoothing="0"  backColor="#ffffff"  foreColor="#000000"  heatMapStatParameter="FL1-H"  type="Pseudocolor"  fast="1" >
                   <Axis dimension="x"  name="FL2-A"  label=""  auto="auto" />
                   <Axis dimension="y"  name="SSC-H"  label=""  auto="auto" />
                   <GraphSettings level="5%"  smoothingHighResolution="1"  contourHighResolution="1"  histogramSmoothingCount="0"  graphResolution="256"  showOutliers="0"  drawLargeDots="0"  dotsToDraw="8000"  tint="le.chartfill.tinted.40"  lineWeight="le.lineweight.normal"  lineStyle="le.linestyle.solid" />
                   <GraphEnvironment showGrid="0"  showAxes="tnlTNL"  showGates="1"  showFreqOnPlots="1"  showGateNameOnPlots="1"  showMedians="0"  showUncomped="0"  addEventParam="0"  lastYAxisName="" >
                     <TextTraits font="SansSerif"  size="11"  name="Labels"  style="plain"  color="#000000"  background="#00ffffff"  just="left" />
                     <TextTraits font="SansSerif"  size="11"  name="LayoutGates"  style="plain"  color="#000000"  background="#00ffffff"  just="left" />
                     <TextTraits font="SansSerif"  size="9"  name="Numbers"  style="plain"  color="#000000"  background="#00ffffff"  just="left" />
                     <TextTraits font="SansSerif"  size="9"  name="Legend"  style="plain"  color="#000000"  background="#00ffffff"  just="left" />
                     <WindowPosition x="-6"  y="-6"  width="1000"  height="1000"  displayed="0"  panelState="---" />
                   </GraphEnvironment>
                 </Graph>
                 <Gate gating:id="ID1133036501"  gating:parent_id="ID2128751541" >
                   <gating:RectangleGate eventsInside="1"  annoOffsetX="0"  annoOffsetY="0"  tint="#000000"  isTinted="0"  lineWeight="Normal"  userDefined="1"  percentX="0"  percentY="0" >
                     <gating:dimension gating:min="978.7735849056604"  gating:max="2464.622641509434" >
                       <data-type:fcs-dimension data-type:name="FSC-Width" />
                     </gating:dimension>
                     <gating:dimension gating:min="23834.430831384998"  gating:max="578738.526402735" >
                       <data-type:fcs-dimension data-type:name="SSC-H" />
                     </gating:dimension>
                   </gating:RectangleGate>
                 </Gate>
                 <Subpopulations>
                   <Population name="PE-A, SSC-H subset"  annotation=""  owningGroup="All Samples"  expanded="1"  sortPriority="10"  count="10323" >
                     <Graph smoothing="0"  backColor="#ffffff"  foreColor="#000000"  heatMapStatParameter="FL1-H"  type="Histogram"  fast="1" >
                       <Axis dimension="x"  name="FL2-A"  label=""  auto="auto" />
                       <Axis dimension="y"  name=""  label=""  auto="auto" />
                       <GraphSettings level="5%"  smoothingHighResolution="1"  contourHighResolution="1"  histogramSmoothingCount="0"  graphResolution="256"  showOutliers="0"  drawLargeDots="0"  dotsToDraw="8000"  tint="le.chartfill.tinted.40"  lineWeight="le.lineweight.normal"  lineStyle="le.linestyle.solid" />
                       <GraphEnvironment showGrid="0"  showAxes="tnlTNL"  showGates="1"  showFreqOnPlots="1"  showGateNameOnPlots="1"  showMedians="0"  showUncomped="0"  addEventParam="0"  lastYAxisName="" >
                         <TextTraits font="SansSerif"  size="11"  name="Labels"  style="plain"  color="#000000"  background="#00ffffff"  just="left" />
                         <TextTraits font="SansSerif"  size="11"  name="LayoutGates"  style="plain"  color="#000000"  background="#00ffffff"  just="left" />
                         <TextTraits font="SansSerif"  size="9"  name="Numbers"  style="plain"  color="#000000"  background="#00ffffff"  just="left" />
                         <TextTraits font="SansSerif"  size="9"  name="Legend"  style="plain"  color="#000000"  background="#00ffffff"  just="left" />
                         <WindowPosition x="-6"  y="-6"  width="1000"  height="1000"  displayed="0"  panelState="---" />
                       </GraphEnvironment>
                     </Graph>
                     <Gate gating:id="ID454915141"  gating:parent_id="ID1133036501" >
                       <gating:RectangleGate eventsInside="1"  annoOffsetX="0"  annoOffsetY="0"  tint="#000000"  isTinted="0"  lineWeight="Normal"  userDefined="1"  percentX="0"  percentY="0" >
                         <gating:dimension gating:min="250719.4277495464"  gating:max="853666.2419126543" >
                           <data-type:fcs-dimension data-type:name="FL2-A" />
                         </gating:dimension>
                         <gating:dimension gating:min="18420.26857172168"  gating:max="928507.6084962088" >
                           <data-type:fcs-dimension data-type:name="SSC-H" />
                         </gating:dimension>
                       </gating:RectangleGate>
                     </Gate>
                     <Subpopulations>
                       <CellCycle name="Cell Cycle"  annotation=""  owningGroup=""  expanded="1"  sortPriority="10" >
                         <Graph smoothing="13"  backColor="#ffffff"  foreColor="#000000"  type="Histogram"  fast="1" >
                           <Axis dimension="x"  name="FL2-A"  label=""  auto="auto" />
                           <Axis dimension="y"  name=""  label=""  auto="auto" />
                           <GraphSettings level="5%"  smoothingHighResolution="1"  contourHighResolution="1"  histogramSmoothingCount="0"  graphResolution="256"  showOutliers="0"  drawLargeDots="0"  dotsToDraw="8000"  tint="le.chartfill.tinted.40"  lineWeight="le.lineweight.normal"  lineStyle="le.linestyle.solid" />
                           <GraphEnvironment showGrid="0"  showAxes="tnlTNL"  showGates="1"  showFreqOnPlots="1"  showGateNameOnPlots="1"  showMedians="0"  showUncomped="0"  addEventParam="0"  lastYAxisName="" >
                             <TextTraits font="SansSerif"  size="11"  name="Labels"  style="plain"  color="#000000"  background="#00ffffff"  just="left" />
                             <TextTraits font="SansSerif"  size="11"  name="LayoutGates"  style="plain"  color="#000000"  background="#00ffffff"  just="left" />
                             <TextTraits font="SansSerif"  size="9"  name="Numbers"  style="plain"  color="#000000"  background="#00ffffff"  just="left" />
                             <TextTraits font="SansSerif"  size="9"  name="Legend"  style="plain"  color="#000000"  background="#00ffffff"  just="left" />
                             <WindowPosition x="0"  y="0"  width="0"  height="0"  displayed="0"  panelState="" />
                           </GraphEnvironment>
                         </Graph>
                         <profile model="Watson"  parameter="FL2-A"  autoGate="0"  gateG1="1"  gateG2="1"  gateS="1" >
                           <Constraints>
                             <Peak id="1" >
                               <Mean/>
                               <Cv/>
                             </Peak>
                             <Peak id="2" >
                               <Mean/>
                               <Cv/>
                             </Peak>
                           </Constraints>
                           <display>
                             <sum enabled="1" />
                             <components enabled="1"  fill="1" />
                           </display>
                         </profile>
                         <CellCycleResult model="Watson" >
                           <Phases>
                             <Gaussian id="1"  mean="326096"  amplitude="243.932"  stddev="23142.4"  channelMean="253.523"  channelStddev="16.5854" />
                             <Gaussian id="2"  mean="646724"  amplitude="29.3266"  stddev="39375.9"  channelMean="483.306"  channelStddev="28.2193" />
                             <SPhase id="Watson"  kg1="-1.8"  kg2="-1.3" />
                           </Phases>
                           <Statistics>
                             <Statistic name="RMSD"  value="  4.0113" />
                             <Statistic name="PercentG1"  value=" 69.4645" />
                             <Statistic name="PercentS"  value=" 12.6155" />
                             <Statistic name="PercentG2"  value=" 14.2095" />
                             <Statistic name="G1Mean"  value="326096.4239" />
                             <Statistic name="G2Mean"  value="646723.8009" />
                             <Statistic name="G1CV"  value="  6.5419" />
                             <Statistic name="G2CV"  value="  5.8388" />
                             <Statistic name="percentSubG1"  value="  3.0956" />
                             <Statistic name="percentSuperG2"  value="  1.1874" />
                           </Statistics>
                         </CellCycleResult>
                       </CellCycle>
                     </Subpopulations>
                   </Population>
                 </Subpopulations>
               </Population>
             </Subpopulations>
           </Population>
         </Subpopulations>
       </SampleNode>
     </Sample>
     <Sample>
       <DataSet uri="file:/D:/one%20drive/OneDrive/早衰组/流式/5HT流式结果汇总/CC/20250124/20250124/WTP8-3.fcs"  sampleID="7" />
       <Transformations>
         <transforms:log transforms:offset="1000"  transforms:decades="4.72471987" >
           <data-type:parameter data-type:name="FSC-H" />
         </transforms:log>
         <transforms:linear transforms:minRange="0"  transforms:maxRange="16777215"  gain="1" >
           <data-type:parameter data-type:name="FSC-A" />
         </transforms:linear>
         <transforms:log transforms:offset="100"  transforms:decades="5.22471987" >
           <data-type:parameter data-type:name="SSC-H" />
         </transforms:log>
         <transforms:linear transforms:minRange="0"  transforms:maxRange="16777215"  gain="1" >
           <data-type:parameter data-type:name="SSC-A" />
         </transforms:linear>
         <transforms:log transforms:offset="1"  transforms:decades="7.22471987" >
           <data-type:parameter data-type:name="FL1-H" />
         </transforms:log>
         <transforms:log transforms:offset="1"  transforms:decades="7.22471987" >
           <data-type:parameter data-type:name="FL1-A" />
         </transforms:log>
         <transforms:log transforms:offset="1"  transforms:decades="7.22471987" >
           <data-type:parameter data-type:name="FL2-H" />
         </transforms:log>
         <transforms:linear transforms:minRange="-27658.4680642685"  transforms:maxRange="1401183.8290331883"  gain="1" >
           <data-type:parameter data-type:name="FL2-A" />
         </transforms:linear>
         <transforms:log transforms:offset="1"  transforms:decades="7.22471987" >
           <data-type:parameter data-type:name="FL3-H" />
         </transforms:log>
         <transforms:log transforms:offset="1"  transforms:decades="7.22471987" >
           <data-type:parameter data-type:name="FL3-A" />
         </transforms:log>
         <transforms:log transforms:offset="1"  transforms:decades="7.22471987" >
           <data-type:parameter data-type:name="FL4-H" />
         </transforms:log>
         <transforms:log transforms:offset="1"  transforms:decades="7.22471987" >
           <data-type:parameter data-type:name="FL4-A" />
         </transforms:log>
         <transforms:log transforms:offset="1"  transforms:decades="7.22471987" >
           <data-type:parameter data-type:name="FL5-H" />
         </transforms:log>
         <transforms:log transforms:offset="1"  transforms:decades="7.22471987" >
           <data-type:parameter data-type:name="FL5-A" />
         </transforms:log>
         <transforms:log transforms:offset="1"  transforms:decades="7.22471987" >
           <data-type:parameter data-type:name="FL6-H" />
         </transforms:log>
         <transforms:log transforms:offset="1"  transforms:decades="7.22471987" >
           <data-type:parameter data-type:name="FL6-A" />
         </transforms:log>
         <transforms:log transforms:offset="1"  transforms:decades="7.22471987" >
           <data-type:parameter data-type:name="FL7-H" />
         </transforms:log>
         <transforms:log transforms:offset="1"  transforms:decades="7.22471987" >
           <data-type:parameter data-type:name="FL7-A" />
         </transforms:log>
         <transforms:log transforms:offset="1"  transforms:decades="7.22471987" >
           <data-type:parameter data-type:name="FL8-H" />
         </transforms:log>
         <transforms:log transforms:offset="1"  transforms:decades="7.22471987" >
           <data-type:parameter data-type:name="FL8-A" />
         </transforms:log>
         <transforms:log transforms:offset="1"  transforms:decades="7.22471987" >
           <data-type:parameter data-type:name="FL9-H" />
         </transforms:log>
         <transforms:log transforms:offset="1"  transforms:decades="7.22471987" >
           <data-type:parameter data-type:name="FL9-A" />
         </transforms:log>
         <transforms:linear transforms:minRange="0"  transforms:maxRange="10000"  gain="1" >
           <data-type:parameter data-type:name="FSC-Width" />
         </transforms:linear>
         <transforms:linear transforms:minRange="0.0154870263"  transforms:maxRange="57"  gain="0.0000199847" >
           <data-type:parameter data-type:name="Time" />
         </transforms:linear>
       </Transformations>
       <Keywords>
         <Keyword name="FJ_FCS_VERSION"  value="3" />
         <Keyword name="$BEGINSTEXT"  value="0" />
         <Keyword name="$ENDSTEXT"  value="0" />
         <Keyword name="$BEGINDATA"  value="0000000000007920" />
         <Keyword name="$ENDDATA"  value="0000000001262447" />
         <Keyword name="$BEGINANALYSIS"  value="0" />
         <Keyword name="$ENDANALYSIS"  value="0" />
         <Keyword name="$TOT"  value="0000000000013068" />
         <Keyword name="FILVER"  value="1" />
         <Keyword name="$FIL"  value="WTP8-3.fcs" />
         <Keyword name="$SYS"  value="Microsoft Windows NT 6.2.9200.0" />
         <Keyword name="$MODE"  value="L" />
         <Keyword name="$BYTEORD"  value="1,2,3,4" />
         <Keyword name="$DATATYPE"  value="F" />
         <Keyword name="$NEXTDATA"  value="0" />
         <Keyword name="CYTEXPERTFIL"  value="True" />
         <Keyword name="TBID"  value="9711e397-db4b-40a6-bb2c-78bba1e9d551" />
         <Keyword name="TBNM"  value="WTP8-3" />
         <Keyword name="$PAR"  value="24" />
         <Keyword name="$BTIM"  value="18:05:11" />
         <Keyword name="$ETIM"  value="18:06:08" />
         <Keyword name="$DATE"  value="24-Jan-2025" />
         <Keyword name="$CYT"  value="DxFLEX" />
         <Keyword name="RCTOT"  value="10000" />
         <Keyword name="USRCTOT"  value="True" />
         <Keyword name="CGNM"  value="P3" />
         <Keyword name="CGID"  value="7b67e447-c630-419e-b43c-7075ef868943" />
         <Keyword name="RCTIM"  value="600" />
         <Keyword name="$SPILLOVER"  value="18,FL1-H,FL2-H,FL3-H,FL4-H,FL5-H,FL6-H,FL7-H,FL8-H,FL9-H,FL1-A,FL2-A,FL3-A,FL4-A,FL5-A,FL6-A,FL7-A,FL8-A,FL9-A,1,0,0,0,0,0,0,0,0,0,0,0,0,0,0,0,0,0,0,1,0,0,0,0,0,0,0,0,0,0,0,0,0,0,0,0,0,0,1,0,0,0,0,0,0,0,0,0,0,0,0,0,0,0,0,0,0,1,0,0,0,0,0,0,0,0,0,0,0,0,0,0,0,0,0,0,1,0,0,0,0,0,0,0,0,0,0,0,0,0,0,0,0,0,0,1,0,0,0,0,0,0,0,0,0,0,0,0,0,0,0,0,0,0,1,0,0,0,0,0,0,0,0,0,0,0,0,0,0,0,0,0,0,1,0,0,0,0,0,0,0,0,0,0,0,0,0,0,0,0,0,0,1,0,0,0,0,0,0,0,0,0,0,0,0,0,0,0,0,0,0,1,0,0,0,0,0,0,0,0,0,0,0,0,0,0,0,0,0,0,1,0,0,0,0,0,0,0,0,0,0,0,0,0,0,0,0,0,0,1,0,0,0,0,0,0,0,0,0,0,0,0,0,0,0,0,0,0,1,0,0,0,0,0,0,0,0,0,0,0,0,0,0,0,0,0,0,1,0,0,0,0,0,0,0,0,0,0,0,0,0,0,0,0,0,0,1,0,0,0,0,0,0,0,0,0,0,0,0,0,0,0,0,0,0,1,0,0,0,0,0,0,0,0,0,0,0,0,0,0,0,0,0,0,1,0,0,0,0,0,0,0,0,0,0,0,0,0,0,0,0,0,0,1" />
         <Keyword name="USRCTIM"  value="True" />
         <Keyword name="$TIMESTEP"  value="0.00002" />
         <Keyword name="$P1N"  value="FSC-H" />
         <Keyword name="$P1S"  value="FSC-H" />
         <Keyword name="$P1R"  value="16777215" />
         <Keyword name="$P1B"  value="32" />
         <Keyword name="$P1E"  value="0,0" />
         <Keyword name="$P1G"  value="1.0" />
         <Keyword name="P1DISPLAY"  value="LIN" />
         <Keyword name="$P2N"  value="FSC-A" />
         <Keyword name="$P2S"  value="FSC-A" />
         <Keyword name="$P2R"  value="16777215" />
         <Keyword name="$P2B"  value="32" />
         <Keyword name="$P2E"  value="0,0" />
         <Keyword name="$P2G"  value="1.0" />
         <Keyword name="P2DISPLAY"  value="LIN" />
         <Keyword name="$P3N"  value="SSC-H" />
         <Keyword name="$P3S"  value="SSC-H" />
         <Keyword name="$P3R"  value="16777215" />
         <Keyword name="$P3B"  value="32" />
         <Keyword name="$P3E"  value="0,0" />
         <Keyword name="$P3G"  value="1.0" />
         <Keyword name="P3DISPLAY"  value="LIN" />
         <Keyword name="$P4N"  value="SSC-A" />
         <Keyword name="$P4S"  value="SSC-A" />
         <Keyword name="$P4R"  value="16777215" />
         <Keyword name="$P4B"  value="32" />
         <Keyword name="$P4E"  value="0,0" />
         <Keyword name="$P4G"  value="1.0" />
         <Keyword name="P4DISPLAY"  value="LIN" />
         <Keyword name="$P5N"  value="FL1-H" />
         <Keyword name="$P5S"  value="FITC-H" />
         <Keyword name="$P5R"  value="16777215" />
         <Keyword name="$P5B"  value="32" />
         <Keyword name="$P5E"  value="0,0" />
         <Keyword name="$P5G"  value="1.0" />
         <Keyword name="P5DISPLAY"  value="LOG" />
         <Keyword name="$P6N"  value="FL1-A" />
         <Keyword name="$P6S"  value="FITC-A" />
         <Keyword name="$P6R"  value="16777215" />
         <Keyword name="$P6B"  value="32" />
         <Keyword name="$P6E"  value="0,0" />
         <Keyword name="$P6G"  value="1.0" />
         <Keyword name="P6DISPLAY"  value="LOG" />
         <Keyword name="$P7N"  value="FL2-H" />
         <Keyword name="$P7S"  value="PE-H" />
         <Keyword name="$P7R"  value="16777215" />
         <Keyword name="$P7B"  value="32" />
         <Keyword name="$P7E"  value="0,0" />
         <Keyword name="$P7G"  value="1.0" />
         <Keyword name="P7DISPLAY"  value="LOG" />
         <Keyword name="$P8N"  value="FL2-A" />
         <Keyword name="$P8S"  value="PE-A" />
         <Keyword name="$P8R"  value="16777215" />
         <Keyword name="$P8B"  value="32" />
         <Keyword name="$P8E"  value="0,0" />
         <Keyword name="$P8G"  value="1.0" />
         <Keyword name="P8DISPLAY"  value="LOG" />
         <Keyword name="$P9N"  value="FL3-H" />
         <Keyword name="$P9S"  value="PC5.5-H" />
         <Keyword name="$P9R"  value="16777215" />
         <Keyword name="$P9B"  value="32" />
         <Keyword name="$P9E"  value="0,0" />
         <Keyword name="$P9G"  value="1.0" />
         <Keyword name="P9DISPLAY"  value="LOG" />
         <Keyword name="$P10N"  value="FL3-A" />
         <Keyword name="$P10S"  value="PC5.5-A" />
         <Keyword name="$P10R"  value="16777215" />
         <Keyword name="$P10B"  value="32" />
         <Keyword name="$P10E"  value="0,0" />
         <Keyword name="$P10G"  value="1.0" />
         <Keyword name="P10DISPLAY"  value="LOG" />
         <Keyword name="$P11N"  value="FL4-H" />
         <Keyword name="$P11S"  value="PC7-H" />
         <Keyword name="$P11R"  value="16777215" />
         <Keyword name="$P11B"  value="32" />
         <Keyword name="$P11E"  value="0,0" />
         <Keyword name="$P11G"  value="1.0" />
         <Keyword name="P11DISPLAY"  value="LOG" />
         <Keyword name="$P12N"  value="FL4-A" />
         <Keyword name="$P12S"  value="PC7-A" />
         <Keyword name="$P12R"  value="16777215" />
         <Keyword name="$P12B"  value="32" />
         <Keyword name="$P12E"  value="0,0" />
         <Keyword name="$P12G"  value="1.0" />
         <Keyword name="P12DISPLAY"  value="LOG" />
         <Keyword name="$P13N"  value="FL5-H" />
         <Keyword name="$P13S"  value="APC-H" />
         <Keyword name="$P13R"  value="16777215" />
         <Keyword name="$P13B"  value="32" />
         <Keyword name="$P13E"  value="0,0" />
         <Keyword name="$P13G"  value="1.0" />
         <Keyword name="P13DISPLAY"  value="LOG" />
         <Keyword name="$P14N"  value="FL5-A" />
         <Keyword name="$P14S"  value="APC-A" />
         <Keyword name="$P14R"  value="16777215" />
         <Keyword name="$P14B"  value="32" />
         <Keyword name="$P14E"  value="0,0" />
         <Keyword name="$P14G"  value="1.0" />
         <Keyword name="P14DISPLAY"  value="LOG" />
         <Keyword name="$P15N"  value="FL6-H" />
         <Keyword name="$P15S"  value="APC-A750-H" />
         <Keyword name="$P15R"  value="16777215" />
         <Keyword name="$P15B"  value="32" />
         <Keyword name="$P15E"  value="0,0" />
         <Keyword name="$P15G"  value="1.0" />
         <Keyword name="P15DISPLAY"  value="LOG" />
         <Keyword name="$P16N"  value="FL6-A" />
         <Keyword name="$P16S"  value="APC-A750-A" />
         <Keyword name="$P16R"  value="16777215" />
         <Keyword name="$P16B"  value="32" />
         <Keyword name="$P16E"  value="0,0" />
         <Keyword name="$P16G"  value="1.0" />
         <Keyword name="P16DISPLAY"  value="LOG" />
         <Keyword name="$P17N"  value="FL7-H" />
         <Keyword name="$P17S"  value="PB450-H" />
         <Keyword name="$P17R"  value="16777215" />
         <Keyword name="$P17B"  value="32" />
         <Keyword name="$P17E"  value="0,0" />
         <Keyword name="$P17G"  value="1.0" />
         <Keyword name="P17DISPLAY"  value="LOG" />
         <Keyword name="$P18N"  value="FL7-A" />
         <Keyword name="$P18S"  value="PB450-A" />
         <Keyword name="$P18R"  value="16777215" />
         <Keyword name="$P18B"  value="32" />
         <Keyword name="$P18E"  value="0,0" />
         <Keyword name="$P18G"  value="1.0" />
         <Keyword name="P18DISPLAY"  value="LOG" />
         <Keyword name="$P19N"  value="FL8-H" />
         <Keyword name="$P19S"  value="KO525-H" />
         <Keyword name="$P19R"  value="16777215" />
         <Keyword name="$P19B"  value="32" />
         <Keyword name="$P19E"  value="0,0" />
         <Keyword name="$P19G"  value="1.0" />
         <Keyword name="P19DISPLAY"  value="LOG" />
         <Keyword name="$P20N"  value="FL8-A" />
         <Keyword name="$P20S"  value="KO525-A" />
         <Keyword name="$P20R"  value="16777215" />
         <Keyword name="$P20B"  value="32" />
         <Keyword name="$P20E"  value="0,0" />
         <Keyword name="$P20G"  value="1.0" />
         <Keyword name="P20DISPLAY"  value="LOG" />
         <Keyword name="$P21N"  value="FL9-H" />
         <Keyword name="$P21S"  value="Violet610-H" />
         <Keyword name="$P21R"  value="16777215" />
         <Keyword name="$P21B"  value="32" />
         <Keyword name="$P21E"  value="0,0" />
         <Keyword name="$P21G"  value="1.0" />
         <Keyword name="P21DISPLAY"  value="LOG" />
         <Keyword name="$P22N"  value="FL9-A" />
         <Keyword name="$P22S"  value="Violet610-A" />
         <Keyword name="$P22R"  value="16777215" />
         <Keyword name="$P22B"  value="32" />
         <Keyword name="$P22E"  value="0,0" />
         <Keyword name="$P22G"  value="1.0" />
         <Keyword name="P22DISPLAY"  value="LOG" />
         <Keyword name="$P23N"  value="FSC-Width" />
         <Keyword name="$P23S"  value="FSC-Width" />
         <Keyword name="$P23R"  value="10000" />
         <Keyword name="$P23B"  value="32" />
         <Keyword name="$P23E"  value="0,0" />
         <Keyword name="$P23G"  value="1.0" />
         <Keyword name="P23DISPLAY"  value="LIN" />
         <Keyword name="$P24N"  value="Time" />
         <Keyword name="$P24S"  value="Time" />
         <Keyword name="$P24R"  value="900000000" />
         <Keyword name="$P24B"  value="32" />
         <Keyword name="$P24E"  value="0,0" />
         <Keyword name="$P24G"  value="1.0" />
         <Keyword name="P24DISPLAY"  value="LIN" />
         <Keyword name="PLTNO"  value="02" />
         <Keyword name="$SMNO"  value="19" />
         <Keyword name="$LOST"  value="0" />
         <Keyword name="$ABRT"  value="63" />
         <Keyword name="IMPTTB"  value="False" />
         <Keyword name="FLLW"  value="True" />
         <Keyword name="RCD"  value="True" />
         <Keyword name="$VOL"  value="28529.58" />
         <Keyword name="$OP"  value="Administrator" />
         <Keyword name="DURTIM"  value="57.059200" />
         <Keyword name="USCOMP"  value="False" />
         <Keyword name="AHCOMPSYNC"  value="False" />
         <Keyword name="COMPCHH"  value="FITCPEPC5.5PC7APCAPC-A750PB450KO525Violet610" />
         <Keyword name="COMPBGH"  value="553.75544.375395.75396.625420.375391.375396.625567576.875" />
         <Keyword name="COMPAFH"  value="000000000" />
         <Keyword name="COMPH"  value="100000000010000000001000000000100000000010000000001000000000100000000010000000001" />
         <Keyword name="COMPGAINH"  value="2040527580254133722171" />
         <Keyword name="COMPCHA"  value="FITCPEPC5.5PC7APCAPC-A750PB450KO525Violet610" />
         <Keyword name="COMPBGA"  value="5514.55017.54247409249274616521052015265" />
         <Keyword name="COMPAFA"  value="000000000" />
         <Keyword name="COMPA"  value="100000000010000000001000000000100000000010000000001000000000100000000010000000001" />
         <Keyword name="COMPGAINA"  value="2040527580254133722171" />
         <Keyword name="SN"  value="BC36122" />
         <Keyword name="$CYTSN"  value="BC36122" />
         <Keyword name="FLDSM"  value="30" />
         <Keyword name="CHAR"  value="11" />
         <Keyword name="CH1ID"  value="FSC" />
         <Keyword name="CH1NM"  value="FSC" />
         <Keyword name="CH1AD"  value="14" />
         <Keyword name="CH1DA"  value="22" />
         <Keyword name="CH1TH"  value="10000" />
         <Keyword name="CH1TR"  value="64" />
         <Keyword name="CH1GAIN"  value="30" />
         <Keyword name="CH1USH"  value="True" />
         <Keyword name="CH1DELAY"  value="0" />
         <Keyword name="CH1DELTA"  value="24" />
         <Keyword name="CH1THUS"  value="False" />
         <Keyword name="CH1FL"  value="False" />
         <Keyword name="CH1HS"  value="8" />
         <Keyword name="CH1AS"  value="2" />
         <Keyword name="CH1HATFL"  value="294.875" />
         <Keyword name="CH1AATFL"  value="3815.5" />
         <Keyword name="CH1HAVAL"  value="1250000" />
         <Keyword name="CH2ID"  value="SSC" />
         <Keyword name="CH2NM"  value="SSC" />
         <Keyword name="CH2AD"  value="8" />
         <Keyword name="CH2DA"  value="16" />
         <Keyword name="CH2TH"  value="10000" />
         <Keyword name="CH2TR"  value="64" />
         <Keyword name="CH2GAIN"  value="10" />
         <Keyword name="CH2USH"  value="True" />
         <Keyword name="CH2DELAY"  value="0" />
         <Keyword name="CH2DELTA"  value="24" />
         <Keyword name="CH2THUS"  value="False" />
         <Keyword name="CH2FL"  value="False" />
         <Keyword name="CH2HS"  value="8" />
         <Keyword name="CH2AS"  value="2" />
         <Keyword name="CH2FLNMS"  value="SSC" />
         <Keyword name="CH2HATFL"  value="431.125" />
         <Keyword name="CH2AATFL"  value="4736.5" />
         <Keyword name="CH2HAVAL"  value="1250000" />
         <Keyword name="CH3ID"  value="FL1" />
         <Keyword name="CH3NM"  value="FITC" />
         <Keyword name="CH3AD"  value="11" />
         <Keyword name="CH3DA"  value="19" />
         <Keyword name="CH3TH"  value="10000" />
         <Keyword name="CH3TR"  value="64" />
         <Keyword name="CH3GAIN"  value="20" />
         <Keyword name="CH3USH"  value="True" />
         <Keyword name="CH3DELAY"  value="0" />
         <Keyword name="CH3DELTA"  value="24" />
         <Keyword name="CH3THUS"  value="False" />
         <Keyword name="CH3FL"  value="True" />
         <Keyword name="CH3HS"  value="8" />
         <Keyword name="CH3AS"  value="2" />
         <Keyword name="CH3FLNMS"  value="FITC" />
         <Keyword name="CH3HATFL"  value="553.75" />
         <Keyword name="CH3AATFL"  value="5514.5" />
         <Keyword name="CH3HAVAL"  value="6875000" />
         <Keyword name="CH4ID"  value="FL2" />
         <Keyword name="CH4NM"  value="PE" />
         <Keyword name="CH4AD"  value="10" />
         <Keyword name="CH4DA"  value="18" />
         <Keyword name="CH4TH"  value="10000" />
         <Keyword name="CH4TR"  value="64" />
         <Keyword name="CH4GAIN"  value="40" />
         <Keyword name="CH4USH"  value="True" />
         <Keyword name="CH4DELAY"  value="0" />
         <Keyword name="CH4DELTA"  value="24" />
         <Keyword name="CH4THUS"  value="False" />
         <Keyword name="CH4FL"  value="True" />
         <Keyword name="CH4HS"  value="8" />
         <Keyword name="CH4AS"  value="2" />
         <Keyword name="CH4FLNMS"  value="PE" />
         <Keyword name="CH4HATFL"  value="544.375" />
         <Keyword name="CH4AATFL"  value="5017.5" />
         <Keyword name="CH4HAVAL"  value="6875000" />
         <Keyword name="CH5ID"  value="FL3" />
         <Keyword name="CH5NM"  value="PC5.5" />
         <Keyword name="CH5AD"  value="12" />
         <Keyword name="CH5DA"  value="20" />
         <Keyword name="CH5TH"  value="10000" />
         <Keyword name="CH5TR"  value="64" />
         <Keyword name="CH5GAIN"  value="527" />
         <Keyword name="CH5USH"  value="True" />
         <Keyword name="CH5DELAY"  value="0" />
         <Keyword name="CH5DELTA"  value="24" />
         <Keyword name="CH5THUS"  value="False" />
         <Keyword name="CH5FL"  value="True" />
         <Keyword name="CH5HS"  value="8" />
         <Keyword name="CH5AS"  value="2" />
         <Keyword name="CH5FLNMS"  value="PC5.5" />
         <Keyword name="CH5HATFL"  value="395.75" />
         <Keyword name="CH5AATFL"  value="4247" />
         <Keyword name="CH5HAVAL"  value="6875000" />
         <Keyword name="CH6ID"  value="FL4" />
         <Keyword name="CH6NM"  value="PC7" />
         <Keyword name="CH6AD"  value="13" />
         <Keyword name="CH6DA"  value="21" />
         <Keyword name="CH6TH"  value="10000" />
         <Keyword name="CH6TR"  value="64" />
         <Keyword name="CH6GAIN"  value="580" />
         <Keyword name="CH6USH"  value="True" />
         <Keyword name="CH6DELAY"  value="0" />
         <Keyword name="CH6DELTA"  value="24" />
         <Keyword name="CH6THUS"  value="False" />
         <Keyword name="CH6FL"  value="True" />
         <Keyword name="CH6HS"  value="8" />
         <Keyword name="CH6AS"  value="2" />
         <Keyword name="CH6FLNMS"  value="PC7" />
         <Keyword name="CH6HATFL"  value="396.625" />
         <Keyword name="CH6AATFL"  value="4092" />
         <Keyword name="CH6HAVAL"  value="6875000" />
         <Keyword name="CH7ID"  value="FL5" />
         <Keyword name="CH7NM"  value="APC" />
         <Keyword name="CH7AD"  value="1" />
         <Keyword name="CH7DA"  value="1" />
         <Keyword name="CH7TH"  value="10000" />
         <Keyword name="CH7TR"  value="64" />
         <Keyword name="CH7GAIN"  value="25" />
         <Keyword name="CH7USH"  value="True" />
         <Keyword name="CH7DELAY"  value="-42.72" />
         <Keyword name="CH7DELTA"  value="24" />
         <Keyword name="CH7THUS"  value="False" />
         <Keyword name="CH7FL"  value="True" />
         <Keyword name="CH7HS"  value="8" />
         <Keyword name="CH7AS"  value="2" />
         <Keyword name="CH7FLNMS"  value="APC" />
         <Keyword name="CH7HATFL"  value="420.375" />
         <Keyword name="CH7AATFL"  value="4927" />
         <Keyword name="CH7HAVAL"  value="6875000" />
         <Keyword name="CH8ID"  value="FL6" />
         <Keyword name="CH8NM"  value="APC-A750" />
         <Keyword name="CH8AD"  value="0" />
         <Keyword name="CH8DA"  value="0" />
         <Keyword name="CH8TH"  value="10000" />
         <Keyword name="CH8TR"  value="64" />
         <Keyword name="CH8GAIN"  value="413" />
         <Keyword name="CH8USH"  value="True" />
         <Keyword name="CH8DELAY"  value="-42.72" />
         <Keyword name="CH8DELTA"  value="24" />
         <Keyword name="CH8THUS"  value="False" />
         <Keyword name="CH8FL"  value="True" />
         <Keyword name="CH8HS"  value="8" />
         <Keyword name="CH8AS"  value="2" />
         <Keyword name="CH8FLNMS"  value="APC-A750" />
         <Keyword name="CH8HATFL"  value="391.375" />
         <Keyword name="CH8AATFL"  value="4616" />
         <Keyword name="CH8HAVAL"  value="6875000" />
         <Keyword name="CH9ID"  value="FL7" />
         <Keyword name="CH9NM"  value="PB450" />
         <Keyword name="CH9AD"  value="4" />
         <Keyword name="CH9DA"  value="4" />
         <Keyword name="CH9TH"  value="10000" />
         <Keyword name="CH9TR"  value="64" />
         <Keyword name="CH9GAIN"  value="37" />
         <Keyword name="CH9USH"  value="True" />
         <Keyword name="CH9DELAY"  value="42.08" />
         <Keyword name="CH9DELTA"  value="24" />
         <Keyword name="CH9THUS"  value="False" />
         <Keyword name="CH9FL"  value="True" />
         <Keyword name="CH9HS"  value="8" />
         <Keyword name="CH9AS"  value="2" />
         <Keyword name="CH9FLNMS"  value="PB450" />
         <Keyword name="CH9HATFL"  value="396.625" />
         <Keyword name="CH9AATFL"  value="5210" />
         <Keyword name="CH9HAVAL"  value="6875000" />
         <Keyword name="CH10ID"  value="FL8" />
         <Keyword name="CH10NM"  value="KO525" />
         <Keyword name="CH10AD"  value="5" />
         <Keyword name="CH10DA"  value="5" />
         <Keyword name="CH10TH"  value="10000" />
         <Keyword name="CH10TR"  value="64" />
         <Keyword name="CH10GAIN"  value="22" />
         <Keyword name="CH10USH"  value="True" />
         <Keyword name="CH10DELAY"  value="42.08" />
         <Keyword name="CH10DELTA"  value="24" />
         <Keyword name="CH10THUS"  value="False" />
         <Keyword name="CH10FL"  value="True" />
         <Keyword name="CH10HS"  value="8" />
         <Keyword name="CH10AS"  value="2" />
         <Keyword name="CH10FLNMS"  value="KO525" />
         <Keyword name="CH10HATFL"  value="567" />
         <Keyword name="CH10AATFL"  value="5201" />
         <Keyword name="CH10HAVAL"  value="6875000" />
         <Keyword name="CH11ID"  value="FL9" />
         <Keyword name="CH11NM"  value="Violet610" />
         <Keyword name="CH11AD"  value="6" />
         <Keyword name="CH11DA"  value="6" />
         <Keyword name="CH11TH"  value="10000" />
         <Keyword name="CH11TR"  value="64" />
         <Keyword name="CH11GAIN"  value="171" />
         <Keyword name="CH11USH"  value="True" />
         <Keyword name="CH11DELAY"  value="42.08" />
         <Keyword name="CH11DELTA"  value="24" />
         <Keyword name="CH11THUS"  value="False" />
         <Keyword name="CH11FL"  value="True" />
         <Keyword name="CH11HS"  value="8" />
         <Keyword name="CH11AS"  value="2" />
         <Keyword name="CH11FLNMS"  value="Violet610" />
         <Keyword name="CH11HATFL"  value="576.875" />
         <Keyword name="CH11AATFL"  value="5265" />
         <Keyword name="CH11HAVAL"  value="6875000" />
         <Keyword name="PCHID"  value="FSC" />
         <Keyword name="PCHTP"  value="AutoThreshold" />
         <Keyword name="TRLGC"  value="None" />
         <Keyword name="WCH"  value="FSC" />
         <Keyword name="DGAIN"  value="10" />
         <Keyword name="SWVER"  value="CytExpert for DxFLEX 2.0.0.283" />
       </Keywords>
       <SampleNode name="WTP8-3.fcs"  annotation=""  owningGroup=""  expanded="1"  sortPriority="10"  count="13068"  sampleID="7" >
         <Graph smoothing="0"  backColor="#ffffff"  foreColor="#000000"  heatMapStatParameter="FL1-H"  type="Pseudocolor"  fast="1" >
           <Axis dimension="x"  name="FSC-H"  label=""  auto="auto" />
           <Axis dimension="y"  name="SSC-H"  label=""  auto="auto" />
           <GraphSettings level="5%"  smoothingHighResolution="1"  contourHighResolution="1"  histogramSmoothingCount="0"  graphResolution="256"  showOutliers="0"  drawLargeDots="0"  dotsToDraw="8000"  tint="le.chartfill.tinted.40"  lineWeight="le.lineweight.normal"  lineStyle="le.linestyle.solid" />
           <GraphEnvironment showGrid="0"  showAxes="tnlTNL"  showGates="1"  showFreqOnPlots="1"  showGateNameOnPlots="1"  showMedians="0"  showUncomped="0"  addEventParam="0"  lastYAxisName="" >
             <TextTraits font="SansSerif"  size="11"  name="Labels"  style="plain"  color="#000000"  background="#00ffffff"  just="left" />
             <TextTraits font="SansSerif"  size="11"  name="LayoutGates"  style="plain"  color="#000000"  background="#00ffffff"  just="left" />
             <TextTraits font="SansSerif"  size="9"  name="Numbers"  style="plain"  color="#000000"  background="#00ffffff"  just="left" />
             <TextTraits font="SansSerif"  size="9"  name="Legend"  style="plain"  color="#000000"  background="#00ffffff"  just="left" />
             <WindowPosition x="1562"  y="272"  width="390"  height="582"  displayed="0"  panelState="---" />
           </GraphEnvironment>
         </Graph>
         <Subpopulations>
           <Population name="Lymphocytes"  annotation=""  owningGroup="All Samples"  expanded="1"  sortPriority="10"  count="11579" >
             <Graph smoothing="0"  backColor="#ffffff"  foreColor="#000000"  heatMapStatParameter="FL1-H"  type="Pseudocolor"  fast="1" >
               <Axis dimension="x"  name="FSC-Width"  label=""  auto="auto" />
               <Axis dimension="y"  name="SSC-H"  label=""  auto="auto" />
               <GraphSettings level="5%"  smoothingHighResolution="1"  contourHighResolution="1"  histogramSmoothingCount="0"  graphResolution="256"  showOutliers="0"  drawLargeDots="0"  dotsToDraw="8000"  tint="le.chartfill.tinted.40"  lineWeight="le.lineweight.normal"  lineStyle="le.linestyle.solid" />
               <GraphEnvironment showGrid="0"  showAxes="tnlTNL"  showGates="1"  showFreqOnPlots="1"  showGateNameOnPlots="1"  showMedians="0"  showUncomped="0"  addEventParam="0"  lastYAxisName="" >
                 <TextTraits font="SansSerif"  size="11"  name="Labels"  style="plain"  color="#000000"  background="#00ffffff"  just="left" />
                 <TextTraits font="SansSerif"  size="11"  name="LayoutGates"  style="plain"  color="#000000"  background="#00ffffff"  just="left" />
                 <TextTraits font="SansSerif"  size="9"  name="Numbers"  style="plain"  color="#000000"  background="#00ffffff"  just="left" />
                 <TextTraits font="SansSerif"  size="9"  name="Legend"  style="plain"  color="#000000"  background="#00ffffff"  just="left" />
                 <WindowPosition x="872"  y="352"  width="1000"  height="1000"  displayed="0"  panelState="---" />
               </GraphEnvironment>
             </Graph>
             <Gate gating:id="ID1789688056" >
               <gating:PolygonGate eventsInside="1"  annoOffsetX="0"  annoOffsetY="0"  tint="#000000"  isTinted="0"  lineWeight="Normal"  userDefined="1"  quadId="-1"  gateResolution="256" >
                 <gating:dimension>
                   <data-type:fcs-dimension data-type:name="FSC-H" />
                 </gating:dimension>
                 <gating:dimension>
                   <data-type:fcs-dimension data-type:name="SSC-H" />
                 </gating:dimension>
                 <gating:vertex>
                   <gating:coordinate data-type:value="149623.6875599673" />
                   <gating:coordinate data-type:value="17079.1236128164" />
                 </gating:vertex>
                 <gating:vertex>
                   <gating:coordinate data-type:value="149623.6875599673" />
                   <gating:coordinate data-type:value="17079.1236128164" />
                 </gating:vertex>
                 <gating:vertex>
                   <gating:coordinate data-type:value="81330.4396294777" />
                   <gating:coordinate data-type:value="20743.7155831859" />
                 </gating:vertex>
                 <gating:vertex>
                   <gating:coordinate data-type:value="63433.3589643132" />
                   <gating:coordinate data-type:value="81756.7039851129" />
                 </gating:vertex>
                 <gating:vertex>
                   <gating:coordinate data-type:value="112401.6808398478" />
                   <gating:coordinate data-type:value="305288.1388493447" />
                 </gating:vertex>
                 <gating:vertex>
                   <gating:coordinate data-type:value="275262.8410842699" />
                   <gating:coordinate data-type:value="577328.6396173978" />
                 </gating:vertex>
                 <gating:vertex>
                   <gating:coordinate data-type:value="530713.3275793352" />
                   <gating:coordinate data-type:value="629424.3384090324" />
                 </gating:vertex>
                 <gating:vertex>
                   <gating:coordinate data-type:value="824693.571881161" />
                   <gating:coordinate data-type:value="701203.4908667128" />
                 </gating:vertex>
                 <gating:vertex>
                   <gating:coordinate data-type:value="368138.8518964308" />
                   <gating:coordinate data-type:value="98232.2944686121" />
                 </gating:vertex>
                 <gating:vertex>
                   <gating:coordinate data-type:value="368138.8518964308" />
                   <gating:coordinate data-type:value="98232.2944686121" />
                 </gating:vertex>
                 <gating:vertex>
                   <gating:coordinate data-type:value="233598.1970957862" />
                   <gating:coordinate data-type:value="39654.2530610758" />
                 </gating:vertex>
               </gating:PolygonGate>
             </Gate>
             <Subpopulations>
               <Population name="FSC-Width, SSC-H subset"  annotation=""  owningGroup=""  expanded="1"  sortPriority="10"  count="10834" >
                 <Graph smoothing="0"  backColor="#ffffff"  foreColor="#000000"  heatMapStatParameter="FL1-H"  type="Pseudocolor"  fast="1" >
                   <Axis dimension="x"  name="FL2-A"  label=""  auto="auto" />
                   <Axis dimension="y"  name="SSC-H"  label=""  auto="auto" />
                   <GraphSettings level="5%"  smoothingHighResolution="1"  contourHighResolution="1"  histogramSmoothingCount="0"  graphResolution="256"  showOutliers="0"  drawLargeDots="0"  dotsToDraw="8000"  tint="le.chartfill.tinted.40"  lineWeight="le.lineweight.normal"  lineStyle="le.linestyle.solid" />
                   <GraphEnvironment showGrid="0"  showAxes="tnlTNL"  showGates="1"  showFreqOnPlots="1"  showGateNameOnPlots="1"  showMedians="0"  showUncomped="0"  addEventParam="0"  lastYAxisName="" >
                     <TextTraits font="SansSerif"  size="11"  name="Labels"  style="plain"  color="#000000"  background="#00ffffff"  just="left" />
                     <TextTraits font="SansSerif"  size="11"  name="LayoutGates"  style="plain"  color="#000000"  background="#00ffffff"  just="left" />
                     <TextTraits font="SansSerif"  size="9"  name="Numbers"  style="plain"  color="#000000"  background="#00ffffff"  just="left" />
                     <TextTraits font="SansSerif"  size="9"  name="Legend"  style="plain"  color="#000000"  background="#00ffffff"  just="left" />
                     <WindowPosition x="0"  y="0"  width="1000"  height="1000"  displayed="0"  panelState="---" />
                   </GraphEnvironment>
                 </Graph>
                 <Gate gating:id="ID1059867289"  gating:parent_id="ID1789688056" >
                   <gating:RectangleGate eventsInside="1"  annoOffsetX="0"  annoOffsetY="0"  tint="#000000"  isTinted="0"  lineWeight="Normal"  userDefined="1"  percentX="0"  percentY="0" >
                     <gating:dimension gating:min="1014.1509433962265"  gating:max="2653.301886792453" >
                       <data-type:fcs-dimension data-type:name="FSC-Width" />
                     </gating:dimension>
                     <gating:dimension gating:min="23834.430831384998"  gating:max="626162.1031856366" >
                       <data-type:fcs-dimension data-type:name="SSC-H" />
                     </gating:dimension>
                   </gating:RectangleGate>
                 </Gate>
                 <Subpopulations>
                   <Population name="PE-A, SSC-H subset"  annotation=""  owningGroup=""  expanded="1"  sortPriority="10"  count="10171" >
                     <Graph smoothing="0"  backColor="#ffffff"  foreColor="#000000"  heatMapStatParameter="FL1-H"  type="Histogram"  fast="1" >
                       <Axis dimension="x"  name="FL2-A"  label=""  auto="auto" />
                       <Axis dimension="y"  name=""  label=""  auto="auto" />
                       <GraphSettings level="5%"  smoothingHighResolution="1"  contourHighResolution="1"  histogramSmoothingCount="0"  graphResolution="256"  showOutliers="0"  drawLargeDots="0"  dotsToDraw="8000"  tint="le.chartfill.tinted.40"  lineWeight="le.lineweight.normal"  lineStyle="le.linestyle.solid" />
                       <GraphEnvironment showGrid="0"  showAxes="tnlTNL"  showGates="1"  showFreqOnPlots="1"  showGateNameOnPlots="1"  showMedians="0"  showUncomped="0"  addEventParam="0"  lastYAxisName="" >
                         <TextTraits font="SansSerif"  size="11"  name="Labels"  style="plain"  color="#000000"  background="#00ffffff"  just="left" />
                         <TextTraits font="SansSerif"  size="11"  name="LayoutGates"  style="plain"  color="#000000"  background="#00ffffff"  just="left" />
                         <TextTraits font="SansSerif"  size="9"  name="Numbers"  style="plain"  color="#000000"  background="#00ffffff"  just="left" />
                         <TextTraits font="SansSerif"  size="9"  name="Legend"  style="plain"  color="#000000"  background="#00ffffff"  just="left" />
                         <WindowPosition x="0"  y="0"  width="1000"  height="1000"  displayed="0"  panelState="---" />
                       </GraphEnvironment>
                     </Graph>
                     <Gate gating:id="ID2041963583"  gating:parent_id="ID1059867289" >
                       <gating:RectangleGate eventsInside="1"  annoOffsetX="0"  annoOffsetY="0"  tint="#000000"  isTinted="0"  lineWeight="Normal"  userDefined="1"  percentX="0"  percentY="0" >
                         <gating:dimension gating:min="290798.1288124053"  gating:max="831668.8568410417" >
                           <data-type:fcs-dimension data-type:name="FL2-A" />
                         </gating:dimension>
                         <gating:dimension gating:min="20765.725601229362"  gating:max="928343.5119709241" >
                           <data-type:fcs-dimension data-type:name="SSC-H" />
                         </gating:dimension>
                       </gating:RectangleGate>
                     </Gate>
                     <Subpopulations>
                       <CellCycle name="Cell Cycle"  annotation=""  owningGroup=""  expanded="1"  sortPriority="10" >
                         <Graph smoothing="13"  backColor="#ffffff"  foreColor="#000000"  type="Histogram"  fast="1" >
                           <Axis dimension="x"  name="FL2-A"  label=""  auto="auto" />
                           <Axis dimension="y"  name=""  label=""  auto="auto" />
                           <GraphSettings level="5%"  smoothingHighResolution="1"  contourHighResolution="1"  histogramSmoothingCount="0"  graphResolution="256"  showOutliers="0"  drawLargeDots="0"  dotsToDraw="8000"  tint="le.chartfill.tinted.40"  lineWeight="le.lineweight.normal"  lineStyle="le.linestyle.solid" />
                           <GraphEnvironment showGrid="0"  showAxes="tnlTNL"  showGates="1"  showFreqOnPlots="1"  showGateNameOnPlots="1"  showMedians="0"  showUncomped="0"  addEventParam="0"  lastYAxisName="" >
                             <TextTraits font="SansSerif"  size="11"  name="Labels"  style="plain"  color="#000000"  background="#00ffffff"  just="left" />
                             <TextTraits font="SansSerif"  size="11"  name="LayoutGates"  style="plain"  color="#000000"  background="#00ffffff"  just="left" />
                             <TextTraits font="SansSerif"  size="9"  name="Numbers"  style="plain"  color="#000000"  background="#00ffffff"  just="left" />
                             <TextTraits font="SansSerif"  size="9"  name="Legend"  style="plain"  color="#000000"  background="#00ffffff"  just="left" />
                           </GraphEnvironment>
                         </Graph>
                         <profile model="Watson"  parameter="FL2-A"  autoGate="0"  gateG1="1"  gateG2="1"  gateS="1" >
                           <Constraints>
                             <Peak id="1" >
                               <Mean/>
                               <Cv/>
                             </Peak>
                             <Peak id="2" >
                               <Mean/>
                               <Cv/>
                             </Peak>
                           </Constraints>
                           <display>
                             <sum enabled="1" />
                             <components enabled="1"  fill="1" />
                           </display>
                         </profile>
                         <CellCycleResult model="Watson" >
                           <Phases>
                             <Gaussian id="1"  mean="366685"  amplitude="231.026"  stddev="25216.4"  channelMean="282.612"  channelStddev="18.0717" />
                             <Gaussian id="2"  mean="727605"  amplitude="24.2638"  stddev="47959.2"  channelMean="541.27"  channelStddev="34.3707" />
                             <SPhase id="Watson"  kg1="-1.8"  kg2="-1.3" />
                           </Phases>
                           <Statistics>
                             <Statistic name="RMSD"  value="  3.5038" />
                             <Statistic name="PercentG1"  value=" 72.7563" />
                             <Statistic name="PercentS"  value=" 11.4260" />
                             <Statistic name="PercentG2"  value=" 14.5331" />
                             <Statistic name="G1Mean"  value="366685.3402" />
                             <Statistic name="G2Mean"  value="727604.8806" />
                             <Statistic name="G1CV"  value="  6.3945" />
                             <Statistic name="G2CV"  value="  6.3500" />
                             <Statistic name="percentSubG1"  value="  2.3994" />
                             <Statistic name="percentSuperG2"  value="  0.0011" />
                           </Statistics>
                         </CellCycleResult>
                       </CellCycle>
                     </Subpopulations>
                   </Population>
                 </Subpopulations>
               </Population>
             </Subpopulations>
           </Population>
         </Subpopulations>
       </SampleNode>
     </Sample>
     <Sample>
       <DataSet uri="file:/D:/one%20drive/OneDrive/早衰组/流式/5HT流式结果汇总/CC/20250124/20250124/P14+5HT-1.fcs"  sampleID="8" />
       <Transformations>
         <transforms:log transforms:offset="1000"  transforms:decades="4.72471987" >
           <data-type:parameter data-type:name="FSC-H" />
         </transforms:log>
         <transforms:linear transforms:minRange="0"  transforms:maxRange="16777215"  gain="1" >
           <data-type:parameter data-type:name="FSC-A" />
         </transforms:linear>
         <transforms:log transforms:offset="100"  transforms:decades="5.22471987" >
           <data-type:parameter data-type:name="SSC-H" />
         </transforms:log>
         <transforms:linear transforms:minRange="0"  transforms:maxRange="16777215"  gain="1" >
           <data-type:parameter data-type:name="SSC-A" />
         </transforms:linear>
         <transforms:log transforms:offset="1"  transforms:decades="7.22471987" >
           <data-type:parameter data-type:name="FL1-H" />
         </transforms:log>
         <transforms:log transforms:offset="1"  transforms:decades="7.22471987" >
           <data-type:parameter data-type:name="FL1-A" />
         </transforms:log>
         <transforms:log transforms:offset="1"  transforms:decades="7.22471987" >
           <data-type:parameter data-type:name="FL2-H" />
         </transforms:log>
         <transforms:linear transforms:minRange="-27658.4680642685"  transforms:maxRange="1401183.8290331883"  gain="1" >
           <data-type:parameter data-type:name="FL2-A" />
         </transforms:linear>
         <transforms:log transforms:offset="1"  transforms:decades="7.22471987" >
           <data-type:parameter data-type:name="FL3-H" />
         </transforms:log>
         <transforms:log transforms:offset="1"  transforms:decades="7.22471987" >
           <data-type:parameter data-type:name="FL3-A" />
         </transforms:log>
         <transforms:log transforms:offset="1"  transforms:decades="7.22471987" >
           <data-type:parameter data-type:name="FL4-H" />
         </transforms:log>
         <transforms:log transforms:offset="1"  transforms:decades="7.22471987" >
           <data-type:parameter data-type:name="FL4-A" />
         </transforms:log>
         <transforms:log transforms:offset="1"  transforms:decades="7.22471987" >
           <data-type:parameter data-type:name="FL5-H" />
         </transforms:log>
         <transforms:log transforms:offset="1"  transforms:decades="7.22471987" >
           <data-type:parameter data-type:name="FL5-A" />
         </transforms:log>
         <transforms:log transforms:offset="1"  transforms:decades="7.22471987" >
           <data-type:parameter data-type:name="FL6-H" />
         </transforms:log>
         <transforms:log transforms:offset="1"  transforms:decades="7.22471987" >
           <data-type:parameter data-type:name="FL6-A" />
         </transforms:log>
         <transforms:log transforms:offset="1"  transforms:decades="7.22471987" >
           <data-type:parameter data-type:name="FL7-H" />
         </transforms:log>
         <transforms:log transforms:offset="1"  transforms:decades="7.22471987" >
           <data-type:parameter data-type:name="FL7-A" />
         </transforms:log>
         <transforms:log transforms:offset="1"  transforms:decades="7.22471987" >
           <data-type:parameter data-type:name="FL8-H" />
         </transforms:log>
         <transforms:log transforms:offset="1"  transforms:decades="7.22471987" >
           <data-type:parameter data-type:name="FL8-A" />
         </transforms:log>
         <transforms:log transforms:offset="1"  transforms:decades="7.22471987" >
           <data-type:parameter data-type:name="FL9-H" />
         </transforms:log>
         <transforms:log transforms:offset="1"  transforms:decades="7.22471987" >
           <data-type:parameter data-type:name="FL9-A" />
         </transforms:log>
         <transforms:linear transforms:minRange="0"  transforms:maxRange="10000"  gain="1" >
           <data-type:parameter data-type:name="FSC-Width" />
         </transforms:linear>
         <transforms:linear transforms:minRange="0"  transforms:maxRange="164"  gain="0.0000200301" >
           <data-type:parameter data-type:name="Time" />
         </transforms:linear>
       </Transformations>
       <Keywords>
         <Keyword name="FJ_FCS_VERSION"  value="3" />
         <Keyword name="$BEGINSTEXT"  value="0" />
         <Keyword name="$ENDSTEXT"  value="0" />
         <Keyword name="$BEGINDATA"  value="0000000000007920" />
         <Keyword name="$ENDDATA"  value="0000000001289327" />
         <Keyword name="$BEGINANALYSIS"  value="0" />
         <Keyword name="$ENDANALYSIS"  value="0" />
         <Keyword name="$TOT"  value="0000000000013348" />
         <Keyword name="FILVER"  value="1" />
         <Keyword name="$FIL"  value="P14+5HT-1.fcs" />
         <Keyword name="$SYS"  value="Microsoft Windows NT 6.2.9200.0" />
         <Keyword name="$MODE"  value="L" />
         <Keyword name="$BYTEORD"  value="1,2,3,4" />
         <Keyword name="$DATATYPE"  value="F" />
         <Keyword name="$NEXTDATA"  value="0" />
         <Keyword name="CYTEXPERTFIL"  value="True" />
         <Keyword name="TBID"  value="48516eb4-689c-4369-98d8-45a37ae20a04" />
         <Keyword name="TBNM"  value="P14+5HT-1" />
         <Keyword name="$PAR"  value="24" />
         <Keyword name="$BTIM"  value="17:55:16" />
         <Keyword name="$ETIM"  value="17:58:00" />
         <Keyword name="$DATE"  value="24-Jan-2025" />
         <Keyword name="$CYT"  value="DxFLEX" />
         <Keyword name="RCTOT"  value="10000" />
         <Keyword name="USRCTOT"  value="True" />
         <Keyword name="CGNM"  value="P3" />
         <Keyword name="CGID"  value="7b67e447-c630-419e-b43c-7075ef868943" />
         <Keyword name="RCTIM"  value="600" />
         <Keyword name="$SPILLOVER"  value="18,FL1-H,FL2-H,FL3-H,FL4-H,FL5-H,FL6-H,FL7-H,FL8-H,FL9-H,FL1-A,FL2-A,FL3-A,FL4-A,FL5-A,FL6-A,FL7-A,FL8-A,FL9-A,1,0,0,0,0,0,0,0,0,0,0,0,0,0,0,0,0,0,0,1,0,0,0,0,0,0,0,0,0,0,0,0,0,0,0,0,0,0,1,0,0,0,0,0,0,0,0,0,0,0,0,0,0,0,0,0,0,1,0,0,0,0,0,0,0,0,0,0,0,0,0,0,0,0,0,0,1,0,0,0,0,0,0,0,0,0,0,0,0,0,0,0,0,0,0,1,0,0,0,0,0,0,0,0,0,0,0,0,0,0,0,0,0,0,1,0,0,0,0,0,0,0,0,0,0,0,0,0,0,0,0,0,0,1,0,0,0,0,0,0,0,0,0,0,0,0,0,0,0,0,0,0,1,0,0,0,0,0,0,0,0,0,0,0,0,0,0,0,0,0,0,1,0,0,0,0,0,0,0,0,0,0,0,0,0,0,0,0,0,0,1,0,0,0,0,0,0,0,0,0,0,0,0,0,0,0,0,0,0,1,0,0,0,0,0,0,0,0,0,0,0,0,0,0,0,0,0,0,1,0,0,0,0,0,0,0,0,0,0,0,0,0,0,0,0,0,0,1,0,0,0,0,0,0,0,0,0,0,0,0,0,0,0,0,0,0,1,0,0,0,0,0,0,0,0,0,0,0,0,0,0,0,0,0,0,1,0,0,0,0,0,0,0,0,0,0,0,0,0,0,0,0,0,0,1,0,0,0,0,0,0,0,0,0,0,0,0,0,0,0,0,0,0,1" />
         <Keyword name="USRCTIM"  value="True" />
         <Keyword name="$TIMESTEP"  value="0.00002" />
         <Keyword name="$P1N"  value="FSC-H" />
         <Keyword name="$P1S"  value="FSC-H" />
         <Keyword name="$P1R"  value="16777215" />
         <Keyword name="$P1B"  value="32" />
         <Keyword name="$P1E"  value="0,0" />
         <Keyword name="$P1G"  value="1.0" />
         <Keyword name="P1DISPLAY"  value="LIN" />
         <Keyword name="$P2N"  value="FSC-A" />
         <Keyword name="$P2S"  value="FSC-A" />
         <Keyword name="$P2R"  value="16777215" />
         <Keyword name="$P2B"  value="32" />
         <Keyword name="$P2E"  value="0,0" />
         <Keyword name="$P2G"  value="1.0" />
         <Keyword name="P2DISPLAY"  value="LIN" />
         <Keyword name="$P3N"  value="SSC-H" />
         <Keyword name="$P3S"  value="SSC-H" />
         <Keyword name="$P3R"  value="16777215" />
         <Keyword name="$P3B"  value="32" />
         <Keyword name="$P3E"  value="0,0" />
         <Keyword name="$P3G"  value="1.0" />
         <Keyword name="P3DISPLAY"  value="LIN" />
         <Keyword name="$P4N"  value="SSC-A" />
         <Keyword name="$P4S"  value="SSC-A" />
         <Keyword name="$P4R"  value="16777215" />
         <Keyword name="$P4B"  value="32" />
         <Keyword name="$P4E"  value="0,0" />
         <Keyword name="$P4G"  value="1.0" />
         <Keyword name="P4DISPLAY"  value="LIN" />
         <Keyword name="$P5N"  value="FL1-H" />
         <Keyword name="$P5S"  value="FITC-H" />
         <Keyword name="$P5R"  value="16777215" />
         <Keyword name="$P5B"  value="32" />
         <Keyword name="$P5E"  value="0,0" />
         <Keyword name="$P5G"  value="1.0" />
         <Keyword name="P5DISPLAY"  value="LOG" />
         <Keyword name="$P6N"  value="FL1-A" />
         <Keyword name="$P6S"  value="FITC-A" />
         <Keyword name="$P6R"  value="16777215" />
         <Keyword name="$P6B"  value="32" />
         <Keyword name="$P6E"  value="0,0" />
         <Keyword name="$P6G"  value="1.0" />
         <Keyword name="P6DISPLAY"  value="LOG" />
         <Keyword name="$P7N"  value="FL2-H" />
         <Keyword name="$P7S"  value="PE-H" />
         <Keyword name="$P7R"  value="16777215" />
         <Keyword name="$P7B"  value="32" />
         <Keyword name="$P7E"  value="0,0" />
         <Keyword name="$P7G"  value="1.0" />
         <Keyword name="P7DISPLAY"  value="LOG" />
         <Keyword name="$P8N"  value="FL2-A" />
         <Keyword name="$P8S"  value="PE-A" />
         <Keyword name="$P8R"  value="16777215" />
         <Keyword name="$P8B"  value="32" />
         <Keyword name="$P8E"  value="0,0" />
         <Keyword name="$P8G"  value="1.0" />
         <Keyword name="P8DISPLAY"  value="LOG" />
         <Keyword name="$P9N"  value="FL3-H" />
         <Keyword name="$P9S"  value="PC5.5-H" />
         <Keyword name="$P9R"  value="16777215" />
         <Keyword name="$P9B"  value="32" />
         <Keyword name="$P9E"  value="0,0" />
         <Keyword name="$P9G"  value="1.0" />
         <Keyword name="P9DISPLAY"  value="LOG" />
         <Keyword name="$P10N"  value="FL3-A" />
         <Keyword name="$P10S"  value="PC5.5-A" />
         <Keyword name="$P10R"  value="16777215" />
         <Keyword name="$P10B"  value="32" />
         <Keyword name="$P10E"  value="0,0" />
         <Keyword name="$P10G"  value="1.0" />
         <Keyword name="P10DISPLAY"  value="LOG" />
         <Keyword name="$P11N"  value="FL4-H" />
         <Keyword name="$P11S"  value="PC7-H" />
         <Keyword name="$P11R"  value="16777215" />
         <Keyword name="$P11B"  value="32" />
         <Keyword name="$P11E"  value="0,0" />
         <Keyword name="$P11G"  value="1.0" />
         <Keyword name="P11DISPLAY"  value="LOG" />
         <Keyword name="$P12N"  value="FL4-A" />
         <Keyword name="$P12S"  value="PC7-A" />
         <Keyword name="$P12R"  value="16777215" />
         <Keyword name="$P12B"  value="32" />
         <Keyword name="$P12E"  value="0,0" />
         <Keyword name="$P12G"  value="1.0" />
         <Keyword name="P12DISPLAY"  value="LOG" />
         <Keyword name="$P13N"  value="FL5-H" />
         <Keyword name="$P13S"  value="APC-H" />
         <Keyword name="$P13R"  value="16777215" />
         <Keyword name="$P13B"  value="32" />
         <Keyword name="$P13E"  value="0,0" />
         <Keyword name="$P13G"  value="1.0" />
         <Keyword name="P13DISPLAY"  value="LOG" />
         <Keyword name="$P14N"  value="FL5-A" />
         <Keyword name="$P14S"  value="APC-A" />
         <Keyword name="$P14R"  value="16777215" />
         <Keyword name="$P14B"  value="32" />
         <Keyword name="$P14E"  value="0,0" />
         <Keyword name="$P14G"  value="1.0" />
         <Keyword name="P14DISPLAY"  value="LOG" />
         <Keyword name="$P15N"  value="FL6-H" />
         <Keyword name="$P15S"  value="APC-A750-H" />
         <Keyword name="$P15R"  value="16777215" />
         <Keyword name="$P15B"  value="32" />
         <Keyword name="$P15E"  value="0,0" />
         <Keyword name="$P15G"  value="1.0" />
         <Keyword name="P15DISPLAY"  value="LOG" />
         <Keyword name="$P16N"  value="FL6-A" />
         <Keyword name="$P16S"  value="APC-A750-A" />
         <Keyword name="$P16R"  value="16777215" />
         <Keyword name="$P16B"  value="32" />
         <Keyword name="$P16E"  value="0,0" />
         <Keyword name="$P16G"  value="1.0" />
         <Keyword name="P16DISPLAY"  value="LOG" />
         <Keyword name="$P17N"  value="FL7-H" />
         <Keyword name="$P17S"  value="PB450-H" />
         <Keyword name="$P17R"  value="16777215" />
         <Keyword name="$P17B"  value="32" />
         <Keyword name="$P17E"  value="0,0" />
         <Keyword name="$P17G"  value="1.0" />
         <Keyword name="P17DISPLAY"  value="LOG" />
         <Keyword name="$P18N"  value="FL7-A" />
         <Keyword name="$P18S"  value="PB450-A" />
         <Keyword name="$P18R"  value="16777215" />
         <Keyword name="$P18B"  value="32" />
         <Keyword name="$P18E"  value="0,0" />
         <Keyword name="$P18G"  value="1.0" />
         <Keyword name="P18DISPLAY"  value="LOG" />
         <Keyword name="$P19N"  value="FL8-H" />
         <Keyword name="$P19S"  value="KO525-H" />
         <Keyword name="$P19R"  value="16777215" />
         <Keyword name="$P19B"  value="32" />
         <Keyword name="$P19E"  value="0,0" />
         <Keyword name="$P19G"  value="1.0" />
         <Keyword name="P19DISPLAY"  value="LOG" />
         <Keyword name="$P20N"  value="FL8-A" />
         <Keyword name="$P20S"  value="KO525-A" />
         <Keyword name="$P20R"  value="16777215" />
         <Keyword name="$P20B"  value="32" />
         <Keyword name="$P20E"  value="0,0" />
         <Keyword name="$P20G"  value="1.0" />
         <Keyword name="P20DISPLAY"  value="LOG" />
         <Keyword name="$P21N"  value="FL9-H" />
         <Keyword name="$P21S"  value="Violet610-H" />
         <Keyword name="$P21R"  value="16777215" />
         <Keyword name="$P21B"  value="32" />
         <Keyword name="$P21E"  value="0,0" />
         <Keyword name="$P21G"  value="1.0" />
         <Keyword name="P21DISPLAY"  value="LOG" />
         <Keyword name="$P22N"  value="FL9-A" />
         <Keyword name="$P22S"  value="Violet610-A" />
         <Keyword name="$P22R"  value="16777215" />
         <Keyword name="$P22B"  value="32" />
         <Keyword name="$P22E"  value="0,0" />
         <Keyword name="$P22G"  value="1.0" />
         <Keyword name="P22DISPLAY"  value="LOG" />
         <Keyword name="$P23N"  value="FSC-Width" />
         <Keyword name="$P23S"  value="FSC-Width" />
         <Keyword name="$P23R"  value="10000" />
         <Keyword name="$P23B"  value="32" />
         <Keyword name="$P23E"  value="0,0" />
         <Keyword name="$P23G"  value="1.0" />
         <Keyword name="P23DISPLAY"  value="LIN" />
         <Keyword name="$P24N"  value="Time" />
         <Keyword name="$P24S"  value="Time" />
         <Keyword name="$P24R"  value="900000000" />
         <Keyword name="$P24B"  value="32" />
         <Keyword name="$P24E"  value="0,0" />
         <Keyword name="$P24G"  value="1.0" />
         <Keyword name="P24DISPLAY"  value="LIN" />
         <Keyword name="PLTNO"  value="02" />
         <Keyword name="$SMNO"  value="14" />
         <Keyword name="$LOST"  value="0" />
         <Keyword name="$ABRT"  value="63" />
         <Keyword name="IMPTTB"  value="False" />
         <Keyword name="FLLW"  value="True" />
         <Keyword name="RCD"  value="True" />
         <Keyword name="$VOL"  value="81876.79" />
         <Keyword name="$OP"  value="Administrator" />
         <Keyword name="DURTIM"  value="163.753700" />
         <Keyword name="USCOMP"  value="False" />
         <Keyword name="AHCOMPSYNC"  value="False" />
         <Keyword name="COMPCHH"  value="FITCPEPC5.5PC7APCAPC-A750PB450KO525Violet610" />
         <Keyword name="COMPBGH"  value="553.75544.375395.75396.625420.375391.375396.625567576.875" />
         <Keyword name="COMPAFH"  value="000000000" />
         <Keyword name="COMPH"  value="100000000010000000001000000000100000000010000000001000000000100000000010000000001" />
         <Keyword name="COMPGAINH"  value="2040527580254133722171" />
         <Keyword name="COMPCHA"  value="FITCPEPC5.5PC7APCAPC-A750PB450KO525Violet610" />
         <Keyword name="COMPBGA"  value="5514.55017.54247409249274616521052015265" />
         <Keyword name="COMPAFA"  value="000000000" />
         <Keyword name="COMPA"  value="100000000010000000001000000000100000000010000000001000000000100000000010000000001" />
         <Keyword name="COMPGAINA"  value="2040527580254133722171" />
         <Keyword name="SN"  value="BC36122" />
         <Keyword name="$CYTSN"  value="BC36122" />
         <Keyword name="FLDSM"  value="30" />
         <Keyword name="CHAR"  value="11" />
         <Keyword name="CH1ID"  value="FSC" />
         <Keyword name="CH1NM"  value="FSC" />
         <Keyword name="CH1AD"  value="14" />
         <Keyword name="CH1DA"  value="22" />
         <Keyword name="CH1TH"  value="10000" />
         <Keyword name="CH1TR"  value="64" />
         <Keyword name="CH1GAIN"  value="30" />
         <Keyword name="CH1USH"  value="True" />
         <Keyword name="CH1DELAY"  value="0" />
         <Keyword name="CH1DELTA"  value="24" />
         <Keyword name="CH1THUS"  value="False" />
         <Keyword name="CH1FL"  value="False" />
         <Keyword name="CH1HS"  value="8" />
         <Keyword name="CH1AS"  value="2" />
         <Keyword name="CH1HATFL"  value="294.875" />
         <Keyword name="CH1AATFL"  value="3815.5" />
         <Keyword name="CH1HAVAL"  value="1250000" />
         <Keyword name="CH2ID"  value="SSC" />
         <Keyword name="CH2NM"  value="SSC" />
         <Keyword name="CH2AD"  value="8" />
         <Keyword name="CH2DA"  value="16" />
         <Keyword name="CH2TH"  value="10000" />
         <Keyword name="CH2TR"  value="64" />
         <Keyword name="CH2GAIN"  value="10" />
         <Keyword name="CH2USH"  value="True" />
         <Keyword name="CH2DELAY"  value="0" />
         <Keyword name="CH2DELTA"  value="24" />
         <Keyword name="CH2THUS"  value="False" />
         <Keyword name="CH2FL"  value="False" />
         <Keyword name="CH2HS"  value="8" />
         <Keyword name="CH2AS"  value="2" />
         <Keyword name="CH2FLNMS"  value="SSC" />
         <Keyword name="CH2HATFL"  value="431.125" />
         <Keyword name="CH2AATFL"  value="4736.5" />
         <Keyword name="CH2HAVAL"  value="1250000" />
         <Keyword name="CH3ID"  value="FL1" />
         <Keyword name="CH3NM"  value="FITC" />
         <Keyword name="CH3AD"  value="11" />
         <Keyword name="CH3DA"  value="19" />
         <Keyword name="CH3TH"  value="10000" />
         <Keyword name="CH3TR"  value="64" />
         <Keyword name="CH3GAIN"  value="20" />
         <Keyword name="CH3USH"  value="True" />
         <Keyword name="CH3DELAY"  value="0" />
         <Keyword name="CH3DELTA"  value="24" />
         <Keyword name="CH3THUS"  value="False" />
         <Keyword name="CH3FL"  value="True" />
         <Keyword name="CH3HS"  value="8" />
         <Keyword name="CH3AS"  value="2" />
         <Keyword name="CH3FLNMS"  value="FITC" />
         <Keyword name="CH3HATFL"  value="553.75" />
         <Keyword name="CH3AATFL"  value="5514.5" />
         <Keyword name="CH3HAVAL"  value="6875000" />
         <Keyword name="CH4ID"  value="FL2" />
         <Keyword name="CH4NM"  value="PE" />
         <Keyword name="CH4AD"  value="10" />
         <Keyword name="CH4DA"  value="18" />
         <Keyword name="CH4TH"  value="10000" />
         <Keyword name="CH4TR"  value="64" />
         <Keyword name="CH4GAIN"  value="40" />
         <Keyword name="CH4USH"  value="True" />
         <Keyword name="CH4DELAY"  value="0" />
         <Keyword name="CH4DELTA"  value="24" />
         <Keyword name="CH4THUS"  value="False" />
         <Keyword name="CH4FL"  value="True" />
         <Keyword name="CH4HS"  value="8" />
         <Keyword name="CH4AS"  value="2" />
         <Keyword name="CH4FLNMS"  value="PE" />
         <Keyword name="CH4HATFL"  value="544.375" />
         <Keyword name="CH4AATFL"  value="5017.5" />
         <Keyword name="CH4HAVAL"  value="6875000" />
         <Keyword name="CH5ID"  value="FL3" />
         <Keyword name="CH5NM"  value="PC5.5" />
         <Keyword name="CH5AD"  value="12" />
         <Keyword name="CH5DA"  value="20" />
         <Keyword name="CH5TH"  value="10000" />
         <Keyword name="CH5TR"  value="64" />
         <Keyword name="CH5GAIN"  value="527" />
         <Keyword name="CH5USH"  value="True" />
         <Keyword name="CH5DELAY"  value="0" />
         <Keyword name="CH5DELTA"  value="24" />
         <Keyword name="CH5THUS"  value="False" />
         <Keyword name="CH5FL"  value="True" />
         <Keyword name="CH5HS"  value="8" />
         <Keyword name="CH5AS"  value="2" />
         <Keyword name="CH5FLNMS"  value="PC5.5" />
         <Keyword name="CH5HATFL"  value="395.75" />
         <Keyword name="CH5AATFL"  value="4247" />
         <Keyword name="CH5HAVAL"  value="6875000" />
         <Keyword name="CH6ID"  value="FL4" />
         <Keyword name="CH6NM"  value="PC7" />
         <Keyword name="CH6AD"  value="13" />
         <Keyword name="CH6DA"  value="21" />
         <Keyword name="CH6TH"  value="10000" />
         <Keyword name="CH6TR"  value="64" />
         <Keyword name="CH6GAIN"  value="580" />
         <Keyword name="CH6USH"  value="True" />
         <Keyword name="CH6DELAY"  value="0" />
         <Keyword name="CH6DELTA"  value="24" />
         <Keyword name="CH6THUS"  value="False" />
         <Keyword name="CH6FL"  value="True" />
         <Keyword name="CH6HS"  value="8" />
         <Keyword name="CH6AS"  value="2" />
         <Keyword name="CH6FLNMS"  value="PC7" />
         <Keyword name="CH6HATFL"  value="396.625" />
         <Keyword name="CH6AATFL"  value="4092" />
         <Keyword name="CH6HAVAL"  value="6875000" />
         <Keyword name="CH7ID"  value="FL5" />
         <Keyword name="CH7NM"  value="APC" />
         <Keyword name="CH7AD"  value="1" />
         <Keyword name="CH7DA"  value="1" />
         <Keyword name="CH7TH"  value="10000" />
         <Keyword name="CH7TR"  value="64" />
         <Keyword name="CH7GAIN"  value="25" />
         <Keyword name="CH7USH"  value="True" />
         <Keyword name="CH7DELAY"  value="-42.72" />
         <Keyword name="CH7DELTA"  value="24" />
         <Keyword name="CH7THUS"  value="False" />
         <Keyword name="CH7FL"  value="True" />
         <Keyword name="CH7HS"  value="8" />
         <Keyword name="CH7AS"  value="2" />
         <Keyword name="CH7FLNMS"  value="APC" />
         <Keyword name="CH7HATFL"  value="420.375" />
         <Keyword name="CH7AATFL"  value="4927" />
         <Keyword name="CH7HAVAL"  value="6875000" />
         <Keyword name="CH8ID"  value="FL6" />
         <Keyword name="CH8NM"  value="APC-A750" />
         <Keyword name="CH8AD"  value="0" />
         <Keyword name="CH8DA"  value="0" />
         <Keyword name="CH8TH"  value="10000" />
         <Keyword name="CH8TR"  value="64" />
         <Keyword name="CH8GAIN"  value="413" />
         <Keyword name="CH8USH"  value="True" />
         <Keyword name="CH8DELAY"  value="-42.72" />
         <Keyword name="CH8DELTA"  value="24" />
         <Keyword name="CH8THUS"  value="False" />
         <Keyword name="CH8FL"  value="True" />
         <Keyword name="CH8HS"  value="8" />
         <Keyword name="CH8AS"  value="2" />
         <Keyword name="CH8FLNMS"  value="APC-A750" />
         <Keyword name="CH8HATFL"  value="391.375" />
         <Keyword name="CH8AATFL"  value="4616" />
         <Keyword name="CH8HAVAL"  value="6875000" />
         <Keyword name="CH9ID"  value="FL7" />
         <Keyword name="CH9NM"  value="PB450" />
         <Keyword name="CH9AD"  value="4" />
         <Keyword name="CH9DA"  value="4" />
         <Keyword name="CH9TH"  value="10000" />
         <Keyword name="CH9TR"  value="64" />
         <Keyword name="CH9GAIN"  value="37" />
         <Keyword name="CH9USH"  value="True" />
         <Keyword name="CH9DELAY"  value="42.08" />
         <Keyword name="CH9DELTA"  value="24" />
         <Keyword name="CH9THUS"  value="False" />
         <Keyword name="CH9FL"  value="True" />
         <Keyword name="CH9HS"  value="8" />
         <Keyword name="CH9AS"  value="2" />
         <Keyword name="CH9FLNMS"  value="PB450" />
         <Keyword name="CH9HATFL"  value="396.625" />
         <Keyword name="CH9AATFL"  value="5210" />
         <Keyword name="CH9HAVAL"  value="6875000" />
         <Keyword name="CH10ID"  value="FL8" />
         <Keyword name="CH10NM"  value="KO525" />
         <Keyword name="CH10AD"  value="5" />
         <Keyword name="CH10DA"  value="5" />
         <Keyword name="CH10TH"  value="10000" />
         <Keyword name="CH10TR"  value="64" />
         <Keyword name="CH10GAIN"  value="22" />
         <Keyword name="CH10USH"  value="True" />
         <Keyword name="CH10DELAY"  value="42.08" />
         <Keyword name="CH10DELTA"  value="24" />
         <Keyword name="CH10THUS"  value="False" />
         <Keyword name="CH10FL"  value="True" />
         <Keyword name="CH10HS"  value="8" />
         <Keyword name="CH10AS"  value="2" />
         <Keyword name="CH10FLNMS"  value="KO525" />
         <Keyword name="CH10HATFL"  value="567" />
         <Keyword name="CH10AATFL"  value="5201" />
         <Keyword name="CH10HAVAL"  value="6875000" />
         <Keyword name="CH11ID"  value="FL9" />
         <Keyword name="CH11NM"  value="Violet610" />
         <Keyword name="CH11AD"  value="6" />
         <Keyword name="CH11DA"  value="6" />
         <Keyword name="CH11TH"  value="10000" />
         <Keyword name="CH11TR"  value="64" />
         <Keyword name="CH11GAIN"  value="171" />
         <Keyword name="CH11USH"  value="True" />
         <Keyword name="CH11DELAY"  value="42.08" />
         <Keyword name="CH11DELTA"  value="24" />
         <Keyword name="CH11THUS"  value="False" />
         <Keyword name="CH11FL"  value="True" />
         <Keyword name="CH11HS"  value="8" />
         <Keyword name="CH11AS"  value="2" />
         <Keyword name="CH11FLNMS"  value="Violet610" />
         <Keyword name="CH11HATFL"  value="576.875" />
         <Keyword name="CH11AATFL"  value="5265" />
         <Keyword name="CH11HAVAL"  value="6875000" />
         <Keyword name="PCHID"  value="FSC" />
         <Keyword name="PCHTP"  value="AutoThreshold" />
         <Keyword name="TRLGC"  value="None" />
         <Keyword name="WCH"  value="FSC" />
         <Keyword name="DGAIN"  value="10" />
         <Keyword name="SWVER"  value="CytExpert for DxFLEX 2.0.0.283" />
       </Keywords>
       <SampleNode name="P14+5HT-1.fcs"  annotation=""  owningGroup=""  expanded="1"  sortPriority="10"  count="13348"  sampleID="8" >
         <Graph smoothing="0"  backColor="#ffffff"  foreColor="#000000"  type="Pseudocolor"  fast="1" >
           <Axis dimension="x"  name="FSC-H"  label=""  auto="auto" />
           <Axis dimension="y"  name="SSC-H"  label=""  auto="auto" />
           <GraphSettings level="5%"  smoothingHighResolution="1"  contourHighResolution="1"  histogramSmoothingCount="0"  graphResolution="256"  showOutliers="0"  drawLargeDots="0"  dotsToDraw="8000"  tint="le.chartfill.tinted.40"  lineWeight="le.lineweight.normal"  lineStyle="le.linestyle.solid" />
           <GraphEnvironment showGrid="0"  showAxes="tnlTNL"  showGates="1"  showFreqOnPlots="1"  showGateNameOnPlots="1"  showMedians="0"  showUncomped="0"  addEventParam="0"  lastYAxisName="" >
             <TextTraits font="SansSerif"  size="11"  name="Labels"  style="plain"  color="#000000"  background="#00ffffff"  just="left" />
             <TextTraits font="SansSerif"  size="11"  name="LayoutGates"  style="plain"  color="#000000"  background="#00ffffff"  just="left" />
             <TextTraits font="SansSerif"  size="9"  name="Numbers"  style="plain"  color="#000000"  background="#00ffffff"  just="left" />
             <TextTraits font="SansSerif"  size="9"  name="Legend"  style="plain"  color="#000000"  background="#00ffffff"  just="left" />
             <WindowPosition x="0"  y="0"  width="0"  height="0"  displayed="0"  panelState="" />
           </GraphEnvironment>
         </Graph>
         <Subpopulations>
           <Population name="Lymphocytes"  annotation=""  owningGroup="All Samples"  expanded="1"  sortPriority="10"  count="11492" >
             <Graph smoothing="0"  backColor="#ffffff"  foreColor="#000000"  heatMapStatParameter="FL1-H"  type="Pseudocolor"  fast="1" >
               <Axis dimension="x"  name="FSC-Width"  label=""  auto="auto" />
               <Axis dimension="y"  name="SSC-H"  label=""  auto="auto" />
               <GraphSettings level="5%"  smoothingHighResolution="1"  contourHighResolution="1"  histogramSmoothingCount="0"  graphResolution="256"  showOutliers="0"  drawLargeDots="0"  dotsToDraw="8000"  tint="le.chartfill.tinted.40"  lineWeight="le.lineweight.normal"  lineStyle="le.linestyle.solid" />
               <GraphEnvironment showGrid="0"  showAxes="tnlTNL"  showGates="1"  showFreqOnPlots="1"  showGateNameOnPlots="1"  showMedians="0"  showUncomped="0"  addEventParam="0"  lastYAxisName="" >
                 <TextTraits font="SansSerif"  size="11"  name="Labels"  style="plain"  color="#000000"  background="#00ffffff"  just="left" />
                 <TextTraits font="SansSerif"  size="11"  name="LayoutGates"  style="plain"  color="#000000"  background="#00ffffff"  just="left" />
                 <TextTraits font="SansSerif"  size="9"  name="Numbers"  style="plain"  color="#000000"  background="#00ffffff"  just="left" />
                 <TextTraits font="SansSerif"  size="9"  name="Legend"  style="plain"  color="#000000"  background="#00ffffff"  just="left" />
                 <WindowPosition x="-6"  y="-6"  width="1000"  height="1000"  displayed="0"  panelState="---" />
               </GraphEnvironment>
             </Graph>
             <Gate gating:id="ID66842122" >
               <gating:PolygonGate eventsInside="1"  annoOffsetX="0"  annoOffsetY="0"  tint="#000000"  isTinted="0"  lineWeight="Normal"  userDefined="1"  quadId="-1"  gateResolution="256" >
                 <gating:dimension>
                   <data-type:fcs-dimension data-type:name="FSC-H" />
                 </gating:dimension>
                 <gating:dimension>
                   <data-type:fcs-dimension data-type:name="SSC-H" />
                 </gating:dimension>
                 <gating:vertex>
                   <gating:coordinate data-type:value="149623.6875599673" />
                   <gating:coordinate data-type:value="17079.1236128164" />
                 </gating:vertex>
                 <gating:vertex>
                   <gating:coordinate data-type:value="149623.6875599673" />
                   <gating:coordinate data-type:value="17079.1236128164" />
                 </gating:vertex>
                 <gating:vertex>
                   <gating:coordinate data-type:value="81330.4396294777" />
                   <gating:coordinate data-type:value="20743.7155831859" />
                 </gating:vertex>
                 <gating:vertex>
                   <gating:coordinate data-type:value="63433.3589643132" />
                   <gating:coordinate data-type:value="81756.7039851129" />
                 </gating:vertex>
                 <gating:vertex>
                   <gating:coordinate data-type:value="112401.6808398478" />
                   <gating:coordinate data-type:value="305288.1388493447" />
                 </gating:vertex>
                 <gating:vertex>
                   <gating:coordinate data-type:value="275262.8410842699" />
                   <gating:coordinate data-type:value="577328.6396173978" />
                 </gating:vertex>
                 <gating:vertex>
                   <gating:coordinate data-type:value="530713.3275793352" />
                   <gating:coordinate data-type:value="629424.3384090324" />
                 </gating:vertex>
                 <gating:vertex>
                   <gating:coordinate data-type:value="824693.571881161" />
                   <gating:coordinate data-type:value="701203.4908667128" />
                 </gating:vertex>
                 <gating:vertex>
                   <gating:coordinate data-type:value="368138.8518964308" />
                   <gating:coordinate data-type:value="98232.2944686121" />
                 </gating:vertex>
                 <gating:vertex>
                   <gating:coordinate data-type:value="368138.8518964308" />
                   <gating:coordinate data-type:value="98232.2944686121" />
                 </gating:vertex>
                 <gating:vertex>
                   <gating:coordinate data-type:value="233598.1970957862" />
                   <gating:coordinate data-type:value="39654.2530610758" />
                 </gating:vertex>
               </gating:PolygonGate>
             </Gate>
             <Subpopulations>
               <Population name="FSC-Width, SSC-H subset"  annotation=""  owningGroup="All Samples"  expanded="1"  sortPriority="10"  count="10013" >
                 <Graph smoothing="0"  backColor="#ffffff"  foreColor="#000000"  heatMapStatParameter="FL1-H"  type="Pseudocolor"  fast="1" >
                   <Axis dimension="x"  name="FL2-A"  label=""  auto="auto" />
                   <Axis dimension="y"  name="SSC-H"  label=""  auto="auto" />
                   <GraphSettings level="5%"  smoothingHighResolution="1"  contourHighResolution="1"  histogramSmoothingCount="0"  graphResolution="256"  showOutliers="0"  drawLargeDots="0"  dotsToDraw="8000"  tint="le.chartfill.tinted.40"  lineWeight="le.lineweight.normal"  lineStyle="le.linestyle.solid" />
                   <GraphEnvironment showGrid="0"  showAxes="tnlTNL"  showGates="1"  showFreqOnPlots="1"  showGateNameOnPlots="1"  showMedians="0"  showUncomped="0"  addEventParam="0"  lastYAxisName="" >
                     <TextTraits font="SansSerif"  size="11"  name="Labels"  style="plain"  color="#000000"  background="#00ffffff"  just="left" />
                     <TextTraits font="SansSerif"  size="11"  name="LayoutGates"  style="plain"  color="#000000"  background="#00ffffff"  just="left" />
                     <TextTraits font="SansSerif"  size="9"  name="Numbers"  style="plain"  color="#000000"  background="#00ffffff"  just="left" />
                     <TextTraits font="SansSerif"  size="9"  name="Legend"  style="plain"  color="#000000"  background="#00ffffff"  just="left" />
                     <WindowPosition x="-7"  y="-7"  width="2472"  height="1503"  displayed="0"  panelState="---" />
                   </GraphEnvironment>
                 </Graph>
                 <Gate gating:id="ID1631974029"  gating:parent_id="ID66842122" >
                   <gating:RectangleGate eventsInside="1"  annoOffsetX="0"  annoOffsetY="0"  tint="#000000"  isTinted="0"  lineWeight="Normal"  userDefined="1"  percentX="0"  percentY="0" >
                     <gating:dimension gating:min="1008.6206896551724"  gating:max="2228.448275862069" >
                       <data-type:fcs-dimension data-type:name="FSC-Width" />
                     </gating:dimension>
                     <gating:dimension gating:min="24656.27181221784"  gating:max="629424.3384090324" >
                       <data-type:fcs-dimension data-type:name="SSC-H" />
                     </gating:dimension>
                   </gating:RectangleGate>
                 </Gate>
                 <Subpopulations>
                   <Population name="PE-A, SSC-H subset"  annotation=""  owningGroup=""  expanded="1"  sortPriority="10"  count="9550" >
                     <Graph smoothing="0"  backColor="#ffffff"  foreColor="#000000"  heatMapStatParameter="FL1-H"  type="Histogram"  fast="1" >
                       <Axis dimension="x"  name="FL2-A"  label=""  auto="auto" />
                       <Axis dimension="y"  name=""  label=""  auto="auto" />
                       <GraphSettings level="5%"  smoothingHighResolution="1"  contourHighResolution="1"  histogramSmoothingCount="0"  graphResolution="256"  showOutliers="0"  drawLargeDots="0"  dotsToDraw="8000"  tint="le.chartfill.tinted.40"  lineWeight="le.lineweight.normal"  lineStyle="le.linestyle.solid" />
                       <GraphEnvironment showGrid="0"  showAxes="tnlTNL"  showGates="1"  showFreqOnPlots="1"  showGateNameOnPlots="1"  showMedians="0"  showUncomped="0"  addEventParam="0"  lastYAxisName="" >
                         <TextTraits font="SansSerif"  size="11"  name="Labels"  style="plain"  color="#000000"  background="#00ffffff"  just="left" />
                         <TextTraits font="SansSerif"  size="11"  name="LayoutGates"  style="plain"  color="#000000"  background="#00ffffff"  just="left" />
                         <TextTraits font="SansSerif"  size="9"  name="Numbers"  style="plain"  color="#000000"  background="#00ffffff"  just="left" />
                         <TextTraits font="SansSerif"  size="9"  name="Legend"  style="plain"  color="#000000"  background="#00ffffff"  just="left" />
                         <WindowPosition x="-6"  y="-6"  width="1000"  height="1000"  displayed="0"  panelState="---" />
                       </GraphEnvironment>
                     </Graph>
                     <Gate gating:id="ID889593717"  gating:parent_id="ID1631974029" >
                       <gating:RectangleGate eventsInside="1"  annoOffsetX="0"  annoOffsetY="0"  tint="#000000"  isTinted="0"  lineWeight="Normal"  userDefined="1"  percentX="0"  percentY="0" >
                         <gating:dimension gating:min="326182.19513203565"  gating:max="929396.2781047829" >
                           <data-type:fcs-dimension data-type:name="FL2-A" />
                         </gating:dimension>
                         <gating:dimension gating:min="18451.876230675163"  gating:max="928343.5119709241" >
                           <data-type:fcs-dimension data-type:name="SSC-H" />
                         </gating:dimension>
                       </gating:RectangleGate>
                     </Gate>
                     <Subpopulations>
                       <CellCycle name="Cell Cycle"  annotation=""  owningGroup=""  expanded="1"  sortPriority="10" >
                         <Graph smoothing="13"  backColor="#ffffff"  foreColor="#000000"  type="Histogram"  fast="1" >
                           <Axis dimension="x"  name="FL2-A"  label=""  auto="auto" />
                           <Axis dimension="y"  name=""  label=""  auto="auto" />
                           <GraphSettings level="5%"  smoothingHighResolution="1"  contourHighResolution="1"  histogramSmoothingCount="0"  graphResolution="256"  showOutliers="0"  drawLargeDots="0"  dotsToDraw="8000"  tint="le.chartfill.tinted.40"  lineWeight="le.lineweight.normal"  lineStyle="le.linestyle.solid" />
                           <GraphEnvironment showGrid="0"  showAxes="tnlTNL"  showGates="1"  showFreqOnPlots="1"  showGateNameOnPlots="1"  showMedians="0"  showUncomped="0"  addEventParam="0"  lastYAxisName="" >
                             <TextTraits font="SansSerif"  size="11"  name="Labels"  style="plain"  color="#000000"  background="#00ffffff"  just="left" />
                             <TextTraits font="SansSerif"  size="11"  name="LayoutGates"  style="plain"  color="#000000"  background="#00ffffff"  just="left" />
                             <TextTraits font="SansSerif"  size="9"  name="Numbers"  style="plain"  color="#000000"  background="#00ffffff"  just="left" />
                             <TextTraits font="SansSerif"  size="9"  name="Legend"  style="plain"  color="#000000"  background="#00ffffff"  just="left" />
                           </GraphEnvironment>
                         </Graph>
                         <profile model="Watson"  parameter="FL2-A"  autoGate="0"  gateG1="1"  gateG2="1"  gateS="1" >
                           <Constraints>
                             <Peak id="1" >
                               <Mean/>
                               <Cv>
                                 <Ratio peak="2"  coefficient="1" />
                               </Cv>
                             </Peak>
                             <Peak id="2" >
                               <Mean/>
                               <Cv/>
                             </Peak>
                           </Constraints>
                           <display>
                             <sum enabled="1" />
                             <components enabled="1"  fill="1" />
                           </display>
                         </profile>
                         <CellCycleResult model="Watson" >
                           <Phases>
                             <Gaussian id="1"  mean="401465"  amplitude="159.42"  stddev="33793"  channelMean="307.538"  channelStddev="24.2182" />
                             <Gaussian id="2"  mean="792635"  amplitude="10.7"  stddev="64347.2"  channelMean="587.875"  channelStddev="46.1153" />
                             <SPhase id="Watson"  kg1="-1.65"  kg2="-1" />
                           </Phases>
                           <Statistics>
                             <Statistic name="RMSD"  value="  1.7160" />
                             <Statistic name="PercentG1"  value=" 71.6565" />
                             <Statistic name="PercentS"  value=" 16.1742" />
                             <Statistic name="PercentG2"  value="  9.1580" />
                             <Statistic name="G1Mean"  value="401465.4118" />
                             <Statistic name="G2Mean"  value="792635.1672" />
                             <Statistic name="G1CV"  value="  7.8749" />
                             <Statistic name="G2CV"  value="  7.8444" />
                             <Statistic name="percentSubG1"  value="  0.6463" />
                             <Statistic name="percentSuperG2"  value="  0.6267" />
                           </Statistics>
                         </CellCycleResult>
                       </CellCycle>
                     </Subpopulations>
                   </Population>
                 </Subpopulations>
               </Population>
             </Subpopulations>
           </Population>
         </Subpopulations>
       </SampleNode>
     </Sample>
     <Sample>
       <DataSet uri="file:/D:/one%20drive/OneDrive/早衰组/流式/5HT流式结果汇总/CC/20250124/20250124/P14+5HT-2.fcs"  sampleID="9" />
       <Transformations>
         <transforms:log transforms:offset="1000"  transforms:decades="4.72471987" >
           <data-type:parameter data-type:name="FSC-H" />
         </transforms:log>
         <transforms:linear transforms:minRange="0"  transforms:maxRange="16777215"  gain="1" >
           <data-type:parameter data-type:name="FSC-A" />
         </transforms:linear>
         <transforms:log transforms:offset="100"  transforms:decades="5.22471987" >
           <data-type:parameter data-type:name="SSC-H" />
         </transforms:log>
         <transforms:linear transforms:minRange="0"  transforms:maxRange="16777215"  gain="1" >
           <data-type:parameter data-type:name="SSC-A" />
         </transforms:linear>
         <transforms:log transforms:offset="1"  transforms:decades="7.22471987" >
           <data-type:parameter data-type:name="FL1-H" />
         </transforms:log>
         <transforms:log transforms:offset="1"  transforms:decades="7.22471987" >
           <data-type:parameter data-type:name="FL1-A" />
         </transforms:log>
         <transforms:log transforms:offset="1"  transforms:decades="7.22471987" >
           <data-type:parameter data-type:name="FL2-H" />
         </transforms:log>
         <transforms:linear transforms:minRange="-27658.4680642685"  transforms:maxRange="1401183.8290331883"  gain="1" >
           <data-type:parameter data-type:name="FL2-A" />
         </transforms:linear>
         <transforms:log transforms:offset="1"  transforms:decades="7.22471987" >
           <data-type:parameter data-type:name="FL3-H" />
         </transforms:log>
         <transforms:log transforms:offset="1"  transforms:decades="7.22471987" >
           <data-type:parameter data-type:name="FL3-A" />
         </transforms:log>
         <transforms:log transforms:offset="1"  transforms:decades="7.22471987" >
           <data-type:parameter data-type:name="FL4-H" />
         </transforms:log>
         <transforms:log transforms:offset="1"  transforms:decades="7.22471987" >
           <data-type:parameter data-type:name="FL4-A" />
         </transforms:log>
         <transforms:log transforms:offset="1"  transforms:decades="7.22471987" >
           <data-type:parameter data-type:name="FL5-H" />
         </transforms:log>
         <transforms:log transforms:offset="1"  transforms:decades="7.22471987" >
           <data-type:parameter data-type:name="FL5-A" />
         </transforms:log>
         <transforms:log transforms:offset="1"  transforms:decades="7.22471987" >
           <data-type:parameter data-type:name="FL6-H" />
         </transforms:log>
         <transforms:log transforms:offset="1"  transforms:decades="7.22471987" >
           <data-type:parameter data-type:name="FL6-A" />
         </transforms:log>
         <transforms:log transforms:offset="1"  transforms:decades="7.22471987" >
           <data-type:parameter data-type:name="FL7-H" />
         </transforms:log>
         <transforms:log transforms:offset="1"  transforms:decades="7.22471987" >
           <data-type:parameter data-type:name="FL7-A" />
         </transforms:log>
         <transforms:log transforms:offset="1"  transforms:decades="7.22471987" >
           <data-type:parameter data-type:name="FL8-H" />
         </transforms:log>
         <transforms:log transforms:offset="1"  transforms:decades="7.22471987" >
           <data-type:parameter data-type:name="FL8-A" />
         </transforms:log>
         <transforms:log transforms:offset="1"  transforms:decades="7.22471987" >
           <data-type:parameter data-type:name="FL9-H" />
         </transforms:log>
         <transforms:log transforms:offset="1"  transforms:decades="7.22471987" >
           <data-type:parameter data-type:name="FL9-A" />
         </transforms:log>
         <transforms:linear transforms:minRange="0"  transforms:maxRange="10000"  gain="1" >
           <data-type:parameter data-type:name="FSC-Width" />
         </transforms:linear>
         <transforms:linear transforms:minRange="0"  transforms:maxRange="131"  gain="0.000020009" >
           <data-type:parameter data-type:name="Time" />
         </transforms:linear>
       </Transformations>
       <Keywords>
         <Keyword name="FJ_FCS_VERSION"  value="3" />
         <Keyword name="$BEGINSTEXT"  value="0" />
         <Keyword name="$ENDSTEXT"  value="0" />
         <Keyword name="$BEGINDATA"  value="0000000000007920" />
         <Keyword name="$ENDDATA"  value="0000000001257839" />
         <Keyword name="$BEGINANALYSIS"  value="0" />
         <Keyword name="$ENDANALYSIS"  value="0" />
         <Keyword name="$TOT"  value="0000000000013020" />
         <Keyword name="FILVER"  value="1" />
         <Keyword name="$FIL"  value="P14+5HT-2.fcs" />
         <Keyword name="$SYS"  value="Microsoft Windows NT 6.2.9200.0" />
         <Keyword name="$MODE"  value="L" />
         <Keyword name="$BYTEORD"  value="1,2,3,4" />
         <Keyword name="$DATATYPE"  value="F" />
         <Keyword name="$NEXTDATA"  value="0" />
         <Keyword name="CYTEXPERTFIL"  value="True" />
         <Keyword name="TBID"  value="1f8e57f5-d3d9-4ed2-844f-79f64cc0d812" />
         <Keyword name="TBNM"  value="P14+5HT-2" />
         <Keyword name="$PAR"  value="24" />
         <Keyword name="$BTIM"  value="17:58:20" />
         <Keyword name="$ETIM"  value="18:00:31" />
         <Keyword name="$DATE"  value="24-Jan-2025" />
         <Keyword name="$CYT"  value="DxFLEX" />
         <Keyword name="RCTOT"  value="10000" />
         <Keyword name="USRCTOT"  value="True" />
         <Keyword name="CGNM"  value="P3" />
         <Keyword name="CGID"  value="7b67e447-c630-419e-b43c-7075ef868943" />
         <Keyword name="RCTIM"  value="600" />
         <Keyword name="$SPILLOVER"  value="18,FL1-H,FL2-H,FL3-H,FL4-H,FL5-H,FL6-H,FL7-H,FL8-H,FL9-H,FL1-A,FL2-A,FL3-A,FL4-A,FL5-A,FL6-A,FL7-A,FL8-A,FL9-A,1,0,0,0,0,0,0,0,0,0,0,0,0,0,0,0,0,0,0,1,0,0,0,0,0,0,0,0,0,0,0,0,0,0,0,0,0,0,1,0,0,0,0,0,0,0,0,0,0,0,0,0,0,0,0,0,0,1,0,0,0,0,0,0,0,0,0,0,0,0,0,0,0,0,0,0,1,0,0,0,0,0,0,0,0,0,0,0,0,0,0,0,0,0,0,1,0,0,0,0,0,0,0,0,0,0,0,0,0,0,0,0,0,0,1,0,0,0,0,0,0,0,0,0,0,0,0,0,0,0,0,0,0,1,0,0,0,0,0,0,0,0,0,0,0,0,0,0,0,0,0,0,1,0,0,0,0,0,0,0,0,0,0,0,0,0,0,0,0,0,0,1,0,0,0,0,0,0,0,0,0,0,0,0,0,0,0,0,0,0,1,0,0,0,0,0,0,0,0,0,0,0,0,0,0,0,0,0,0,1,0,0,0,0,0,0,0,0,0,0,0,0,0,0,0,0,0,0,1,0,0,0,0,0,0,0,0,0,0,0,0,0,0,0,0,0,0,1,0,0,0,0,0,0,0,0,0,0,0,0,0,0,0,0,0,0,1,0,0,0,0,0,0,0,0,0,0,0,0,0,0,0,0,0,0,1,0,0,0,0,0,0,0,0,0,0,0,0,0,0,0,0,0,0,1,0,0,0,0,0,0,0,0,0,0,0,0,0,0,0,0,0,0,1" />
         <Keyword name="USRCTIM"  value="True" />
         <Keyword name="$TIMESTEP"  value="0.00002" />
         <Keyword name="$P1N"  value="FSC-H" />
         <Keyword name="$P1S"  value="FSC-H" />
         <Keyword name="$P1R"  value="16777215" />
         <Keyword name="$P1B"  value="32" />
         <Keyword name="$P1E"  value="0,0" />
         <Keyword name="$P1G"  value="1.0" />
         <Keyword name="P1DISPLAY"  value="LIN" />
         <Keyword name="$P2N"  value="FSC-A" />
         <Keyword name="$P2S"  value="FSC-A" />
         <Keyword name="$P2R"  value="16777215" />
         <Keyword name="$P2B"  value="32" />
         <Keyword name="$P2E"  value="0,0" />
         <Keyword name="$P2G"  value="1.0" />
         <Keyword name="P2DISPLAY"  value="LIN" />
         <Keyword name="$P3N"  value="SSC-H" />
         <Keyword name="$P3S"  value="SSC-H" />
         <Keyword name="$P3R"  value="16777215" />
         <Keyword name="$P3B"  value="32" />
         <Keyword name="$P3E"  value="0,0" />
         <Keyword name="$P3G"  value="1.0" />
         <Keyword name="P3DISPLAY"  value="LIN" />
         <Keyword name="$P4N"  value="SSC-A" />
         <Keyword name="$P4S"  value="SSC-A" />
         <Keyword name="$P4R"  value="16777215" />
         <Keyword name="$P4B"  value="32" />
         <Keyword name="$P4E"  value="0,0" />
         <Keyword name="$P4G"  value="1.0" />
         <Keyword name="P4DISPLAY"  value="LIN" />
         <Keyword name="$P5N"  value="FL1-H" />
         <Keyword name="$P5S"  value="FITC-H" />
         <Keyword name="$P5R"  value="16777215" />
         <Keyword name="$P5B"  value="32" />
         <Keyword name="$P5E"  value="0,0" />
         <Keyword name="$P5G"  value="1.0" />
         <Keyword name="P5DISPLAY"  value="LOG" />
         <Keyword name="$P6N"  value="FL1-A" />
         <Keyword name="$P6S"  value="FITC-A" />
         <Keyword name="$P6R"  value="16777215" />
         <Keyword name="$P6B"  value="32" />
         <Keyword name="$P6E"  value="0,0" />
         <Keyword name="$P6G"  value="1.0" />
         <Keyword name="P6DISPLAY"  value="LOG" />
         <Keyword name="$P7N"  value="FL2-H" />
         <Keyword name="$P7S"  value="PE-H" />
         <Keyword name="$P7R"  value="16777215" />
         <Keyword name="$P7B"  value="32" />
         <Keyword name="$P7E"  value="0,0" />
         <Keyword name="$P7G"  value="1.0" />
         <Keyword name="P7DISPLAY"  value="LOG" />
         <Keyword name="$P8N"  value="FL2-A" />
         <Keyword name="$P8S"  value="PE-A" />
         <Keyword name="$P8R"  value="16777215" />
         <Keyword name="$P8B"  value="32" />
         <Keyword name="$P8E"  value="0,0" />
         <Keyword name="$P8G"  value="1.0" />
         <Keyword name="P8DISPLAY"  value="LOG" />
         <Keyword name="$P9N"  value="FL3-H" />
         <Keyword name="$P9S"  value="PC5.5-H" />
         <Keyword name="$P9R"  value="16777215" />
         <Keyword name="$P9B"  value="32" />
         <Keyword name="$P9E"  value="0,0" />
         <Keyword name="$P9G"  value="1.0" />
         <Keyword name="P9DISPLAY"  value="LOG" />
         <Keyword name="$P10N"  value="FL3-A" />
         <Keyword name="$P10S"  value="PC5.5-A" />
         <Keyword name="$P10R"  value="16777215" />
         <Keyword name="$P10B"  value="32" />
         <Keyword name="$P10E"  value="0,0" />
         <Keyword name="$P10G"  value="1.0" />
         <Keyword name="P10DISPLAY"  value="LOG" />
         <Keyword name="$P11N"  value="FL4-H" />
         <Keyword name="$P11S"  value="PC7-H" />
         <Keyword name="$P11R"  value="16777215" />
         <Keyword name="$P11B"  value="32" />
         <Keyword name="$P11E"  value="0,0" />
         <Keyword name="$P11G"  value="1.0" />
         <Keyword name="P11DISPLAY"  value="LOG" />
         <Keyword name="$P12N"  value="FL4-A" />
         <Keyword name="$P12S"  value="PC7-A" />
         <Keyword name="$P12R"  value="16777215" />
         <Keyword name="$P12B"  value="32" />
         <Keyword name="$P12E"  value="0,0" />
         <Keyword name="$P12G"  value="1.0" />
         <Keyword name="P12DISPLAY"  value="LOG" />
         <Keyword name="$P13N"  value="FL5-H" />
         <Keyword name="$P13S"  value="APC-H" />
         <Keyword name="$P13R"  value="16777215" />
         <Keyword name="$P13B"  value="32" />
         <Keyword name="$P13E"  value="0,0" />
         <Keyword name="$P13G"  value="1.0" />
         <Keyword name="P13DISPLAY"  value="LOG" />
         <Keyword name="$P14N"  value="FL5-A" />
         <Keyword name="$P14S"  value="APC-A" />
         <Keyword name="$P14R"  value="16777215" />
         <Keyword name="$P14B"  value="32" />
         <Keyword name="$P14E"  value="0,0" />
         <Keyword name="$P14G"  value="1.0" />
         <Keyword name="P14DISPLAY"  value="LOG" />
         <Keyword name="$P15N"  value="FL6-H" />
         <Keyword name="$P15S"  value="APC-A750-H" />
         <Keyword name="$P15R"  value="16777215" />
         <Keyword name="$P15B"  value="32" />
         <Keyword name="$P15E"  value="0,0" />
         <Keyword name="$P15G"  value="1.0" />
         <Keyword name="P15DISPLAY"  value="LOG" />
         <Keyword name="$P16N"  value="FL6-A" />
         <Keyword name="$P16S"  value="APC-A750-A" />
         <Keyword name="$P16R"  value="16777215" />
         <Keyword name="$P16B"  value="32" />
         <Keyword name="$P16E"  value="0,0" />
         <Keyword name="$P16G"  value="1.0" />
         <Keyword name="P16DISPLAY"  value="LOG" />
         <Keyword name="$P17N"  value="FL7-H" />
         <Keyword name="$P17S"  value="PB450-H" />
         <Keyword name="$P17R"  value="16777215" />
         <Keyword name="$P17B"  value="32" />
         <Keyword name="$P17E"  value="0,0" />
         <Keyword name="$P17G"  value="1.0" />
         <Keyword name="P17DISPLAY"  value="LOG" />
         <Keyword name="$P18N"  value="FL7-A" />
         <Keyword name="$P18S"  value="PB450-A" />
         <Keyword name="$P18R"  value="16777215" />
         <Keyword name="$P18B"  value="32" />
         <Keyword name="$P18E"  value="0,0" />
         <Keyword name="$P18G"  value="1.0" />
         <Keyword name="P18DISPLAY"  value="LOG" />
         <Keyword name="$P19N"  value="FL8-H" />
         <Keyword name="$P19S"  value="KO525-H" />
         <Keyword name="$P19R"  value="16777215" />
         <Keyword name="$P19B"  value="32" />
         <Keyword name="$P19E"  value="0,0" />
         <Keyword name="$P19G"  value="1.0" />
         <Keyword name="P19DISPLAY"  value="LOG" />
         <Keyword name="$P20N"  value="FL8-A" />
         <Keyword name="$P20S"  value="KO525-A" />
         <Keyword name="$P20R"  value="16777215" />
         <Keyword name="$P20B"  value="32" />
         <Keyword name="$P20E"  value="0,0" />
         <Keyword name="$P20G"  value="1.0" />
         <Keyword name="P20DISPLAY"  value="LOG" />
         <Keyword name="$P21N"  value="FL9-H" />
         <Keyword name="$P21S"  value="Violet610-H" />
         <Keyword name="$P21R"  value="16777215" />
         <Keyword name="$P21B"  value="32" />
         <Keyword name="$P21E"  value="0,0" />
         <Keyword name="$P21G"  value="1.0" />
         <Keyword name="P21DISPLAY"  value="LOG" />
         <Keyword name="$P22N"  value="FL9-A" />
         <Keyword name="$P22S"  value="Violet610-A" />
         <Keyword name="$P22R"  value="16777215" />
         <Keyword name="$P22B"  value="32" />
         <Keyword name="$P22E"  value="0,0" />
         <Keyword name="$P22G"  value="1.0" />
         <Keyword name="P22DISPLAY"  value="LOG" />
         <Keyword name="$P23N"  value="FSC-Width" />
         <Keyword name="$P23S"  value="FSC-Width" />
         <Keyword name="$P23R"  value="10000" />
         <Keyword name="$P23B"  value="32" />
         <Keyword name="$P23E"  value="0,0" />
         <Keyword name="$P23G"  value="1.0" />
         <Keyword name="P23DISPLAY"  value="LIN" />
         <Keyword name="$P24N"  value="Time" />
         <Keyword name="$P24S"  value="Time" />
         <Keyword name="$P24R"  value="900000000" />
         <Keyword name="$P24B"  value="32" />
         <Keyword name="$P24E"  value="0,0" />
         <Keyword name="$P24G"  value="1.0" />
         <Keyword name="P24DISPLAY"  value="LIN" />
         <Keyword name="PLTNO"  value="02" />
         <Keyword name="$SMNO"  value="15" />
         <Keyword name="$LOST"  value="0" />
         <Keyword name="$ABRT"  value="79" />
         <Keyword name="IMPTTB"  value="False" />
         <Keyword name="FLLW"  value="True" />
         <Keyword name="RCD"  value="True" />
         <Keyword name="$VOL"  value="65470.43" />
         <Keyword name="$OP"  value="Administrator" />
         <Keyword name="DURTIM"  value="130.940800" />
         <Keyword name="USCOMP"  value="False" />
         <Keyword name="AHCOMPSYNC"  value="False" />
         <Keyword name="COMPCHH"  value="FITCPEPC5.5PC7APCAPC-A750PB450KO525Violet610" />
         <Keyword name="COMPBGH"  value="553.75544.375395.75396.625420.375391.375396.625567576.875" />
         <Keyword name="COMPAFH"  value="000000000" />
         <Keyword name="COMPH"  value="100000000010000000001000000000100000000010000000001000000000100000000010000000001" />
         <Keyword name="COMPGAINH"  value="2040527580254133722171" />
         <Keyword name="COMPCHA"  value="FITCPEPC5.5PC7APCAPC-A750PB450KO525Violet610" />
         <Keyword name="COMPBGA"  value="5514.55017.54247409249274616521052015265" />
         <Keyword name="COMPAFA"  value="000000000" />
         <Keyword name="COMPA"  value="100000000010000000001000000000100000000010000000001000000000100000000010000000001" />
         <Keyword name="COMPGAINA"  value="2040527580254133722171" />
         <Keyword name="SN"  value="BC36122" />
         <Keyword name="$CYTSN"  value="BC36122" />
         <Keyword name="FLDSM"  value="30" />
         <Keyword name="CHAR"  value="11" />
         <Keyword name="CH1ID"  value="FSC" />
         <Keyword name="CH1NM"  value="FSC" />
         <Keyword name="CH1AD"  value="14" />
         <Keyword name="CH1DA"  value="22" />
         <Keyword name="CH1TH"  value="10000" />
         <Keyword name="CH1TR"  value="64" />
         <Keyword name="CH1GAIN"  value="30" />
         <Keyword name="CH1USH"  value="True" />
         <Keyword name="CH1DELAY"  value="0" />
         <Keyword name="CH1DELTA"  value="24" />
         <Keyword name="CH1THUS"  value="False" />
         <Keyword name="CH1FL"  value="False" />
         <Keyword name="CH1HS"  value="8" />
         <Keyword name="CH1AS"  value="2" />
         <Keyword name="CH1HATFL"  value="294.875" />
         <Keyword name="CH1AATFL"  value="3815.5" />
         <Keyword name="CH1HAVAL"  value="1250000" />
         <Keyword name="CH2ID"  value="SSC" />
         <Keyword name="CH2NM"  value="SSC" />
         <Keyword name="CH2AD"  value="8" />
         <Keyword name="CH2DA"  value="16" />
         <Keyword name="CH2TH"  value="10000" />
         <Keyword name="CH2TR"  value="64" />
         <Keyword name="CH2GAIN"  value="10" />
         <Keyword name="CH2USH"  value="True" />
         <Keyword name="CH2DELAY"  value="0" />
         <Keyword name="CH2DELTA"  value="24" />
         <Keyword name="CH2THUS"  value="False" />
         <Keyword name="CH2FL"  value="False" />
         <Keyword name="CH2HS"  value="8" />
         <Keyword name="CH2AS"  value="2" />
         <Keyword name="CH2FLNMS"  value="SSC" />
         <Keyword name="CH2HATFL"  value="431.125" />
         <Keyword name="CH2AATFL"  value="4736.5" />
         <Keyword name="CH2HAVAL"  value="1250000" />
         <Keyword name="CH3ID"  value="FL1" />
         <Keyword name="CH3NM"  value="FITC" />
         <Keyword name="CH3AD"  value="11" />
         <Keyword name="CH3DA"  value="19" />
         <Keyword name="CH3TH"  value="10000" />
         <Keyword name="CH3TR"  value="64" />
         <Keyword name="CH3GAIN"  value="20" />
         <Keyword name="CH3USH"  value="True" />
         <Keyword name="CH3DELAY"  value="0" />
         <Keyword name="CH3DELTA"  value="24" />
         <Keyword name="CH3THUS"  value="False" />
         <Keyword name="CH3FL"  value="True" />
         <Keyword name="CH3HS"  value="8" />
         <Keyword name="CH3AS"  value="2" />
         <Keyword name="CH3FLNMS"  value="FITC" />
         <Keyword name="CH3HATFL"  value="553.75" />
         <Keyword name="CH3AATFL"  value="5514.5" />
         <Keyword name="CH3HAVAL"  value="6875000" />
         <Keyword name="CH4ID"  value="FL2" />
         <Keyword name="CH4NM"  value="PE" />
         <Keyword name="CH4AD"  value="10" />
         <Keyword name="CH4DA"  value="18" />
         <Keyword name="CH4TH"  value="10000" />
         <Keyword name="CH4TR"  value="64" />
         <Keyword name="CH4GAIN"  value="40" />
         <Keyword name="CH4USH"  value="True" />
         <Keyword name="CH4DELAY"  value="0" />
         <Keyword name="CH4DELTA"  value="24" />
         <Keyword name="CH4THUS"  value="False" />
         <Keyword name="CH4FL"  value="True" />
         <Keyword name="CH4HS"  value="8" />
         <Keyword name="CH4AS"  value="2" />
         <Keyword name="CH4FLNMS"  value="PE" />
         <Keyword name="CH4HATFL"  value="544.375" />
         <Keyword name="CH4AATFL"  value="5017.5" />
         <Keyword name="CH4HAVAL"  value="6875000" />
         <Keyword name="CH5ID"  value="FL3" />
         <Keyword name="CH5NM"  value="PC5.5" />
         <Keyword name="CH5AD"  value="12" />
         <Keyword name="CH5DA"  value="20" />
         <Keyword name="CH5TH"  value="10000" />
         <Keyword name="CH5TR"  value="64" />
         <Keyword name="CH5GAIN"  value="527" />
         <Keyword name="CH5USH"  value="True" />
         <Keyword name="CH5DELAY"  value="0" />
         <Keyword name="CH5DELTA"  value="24" />
         <Keyword name="CH5THUS"  value="False" />
         <Keyword name="CH5FL"  value="True" />
         <Keyword name="CH5HS"  value="8" />
         <Keyword name="CH5AS"  value="2" />
         <Keyword name="CH5FLNMS"  value="PC5.5" />
         <Keyword name="CH5HATFL"  value="395.75" />
         <Keyword name="CH5AATFL"  value="4247" />
         <Keyword name="CH5HAVAL"  value="6875000" />
         <Keyword name="CH6ID"  value="FL4" />
         <Keyword name="CH6NM"  value="PC7" />
         <Keyword name="CH6AD"  value="13" />
         <Keyword name="CH6DA"  value="21" />
         <Keyword name="CH6TH"  value="10000" />
         <Keyword name="CH6TR"  value="64" />
         <Keyword name="CH6GAIN"  value="580" />
         <Keyword name="CH6USH"  value="True" />
         <Keyword name="CH6DELAY"  value="0" />
         <Keyword name="CH6DELTA"  value="24" />
         <Keyword name="CH6THUS"  value="False" />
         <Keyword name="CH6FL"  value="True" />
         <Keyword name="CH6HS"  value="8" />
         <Keyword name="CH6AS"  value="2" />
         <Keyword name="CH6FLNMS"  value="PC7" />
         <Keyword name="CH6HATFL"  value="396.625" />
         <Keyword name="CH6AATFL"  value="4092" />
         <Keyword name="CH6HAVAL"  value="6875000" />
         <Keyword name="CH7ID"  value="FL5" />
         <Keyword name="CH7NM"  value="APC" />
         <Keyword name="CH7AD"  value="1" />
         <Keyword name="CH7DA"  value="1" />
         <Keyword name="CH7TH"  value="10000" />
         <Keyword name="CH7TR"  value="64" />
         <Keyword name="CH7GAIN"  value="25" />
         <Keyword name="CH7USH"  value="True" />
         <Keyword name="CH7DELAY"  value="-42.72" />
         <Keyword name="CH7DELTA"  value="24" />
         <Keyword name="CH7THUS"  value="False" />
         <Keyword name="CH7FL"  value="True" />
         <Keyword name="CH7HS"  value="8" />
         <Keyword name="CH7AS"  value="2" />
         <Keyword name="CH7FLNMS"  value="APC" />
         <Keyword name="CH7HATFL"  value="420.375" />
         <Keyword name="CH7AATFL"  value="4927" />
         <Keyword name="CH7HAVAL"  value="6875000" />
         <Keyword name="CH8ID"  value="FL6" />
         <Keyword name="CH8NM"  value="APC-A750" />
         <Keyword name="CH8AD"  value="0" />
         <Keyword name="CH8DA"  value="0" />
         <Keyword name="CH8TH"  value="10000" />
         <Keyword name="CH8TR"  value="64" />
         <Keyword name="CH8GAIN"  value="413" />
         <Keyword name="CH8USH"  value="True" />
         <Keyword name="CH8DELAY"  value="-42.72" />
         <Keyword name="CH8DELTA"  value="24" />
         <Keyword name="CH8THUS"  value="False" />
         <Keyword name="CH8FL"  value="True" />
         <Keyword name="CH8HS"  value="8" />
         <Keyword name="CH8AS"  value="2" />
         <Keyword name="CH8FLNMS"  value="APC-A750" />
         <Keyword name="CH8HATFL"  value="391.375" />
         <Keyword name="CH8AATFL"  value="4616" />
         <Keyword name="CH8HAVAL"  value="6875000" />
         <Keyword name="CH9ID"  value="FL7" />
         <Keyword name="CH9NM"  value="PB450" />
         <Keyword name="CH9AD"  value="4" />
         <Keyword name="CH9DA"  value="4" />
         <Keyword name="CH9TH"  value="10000" />
         <Keyword name="CH9TR"  value="64" />
         <Keyword name="CH9GAIN"  value="37" />
         <Keyword name="CH9USH"  value="True" />
         <Keyword name="CH9DELAY"  value="42.08" />
         <Keyword name="CH9DELTA"  value="24" />
         <Keyword name="CH9THUS"  value="False" />
         <Keyword name="CH9FL"  value="True" />
         <Keyword name="CH9HS"  value="8" />
         <Keyword name="CH9AS"  value="2" />
         <Keyword name="CH9FLNMS"  value="PB450" />
         <Keyword name="CH9HATFL"  value="396.625" />
         <Keyword name="CH9AATFL"  value="5210" />
         <Keyword name="CH9HAVAL"  value="6875000" />
         <Keyword name="CH10ID"  value="FL8" />
         <Keyword name="CH10NM"  value="KO525" />
         <Keyword name="CH10AD"  value="5" />
         <Keyword name="CH10DA"  value="5" />
         <Keyword name="CH10TH"  value="10000" />
         <Keyword name="CH10TR"  value="64" />
         <Keyword name="CH10GAIN"  value="22" />
         <Keyword name="CH10USH"  value="True" />
         <Keyword name="CH10DELAY"  value="42.08" />
         <Keyword name="CH10DELTA"  value="24" />
         <Keyword name="CH10THUS"  value="False" />
         <Keyword name="CH10FL"  value="True" />
         <Keyword name="CH10HS"  value="8" />
         <Keyword name="CH10AS"  value="2" />
         <Keyword name="CH10FLNMS"  value="KO525" />
         <Keyword name="CH10HATFL"  value="567" />
         <Keyword name="CH10AATFL"  value="5201" />
         <Keyword name="CH10HAVAL"  value="6875000" />
         <Keyword name="CH11ID"  value="FL9" />
         <Keyword name="CH11NM"  value="Violet610" />
         <Keyword name="CH11AD"  value="6" />
         <Keyword name="CH11DA"  value="6" />
         <Keyword name="CH11TH"  value="10000" />
         <Keyword name="CH11TR"  value="64" />
         <Keyword name="CH11GAIN"  value="171" />
         <Keyword name="CH11USH"  value="True" />
         <Keyword name="CH11DELAY"  value="42.08" />
         <Keyword name="CH11DELTA"  value="24" />
         <Keyword name="CH11THUS"  value="False" />
         <Keyword name="CH11FL"  value="True" />
         <Keyword name="CH11HS"  value="8" />
         <Keyword name="CH11AS"  value="2" />
         <Keyword name="CH11FLNMS"  value="Violet610" />
         <Keyword name="CH11HATFL"  value="576.875" />
         <Keyword name="CH11AATFL"  value="5265" />
         <Keyword name="CH11HAVAL"  value="6875000" />
         <Keyword name="PCHID"  value="FSC" />
         <Keyword name="PCHTP"  value="AutoThreshold" />
         <Keyword name="TRLGC"  value="None" />
         <Keyword name="WCH"  value="FSC" />
         <Keyword name="DGAIN"  value="10" />
         <Keyword name="SWVER"  value="CytExpert for DxFLEX 2.0.0.283" />
       </Keywords>
       <SampleNode name="P14+5HT-2.fcs"  annotation=""  owningGroup=""  expanded="1"  sortPriority="10"  count="13020"  sampleID="9" >
         <Graph smoothing="0"  backColor="#ffffff"  foreColor="#000000"  type="Pseudocolor"  fast="1" >
           <Axis dimension="x"  name="FSC-H"  label=""  auto="auto" />
           <Axis dimension="y"  name="SSC-H"  label=""  auto="auto" />
           <GraphSettings level="5%"  smoothingHighResolution="1"  contourHighResolution="1"  histogramSmoothingCount="0"  graphResolution="256"  showOutliers="0"  drawLargeDots="0"  dotsToDraw="8000"  tint="le.chartfill.tinted.40"  lineWeight="le.lineweight.normal"  lineStyle="le.linestyle.solid" />
           <GraphEnvironment showGrid="0"  showAxes="tnlTNL"  showGates="1"  showFreqOnPlots="1"  showGateNameOnPlots="1"  showMedians="0"  showUncomped="0"  addEventParam="0"  lastYAxisName="" >
             <TextTraits font="SansSerif"  size="11"  name="Labels"  style="plain"  color="#000000"  background="#00ffffff"  just="left" />
             <TextTraits font="SansSerif"  size="11"  name="LayoutGates"  style="plain"  color="#000000"  background="#00ffffff"  just="left" />
             <TextTraits font="SansSerif"  size="9"  name="Numbers"  style="plain"  color="#000000"  background="#00ffffff"  just="left" />
             <TextTraits font="SansSerif"  size="9"  name="Legend"  style="plain"  color="#000000"  background="#00ffffff"  just="left" />
             <WindowPosition x="0"  y="0"  width="0"  height="0"  displayed="0"  panelState="" />
           </GraphEnvironment>
         </Graph>
         <Subpopulations>
           <Population name="Lymphocytes"  annotation=""  owningGroup="All Samples"  expanded="1"  sortPriority="10"  count="11856" >
             <Graph smoothing="0"  backColor="#ffffff"  foreColor="#000000"  heatMapStatParameter="FL1-H"  type="Pseudocolor"  fast="1" >
               <Axis dimension="x"  name="FSC-Width"  label=""  auto="auto" />
               <Axis dimension="y"  name="SSC-H"  label=""  auto="auto" />
               <GraphSettings level="5%"  smoothingHighResolution="1"  contourHighResolution="1"  histogramSmoothingCount="0"  graphResolution="256"  showOutliers="0"  drawLargeDots="0"  dotsToDraw="8000"  tint="le.chartfill.tinted.40"  lineWeight="le.lineweight.normal"  lineStyle="le.linestyle.solid" />
               <GraphEnvironment showGrid="0"  showAxes="tnlTNL"  showGates="1"  showFreqOnPlots="1"  showGateNameOnPlots="1"  showMedians="0"  showUncomped="0"  addEventParam="0"  lastYAxisName="" >
                 <TextTraits font="SansSerif"  size="11"  name="Labels"  style="plain"  color="#000000"  background="#00ffffff"  just="left" />
                 <TextTraits font="SansSerif"  size="11"  name="LayoutGates"  style="plain"  color="#000000"  background="#00ffffff"  just="left" />
                 <TextTraits font="SansSerif"  size="9"  name="Numbers"  style="plain"  color="#000000"  background="#00ffffff"  just="left" />
                 <TextTraits font="SansSerif"  size="9"  name="Legend"  style="plain"  color="#000000"  background="#00ffffff"  just="left" />
                 <WindowPosition x="-7"  y="-7"  width="2472"  height="1503"  displayed="0"  panelState="---" />
               </GraphEnvironment>
             </Graph>
             <Gate gating:id="ID464309875" >
               <gating:PolygonGate eventsInside="1"  annoOffsetX="0"  annoOffsetY="0"  tint="#000000"  isTinted="0"  lineWeight="Normal"  userDefined="1"  quadId="-1"  gateResolution="256" >
                 <gating:dimension>
                   <data-type:fcs-dimension data-type:name="FSC-H" />
                 </gating:dimension>
                 <gating:dimension>
                   <data-type:fcs-dimension data-type:name="SSC-H" />
                 </gating:dimension>
                 <gating:vertex>
                   <gating:coordinate data-type:value="149623.6875599673" />
                   <gating:coordinate data-type:value="17079.1236128164" />
                 </gating:vertex>
                 <gating:vertex>
                   <gating:coordinate data-type:value="149623.6875599673" />
                   <gating:coordinate data-type:value="17079.1236128164" />
                 </gating:vertex>
                 <gating:vertex>
                   <gating:coordinate data-type:value="81330.4396294777" />
                   <gating:coordinate data-type:value="20743.7155831859" />
                 </gating:vertex>
                 <gating:vertex>
                   <gating:coordinate data-type:value="63433.3589643132" />
                   <gating:coordinate data-type:value="81756.7039851129" />
                 </gating:vertex>
                 <gating:vertex>
                   <gating:coordinate data-type:value="112401.6808398478" />
                   <gating:coordinate data-type:value="305288.1388493447" />
                 </gating:vertex>
                 <gating:vertex>
                   <gating:coordinate data-type:value="275262.8410842699" />
                   <gating:coordinate data-type:value="577328.6396173978" />
                 </gating:vertex>
                 <gating:vertex>
                   <gating:coordinate data-type:value="530713.3275793352" />
                   <gating:coordinate data-type:value="629424.3384090324" />
                 </gating:vertex>
                 <gating:vertex>
                   <gating:coordinate data-type:value="824693.571881161" />
                   <gating:coordinate data-type:value="701203.4908667128" />
                 </gating:vertex>
                 <gating:vertex>
                   <gating:coordinate data-type:value="368138.8518964308" />
                   <gating:coordinate data-type:value="98232.2944686121" />
                 </gating:vertex>
                 <gating:vertex>
                   <gating:coordinate data-type:value="368138.8518964308" />
                   <gating:coordinate data-type:value="98232.2944686121" />
                 </gating:vertex>
                 <gating:vertex>
                   <gating:coordinate data-type:value="233598.1970957862" />
                   <gating:coordinate data-type:value="39654.2530610758" />
                 </gating:vertex>
               </gating:PolygonGate>
             </Gate>
             <Subpopulations>
               <Population name="FSC-Width, SSC-H subset"  annotation=""  owningGroup="All Samples"  expanded="1"  sortPriority="10"  count="10238" >
                 <Graph smoothing="0"  backColor="#ffffff"  foreColor="#000000"  heatMapStatParameter="FL1-H"  type="Pseudocolor"  fast="1" >
                   <Axis dimension="x"  name="FL2-A"  label=""  auto="auto" />
                   <Axis dimension="y"  name="SSC-H"  label=""  auto="auto" />
                   <GraphSettings level="5%"  smoothingHighResolution="1"  contourHighResolution="1"  histogramSmoothingCount="0"  graphResolution="256"  showOutliers="0"  drawLargeDots="0"  dotsToDraw="8000"  tint="le.chartfill.tinted.40"  lineWeight="le.lineweight.normal"  lineStyle="le.linestyle.solid" />
                   <GraphEnvironment showGrid="0"  showAxes="tnlTNL"  showGates="1"  showFreqOnPlots="1"  showGateNameOnPlots="1"  showMedians="0"  showUncomped="0"  addEventParam="0"  lastYAxisName="" >
                     <TextTraits font="SansSerif"  size="11"  name="Labels"  style="plain"  color="#000000"  background="#00ffffff"  just="left" />
                     <TextTraits font="SansSerif"  size="11"  name="LayoutGates"  style="plain"  color="#000000"  background="#00ffffff"  just="left" />
                     <TextTraits font="SansSerif"  size="9"  name="Numbers"  style="plain"  color="#000000"  background="#00ffffff"  just="left" />
                     <TextTraits font="SansSerif"  size="9"  name="Legend"  style="plain"  color="#000000"  background="#00ffffff"  just="left" />
                     <WindowPosition x="-6"  y="-6"  width="1000"  height="1000"  displayed="0"  panelState="---" />
                   </GraphEnvironment>
                 </Graph>
                 <Gate gating:id="ID775282012"  gating:parent_id="ID464309875" >
                   <gating:RectangleGate eventsInside="1"  annoOffsetX="0"  annoOffsetY="0"  tint="#000000"  isTinted="0"  lineWeight="Normal"  userDefined="1"  percentX="0"  percentY="0" >
                     <gating:dimension gating:min="1008.6206896551724"  gating:max="2228.448275862069" >
                       <data-type:fcs-dimension data-type:name="FSC-Width" />
                     </gating:dimension>
                     <gating:dimension gating:min="24656.27181221784"  gating:max="629424.3384090324" >
                       <data-type:fcs-dimension data-type:name="SSC-H" />
                     </gating:dimension>
                   </gating:RectangleGate>
                 </Gate>
                 <Subpopulations>
                   <Population name="PE-A, SSC-H subset"  annotation=""  owningGroup="All Samples"  expanded="1"  sortPriority="10"  count="9847" >
                     <Graph smoothing="0"  backColor="#ffffff"  foreColor="#000000"  heatMapStatParameter="FL1-H"  type="Histogram"  fast="1" >
                       <Axis dimension="x"  name="FL2-A"  label=""  auto="auto" />
                       <Axis dimension="y"  name=""  label=""  auto="auto" />
                       <GraphSettings level="5%"  smoothingHighResolution="1"  contourHighResolution="1"  histogramSmoothingCount="0"  graphResolution="256"  showOutliers="0"  drawLargeDots="0"  dotsToDraw="8000"  tint="le.chartfill.tinted.40"  lineWeight="le.lineweight.normal"  lineStyle="le.linestyle.solid" />
                       <GraphEnvironment showGrid="0"  showAxes="tnlTNL"  showGates="1"  showFreqOnPlots="1"  showGateNameOnPlots="1"  showMedians="0"  showUncomped="0"  addEventParam="0"  lastYAxisName="" >
                         <TextTraits font="SansSerif"  size="11"  name="Labels"  style="plain"  color="#000000"  background="#00ffffff"  just="left" />
                         <TextTraits font="SansSerif"  size="11"  name="LayoutGates"  style="plain"  color="#000000"  background="#00ffffff"  just="left" />
                         <TextTraits font="SansSerif"  size="9"  name="Numbers"  style="plain"  color="#000000"  background="#00ffffff"  just="left" />
                         <TextTraits font="SansSerif"  size="9"  name="Legend"  style="plain"  color="#000000"  background="#00ffffff"  just="left" />
                         <WindowPosition x="-6"  y="-6"  width="1000"  height="1000"  displayed="0"  panelState="---" />
                       </GraphEnvironment>
                     </Graph>
                     <Gate gating:id="ID356330747"  gating:parent_id="ID775282012" >
                       <gating:RectangleGate eventsInside="1"  annoOffsetX="0"  annoOffsetY="0"  tint="#000000"  isTinted="0"  lineWeight="Normal"  userDefined="1"  percentX="0"  percentY="0" >
                         <gating:dimension gating:min="250719.4277495464"  gating:max="853666.2419126543" >
                           <data-type:fcs-dimension data-type:name="FL2-A" />
                         </gating:dimension>
                         <gating:dimension gating:min="18420.26857172168"  gating:max="928507.6084962088" >
                           <data-type:fcs-dimension data-type:name="SSC-H" />
                         </gating:dimension>
                       </gating:RectangleGate>
                     </Gate>
                     <Subpopulations>
                       <CellCycle name="Cell Cycle"  annotation=""  owningGroup=""  expanded="1"  sortPriority="10" >
                         <Graph smoothing="13"  backColor="#ffffff"  foreColor="#000000"  type="Histogram"  fast="1" >
                           <Axis dimension="x"  name="FL2-A"  label=""  auto="auto" />
                           <Axis dimension="y"  name=""  label=""  auto="auto" />
                           <GraphSettings level="5%"  smoothingHighResolution="1"  contourHighResolution="1"  histogramSmoothingCount="0"  graphResolution="256"  showOutliers="0"  drawLargeDots="0"  dotsToDraw="8000"  tint="le.chartfill.tinted.40"  lineWeight="le.lineweight.normal"  lineStyle="le.linestyle.solid" />
                           <GraphEnvironment showGrid="0"  showAxes="tnlTNL"  showGates="1"  showFreqOnPlots="1"  showGateNameOnPlots="1"  showMedians="0"  showUncomped="0"  addEventParam="0"  lastYAxisName="" >
                             <TextTraits font="SansSerif"  size="11"  name="Labels"  style="plain"  color="#000000"  background="#00ffffff"  just="left" />
                             <TextTraits font="SansSerif"  size="11"  name="LayoutGates"  style="plain"  color="#000000"  background="#00ffffff"  just="left" />
                             <TextTraits font="SansSerif"  size="9"  name="Numbers"  style="plain"  color="#000000"  background="#00ffffff"  just="left" />
                             <TextTraits font="SansSerif"  size="9"  name="Legend"  style="plain"  color="#000000"  background="#00ffffff"  just="left" />
                             <WindowPosition x="0"  y="0"  width="0"  height="0"  displayed="0"  panelState="" />
                           </GraphEnvironment>
                         </Graph>
                         <profile model="Watson"  parameter="FL2-A"  autoGate="0"  gateG1="1"  gateG2="1"  gateS="1" >
                           <Constraints>
                             <Peak id="1" >
                               <Mean/>
                               <Cv/>
                             </Peak>
                             <Peak id="2" >
                               <Mean/>
                               <Cv/>
                             </Peak>
                           </Constraints>
                           <display>
                             <sum enabled="1" />
                             <components enabled="1"  fill="1" />
                           </display>
                         </profile>
                         <CellCycleResult model="Watson" >
                           <Phases>
                             <Gaussian id="1"  mean="366243"  amplitude="189.736"  stddev="28512.5"  channelMean="282.295"  channelStddev="20.4339" />
                             <Gaussian id="2"  mean="719940"  amplitude="12.4019"  stddev="54723.4"  channelMean="535.777"  channelStddev="39.2183" />
                             <SPhase id="Watson"  kg1="-1.6"  kg2="-1.15" />
                           </Phases>
                           <Statistics>
                             <Statistic name="RMSD"  value="  2.1277" />
                             <Statistic name="PercentG1"  value=" 69.7864" />
                             <Statistic name="PercentS"  value=" 16.8933" />
                             <Statistic name="PercentG2"  value="  8.7548" />
                             <Statistic name="G1Mean"  value="366242.5832" />
                             <Statistic name="G2Mean"  value="719939.8395" />
                             <Statistic name="G1CV"  value="  7.2385" />
                             <Statistic name="G2CV"  value="  7.3199" />
                             <Statistic name="percentSubG1"  value="  1.3098" />
                             <Statistic name="percentSuperG2"  value="  0.9279" />
                           </Statistics>
                         </CellCycleResult>
                       </CellCycle>
                     </Subpopulations>
                   </Population>
                 </Subpopulations>
               </Population>
             </Subpopulations>
           </Population>
         </Subpopulations>
       </SampleNode>
     </Sample>
     <Sample>
       <DataSet uri="file:/D:/one%20drive/OneDrive/早衰组/流式/5HT流式结果汇总/CC/20250124/20250124/P14+5HT-3.fcs"  sampleID="10" />
       <Transformations>
         <transforms:log transforms:offset="1000"  transforms:decades="4.72471987" >
           <data-type:parameter data-type:name="FSC-H" />
         </transforms:log>
         <transforms:linear transforms:minRange="0"  transforms:maxRange="16777215"  gain="1" >
           <data-type:parameter data-type:name="FSC-A" />
         </transforms:linear>
         <transforms:log transforms:offset="100"  transforms:decades="5.22471987" >
           <data-type:parameter data-type:name="SSC-H" />
         </transforms:log>
         <transforms:linear transforms:minRange="0"  transforms:maxRange="16777215"  gain="1" >
           <data-type:parameter data-type:name="SSC-A" />
         </transforms:linear>
         <transforms:log transforms:offset="1"  transforms:decades="7.22471987" >
           <data-type:parameter data-type:name="FL1-H" />
         </transforms:log>
         <transforms:log transforms:offset="1"  transforms:decades="7.22471987" >
           <data-type:parameter data-type:name="FL1-A" />
         </transforms:log>
         <transforms:log transforms:offset="1"  transforms:decades="7.22471987" >
           <data-type:parameter data-type:name="FL2-H" />
         </transforms:log>
         <transforms:linear transforms:minRange="-27658.4680642685"  transforms:maxRange="1401183.8290331883"  gain="1" >
           <data-type:parameter data-type:name="FL2-A" />
         </transforms:linear>
         <transforms:log transforms:offset="1"  transforms:decades="7.22471987" >
           <data-type:parameter data-type:name="FL3-H" />
         </transforms:log>
         <transforms:log transforms:offset="1"  transforms:decades="7.22471987" >
           <data-type:parameter data-type:name="FL3-A" />
         </transforms:log>
         <transforms:log transforms:offset="1"  transforms:decades="7.22471987" >
           <data-type:parameter data-type:name="FL4-H" />
         </transforms:log>
         <transforms:log transforms:offset="1"  transforms:decades="7.22471987" >
           <data-type:parameter data-type:name="FL4-A" />
         </transforms:log>
         <transforms:log transforms:offset="1"  transforms:decades="7.22471987" >
           <data-type:parameter data-type:name="FL5-H" />
         </transforms:log>
         <transforms:log transforms:offset="1"  transforms:decades="7.22471987" >
           <data-type:parameter data-type:name="FL5-A" />
         </transforms:log>
         <transforms:log transforms:offset="1"  transforms:decades="7.22471987" >
           <data-type:parameter data-type:name="FL6-H" />
         </transforms:log>
         <transforms:log transforms:offset="1"  transforms:decades="7.22471987" >
           <data-type:parameter data-type:name="FL6-A" />
         </transforms:log>
         <transforms:log transforms:offset="1"  transforms:decades="7.22471987" >
           <data-type:parameter data-type:name="FL7-H" />
         </transforms:log>
         <transforms:log transforms:offset="1"  transforms:decades="7.22471987" >
           <data-type:parameter data-type:name="FL7-A" />
         </transforms:log>
         <transforms:log transforms:offset="1"  transforms:decades="7.22471987" >
           <data-type:parameter data-type:name="FL8-H" />
         </transforms:log>
         <transforms:log transforms:offset="1"  transforms:decades="7.22471987" >
           <data-type:parameter data-type:name="FL8-A" />
         </transforms:log>
         <transforms:log transforms:offset="1"  transforms:decades="7.22471987" >
           <data-type:parameter data-type:name="FL9-H" />
         </transforms:log>
         <transforms:log transforms:offset="1"  transforms:decades="7.22471987" >
           <data-type:parameter data-type:name="FL9-A" />
         </transforms:log>
         <transforms:linear transforms:minRange="0"  transforms:maxRange="10000"  gain="1" >
           <data-type:parameter data-type:name="FSC-Width" />
         </transforms:linear>
         <transforms:linear transforms:minRange="0"  transforms:maxRange="78"  gain="0.0000199597" >
           <data-type:parameter data-type:name="Time" />
         </transforms:linear>
       </Transformations>
       <Keywords>
         <Keyword name="FJ_FCS_VERSION"  value="3" />
         <Keyword name="$BEGINSTEXT"  value="0" />
         <Keyword name="$ENDSTEXT"  value="0" />
         <Keyword name="$BEGINDATA"  value="0000000000007920" />
         <Keyword name="$ENDDATA"  value="0000000001280207" />
         <Keyword name="$BEGINANALYSIS"  value="0" />
         <Keyword name="$ENDANALYSIS"  value="0" />
         <Keyword name="$TOT"  value="0000000000013253" />
         <Keyword name="FILVER"  value="1" />
         <Keyword name="$FIL"  value="P14+5HT-3.fcs" />
         <Keyword name="$SYS"  value="Microsoft Windows NT 6.2.9200.0" />
         <Keyword name="$MODE"  value="L" />
         <Keyword name="$BYTEORD"  value="1,2,3,4" />
         <Keyword name="$DATATYPE"  value="F" />
         <Keyword name="$NEXTDATA"  value="0" />
         <Keyword name="CYTEXPERTFIL"  value="True" />
         <Keyword name="TBID"  value="a4c0da8c-7854-48f1-93b4-efab023f3040" />
         <Keyword name="TBNM"  value="P14+5HT-3" />
         <Keyword name="$PAR"  value="24" />
         <Keyword name="$BTIM"  value="18:00:52" />
         <Keyword name="$ETIM"  value="18:02:10" />
         <Keyword name="$DATE"  value="24-Jan-2025" />
         <Keyword name="$CYT"  value="DxFLEX" />
         <Keyword name="RCTOT"  value="10000" />
         <Keyword name="USRCTOT"  value="True" />
         <Keyword name="CGNM"  value="P3" />
         <Keyword name="CGID"  value="7b67e447-c630-419e-b43c-7075ef868943" />
         <Keyword name="RCTIM"  value="600" />
         <Keyword name="$SPILLOVER"  value="18,FL1-H,FL2-H,FL3-H,FL4-H,FL5-H,FL6-H,FL7-H,FL8-H,FL9-H,FL1-A,FL2-A,FL3-A,FL4-A,FL5-A,FL6-A,FL7-A,FL8-A,FL9-A,1,0,0,0,0,0,0,0,0,0,0,0,0,0,0,0,0,0,0,1,0,0,0,0,0,0,0,0,0,0,0,0,0,0,0,0,0,0,1,0,0,0,0,0,0,0,0,0,0,0,0,0,0,0,0,0,0,1,0,0,0,0,0,0,0,0,0,0,0,0,0,0,0,0,0,0,1,0,0,0,0,0,0,0,0,0,0,0,0,0,0,0,0,0,0,1,0,0,0,0,0,0,0,0,0,0,0,0,0,0,0,0,0,0,1,0,0,0,0,0,0,0,0,0,0,0,0,0,0,0,0,0,0,1,0,0,0,0,0,0,0,0,0,0,0,0,0,0,0,0,0,0,1,0,0,0,0,0,0,0,0,0,0,0,0,0,0,0,0,0,0,1,0,0,0,0,0,0,0,0,0,0,0,0,0,0,0,0,0,0,1,0,0,0,0,0,0,0,0,0,0,0,0,0,0,0,0,0,0,1,0,0,0,0,0,0,0,0,0,0,0,0,0,0,0,0,0,0,1,0,0,0,0,0,0,0,0,0,0,0,0,0,0,0,0,0,0,1,0,0,0,0,0,0,0,0,0,0,0,0,0,0,0,0,0,0,1,0,0,0,0,0,0,0,0,0,0,0,0,0,0,0,0,0,0,1,0,0,0,0,0,0,0,0,0,0,0,0,0,0,0,0,0,0,1,0,0,0,0,0,0,0,0,0,0,0,0,0,0,0,0,0,0,1" />
         <Keyword name="USRCTIM"  value="True" />
         <Keyword name="$TIMESTEP"  value="0.00002" />
         <Keyword name="$P1N"  value="FSC-H" />
         <Keyword name="$P1S"  value="FSC-H" />
         <Keyword name="$P1R"  value="16777215" />
         <Keyword name="$P1B"  value="32" />
         <Keyword name="$P1E"  value="0,0" />
         <Keyword name="$P1G"  value="1.0" />
         <Keyword name="P1DISPLAY"  value="LIN" />
         <Keyword name="$P2N"  value="FSC-A" />
         <Keyword name="$P2S"  value="FSC-A" />
         <Keyword name="$P2R"  value="16777215" />
         <Keyword name="$P2B"  value="32" />
         <Keyword name="$P2E"  value="0,0" />
         <Keyword name="$P2G"  value="1.0" />
         <Keyword name="P2DISPLAY"  value="LIN" />
         <Keyword name="$P3N"  value="SSC-H" />
         <Keyword name="$P3S"  value="SSC-H" />
         <Keyword name="$P3R"  value="16777215" />
         <Keyword name="$P3B"  value="32" />
         <Keyword name="$P3E"  value="0,0" />
         <Keyword name="$P3G"  value="1.0" />
         <Keyword name="P3DISPLAY"  value="LIN" />
         <Keyword name="$P4N"  value="SSC-A" />
         <Keyword name="$P4S"  value="SSC-A" />
         <Keyword name="$P4R"  value="16777215" />
         <Keyword name="$P4B"  value="32" />
         <Keyword name="$P4E"  value="0,0" />
         <Keyword name="$P4G"  value="1.0" />
         <Keyword name="P4DISPLAY"  value="LIN" />
         <Keyword name="$P5N"  value="FL1-H" />
         <Keyword name="$P5S"  value="FITC-H" />
         <Keyword name="$P5R"  value="16777215" />
         <Keyword name="$P5B"  value="32" />
         <Keyword name="$P5E"  value="0,0" />
         <Keyword name="$P5G"  value="1.0" />
         <Keyword name="P5DISPLAY"  value="LOG" />
         <Keyword name="$P6N"  value="FL1-A" />
         <Keyword name="$P6S"  value="FITC-A" />
         <Keyword name="$P6R"  value="16777215" />
         <Keyword name="$P6B"  value="32" />
         <Keyword name="$P6E"  value="0,0" />
         <Keyword name="$P6G"  value="1.0" />
         <Keyword name="P6DISPLAY"  value="LOG" />
         <Keyword name="$P7N"  value="FL2-H" />
         <Keyword name="$P7S"  value="PE-H" />
         <Keyword name="$P7R"  value="16777215" />
         <Keyword name="$P7B"  value="32" />
         <Keyword name="$P7E"  value="0,0" />
         <Keyword name="$P7G"  value="1.0" />
         <Keyword name="P7DISPLAY"  value="LOG" />
         <Keyword name="$P8N"  value="FL2-A" />
         <Keyword name="$P8S"  value="PE-A" />
         <Keyword name="$P8R"  value="16777215" />
         <Keyword name="$P8B"  value="32" />
         <Keyword name="$P8E"  value="0,0" />
         <Keyword name="$P8G"  value="1.0" />
         <Keyword name="P8DISPLAY"  value="LOG" />
         <Keyword name="$P9N"  value="FL3-H" />
         <Keyword name="$P9S"  value="PC5.5-H" />
         <Keyword name="$P9R"  value="16777215" />
         <Keyword name="$P9B"  value="32" />
         <Keyword name="$P9E"  value="0,0" />
         <Keyword name="$P9G"  value="1.0" />
         <Keyword name="P9DISPLAY"  value="LOG" />
         <Keyword name="$P10N"  value="FL3-A" />
         <Keyword name="$P10S"  value="PC5.5-A" />
         <Keyword name="$P10R"  value="16777215" />
         <Keyword name="$P10B"  value="32" />
         <Keyword name="$P10E"  value="0,0" />
         <Keyword name="$P10G"  value="1.0" />
         <Keyword name="P10DISPLAY"  value="LOG" />
         <Keyword name="$P11N"  value="FL4-H" />
         <Keyword name="$P11S"  value="PC7-H" />
         <Keyword name="$P11R"  value="16777215" />
         <Keyword name="$P11B"  value="32" />
         <Keyword name="$P11E"  value="0,0" />
         <Keyword name="$P11G"  value="1.0" />
         <Keyword name="P11DISPLAY"  value="LOG" />
         <Keyword name="$P12N"  value="FL4-A" />
         <Keyword name="$P12S"  value="PC7-A" />
         <Keyword name="$P12R"  value="16777215" />
         <Keyword name="$P12B"  value="32" />
         <Keyword name="$P12E"  value="0,0" />
         <Keyword name="$P12G"  value="1.0" />
         <Keyword name="P12DISPLAY"  value="LOG" />
         <Keyword name="$P13N"  value="FL5-H" />
         <Keyword name="$P13S"  value="APC-H" />
         <Keyword name="$P13R"  value="16777215" />
         <Keyword name="$P13B"  value="32" />
         <Keyword name="$P13E"  value="0,0" />
         <Keyword name="$P13G"  value="1.0" />
         <Keyword name="P13DISPLAY"  value="LOG" />
         <Keyword name="$P14N"  value="FL5-A" />
         <Keyword name="$P14S"  value="APC-A" />
         <Keyword name="$P14R"  value="16777215" />
         <Keyword name="$P14B"  value="32" />
         <Keyword name="$P14E"  value="0,0" />
         <Keyword name="$P14G"  value="1.0" />
         <Keyword name="P14DISPLAY"  value="LOG" />
         <Keyword name="$P15N"  value="FL6-H" />
         <Keyword name="$P15S"  value="APC-A750-H" />
         <Keyword name="$P15R"  value="16777215" />
         <Keyword name="$P15B"  value="32" />
         <Keyword name="$P15E"  value="0,0" />
         <Keyword name="$P15G"  value="1.0" />
         <Keyword name="P15DISPLAY"  value="LOG" />
         <Keyword name="$P16N"  value="FL6-A" />
         <Keyword name="$P16S"  value="APC-A750-A" />
         <Keyword name="$P16R"  value="16777215" />
         <Keyword name="$P16B"  value="32" />
         <Keyword name="$P16E"  value="0,0" />
         <Keyword name="$P16G"  value="1.0" />
         <Keyword name="P16DISPLAY"  value="LOG" />
         <Keyword name="$P17N"  value="FL7-H" />
         <Keyword name="$P17S"  value="PB450-H" />
         <Keyword name="$P17R"  value="16777215" />
         <Keyword name="$P17B"  value="32" />
         <Keyword name="$P17E"  value="0,0" />
         <Keyword name="$P17G"  value="1.0" />
         <Keyword name="P17DISPLAY"  value="LOG" />
         <Keyword name="$P18N"  value="FL7-A" />
         <Keyword name="$P18S"  value="PB450-A" />
         <Keyword name="$P18R"  value="16777215" />
         <Keyword name="$P18B"  value="32" />
         <Keyword name="$P18E"  value="0,0" />
         <Keyword name="$P18G"  value="1.0" />
         <Keyword name="P18DISPLAY"  value="LOG" />
         <Keyword name="$P19N"  value="FL8-H" />
         <Keyword name="$P19S"  value="KO525-H" />
         <Keyword name="$P19R"  value="16777215" />
         <Keyword name="$P19B"  value="32" />
         <Keyword name="$P19E"  value="0,0" />
         <Keyword name="$P19G"  value="1.0" />
         <Keyword name="P19DISPLAY"  value="LOG" />
         <Keyword name="$P20N"  value="FL8-A" />
         <Keyword name="$P20S"  value="KO525-A" />
         <Keyword name="$P20R"  value="16777215" />
         <Keyword name="$P20B"  value="32" />
         <Keyword name="$P20E"  value="0,0" />
         <Keyword name="$P20G"  value="1.0" />
         <Keyword name="P20DISPLAY"  value="LOG" />
         <Keyword name="$P21N"  value="FL9-H" />
         <Keyword name="$P21S"  value="Violet610-H" />
         <Keyword name="$P21R"  value="16777215" />
         <Keyword name="$P21B"  value="32" />
         <Keyword name="$P21E"  value="0,0" />
         <Keyword name="$P21G"  value="1.0" />
         <Keyword name="P21DISPLAY"  value="LOG" />
         <Keyword name="$P22N"  value="FL9-A" />
         <Keyword name="$P22S"  value="Violet610-A" />
         <Keyword name="$P22R"  value="16777215" />
         <Keyword name="$P22B"  value="32" />
         <Keyword name="$P22E"  value="0,0" />
         <Keyword name="$P22G"  value="1.0" />
         <Keyword name="P22DISPLAY"  value="LOG" />
         <Keyword name="$P23N"  value="FSC-Width" />
         <Keyword name="$P23S"  value="FSC-Width" />
         <Keyword name="$P23R"  value="10000" />
         <Keyword name="$P23B"  value="32" />
         <Keyword name="$P23E"  value="0,0" />
         <Keyword name="$P23G"  value="1.0" />
         <Keyword name="P23DISPLAY"  value="LIN" />
         <Keyword name="$P24N"  value="Time" />
         <Keyword name="$P24S"  value="Time" />
         <Keyword name="$P24R"  value="900000000" />
         <Keyword name="$P24B"  value="32" />
         <Keyword name="$P24E"  value="0,0" />
         <Keyword name="$P24G"  value="1.0" />
         <Keyword name="P24DISPLAY"  value="LIN" />
         <Keyword name="PLTNO"  value="02" />
         <Keyword name="$SMNO"  value="16" />
         <Keyword name="$LOST"  value="0" />
         <Keyword name="$ABRT"  value="106" />
         <Keyword name="IMPTTB"  value="False" />
         <Keyword name="FLLW"  value="True" />
         <Keyword name="RCD"  value="True" />
         <Keyword name="$VOL"  value="39078.8" />
         <Keyword name="$OP"  value="Administrator" />
         <Keyword name="DURTIM"  value="78.157600" />
         <Keyword name="USCOMP"  value="False" />
         <Keyword name="AHCOMPSYNC"  value="False" />
         <Keyword name="COMPCHH"  value="FITCPEPC5.5PC7APCAPC-A750PB450KO525Violet610" />
         <Keyword name="COMPBGH"  value="553.75544.375395.75396.625420.375391.375396.625567576.875" />
         <Keyword name="COMPAFH"  value="000000000" />
         <Keyword name="COMPH"  value="100000000010000000001000000000100000000010000000001000000000100000000010000000001" />
         <Keyword name="COMPGAINH"  value="2040527580254133722171" />
         <Keyword name="COMPCHA"  value="FITCPEPC5.5PC7APCAPC-A750PB450KO525Violet610" />
         <Keyword name="COMPBGA"  value="5514.55017.54247409249274616521052015265" />
         <Keyword name="COMPAFA"  value="000000000" />
         <Keyword name="COMPA"  value="100000000010000000001000000000100000000010000000001000000000100000000010000000001" />
         <Keyword name="COMPGAINA"  value="2040527580254133722171" />
         <Keyword name="SN"  value="BC36122" />
         <Keyword name="$CYTSN"  value="BC36122" />
         <Keyword name="FLDSM"  value="30" />
         <Keyword name="CHAR"  value="11" />
         <Keyword name="CH1ID"  value="FSC" />
         <Keyword name="CH1NM"  value="FSC" />
         <Keyword name="CH1AD"  value="14" />
         <Keyword name="CH1DA"  value="22" />
         <Keyword name="CH1TH"  value="10000" />
         <Keyword name="CH1TR"  value="64" />
         <Keyword name="CH1GAIN"  value="30" />
         <Keyword name="CH1USH"  value="True" />
         <Keyword name="CH1DELAY"  value="0" />
         <Keyword name="CH1DELTA"  value="24" />
         <Keyword name="CH1THUS"  value="False" />
         <Keyword name="CH1FL"  value="False" />
         <Keyword name="CH1HS"  value="8" />
         <Keyword name="CH1AS"  value="2" />
         <Keyword name="CH1HATFL"  value="294.875" />
         <Keyword name="CH1AATFL"  value="3815.5" />
         <Keyword name="CH1HAVAL"  value="1250000" />
         <Keyword name="CH2ID"  value="SSC" />
         <Keyword name="CH2NM"  value="SSC" />
         <Keyword name="CH2AD"  value="8" />
         <Keyword name="CH2DA"  value="16" />
         <Keyword name="CH2TH"  value="10000" />
         <Keyword name="CH2TR"  value="64" />
         <Keyword name="CH2GAIN"  value="10" />
         <Keyword name="CH2USH"  value="True" />
         <Keyword name="CH2DELAY"  value="0" />
         <Keyword name="CH2DELTA"  value="24" />
         <Keyword name="CH2THUS"  value="False" />
         <Keyword name="CH2FL"  value="False" />
         <Keyword name="CH2HS"  value="8" />
         <Keyword name="CH2AS"  value="2" />
         <Keyword name="CH2FLNMS"  value="SSC" />
         <Keyword name="CH2HATFL"  value="431.125" />
         <Keyword name="CH2AATFL"  value="4736.5" />
         <Keyword name="CH2HAVAL"  value="1250000" />
         <Keyword name="CH3ID"  value="FL1" />
         <Keyword name="CH3NM"  value="FITC" />
         <Keyword name="CH3AD"  value="11" />
         <Keyword name="CH3DA"  value="19" />
         <Keyword name="CH3TH"  value="10000" />
         <Keyword name="CH3TR"  value="64" />
         <Keyword name="CH3GAIN"  value="20" />
         <Keyword name="CH3USH"  value="True" />
         <Keyword name="CH3DELAY"  value="0" />
         <Keyword name="CH3DELTA"  value="24" />
         <Keyword name="CH3THUS"  value="False" />
         <Keyword name="CH3FL"  value="True" />
         <Keyword name="CH3HS"  value="8" />
         <Keyword name="CH3AS"  value="2" />
         <Keyword name="CH3FLNMS"  value="FITC" />
         <Keyword name="CH3HATFL"  value="553.75" />
         <Keyword name="CH3AATFL"  value="5514.5" />
         <Keyword name="CH3HAVAL"  value="6875000" />
         <Keyword name="CH4ID"  value="FL2" />
         <Keyword name="CH4NM"  value="PE" />
         <Keyword name="CH4AD"  value="10" />
         <Keyword name="CH4DA"  value="18" />
         <Keyword name="CH4TH"  value="10000" />
         <Keyword name="CH4TR"  value="64" />
         <Keyword name="CH4GAIN"  value="40" />
         <Keyword name="CH4USH"  value="True" />
         <Keyword name="CH4DELAY"  value="0" />
         <Keyword name="CH4DELTA"  value="24" />
         <Keyword name="CH4THUS"  value="False" />
         <Keyword name="CH4FL"  value="True" />
         <Keyword name="CH4HS"  value="8" />
         <Keyword name="CH4AS"  value="2" />
         <Keyword name="CH4FLNMS"  value="PE" />
         <Keyword name="CH4HATFL"  value="544.375" />
         <Keyword name="CH4AATFL"  value="5017.5" />
         <Keyword name="CH4HAVAL"  value="6875000" />
         <Keyword name="CH5ID"  value="FL3" />
         <Keyword name="CH5NM"  value="PC5.5" />
         <Keyword name="CH5AD"  value="12" />
         <Keyword name="CH5DA"  value="20" />
         <Keyword name="CH5TH"  value="10000" />
         <Keyword name="CH5TR"  value="64" />
         <Keyword name="CH5GAIN"  value="527" />
         <Keyword name="CH5USH"  value="True" />
         <Keyword name="CH5DELAY"  value="0" />
         <Keyword name="CH5DELTA"  value="24" />
         <Keyword name="CH5THUS"  value="False" />
         <Keyword name="CH5FL"  value="True" />
         <Keyword name="CH5HS"  value="8" />
         <Keyword name="CH5AS"  value="2" />
         <Keyword name="CH5FLNMS"  value="PC5.5" />
         <Keyword name="CH5HATFL"  value="395.75" />
         <Keyword name="CH5AATFL"  value="4247" />
         <Keyword name="CH5HAVAL"  value="6875000" />
         <Keyword name="CH6ID"  value="FL4" />
         <Keyword name="CH6NM"  value="PC7" />
         <Keyword name="CH6AD"  value="13" />
         <Keyword name="CH6DA"  value="21" />
         <Keyword name="CH6TH"  value="10000" />
         <Keyword name="CH6TR"  value="64" />
         <Keyword name="CH6GAIN"  value="580" />
         <Keyword name="CH6USH"  value="True" />
         <Keyword name="CH6DELAY"  value="0" />
         <Keyword name="CH6DELTA"  value="24" />
         <Keyword name="CH6THUS"  value="False" />
         <Keyword name="CH6FL"  value="True" />
         <Keyword name="CH6HS"  value="8" />
         <Keyword name="CH6AS"  value="2" />
         <Keyword name="CH6FLNMS"  value="PC7" />
         <Keyword name="CH6HATFL"  value="396.625" />
         <Keyword name="CH6AATFL"  value="4092" />
         <Keyword name="CH6HAVAL"  value="6875000" />
         <Keyword name="CH7ID"  value="FL5" />
         <Keyword name="CH7NM"  value="APC" />
         <Keyword name="CH7AD"  value="1" />
         <Keyword name="CH7DA"  value="1" />
         <Keyword name="CH7TH"  value="10000" />
         <Keyword name="CH7TR"  value="64" />
         <Keyword name="CH7GAIN"  value="25" />
         <Keyword name="CH7USH"  value="True" />
         <Keyword name="CH7DELAY"  value="-42.72" />
         <Keyword name="CH7DELTA"  value="24" />
         <Keyword name="CH7THUS"  value="False" />
         <Keyword name="CH7FL"  value="True" />
         <Keyword name="CH7HS"  value="8" />
         <Keyword name="CH7AS"  value="2" />
         <Keyword name="CH7FLNMS"  value="APC" />
         <Keyword name="CH7HATFL"  value="420.375" />
         <Keyword name="CH7AATFL"  value="4927" />
         <Keyword name="CH7HAVAL"  value="6875000" />
         <Keyword name="CH8ID"  value="FL6" />
         <Keyword name="CH8NM"  value="APC-A750" />
         <Keyword name="CH8AD"  value="0" />
         <Keyword name="CH8DA"  value="0" />
         <Keyword name="CH8TH"  value="10000" />
         <Keyword name="CH8TR"  value="64" />
         <Keyword name="CH8GAIN"  value="413" />
         <Keyword name="CH8USH"  value="True" />
         <Keyword name="CH8DELAY"  value="-42.72" />
         <Keyword name="CH8DELTA"  value="24" />
         <Keyword name="CH8THUS"  value="False" />
         <Keyword name="CH8FL"  value="True" />
         <Keyword name="CH8HS"  value="8" />
         <Keyword name="CH8AS"  value="2" />
         <Keyword name="CH8FLNMS"  value="APC-A750" />
         <Keyword name="CH8HATFL"  value="391.375" />
         <Keyword name="CH8AATFL"  value="4616" />
         <Keyword name="CH8HAVAL"  value="6875000" />
         <Keyword name="CH9ID"  value="FL7" />
         <Keyword name="CH9NM"  value="PB450" />
         <Keyword name="CH9AD"  value="4" />
         <Keyword name="CH9DA"  value="4" />
         <Keyword name="CH9TH"  value="10000" />
         <Keyword name="CH9TR"  value="64" />
         <Keyword name="CH9GAIN"  value="37" />
         <Keyword name="CH9USH"  value="True" />
         <Keyword name="CH9DELAY"  value="42.08" />
         <Keyword name="CH9DELTA"  value="24" />
         <Keyword name="CH9THUS"  value="False" />
         <Keyword name="CH9FL"  value="True" />
         <Keyword name="CH9HS"  value="8" />
         <Keyword name="CH9AS"  value="2" />
         <Keyword name="CH9FLNMS"  value="PB450" />
         <Keyword name="CH9HATFL"  value="396.625" />
         <Keyword name="CH9AATFL"  value="5210" />
         <Keyword name="CH9HAVAL"  value="6875000" />
         <Keyword name="CH10ID"  value="FL8" />
         <Keyword name="CH10NM"  value="KO525" />
         <Keyword name="CH10AD"  value="5" />
         <Keyword name="CH10DA"  value="5" />
         <Keyword name="CH10TH"  value="10000" />
         <Keyword name="CH10TR"  value="64" />
         <Keyword name="CH10GAIN"  value="22" />
         <Keyword name="CH10USH"  value="True" />
         <Keyword name="CH10DELAY"  value="42.08" />
         <Keyword name="CH10DELTA"  value="24" />
         <Keyword name="CH10THUS"  value="False" />
         <Keyword name="CH10FL"  value="True" />
         <Keyword name="CH10HS"  value="8" />
         <Keyword name="CH10AS"  value="2" />
         <Keyword name="CH10FLNMS"  value="KO525" />
         <Keyword name="CH10HATFL"  value="567" />
         <Keyword name="CH10AATFL"  value="5201" />
         <Keyword name="CH10HAVAL"  value="6875000" />
         <Keyword name="CH11ID"  value="FL9" />
         <Keyword name="CH11NM"  value="Violet610" />
         <Keyword name="CH11AD"  value="6" />
         <Keyword name="CH11DA"  value="6" />
         <Keyword name="CH11TH"  value="10000" />
         <Keyword name="CH11TR"  value="64" />
         <Keyword name="CH11GAIN"  value="171" />
         <Keyword name="CH11USH"  value="True" />
         <Keyword name="CH11DELAY"  value="42.08" />
         <Keyword name="CH11DELTA"  value="24" />
         <Keyword name="CH11THUS"  value="False" />
         <Keyword name="CH11FL"  value="True" />
         <Keyword name="CH11HS"  value="8" />
         <Keyword name="CH11AS"  value="2" />
         <Keyword name="CH11FLNMS"  value="Violet610" />
         <Keyword name="CH11HATFL"  value="576.875" />
         <Keyword name="CH11AATFL"  value="5265" />
         <Keyword name="CH11HAVAL"  value="6875000" />
         <Keyword name="PCHID"  value="FSC" />
         <Keyword name="PCHTP"  value="AutoThreshold" />
         <Keyword name="TRLGC"  value="None" />
         <Keyword name="WCH"  value="FSC" />
         <Keyword name="DGAIN"  value="10" />
         <Keyword name="SWVER"  value="CytExpert for DxFLEX 2.0.0.283" />
       </Keywords>
       <SampleNode name="P14+5HT-3.fcs"  annotation=""  owningGroup=""  expanded="1"  sortPriority="10"  count="13253"  sampleID="10" >
         <Graph smoothing="0"  backColor="#ffffff"  foreColor="#000000"  type="Pseudocolor"  fast="1" >
           <Axis dimension="x"  name="FSC-H"  label=""  auto="auto" />
           <Axis dimension="y"  name="SSC-H"  label=""  auto="auto" />
           <GraphSettings level="5%"  smoothingHighResolution="1"  contourHighResolution="1"  histogramSmoothingCount="0"  graphResolution="256"  showOutliers="0"  drawLargeDots="0"  dotsToDraw="8000"  tint="le.chartfill.tinted.40"  lineWeight="le.lineweight.normal"  lineStyle="le.linestyle.solid" />
           <GraphEnvironment showGrid="0"  showAxes="tnlTNL"  showGates="1"  showFreqOnPlots="1"  showGateNameOnPlots="1"  showMedians="0"  showUncomped="0"  addEventParam="0"  lastYAxisName="" >
             <TextTraits font="SansSerif"  size="11"  name="Labels"  style="plain"  color="#000000"  background="#00ffffff"  just="left" />
             <TextTraits font="SansSerif"  size="11"  name="LayoutGates"  style="plain"  color="#000000"  background="#00ffffff"  just="left" />
             <TextTraits font="SansSerif"  size="9"  name="Numbers"  style="plain"  color="#000000"  background="#00ffffff"  just="left" />
             <TextTraits font="SansSerif"  size="9"  name="Legend"  style="plain"  color="#000000"  background="#00ffffff"  just="left" />
             <WindowPosition x="0"  y="0"  width="0"  height="0"  displayed="0"  panelState="" />
           </GraphEnvironment>
         </Graph>
         <Subpopulations>
           <Population name="Lymphocytes"  annotation=""  owningGroup="All Samples"  expanded="1"  sortPriority="10"  count="11988" >
             <Graph smoothing="0"  backColor="#ffffff"  foreColor="#000000"  heatMapStatParameter="FL1-H"  type="Pseudocolor"  fast="1" >
               <Axis dimension="x"  name="FSC-Width"  label=""  auto="auto" />
               <Axis dimension="y"  name="SSC-H"  label=""  auto="auto" />
               <GraphSettings level="5%"  smoothingHighResolution="1"  contourHighResolution="1"  histogramSmoothingCount="0"  graphResolution="256"  showOutliers="0"  drawLargeDots="0"  dotsToDraw="8000"  tint="le.chartfill.tinted.40"  lineWeight="le.lineweight.normal"  lineStyle="le.linestyle.solid" />
               <GraphEnvironment showGrid="0"  showAxes="tnlTNL"  showGates="1"  showFreqOnPlots="1"  showGateNameOnPlots="1"  showMedians="0"  showUncomped="0"  addEventParam="0"  lastYAxisName="" >
                 <TextTraits font="SansSerif"  size="11"  name="Labels"  style="plain"  color="#000000"  background="#00ffffff"  just="left" />
                 <TextTraits font="SansSerif"  size="11"  name="LayoutGates"  style="plain"  color="#000000"  background="#00ffffff"  just="left" />
                 <TextTraits font="SansSerif"  size="9"  name="Numbers"  style="plain"  color="#000000"  background="#00ffffff"  just="left" />
                 <TextTraits font="SansSerif"  size="9"  name="Legend"  style="plain"  color="#000000"  background="#00ffffff"  just="left" />
                 <WindowPosition x="-7"  y="-7"  width="2472"  height="1503"  displayed="0"  panelState="---" />
               </GraphEnvironment>
             </Graph>
             <Gate gating:id="ID1565259072" >
               <gating:PolygonGate eventsInside="1"  annoOffsetX="0"  annoOffsetY="0"  tint="#000000"  isTinted="0"  lineWeight="Normal"  userDefined="1"  quadId="-1"  gateResolution="256" >
                 <gating:dimension>
                   <data-type:fcs-dimension data-type:name="FSC-H" />
                 </gating:dimension>
                 <gating:dimension>
                   <data-type:fcs-dimension data-type:name="SSC-H" />
                 </gating:dimension>
                 <gating:vertex>
                   <gating:coordinate data-type:value="149623.6875599673" />
                   <gating:coordinate data-type:value="17079.1236128164" />
                 </gating:vertex>
                 <gating:vertex>
                   <gating:coordinate data-type:value="149623.6875599673" />
                   <gating:coordinate data-type:value="17079.1236128164" />
                 </gating:vertex>
                 <gating:vertex>
                   <gating:coordinate data-type:value="81330.4396294777" />
                   <gating:coordinate data-type:value="20743.7155831859" />
                 </gating:vertex>
                 <gating:vertex>
                   <gating:coordinate data-type:value="63433.3589643132" />
                   <gating:coordinate data-type:value="81756.7039851129" />
                 </gating:vertex>
                 <gating:vertex>
                   <gating:coordinate data-type:value="112401.6808398478" />
                   <gating:coordinate data-type:value="305288.1388493447" />
                 </gating:vertex>
                 <gating:vertex>
                   <gating:coordinate data-type:value="275262.8410842699" />
                   <gating:coordinate data-type:value="577328.6396173978" />
                 </gating:vertex>
                 <gating:vertex>
                   <gating:coordinate data-type:value="530713.3275793352" />
                   <gating:coordinate data-type:value="629424.3384090324" />
                 </gating:vertex>
                 <gating:vertex>
                   <gating:coordinate data-type:value="824693.571881161" />
                   <gating:coordinate data-type:value="701203.4908667128" />
                 </gating:vertex>
                 <gating:vertex>
                   <gating:coordinate data-type:value="368138.8518964308" />
                   <gating:coordinate data-type:value="98232.2944686121" />
                 </gating:vertex>
                 <gating:vertex>
                   <gating:coordinate data-type:value="368138.8518964308" />
                   <gating:coordinate data-type:value="98232.2944686121" />
                 </gating:vertex>
                 <gating:vertex>
                   <gating:coordinate data-type:value="233598.1970957862" />
                   <gating:coordinate data-type:value="39654.2530610758" />
                 </gating:vertex>
               </gating:PolygonGate>
             </Gate>
             <Subpopulations>
               <Population name="FSC-Width, SSC-H subset"  annotation=""  owningGroup="All Samples"  expanded="1"  sortPriority="10"  count="10307" >
                 <Graph smoothing="0"  backColor="#ffffff"  foreColor="#000000"  heatMapStatParameter="FL1-H"  type="Pseudocolor"  fast="1" >
                   <Axis dimension="x"  name="FL2-A"  label=""  auto="auto" />
                   <Axis dimension="y"  name="SSC-H"  label=""  auto="auto" />
                   <GraphSettings level="5%"  smoothingHighResolution="1"  contourHighResolution="1"  histogramSmoothingCount="0"  graphResolution="256"  showOutliers="0"  drawLargeDots="0"  dotsToDraw="8000"  tint="le.chartfill.tinted.40"  lineWeight="le.lineweight.normal"  lineStyle="le.linestyle.solid" />
                   <GraphEnvironment showGrid="0"  showAxes="tnlTNL"  showGates="1"  showFreqOnPlots="1"  showGateNameOnPlots="1"  showMedians="0"  showUncomped="0"  addEventParam="0"  lastYAxisName="" >
                     <TextTraits font="SansSerif"  size="11"  name="Labels"  style="plain"  color="#000000"  background="#00ffffff"  just="left" />
                     <TextTraits font="SansSerif"  size="11"  name="LayoutGates"  style="plain"  color="#000000"  background="#00ffffff"  just="left" />
                     <TextTraits font="SansSerif"  size="9"  name="Numbers"  style="plain"  color="#000000"  background="#00ffffff"  just="left" />
                     <TextTraits font="SansSerif"  size="9"  name="Legend"  style="plain"  color="#000000"  background="#00ffffff"  just="left" />
                     <WindowPosition x="-7"  y="-7"  width="2472"  height="1503"  displayed="0"  panelState="---" />
                   </GraphEnvironment>
                 </Graph>
                 <Gate gating:id="ID737720018"  gating:parent_id="ID1565259072" >
                   <gating:RectangleGate eventsInside="1"  annoOffsetX="0"  annoOffsetY="0"  tint="#000000"  isTinted="0"  lineWeight="Normal"  userDefined="1"  percentX="0"  percentY="0" >
                     <gating:dimension gating:min="1008.6206896551724"  gating:max="2228.448275862069" >
                       <data-type:fcs-dimension data-type:name="FSC-Width" />
                     </gating:dimension>
                     <gating:dimension gating:min="24656.27181221784"  gating:max="629424.3384090324" >
                       <data-type:fcs-dimension data-type:name="SSC-H" />
                     </gating:dimension>
                   </gating:RectangleGate>
                 </Gate>
                 <Subpopulations>
                   <Population name="PE-A, SSC-H subset"  annotation=""  owningGroup="All Samples"  expanded="1"  sortPriority="10"  count="9929" >
                     <Graph smoothing="0"  backColor="#ffffff"  foreColor="#000000"  heatMapStatParameter="FL1-H"  type="Histogram"  fast="1" >
                       <Axis dimension="x"  name="FL2-A"  label=""  auto="auto" />
                       <Axis dimension="y"  name=""  label=""  auto="auto" />
                       <GraphSettings level="5%"  smoothingHighResolution="1"  contourHighResolution="1"  histogramSmoothingCount="0"  graphResolution="256"  showOutliers="0"  drawLargeDots="0"  dotsToDraw="8000"  tint="le.chartfill.tinted.40"  lineWeight="le.lineweight.normal"  lineStyle="le.linestyle.solid" />
                       <GraphEnvironment showGrid="0"  showAxes="tnlTNL"  showGates="1"  showFreqOnPlots="1"  showGateNameOnPlots="1"  showMedians="0"  showUncomped="0"  addEventParam="0"  lastYAxisName="" >
                         <TextTraits font="SansSerif"  size="11"  name="Labels"  style="plain"  color="#000000"  background="#00ffffff"  just="left" />
                         <TextTraits font="SansSerif"  size="11"  name="LayoutGates"  style="plain"  color="#000000"  background="#00ffffff"  just="left" />
                         <TextTraits font="SansSerif"  size="9"  name="Numbers"  style="plain"  color="#000000"  background="#00ffffff"  just="left" />
                         <TextTraits font="SansSerif"  size="9"  name="Legend"  style="plain"  color="#000000"  background="#00ffffff"  just="left" />
                         <WindowPosition x="-6"  y="-6"  width="1000"  height="1000"  displayed="0"  panelState="---" />
                       </GraphEnvironment>
                     </Graph>
                     <Gate gating:id="ID214321259"  gating:parent_id="ID737720018" >
                       <gating:RectangleGate eventsInside="1"  annoOffsetX="0"  annoOffsetY="0"  tint="#000000"  isTinted="0"  lineWeight="Normal"  userDefined="1"  percentX="0"  percentY="0" >
                         <gating:dimension gating:min="250719.4277495464"  gating:max="853666.2419126543" >
                           <data-type:fcs-dimension data-type:name="FL2-A" />
                         </gating:dimension>
                         <gating:dimension gating:min="18420.26857172168"  gating:max="928507.6084962088" >
                           <data-type:fcs-dimension data-type:name="SSC-H" />
                         </gating:dimension>
                       </gating:RectangleGate>
                     </Gate>
                     <Subpopulations>
                       <CellCycle name="Cell Cycle"  annotation=""  owningGroup=""  expanded="1"  sortPriority="10" >
                         <Graph smoothing="13"  backColor="#ffffff"  foreColor="#000000"  type="Histogram"  fast="1" >
                           <Axis dimension="x"  name="FL2-A"  label=""  auto="auto" />
                           <Axis dimension="y"  name=""  label=""  auto="auto" />
                           <GraphSettings level="5%"  smoothingHighResolution="1"  contourHighResolution="1"  histogramSmoothingCount="0"  graphResolution="256"  showOutliers="0"  drawLargeDots="0"  dotsToDraw="8000"  tint="le.chartfill.tinted.40"  lineWeight="le.lineweight.normal"  lineStyle="le.linestyle.solid" />
                           <GraphEnvironment showGrid="0"  showAxes="tnlTNL"  showGates="1"  showFreqOnPlots="1"  showGateNameOnPlots="1"  showMedians="0"  showUncomped="0"  addEventParam="0"  lastYAxisName="" >
                             <TextTraits font="SansSerif"  size="11"  name="Labels"  style="plain"  color="#000000"  background="#00ffffff"  just="left" />
                             <TextTraits font="SansSerif"  size="11"  name="LayoutGates"  style="plain"  color="#000000"  background="#00ffffff"  just="left" />
                             <TextTraits font="SansSerif"  size="9"  name="Numbers"  style="plain"  color="#000000"  background="#00ffffff"  just="left" />
                             <TextTraits font="SansSerif"  size="9"  name="Legend"  style="plain"  color="#000000"  background="#00ffffff"  just="left" />
                             <WindowPosition x="0"  y="0"  width="0"  height="0"  displayed="0"  panelState="" />
                           </GraphEnvironment>
                         </Graph>
                         <profile model="Watson"  parameter="FL2-A"  autoGate="0"  gateG1="1"  gateG2="1"  gateS="1" >
                           <Constraints>
                             <Peak id="1" >
                               <Mean/>
                               <Cv/>
                             </Peak>
                             <Peak id="2" >
                               <Mean/>
                               <Cv/>
                             </Peak>
                           </Constraints>
                           <display>
                             <sum enabled="1" />
                             <components enabled="1"  fill="1" />
                           </display>
                         </profile>
                         <CellCycleResult model="Watson" >
                           <Phases>
                             <Gaussian id="1"  mean="370624"  amplitude="186.895"  stddev="28999.3"  channelMean="285.435"  channelStddev="20.7828" />
                             <Gaussian id="2"  mean="727153"  amplitude="14.0558"  stddev="57041.5"  channelMean="540.946"  channelStddev="40.8796" />
                             <SPhase id="Watson"  kg1="-1.6"  kg2="-1.15" />
                           </Phases>
                           <Statistics>
                             <Statistic name="RMSD"  value="  1.7947" />
                             <Statistic name="PercentG1"  value=" 69.3377" />
                             <Statistic name="PercentS"  value=" 16.6429" />
                             <Statistic name="PercentG2"  value=" 10.2573" />
                             <Statistic name="G1Mean"  value="370624.3924" />
                             <Statistic name="G2Mean"  value="727152.9664" />
                             <Statistic name="G1CV"  value="  7.2811" />
                             <Statistic name="G2CV"  value="  7.5571" />
                             <Statistic name="percentSubG1"  value="  1.1982" />
                             <Statistic name="percentSuperG2"  value="  0.8852" />
                           </Statistics>
                         </CellCycleResult>
                       </CellCycle>
                     </Subpopulations>
                   </Population>
                 </Subpopulations>
               </Population>
             </Subpopulations>
           </Population>
         </Subpopulations>
       </SampleNode>
     </Sample>
   </SampleList>
   <TableEditor title="FlowJo Tables: 25-Jan-2025.wsp"  current="Table" >
     <Table name="Table"  outputFile="file:/C:/Users/64169/Documents/Table"  color="#00ffffff"  isBatch="0"  quickclose="0"  destination="toDisplay"  outputFormat="fj.document.type.table"  autoColumnName="" >
       <PrintLayout flipPattern0="0"  rows="1"  columns="1"  padding="36"  header=""  footer=""  headerActive="0"  footerActive="0"  scalingMode="fj.print.scale.none"  scaling="1"  orientation="1"  width="595.2744"  height="841.8888"  imageableX="72"  imageableY="72"  imageableWidth="451.2744"  imageableHeight="697.8888" />
       <PageSection sectionName="header" >&lt;table width=&quot;100%&quot;&gt;&lt;tr&gt;&lt;td align=&quot;left&quot; valign=&quot;top&quot;&gt;&amp;NBSP&amp;NBSP&amp;NBSP&amp;NBSP&lt;IMG SRC=&quot;file:/D:/software/Flowjo/images/fj_icon.png&quot;&gt;&lt;/IMG&gt;&lt;br/&gt;FlowJo, LLC&lt;/td&gt;&lt;td align=&quot;right&quot; valign=&quot;top&quot;&gt;Page &lt;PageNumber/&gt;&lt;/td&gt;&lt;/tr&gt;&lt;/table&gt;</PageSection>
       <PageSection sectionName="footer" >&lt;table width=&quot;100%&quot;&gt;&lt;tr&gt;&lt;td align=&quot;left&quot;  valign=&quot;bottom&quot;&gt;&lt;LongDate/&gt;&lt;/td&gt;&lt;td align=&quot;right&quot; valign=&quot;bottom&quot;&gt;&lt;Version/&gt;&lt;/td&gt;&lt;/tr&gt;&lt;/table&gt;</PageSection>
       <Iteration iterationType="SAMPLE"  iterationValue="8"  iterationKeyword=""  discriminator=""  panelSize="1"  groupName="workspaceSelection" />
     </Table>
   </TableEditor>
   <LayoutEditor title="FlowJo Layouts: 25-Jan-2025.wsp"  current="Layout"  showGrid="0"  showPageBreaks="0"  showGuides="0"  showDebugOutput="0" >
     <Layout name="Layout"  outputFile="file:/C:/Users/64169/Documents/Layout"  color="#00ffffff"  isBatch="0"  showGrid="0"  showRulers="1"  showDebugOutput="0"  showGuides="0"  showPageBreaks="1"  scale="1" >
       <PrintLayout flipPattern0="0"  rows="1"  columns="1"  padding="36"  header=""  footer=""  headerActive="0"  footerActive="0"  scalingMode="fj.print.scale.none"  scaling="1"  orientation="1"  width="595.2744"  height="841.8888"  imageableX="72"  imageableY="72"  imageableWidth="451.2744"  imageableHeight="697.8888" />
       <PageSection sectionName="header" >&lt;table width=&quot;100%&quot;&gt;&lt;tr&gt;&lt;td align=&quot;left&quot; valign=&quot;top&quot;&gt;&amp;NBSP&amp;NBSP&amp;NBSP&amp;NBSP&lt;IMG SRC=&quot;file:/D:/software/Flowjo/images/fj_icon.png&quot;&gt;&lt;/IMG&gt;&lt;br/&gt;FlowJo, LLC&lt;/td&gt;&lt;td align=&quot;right&quot; valign=&quot;top&quot;&gt;Page &lt;PageNumber/&gt;&lt;/td&gt;&lt;/tr&gt;&lt;/table&gt;</PageSection>
[truncated: 115,800 more chars]
