# Supplementary material for: The oocyte-enriched metabolite serotonin alleviates cellular senescence and aging phenotypes in the mouse
Source: EMBO J. 2026 Jun 16;45(14):4849–86. doi: 10.1038/s44318-026-00832-x (PMC13373241; doi:10.1038/s44318-026-00832-x)
Supplement: Supplementary file 8 — Source data Fig. 3 [file 44318_2026_832_MOESM8_ESM.zip › K/Fig.3K.xlsx]

## Sheet: Sheet1
Fig.3K
	week	G608G(-/-)	G608G(-/-)+5-HT
	37.9	1
	34.4	1
	33.7	1
	33.1	1
	37.7	1
	33	1
	35.1	1
	16.4	1
	26.1	1
	26.1	1
	34.6	1
	26.1	1
	30.7	1
	36.1	1
	37	1
	33.3	1
	38.6	1
	38.6	1
	36.6	1
	38.6	1
	38.4	1
	38.6	1
	34.7		1
	36		1
	36.1		1
	38		1
	33		1
	39.1		1
	35.4		1
	38		1
	37.3		1
	37.3		1
	39.4		1
	31.4		1
	36.1		1
	43.7		1
	38.6		1
	43.6		1
	43.4		1
	40.6		1
	36.3		1
	42.1		1
	41.6		1
	39		1
	44.3		1
