# Supplementary material for: The oocyte-enriched metabolite serotonin alleviates cellular senescence and aging phenotypes in the mouse
Source: EMBO J. 2026 Jun 16;45(14):4849–86. doi: 10.1038/s44318-026-00832-x (PMC13373241; doi:10.1038/s44318-026-00832-x)
Supplement: Supplementary file 8 — Source data Fig. 3 [file 44318_2026_832_MOESM8_ESM.zip › M/Fig.3M.xlsx]

## Sheet: Sheet1
Fig.3M	WT	G608G	G608G+5-HT
The proportion of fibrosis in lung（%）	1.7703	4.41479	2.38508
	2.08307	4.89416	3.33973
	1.92764	4.74632	1.81478
