# Supplementary material for: The oocyte-enriched metabolite serotonin alleviates cellular senescence and aging phenotypes in the mouse
Source: EMBO J. 2026 Jun 16;45(14):4849–86. doi: 10.1038/s44318-026-00832-x (PMC13373241; doi:10.1038/s44318-026-00832-x)
Supplement: Supplementary file 8 — Source data Fig. 3 [file 44318_2026_832_MOESM8_ESM.zip › N/Fig.3N.xlsx]

## Sheet: Sheet1
Fig.3N	WT	G608G	G608G+5-HT
The proportion of fibrosis in muscle(%)	0.619316	1.25151	0.852509
	0.598121	2.66219	0.341192
	1.31607	1.86804	0.625264
