# Supplementary material for: The oocyte-enriched metabolite serotonin alleviates cellular senescence and aging phenotypes in the mouse
Source: EMBO J. 2026 Jun 16;45(14):4849–86. doi: 10.1038/s44318-026-00832-x (PMC13373241; doi:10.1038/s44318-026-00832-x)
Supplement: Supplementary file 8 — Source data Fig. 3 [file 44318_2026_832_MOESM8_ESM.zip › O/Fig.3O.xlsx]

## Sheet: Sheet1
Fig.3O	WT	G608G	G608G+5-HT
The area of fibrosis in aorta(μm2）	22605.1	124607	61064.5
	26132.5	132300	38738
	34158.7	86418.6	31746.9
