# Supplementary material for: The oocyte-enriched metabolite serotonin alleviates cellular senescence and aging phenotypes in the mouse
Source: EMBO J. 2026 Jun 16;45(14):4849–86. doi: 10.1038/s44318-026-00832-x (PMC13373241; doi:10.1038/s44318-026-00832-x)
Supplement: Supplementary file 8 — Source data Fig. 3 [file 44318_2026_832_MOESM8_ESM.zip › Q/Fig.3Q.xlsx]

## Sheet: Sheet1
Fig.3Q
The proportion of fibrosis in lung (%)	4W	20M	20M+5-HT
	8.0264	20.1719	10.3264
	10.5606	15.146	11.6718
	12.0368	16.6086	13.4327
		14.3327	12.256
