# Supplementary material for: The oocyte-enriched metabolite serotonin alleviates cellular senescence and aging phenotypes in the mouse
Source: EMBO J. 2026 Jun 16;45(14):4849–86. doi: 10.1038/s44318-026-00832-x (PMC13373241; doi:10.1038/s44318-026-00832-x)
Supplement: Supplementary file 8 — Source data Fig. 3 [file 44318_2026_832_MOESM8_ESM.zip › R/Fig.3R.xlsx]

## Sheet: Sheet1
Fig.3R
The proportion of fibrosis in muscle (%)	4W	20M	20M+5-HT
	0.458637	1.95924	0.696796
	0.782631	1.46384	0.74721
	0.207149	1.70696	0.663006
