# Supplementary material for: The oocyte-enriched metabolite serotonin alleviates cellular senescence and aging phenotypes in the mouse
Source: EMBO J. 2026 Jun 16;45(14):4849–86. doi: 10.1038/s44318-026-00832-x (PMC13373241; doi:10.1038/s44318-026-00832-x)
Supplement: Supplementary file 8 — Source data Fig. 3 [file 44318_2026_832_MOESM8_ESM.zip › S/Fig.3S.xlsx]

## Sheet: Sheet1
Fig.3S
The area of fibrosis in aorta (μm2)	4W	20M	20M+5-HT
	28573	67772	44468.3
	22468	56271.5	39869.7
	30877.3	59717.3	47964.6
