# Supplementary material for: The oocyte-enriched metabolite serotonin alleviates cellular senescence and aging phenotypes in the mouse
Source: EMBO J. 2026 Jun 16;45(14):4849–86. doi: 10.1038/s44318-026-00832-x (PMC13373241; doi:10.1038/s44318-026-00832-x)
Supplement: Supplementary file 9 — Source data Fig. 4 [file 44318_2026_832_MOESM9_ESM.zip]

Archive with 42 entries (34 files):
- C/
- C/Fig.4C.xlsx
- C/Figure 4C-PGC1α.ai
- C/Figure 4C-TIMM23.ai
- C/Figure 4C-TOMM20.ai
- C/Figure 4C-β-actin.ai
- C/PGC1a+Marker.jpg
- C/replicate/
- C/replicate/5-1-ACTIN-3.tif
- C/replicate/5-1-PGC1A-5-3.tif
- C/replicate/5-1-TIMM23-4-3.tif
- C/replicate/5-1-TOMM20-3.tif
- C/replicate/Figure 4C-PGC1α-Rep3 .ai
- C/replicate/Figure 4C-TIMM23-Rep3 .ai
- C/replicate/Figure 4C-TOMM20-Rep3.ai
- C/replicate/Figure 4C-β-actin-Rep3.ai
- C/TIMM23+marker.jpg
- C/TOMM20+Marker.jpg
- C/β-actin+marker.jpg
- D/
- D/Fig.4D.xlsx
- E/
- E/Fig.4E.xlsx
- F/
- F/Fig.4F.xlsx
- G/
- G/Fig.4G.xlsx
- H/
- H/G608G merge.tif
- H/G608G mitotracker.tif
- H/G608G+5ht merge.gif
- H/G608G+5ht mitotracker.tif
- H/G608G+5ht-DAPI.tif
- H/G608G+5ht.oir
- H/G608G-DAPI.tif
- H/G608G.oir
- H/WT merge.tif
- H/WT mitotracker.tif
- H/WT-DAPI.tif
- H/WT.oir
- I/
- I/Fig.4I.xlsx
