# Supplementary material for: The oocyte-enriched metabolite serotonin alleviates cellular senescence and aging phenotypes in the mouse
Source: EMBO J. 2026 Jun 16;45(14):4849–86. doi: 10.1038/s44318-026-00832-x (PMC13373241; doi:10.1038/s44318-026-00832-x)
Supplement: Supplementary file 9 — Source data Fig. 4 [file 44318_2026_832_MOESM9_ESM.zip › C/Fig.4C.xlsx]

## Sheet: Sheet1
Fig.4C:relative level
PGC1A	WT	G608G	G608G+5HT
	0.978186	0.218659	0.495141
	1.06698	0.434094	0.59227
	0.95483	0.335689	0.509917
TOMM20	WT	G608G	G608G+5HT
	0.997841	0.512671	0.77654
	1.06857	0.70779	0.827086
	0.933593	0.593215	0.807685
TIMM23	WT	G608G	G608G+5HT
	1.01844	0.394091	0.777181
	1.11242	0.554721	0.970339
	0.869134	0.296998	0.628947
