# Supplementary material for: The oocyte-enriched metabolite serotonin alleviates cellular senescence and aging phenotypes in the mouse
Source: EMBO J. 2026 Jun 16;45(14):4849–86. doi: 10.1038/s44318-026-00832-x (PMC13373241; doi:10.1038/s44318-026-00832-x)
Supplement: Supplementary file 9 — Source data Fig. 4 [file 44318_2026_832_MOESM9_ESM.zip › D/Fig.4D.xlsx]

## Sheet: Sheet1
Fig.4D:ATP level	WT	1824	1824+5HT
	1.51001	1.25006	1.5561
	1.5798	0.994666	1.6445
	1.87475	0.894363	1.53118
