# Supplementary material for: The oocyte-enriched metabolite serotonin alleviates cellular senescence and aging phenotypes in the mouse
Source: EMBO J. 2026 Jun 16;45(14):4849–86. doi: 10.1038/s44318-026-00832-x (PMC13373241; doi:10.1038/s44318-026-00832-x)
Supplement: Supplementary file 9 — Source data Fig. 4 [file 44318_2026_832_MOESM9_ESM.zip › E/Fig.4E.xlsx]

## Sheet: Sheet1
Fig.4e:OCR	Time (minutes)	G608G+5ht				G608G				WT
	1.30907	7.81562	8.66441	8.22648	7.29371	6.40103	7.00477	6.70207	7.22662	9.36253	9.46954	8.4467	9.97451
	7.77994	7.18712	8.06199	7.22515	7.24676	6.18973	6.14264	6.29973	6.68454	8.9002	8.65269	7.637	9.41147
	14.25	7.14515	7.91808	7.28797	7.08511	6.09604	6.26515	6.42432	6.43175	8.88357	8.51536	7.72729	9.3505
	20.81	2.66976	3.08687	3.18388	1.97485	2.41019	2.61533	2.5936	2.65156	3.99294	3.47873	3.32837	4.1721
	27.2819	2.66812	3.1453	3.19407	2.11151	2.32604	2.30908	2.52754	2.52079	3.97606	3.43149	2.83224	3.94964
	33.7554	2.61136	3.12861	3.17653	2.14745	2.43697	2.31427	2.43385	2.5011	3.99537	3.67138	2.51173	4.26044
	40.3189	13.4286	14.3382	12.5772	13.0846	11.3154	11.9138	11.9372	12.2445	17.1792	17.7143	17.9897	18.8693
	46.7942	12.8593	14.0908	12.2743	13.0423	10.7189	11.6019	11.6191	11.6227	16.3397	16.4593	16.3691	17.3384
	53.2706	12.4195	13.7144	11.8734	12.789	10.5701	11.4456	11.4773	11.1894	16.0096	15.6896	15.5602	16.6867
	59.8409	1.86919	2.08926	2.08307	0.856288	1.84922	1.70713	1.67439	1.92098	2.66708	2.21604	1.65501	2.66479
	66.3198	1.66497	1.9642	2.05988	0.898035	1.65853	1.53397	1.59238	1.62535	2.57793	2.26238	1.09841	2.63213
	72.7957	1.64025	2.04559	1.90611	0.998645	1.69185	1.56495	1.49826	1.69521	2.53205	2.20479	1.28757	2.42681
