# Supplementary material for: The oocyte-enriched metabolite serotonin alleviates cellular senescence and aging phenotypes in the mouse
Source: EMBO J. 2026 Jun 16;45(14):4849–86. doi: 10.1038/s44318-026-00832-x (PMC13373241; doi:10.1038/s44318-026-00832-x)
Supplement: Supplementary file 9 — Source data Fig. 4 [file 44318_2026_832_MOESM9_ESM.zip › F/Fig.4F.xlsx]

## Sheet: Sheet1
Fig.4F:Basal Respiration(pmol/min/ug)
	WT	G608G	G608G+5ht
	6.31	4.44	5.48
	6.25	4.73	5.95
	6.63	4.83	5.23
	6.72	4.81	6.19
