# Supplementary material for: The oocyte-enriched metabolite serotonin alleviates cellular senescence and aging phenotypes in the mouse
Source: EMBO J. 2026 Jun 16;45(14):4849–86. doi: 10.1038/s44318-026-00832-x (PMC13373241; doi:10.1038/s44318-026-00832-x)
Supplement: Supplementary file 9 — Source data Fig. 4 [file 44318_2026_832_MOESM9_ESM.zip › G/Fig.4G.xlsx]

## Sheet: Sheet1
Fig.4G:Maximal Respiration(pmol/min/ug)
	WT	G608G	G608G+5ht
	14.6	9.66	11.76
	15.45	10.38	12.37
	16.89	10.34	10.52
	16.24	10.62	12.19
