# Supplementary material for: The oocyte-enriched metabolite serotonin alleviates cellular senescence and aging phenotypes in the mouse
Source: EMBO J. 2026 Jun 16;45(14):4849–86. doi: 10.1038/s44318-026-00832-x (PMC13373241; doi:10.1038/s44318-026-00832-x)
Supplement: Supplementary file 9 — Source data Fig. 4 [file 44318_2026_832_MOESM9_ESM.zip › I/Fig.4I.xlsx]

## Sheet: Sheet1
Fig.4I:The average fluorescence intensity of MitoTracker	WT	G608G	G608G+5ht
	100044	33394.9	41265.1
	86298.4	34404.1	47885.4
	72305.6	29891	41018.7
	81839.8	31050.7	58634.7
