# Supplementary material for: The oocyte-enriched metabolite serotonin alleviates cellular senescence and aging phenotypes in the mouse
Source: EMBO J. 2026 Jun 16;45(14):4849–86. doi: 10.1038/s44318-026-00832-x (PMC13373241; doi:10.1038/s44318-026-00832-x)
Supplement: Supplementary file 10 — Source data Fig. 5 [file 44318_2026_832_MOESM10_ESM.zip]

Archive with 33 entries (30 files):
- E/
- E/Figure 5E G608G.ai
- E/Figure 5E WT.ai
- E/HSP90β G608G.tif
- E/HSP90β WT.tif
- F/
- F/Fig.5F.xlsx
- G/
- G/Fig.5G.xlsx
- G/G608G+5ht-DAPI.jpg
- G/G608G+5ht-large.tif
- G/G608G+5ht.jpg
- G/G608G+LDN+5ht-DAPI.jpg
- G/G608G+LDN+5ht-large.tif
- G/G608G+LDN+5ht.jpg
- G/G608G+LDN-DAPI.jpg
- G/G608G+LDN-large.tif
- G/G608G+LDN.jpg
- G/G608G-DAPI.jpg
- G/G608G-large.tif
- G/G608G.jpg
- G/WT+5-2 DAPI.jpg
- G/WT+5-2.jpg
- G/WT+5ht-large.tif
- G/WT+LDN+5ht-DAPI.jpg
- G/WT+LDN+5ht-large.tif
- G/WT+LDN+5ht.jpg
- G/WT+LDN-DAPI.jpg
- G/WT+LDN-large.tif
- G/WT+LDN.jpg
- G/WT-DAPI.jpg
- G/WT-large.tif
- G/WT.jpg
