# Supplementary material for: The oocyte-enriched metabolite serotonin alleviates cellular senescence and aging phenotypes in the mouse
Source: EMBO J. 2026 Jun 16;45(14):4849–86. doi: 10.1038/s44318-026-00832-x (PMC13373241; doi:10.1038/s44318-026-00832-x)
Supplement: Supplementary file 10 — Source data Fig. 5 [file 44318_2026_832_MOESM10_ESM.zip › F/Fig.5F.xlsx]

## Sheet: Sheet1
Fig.5F:Relative level
G608G:	G608G			G608G+5-HT			G608G+L			G608G+L+5-HT
P16	1.09418	0.86123	1.04459	0.772146	0.709929	0.687464	1.00463	0.894343	1.09288	1.18312	1.24305	1.08252
P21	1.09235	0.873018	1.03464	0.782104	0.836101	0.835902	1.17714	1.1255	1.13343	1.30856	1.12516	1.08283
P53	1.03904	0.944779	1.01618	0.625372	0.63082	0.629287	0.906327	0.838827	0.949653	0.809399	0.862994	0.911849
WT:	WT			WT+5-HT			WT+L			WT+L+5-HT
P16	1.06683	0.968171	0.968171	0.430276	0.501157	0.415619	1.11987	1.11987	1.04488	0.808508	0.770215	0.749154
P21	0.981686	0.988514	1.03049	0.424352	0.36942	0.484085	0.890899	1.31342	1.22547	1.03766	1.1355	1.15936
P53	0.993092	1.03526	0.972655	0.535887	0.558644	0.602904	1.02101	0.972655	0.959264	0.939523	0.920188	0.959264
