# Supplementary material for: The oocyte-enriched metabolite serotonin alleviates cellular senescence and aging phenotypes in the mouse
Source: EMBO J. 2026 Jun 16;45(14):4849–86. doi: 10.1038/s44318-026-00832-x (PMC13373241; doi:10.1038/s44318-026-00832-x)
Supplement: Supplementary file 10 — Source data Fig. 5 [file 44318_2026_832_MOESM10_ESM.zip › G/Fig.5G.xlsx]

## Sheet: Sheet1
Fig.5G:The percentage of senescent cells(%)
G608G:	G608G	G608G+5-HT	G608G+LDN	G608G+LDN+5-HT
	16	9.30233	27.027	25.0896
	16.5714	9.94941	25.8661	26.1818
	15.125	10.3015	21.9231	20.625
WT:	WT	WT+5-HT	WT+LDN	WT+LDN+5-HT
	18.1524	11.2676	30.7692	31.6418
	21.8182	13.2727	35.4839	30.2521
	20	14.1071	31.3351	29.3447
