# Supplementary material for: The oocyte-enriched metabolite serotonin alleviates cellular senescence and aging phenotypes in the mouse
Source: EMBO J. 2026 Jun 16;45(14):4849–86. doi: 10.1038/s44318-026-00832-x (PMC13373241; doi:10.1038/s44318-026-00832-x)
Supplement: Supplementary file 11 — Source data Fig. 6 [file 44318_2026_832_MOESM11_ESM.zip]

Archive with 40 entries (35 files):
- A/
- A/Fig.6A.xlsx
- B/
- B/Fig.6B.xlsx
- B/Figure 6B-WT-CHOP.ai
- B/Figure 6B-WT-HSP90β.ai
- B/Figure 6B-WT-β-actin.ai
- B/Figure-6B-G608G-CHOP.ai
- B/Figure-6B-G608G-HSP90β.ai
- B/Figure-6B-G608G-β-actin.ai
- B/G608G CHOP.tif
- B/G608G HSP90β.tif
- B/G608G β-actin.tif
- B/replicates/
- B/replicates/A-ACTIN-WT WT WTKD WTKD -3.tif
- B/replicates/A-DDIT3-WT WT WTKD WTKD -3.tif
- B/replicates/A-HSP90-WT WT WTKD WTKD -3.tif
- B/replicates/B-ACTIN-G608G G608G G608GKD G608GKD-3.tif
- B/replicates/B-DDIT3-G608G G608G G608GKD G608GKD-3.tif
- B/replicates/B-HSP90-G608G G608G G608GKD G608GKD-3.tif
- B/replicates/Figure 6B-WT-CHOP-Rep2.ai
- B/replicates/Figure 6B-WT-HSP90β-Rep2.ai
- B/replicates/Figure 6B-WT-β-actin-Rep2.ai
- B/replicates/Figure-6B-G608G-CHOP-Rep2.ai
- B/replicates/Figure-6B-G608G-HSP90β-Rep2.ai
- B/replicates/Figure-6B-G608G-β-actin-Rep2.ai
- B/WT CHOP.tif
- B/WT HSP90β.tif
- B/WT β-actin.tif
- C/
- C/Fig.6C.xlsx
- C/G608G DAPI.jpg
- C/G608G sh90.jpg
- C/G608G.jpg
- C/WT DAPI.jpg
- C/WT sh90 DAPI.jpg
- C/WT sh90.jpg
- C/WT.jpg
- F/
- F/Fig.6F.xlsx
