# Supplementary material for: The oocyte-enriched metabolite serotonin alleviates cellular senescence and aging phenotypes in the mouse
Source: EMBO J. 2026 Jun 16;45(14):4849–86. doi: 10.1038/s44318-026-00832-x (PMC13373241; doi:10.1038/s44318-026-00832-x)
Supplement: Supplementary file 11 — Source data Fig. 6 [file 44318_2026_832_MOESM11_ESM.zip › A/Fig.6A.xlsx]

## Sheet: Sheet1
Fig.6A:
G608G		shNC			shHSP90AB1
	P16	0.896099	0.989389	1.11451	0.517425	0.672331	0.662364
	P21	1.0885	0.849606	1.0619	0.127617	0.146944	0.133147
	P53	1.16078	0.87564	0.963585	0.589108	0.516407	0.549288
WT		shNC			shHSP90AB1
	P16	1.15462	1.01328	0.8321	0.785316	0.713067	0.813572
	P21	1.08978	0.930156	0.980064	0.573672	0.578483	0.534884
	P53	1.17692	0.965687	0.857392	0.74273	0.66618	0.676955
