# Supplementary material for: The oocyte-enriched metabolite serotonin alleviates cellular senescence and aging phenotypes in the mouse
Source: EMBO J. 2026 Jun 16;45(14):4849–86. doi: 10.1038/s44318-026-00832-x (PMC13373241; doi:10.1038/s44318-026-00832-x)
Supplement: Supplementary file 11 — Source data Fig. 6 [file 44318_2026_832_MOESM11_ESM.zip › B/Fig.6B.xlsx]

## Sheet: Sheet1
Fig.6B:relative level
HSP90β	G608G shNC	G608G shHSP90AB1		WT shNC	WT shHSP90AB1
	1	0.338016		1	0.687052
	1	0.601321		1	0.19036
	1	0.374623		1	0.164484
CHOP	1	0.238127		1	0.543646
	1	0.521403		1	0.672902
	1	0.532452		1	0.662048
