# Supplementary material for: The oocyte-enriched metabolite serotonin alleviates cellular senescence and aging phenotypes in the mouse
Source: EMBO J. 2026 Jun 16;45(14):4849–86. doi: 10.1038/s44318-026-00832-x (PMC13373241; doi:10.1038/s44318-026-00832-x)
Supplement: Supplementary file 11 — Source data Fig. 6 [file 44318_2026_832_MOESM11_ESM.zip › C/Fig.6C.xlsx]

## Sheet: Sheet1
Fig.6C:
The percentage of senescent cells(%)	G608G	G608G shHSP90AB1
	32.5581	9.41176
	31.9672	9.375
	26.6667	10
The percentage of senescent cells(%)	WT	WT shHSP0AB1
	30.5195	16.044
	29.7297	15.7068
	32.1267	15.404
