# Supplementary material for: The oocyte-enriched metabolite serotonin alleviates cellular senescence and aging phenotypes in the mouse
Source: EMBO J. 2026 Jun 16;45(14):4849–86. doi: 10.1038/s44318-026-00832-x (PMC13373241; doi:10.1038/s44318-026-00832-x)
Supplement: Supplementary file 11 — Source data Fig. 6 [file 44318_2026_832_MOESM11_ESM.zip › F/Fig.6F.xlsx]

## Sheet: Sheet1
Fig.6F
DDIT3	KD90	KD90+WT	KD90+WT+5-HT		KD90	KD90+207	KD90+207+5-HT		KD90	KD90+493	KD90+493+5-HT
	0.990826	2.15719	1.40481		0.990826	2.39923	2.46781		0.990826	1.67115	0.475081
	1.07526	2.00025	0.78962		1.07526	2.01338	2.4701		1.07526	2.28947	0.786617
	0.933909	1.61052	0.903257		0.933909	1.97764	2.18787		0.933909	2.28264	0.816013
ATF4	KD90	KD90+WT	KD90+WT+5-HT		KD90	KD90+207	KD90+207+5-HT		KD90	KD90+493	KD90+493+5-HT
	1.04827	2.19301	0.701216		1.04827	0.939183	2.14083		1.04827	1.31908	0.543562
	1.0125	3.09859	0.709363		1.0125	1.1792	1.2219		1.0125	1.35816	0.529384
	0.939229	2.24429	0.757427		0.939229	0.994324	1.14937		0.939229	1.11124	0.584163
PPP1R15A	KD90	KD90+WT	KD90+WT+5-HT		KD90	KD90+207	KD90+207+5-HT		KD90	KD90+493	KD90+493+5-HT
	1.04647	1.6236	0.684353		1.04647	1.59056	1.34961		1.04647	1.4845	0.773928
	0.921419	1.71359	0.599392		0.921419	1.97912	1.71716		0.921419	1.74765	0.898623
	1.03211	1.27806	0.621844		1.03211	1.21845	1.89232		1.03211	1.57268	1.17976
