# Supplementary material for: The oocyte-enriched metabolite serotonin alleviates cellular senescence and aging phenotypes in the mouse
Source: EMBO J. 2026 Jun 16;45(14):4849–86. doi: 10.1038/s44318-026-00832-x (PMC13373241; doi:10.1038/s44318-026-00832-x)
Supplement: Supplementary file 12 — Source data Fig. 7 [file 44318_2026_832_MOESM12_ESM.zip]

Archive with 76 entries (74 files):
- A/
- A/Fig.7A.xlsx
- A/G608G shHSP90+OE90+5ht-1.tif
- A/G608G shHSP90+OE90+5ht-2.tif
- A/G608G shHSP90+OE90+5ht-3.tif
- A/G608G shHSP90+OE90+5ht.oir
- A/G608G shHSP90+OE90-1.tif
- A/G608G shHSP90+OE90-2.tif
- A/G608G shHSP90+OE90-3.tif
- A/G608G shHSP90+OE90.oir
- A/G608G shHSP90+OEQ207A+5ht-1.tif
- A/G608G shHSP90+OEQ207A+5ht-2.tif
- A/G608G shHSP90+OEQ207A+5ht-3.tif
- A/G608G shHSP90+OEQ207A+5ht.oir
- A/G608G shHSP90+OEQ207A-1.tif
- A/G608G shHSP90+OEQ207A-2.tif
- A/G608G shHSP90+OEQ207A-3.tif
- A/G608G shHSP90+OEQ207A.oir
- A/G608G shHSP90+OEQ493A+5ht-1.tif
- A/G608G shHSP90+OEQ493A+5ht-2.tif
- A/G608G shHSP90+OEQ493A+5ht-3.tif
- A/G608G shHSP90+OEQ493A+5ht.oir
- A/G608G shHSP90+OEQ493A-1.tif
- A/G608G shHSP90+OEQ493A-2.tif
- A/G608G shHSP90+OEQ493A-3.tif
- A/G608G shHSP90+OEQ493A.oir
- A/G608G shHSP90-1-1.tif
- A/G608G shHSP90-1-2.tif
- A/G608G shHSP90-1-3.tif
- A/G608G shHSP90-1.oir
- A/G608G shHSP90-2-1.tif
- A/G608G shHSP90-2-2.tif
- A/G608G shHSP90-2-3.tif
- A/G608G shHSP90-2.oir
- A/G608G shHSP90-3-1.tif
- A/G608G shHSP90-3-2.tif
- A/G608G shHSP90-3-3.tif
- A/G608G shHSP90-3.oir
- B/
- B/Fig.7B.xlsx
- B/WT shHSP90+OE Q207A+5ht-1.tif
- B/WT shHSP90+OE Q207A+5ht-2.tif
- B/WT shHSP90+OE Q207A+5ht-3.tif
- B/WT shHSP90+OE Q207A+5ht.oir
- B/WT shHSP90+OE Q207A-1.tif
- B/WT shHSP90+OE Q207A-2.tif
- B/WT shHSP90+OE Q207A.oir
- B/WT shHSP90+OE Q207A3.tif
- B/WT shHSP90+OE Q493A-1.tif
- B/WT shHSP90+OE Q493A-2.tif
- B/WT shHSP90+OE Q493A-3.tif
- B/WT shHSP90+OE Q493A.oir
- B/WT shHSP90+OE90+5ht-1.tif
- B/WT shHSP90+OE90+5ht-2.tif
- B/WT shHSP90+OE90+5ht-3.tif
- B/WT shHSP90+OE90+5ht.oir
- B/WT shHSP90+OE90-1.tif
- B/WT shHSP90+OE90-2.tif
- B/WT shHSP90+OE90-3.tif
- B/WT shHSP90+OE90.oir
- B/WT shHSP90+OEQ493A+5ht-1.tif
- B/WT shHSP90+OEQ493A+5ht-2.tif
- B/WT shHSP90+OEQ493A+5ht-3.tif
- B/WT shHSP90+OEQ493A+5ht.oir
- B/WT shHSP90-1-1.tif
- B/WT shHSP90-1-2.tif
- B/WT shHSP90-1-3.tif
- B/WT shHSP90-1.oir
- B/WT shHSP90-2-1.tif
- B/WT shHSP90-2-2.tif
- B/WT shHSP90-2-3.tif
- B/WT shHSP90-2.oir
- B/WT shHSP90-3-1.tif
- B/WT shHSP90-3-2.tif
- B/WT shHSP90-3-3.tif
- B/WT shHSP90-3.oir
