# Supplementary material for: The oocyte-enriched metabolite serotonin alleviates cellular senescence and aging phenotypes in the mouse
Source: EMBO J. 2026 Jun 16;45(14):4849–86. doi: 10.1038/s44318-026-00832-x (PMC13373241; doi:10.1038/s44318-026-00832-x)
Supplement: Supplementary file 12 — Source data Fig. 7 [file 44318_2026_832_MOESM12_ESM.zip › A/Fig.7A.xlsx]

## Sheet: Sheet1
Fig.7A:The average fluorescence intensity of Fura-2 AM
G608G shHSP90AB1 OE WT	G608G shHSP90AB1	G608G shHSP90AB1 OE WT	G608G shHSP90AB1 OE WT+5-HT
	40797	73225.5	31381.3
	16771	84667.6	18267.7
	43210	80716.2	41118.7
	26205	438932	28852.3
	43546	101802	28812.8
	32627	187507	26699.4
G608G shHSP90AB1 OE Q207A	G608G shHSP90AB1	G608G shHSP90AB1 OE Q207A	G608G shHSP90AB1 OE Q207A+5-HT
	40797	87504	550175
	16771	1011525	952840
	43210	675595	116735
	26205	501108	223780
	43546	71522	274107
	32627	383381	346421
		110903	184067
		140396	301585
		79656
G608G shHSP90AB1 OE Q493A	G608G shHSP90AB1	G608G shHSP90AB1 OE Q493A	G608G shHSP90AB1 OE Q493A+5-HT
	40797	381108	28093
	16771	289916	105077
	43210	68591	111011
	26205	208916	61102
	43546	540928	69904
	32627	181885	31534
		141778	57428
