# Supplementary material for: The oocyte-enriched metabolite serotonin alleviates cellular senescence and aging phenotypes in the mouse
Source: EMBO J. 2026 Jun 16;45(14):4849–86. doi: 10.1038/s44318-026-00832-x (PMC13373241; doi:10.1038/s44318-026-00832-x)
Supplement: Supplementary file 12 — Source data Fig. 7 [file 44318_2026_832_MOESM12_ESM.zip › B/Fig.7B.xlsx]

## Sheet: Sheet1
Fig.7B:The average fluorescence intensity of Fura-2 AM
WT shHSP90AB1 OE WT	WT shHSP90AB1	WT shHSP90AB1 OE WT	WT shHSP90AB1 OE WT+5-HT
	20592.8	235631	84465.8
	14466.8	193698	52344.2
	10333	102276	71019.4
	10671.9	153611	30416.3
	7714	228845	29090.6
		700289	81829.8
			136201
WT shHSP90AB1 OE Q207A	WT shHSP90AB1	WT shHSP90AB1 OE Q207A	G608G shHSP90AB1 OE Q207A+5-HT
	20592.8	61288	74768
	14466.8	70355	104542
	10333	101481	68428
	10671.9	89232	52860
	7714	95205	54930
		82301	61568
			137644
			150739
			126619
WT shHSP90AB1 OE Q493A	WT shHSP90AB1	WT shHSP90AB1 OE Q493A	WT shHSP90AB1 OE Q493A+5-HT
	20592.8	244760	92223
	14466.8	164725	30571
	10333	278651	158026
	10671.9	353498	66022
	7714	328171	103732
		215175	48066
		321110	24582
		189452
