# Supplementary material for: The oocyte-enriched metabolite serotonin alleviates cellular senescence and aging phenotypes in the mouse
Source: EMBO J. 2026 Jun 16;45(14):4849–86. doi: 10.1038/s44318-026-00832-x (PMC13373241; doi:10.1038/s44318-026-00832-x)
Supplement: Supplementary file 13 — Figure EV1 Source Data [file 44318_2026_832_MOESM13_ESM.zip]

Archive with 7 entries (3 files):
- Figure EV1/
- Figure EV1/Figure EV1E/
- Figure EV1/Figure EV1E/Figure EV1E.xlsx
- Figure EV1/Figure EV1F/
- Figure EV1/Figure EV1F/Figure EV1F.xlsx
- Figure EV1/Figure EV1G/
- Figure EV1/Figure EV1G/Figure EV1G.xlsx
