# Supplementary material for: The oocyte-enriched metabolite serotonin alleviates cellular senescence and aging phenotypes in the mouse
Source: EMBO J. 2026 Jun 16;45(14):4849–86. doi: 10.1038/s44318-026-00832-x (PMC13373241; doi:10.1038/s44318-026-00832-x)
Supplement: Supplementary file 13 — Figure EV1 Source Data [file 44318_2026_832_MOESM13_ESM.zip › Figure EV1/Figure EV1E/Figure EV1E.xlsx]

## Sheet: Sheet1
Figure EV1E
	Relative level
	NAD+
		1	2	3
	MⅡ	0.599388	0.5078	0.752004
	2PN	0.353846	0.454161	0.39767
