# Supplementary material for: The oocyte-enriched metabolite serotonin alleviates cellular senescence and aging phenotypes in the mouse
Source: EMBO J. 2026 Jun 16;45(14):4849–86. doi: 10.1038/s44318-026-00832-x (PMC13373241; doi:10.1038/s44318-026-00832-x)
Supplement: Supplementary file 14 — Figure EV3 Source Data [file 44318_2026_832_MOESM14_ESM.zip]

Archive with 68 entries (52 files):
- Expanded View Figure 3A/
- Expanded View Figure 3A/G608G DAPI.jpg
- Expanded View Figure 3A/G608G H2AX.jpg
- Expanded View Figure 3A/G608G merge.jpg
- Expanded View Figure 3A/G608G NCL.jpg
- Expanded View Figure 3A/G608G+5ht DAPI.jpg
- Expanded View Figure 3A/G608G+5ht H2AX.jpg
- Expanded View Figure 3A/G608G+5ht merge.jpg
- Expanded View Figure 3A/G608G+5ht NCL.jpg
- Expanded View Figure 3A/G608G+5ht.oir
- Expanded View Figure 3A/G608G.oir
- Expanded View Figure 3A/WT DAPI.jpg
- Expanded View Figure 3A/WT H2AX.jpg
- Expanded View Figure 3A/WT merge.jpg
- Expanded View Figure 3A/WT NCL.jpg
- Expanded View Figure 3A/WT.oir
- Expanded View Figure 3B/
- Expanded View Figure 3B/Expanded View Figure 3B.xlsx
- Expanded View Figure 3C/
- Expanded View Figure 3C/Expanded View Figure 3C.xlsx
- Expanded View Figure 3E/
- Expanded View Figure 3E/Expanded View Figure 3E.xlsx
- Expanded View Figure 3F/
- Expanded View Figure 3F/Expanded View Figure 3F.xlsx
- Expanded View Figure 3G/
- Expanded View Figure 3G/Expanded View Figure 3G.xlsx
- Expanded View Figure 3H/
- Expanded View Figure 3H/G608G aorta.jpg
- Expanded View Figure 3H/G608G liver.jpg
- Expanded View Figure 3H/G608G spleen.jpg
- Expanded View Figure 3H/G608G+5ht aorta.jpg
- Expanded View Figure 3H/G608G+5ht liver.jpg
- Expanded View Figure 3H/G608G+5ht spleen.jpg
- Expanded View Figure 3H/WT aorta.jpg
- Expanded View Figure 3H/WT liver .jpg
- Expanded View Figure 3H/WT spleen.jpg
- Expanded View Figure 3I/
- Expanded View Figure 3I/Expanded View Figure 3I.xlsx
- Expanded View Figure 3J/
- Expanded View Figure 3J/Expanded View Figure 3J.xlsx
- Expanded View Figure 3K/
- Expanded View Figure 3K/Expanded View Figure 3K.xlsx
- Expanded View Figure 3L/
- Expanded View Figure 3L/fig 3l,m.xlsx
- Expanded View Figure 3L/G608G ovary-large.tif
- Expanded View Figure 3L/G608G ovary.tif
- Expanded View Figure 3L/G608G+5ht ovary-large.tif
- Expanded View Figure 3L/G608G+5ht ovary.tif
- Expanded View Figure 3L/WT ovary-large.tif
- Expanded View Figure 3L/WT1卵 3 HE 徐雨雁 1620_5.0x.tif
- Expanded View Figure 3M/
- Expanded View Figure 3M/Expanded View Figure 3M.xlsx
- Expanded View Figure 3N/
- Expanded View Figure 3N/20M aorta.png
- Expanded View Figure 3N/20M liver.png
- Expanded View Figure 3N/20M spleen.png
- Expanded View Figure 3N/20M+5ht aorta.png
- Expanded View Figure 3N/20M+5ht liver.png
- Expanded View Figure 3N/20M+5ht pleen.png
- Expanded View Figure 3N/4w aorta.png
- Expanded View Figure 3N/4w liver.png
- Expanded View Figure 3N/4w spleen.png
- Expanded View Figure 3O/
- Expanded View Figure 3O/Expanded View Figure 3O.xlsx
- Expanded View Figure 3P/
- Expanded View Figure 3P/Expanded View Figure 3P.xlsx
- Expanded View Figure 3Q/
- Expanded View Figure 3Q/Expanded View Figure 3Q.xlsx
