# Supplementary material for: The oocyte-enriched metabolite serotonin alleviates cellular senescence and aging phenotypes in the mouse
Source: EMBO J. 2026 Jun 16;45(14):4849–86. doi: 10.1038/s44318-026-00832-x (PMC13373241; doi:10.1038/s44318-026-00832-x)
Supplement: Supplementary file 14 — Figure EV3 Source Data [file 44318_2026_832_MOESM14_ESM.zip › Expanded View Figure 3B/Expanded View Figure 3B.xlsx]

## Sheet: Sheet1
Expanded View Figure 3B
The percentage of γ-H2AX(%)	WT	DMSO	5-HT
	25.5882	55.303	41.6935
	23.5119	60.2975	44.9824
	25.7937	61.452	45.4286
