# Supplementary material for: The oocyte-enriched metabolite serotonin alleviates cellular senescence and aging phenotypes in the mouse
Source: EMBO J. 2026 Jun 16;45(14):4849–86. doi: 10.1038/s44318-026-00832-x (PMC13373241; doi:10.1038/s44318-026-00832-x)
Supplement: Supplementary file 14 — Figure EV3 Source Data [file 44318_2026_832_MOESM14_ESM.zip › Expanded View Figure 3C/Expanded View Figure 3C.xlsx]

## Sheet: Sheet1
Expanded View Figure 3C
The Percentage of cells with different NCLs(%)
	WT	DMSO	5-HT
0	0	11.2426	3.14465
1	13.6691	15.9763	5.66038
2	17.2662	28.4024	27.044
3	11.5108	21.8935	27.044
4	12.2302	12.426	19.4969
5	17.9856	8.87574	11.9497
6	9.35252	0.591716	3.14465
7	7.91367	0.591716	1.25786
8	5.7554	0	1.25786
9	2.15827	0	0
10	0	0	0
11	0.719424	0	0
12	1.43885	0	0
