# Supplementary material for: The oocyte-enriched metabolite serotonin alleviates cellular senescence and aging phenotypes in the mouse
Source: EMBO J. 2026 Jun 16;45(14):4849–86. doi: 10.1038/s44318-026-00832-x (PMC13373241; doi:10.1038/s44318-026-00832-x)
Supplement: Supplementary file 14 — Figure EV3 Source Data [file 44318_2026_832_MOESM14_ESM.zip › Expanded View Figure 3E/Expanded View Figure 3E.xlsx]

## Sheet: Sheet1
Expanded View Figure 3E
The total move distance in open field(cm)	WT	G608G	G608G+5ht
	5518.5	1958.8	4263.5
	3034.9	2390.4	4068.2
	3024.1	2139	3927.2
