# Supplementary material for: The oocyte-enriched metabolite serotonin alleviates cellular senescence and aging phenotypes in the mouse
Source: EMBO J. 2026 Jun 16;45(14):4849–86. doi: 10.1038/s44318-026-00832-x (PMC13373241; doi:10.1038/s44318-026-00832-x)
Supplement: Supplementary file 14 — Figure EV3 Source Data [file 44318_2026_832_MOESM14_ESM.zip › Expanded View Figure 3F/Expanded View Figure 3F.xlsx]

## Sheet: Sheet1
Expanded View Figure 3F
The average pulling strength(♂）	WT	G608G	G608G+5ht
	185	131.667	153.333
	225	138.333	150
	183.333	130	175
