# Supplementary material for: The oocyte-enriched metabolite serotonin alleviates cellular senescence and aging phenotypes in the mouse
Source: EMBO J. 2026 Jun 16;45(14):4849–86. doi: 10.1038/s44318-026-00832-x (PMC13373241; doi:10.1038/s44318-026-00832-x)
Supplement: Supplementary file 14 — Figure EV3 Source Data [file 44318_2026_832_MOESM14_ESM.zip › Expanded View Figure 3G/Expanded View Figure 3G.xlsx]

## Sheet: Sheet1
Expanded View Figure 3G
The average pulling strength(♀）	WT	G608G	G608G+5ht
	176.5	122.333	173.25
	166.75	116.667	163.5
	181.667	101.667	179
