# Supplementary material for: The oocyte-enriched metabolite serotonin alleviates cellular senescence and aging phenotypes in the mouse
Source: EMBO J. 2026 Jun 16;45(14):4849–86. doi: 10.1038/s44318-026-00832-x (PMC13373241; doi:10.1038/s44318-026-00832-x)
Supplement: Supplementary file 14 — Figure EV3 Source Data [file 44318_2026_832_MOESM14_ESM.zip › Expanded View Figure 3I/Expanded View Figure 3I.xlsx]

## Sheet: Sheet1
Expanded View Figure 3I
The number of central veins /mm2	WT	G608G（-/-）	G608G（-/-）+5-HT
	3.2512	2.4775	3.0886
	3.11773	2.37976	2.81927
	3.58065	2.19403	3.03125
	3.2512	2.4775	3.0886
	2.42777	2.37976	2.81927
	3.11773
