# Supplementary material for: The oocyte-enriched metabolite serotonin alleviates cellular senescence and aging phenotypes in the mouse
Source: EMBO J. 2026 Jun 16;45(14):4849–86. doi: 10.1038/s44318-026-00832-x (PMC13373241; doi:10.1038/s44318-026-00832-x)
Supplement: Supplementary file 14 — Figure EV3 Source Data [file 44318_2026_832_MOESM14_ESM.zip › Expanded View Figure 3J/Expanded View Figure 3J.xlsx]

## Sheet: Sheet1
Expanded View Figure 3J
The number of VSMCs/mm2	WT	G608G（-/-）	G608G（-/-）+5-HT
	4604.73	2746.02	3555.59
	4034.29	2588.18	4720.6
	3776.11	3010.79	3748.65
	6503.76	4239.8	5284.8
	6039.21	3289.11	5028.19
