# Supplementary material for: The oocyte-enriched metabolite serotonin alleviates cellular senescence and aging phenotypes in the mouse
Source: EMBO J. 2026 Jun 16;45(14):4849–86. doi: 10.1038/s44318-026-00832-x (PMC13373241; doi:10.1038/s44318-026-00832-x)
Supplement: Supplementary file 14 — Figure EV3 Source Data [file 44318_2026_832_MOESM14_ESM.zip › Expanded View Figure 3K/Expanded View Figure 3K.xlsx]

## Sheet: Sheet1
Expanded View Figure 3K
The percentage of germinal center(%)	WT	G608G（-/-）	G608G（-/-）+5-HT
	1.00831	0.380303	1.51488
	1.66531	0.774135	1.48426
	2.01021	0.309709	1.00606
	1.55394	0.688587	1.3927
	1.83562	0.930108	1.34692
		0.684527
