# Supplementary material for: The oocyte-enriched metabolite serotonin alleviates cellular senescence and aging phenotypes in the mouse
Source: EMBO J. 2026 Jun 16;45(14):4849–86. doi: 10.1038/s44318-026-00832-x (PMC13373241; doi:10.1038/s44318-026-00832-x)
Supplement: Supplementary file 14 — Figure EV3 Source Data [file 44318_2026_832_MOESM14_ESM.zip › Expanded View Figure 3M/Expanded View Figure 3M.xlsx]

## Sheet: Sheet1
Expanded View Figure 3M
			WT			G608G			G608G+5-HT
		PMF	790	950	935	420	270	170	510	945	635
		PF	735	820	800	625	445	240	480	660	570
		SF	240	275	230	160	95	80	115	170	105
		AF	140	110	150	55	35	40	65	75	80
