# Supplementary material for: The oocyte-enriched metabolite serotonin alleviates cellular senescence and aging phenotypes in the mouse
Source: EMBO J. 2026 Jun 16;45(14):4849–86. doi: 10.1038/s44318-026-00832-x (PMC13373241; doi:10.1038/s44318-026-00832-x)
Supplement: Supplementary file 14 — Figure EV3 Source Data [file 44318_2026_832_MOESM14_ESM.zip › Expanded View Figure 3O/Expanded View Figure 3O.xlsx]

## Sheet: Sheet1
Expanded View Figure 3O
The number of central veins/mm2	4W	20M	20M+5-HT
	2.72399	2.51939	2.86863
	2.6814	1.50357	3.6417
	3.11773	1.28158	3.07838
		1.83097	3.34215
