# Supplementary material for: The oocyte-enriched metabolite serotonin alleviates cellular senescence and aging phenotypes in the mouse
Source: EMBO J. 2026 Jun 16;45(14):4849–86. doi: 10.1038/s44318-026-00832-x (PMC13373241; doi:10.1038/s44318-026-00832-x)
Supplement: Supplementary file 14 — Figure EV3 Source Data [file 44318_2026_832_MOESM14_ESM.zip › Expanded View Figure 3P/Expanded View Figure 3P.xlsx]

## Sheet: Sheet1
Expanded View Figure 3P
The number of VSMCs/mm2	4W	20M	20M+5-HT
	4823.18	2212.39	2012.69
	4278.82	2128.26	2462.36
	3946.19	1725.67	1931.29
	3468.32
