# Supplementary material for: The oocyte-enriched metabolite serotonin alleviates cellular senescence and aging phenotypes in the mouse
Source: EMBO J. 2026 Jun 16;45(14):4849–86. doi: 10.1038/s44318-026-00832-x (PMC13373241; doi:10.1038/s44318-026-00832-x)
Supplement: Supplementary file 14 — Figure EV3 Source Data [file 44318_2026_832_MOESM14_ESM.zip › Expanded View Figure 3Q/Expanded View Figure 3Q.xlsx]

## Sheet: Sheet1
Expanded View Figure 3Q
The percentage of germinal center (%)	4W	20M	20M+5-HT
	2.19575	1.58688	2.53609
	3.23222	0.870144	2.88
	2.99098	1.28943	3.19895
			1.90102
			2.67793
