# Supplementary material for: The oocyte-enriched metabolite serotonin alleviates cellular senescence and aging phenotypes in the mouse
Source: EMBO J. 2026 Jun 16;45(14):4849–86. doi: 10.1038/s44318-026-00832-x (PMC13373241; doi:10.1038/s44318-026-00832-x)
Supplement: Supplementary file 15 — Figure EV4 Source Data [file 44318_2026_832_MOESM15_ESM.zip]

Archive with 9 entries (5 files):
- Figure EV4A/
- Figure EV4A/Expanded View Figure 4A.xlsx
- Figure EV4B/
- Figure EV4B/Expanded View Figure 4B.xlsx
- Figure EV4B/~$Expanded View Figure 4B.xlsx
- Figure EV4C/
- Figure EV4C/Expanded View Figure 4C.xlsx
- Figure EV4D/
- Figure EV4D/Expanded View Figure 4D.xlsx
