# Supplementary material for: The oocyte-enriched metabolite serotonin alleviates cellular senescence and aging phenotypes in the mouse
Source: EMBO J. 2026 Jun 16;45(14):4849–86. doi: 10.1038/s44318-026-00832-x (PMC13373241; doi:10.1038/s44318-026-00832-x)
Supplement: Supplementary file 15 — Figure EV4 Source Data [file 44318_2026_832_MOESM15_ESM.zip › Figure EV4A/Expanded View Figure 4A.xlsx]

## Sheet: Sheet1
Expanded View Figure 4A
	Naturally aged
	Kidney					Liver
	Il1b					Il1b
		4w	20M	20M+5-HT			4w	20M	20M+5-HT
	1	1.18088	2.6668	3.29597		1	0.792764	2.16904	1.39374
	2	1.1664	1.76376	3.04472		2	1.08266	1.4713	2.70172
	3	0.652718	4.66624	2.87786		3	1.12458	3.6656	1.13977
	4		5.97335	4.1493		4			1.4183
	Il12					Il12
		4w	20M	20M+5-HT			4w	20M	20M+5-HT
	1	0.809085	0.905229	1.27756		1	0.934733	3.12873	1.10016
	2	1.01311	1.34516	1.3472		2	0.900025	1.682	1.0413
	3	1.17781	1.22513	0.662069		3	1.16524	1.78427	1.14652
	4		0.770458	1.01007		4			2.3075
	Il6					Il6
		4w	20M	20M+5-HT			4w	20M	20M+5-HT
	1	0.586477	2.83827	1.64996		1	0.816927	1.87414	0.94918
	2	0.880868	2.15409	2.93048		2	0.983529	1.58667	1.51374
	3	1.53265	1.88503	2.47098		3	1.19954	1.47981	1.23762
	4		2.40661	1.69667		4			0.580811
