# Supplementary material for: The oocyte-enriched metabolite serotonin alleviates cellular senescence and aging phenotypes in the mouse
Source: EMBO J. 2026 Jun 16;45(14):4849–86. doi: 10.1038/s44318-026-00832-x (PMC13373241; doi:10.1038/s44318-026-00832-x)
Supplement: Supplementary file 15 — Figure EV4 Source Data [file 44318_2026_832_MOESM15_ESM.zip › Figure EV4B/Expanded View Figure 4B.xlsx]

## Sheet: Sheet1
Expanded View Figure 4B
	G608G
	Kidney					Liver
	Il1b					Il1b
		WT	G608G	G608+5-HT			WT	G608G	G608+5-HT
	1	0.99652	0.868453	0.483896		1	0.932444	0.717285	1.74035
	2	0.945092	0.805433	0.763229		2	0.881628	1.04255	1.87743
	3	1.05839	0.627531	0.71111		3	1.18593	0.860682	0.944887
	Il12					Il12
		WT	G608G	G608+5-HT			WT	G608G	G608+5-HT
	1	0.903933	3.21826	0.784916		1	0.885897	5.45723	19.2976
	2	0.997594	1.75214	1.15513		2	0.846166	5.58774	5.42694
	3	1.09847	1.73382	1.61234		3	1.26794	8.38077	4.8944
	Il6					Il6
		WT	G608G	G608+5-HT			WT	G608G	G608+5-HT
	1	0.555851	2.32065	0.503982		1	0.819533	6.58051	14.7326
	2	1.05421	1.60397	1.14381		2	0.827168	6.14753	13.9384
	3	1.38994	1.75637	1.28679		3	1.3533	16.0711	8.96027
