# Supplementary material for: The oocyte-enriched metabolite serotonin alleviates cellular senescence and aging phenotypes in the mouse
Source: EMBO J. 2026 Jun 16;45(14):4849–86. doi: 10.1038/s44318-026-00832-x (PMC13373241; doi:10.1038/s44318-026-00832-x)
Supplement: Supplementary file 15 — Figure EV4 Source Data [file 44318_2026_832_MOESM15_ESM.zip › Figure EV4C/Expanded View Figure 4C.xlsx]

## Sheet: Sheet1
Expanded View Figure 4C
	Naturally aged
	Kidney					Liver
	Cdkn2a					Cdkn2a
		4w	20M	20M+5-HT			4w	20M	20M+5-HT
	1	0.773142	1.68147	0.951838		1	0.700439	3.35429	0.971369
	2	1.23508	2.18341	1.28102		2	1.1419	2.16289	1.49708
	3	0.991779	1.15839	0.893629		3	1.15766	1.54035	0.862103
	4			1.13524
	Cdkn1a					Cdkn1a
		4w	20M	20M+5-HT			4w	20M	20M+5-HT
	1	0.937578	1.93004	1.52701		1	1.22954	1.9326	1.2387
	2	1.1399	2.09426	1.59129		2	1.16697	1.48253	0.613984
	3	0.922522	1.47795	1.3317		3	0.603488	0.582854	1.09117
	4			1.18428
