# Supplementary material for: The oocyte-enriched metabolite serotonin alleviates cellular senescence and aging phenotypes in the mouse
Source: EMBO J. 2026 Jun 16;45(14):4849–86. doi: 10.1038/s44318-026-00832-x (PMC13373241; doi:10.1038/s44318-026-00832-x)
Supplement: Supplementary file 15 — Figure EV4 Source Data [file 44318_2026_832_MOESM15_ESM.zip › Figure EV4D/Expanded View Figure 4D.xlsx]

## Sheet: Sheet1
Expanded View Figure 4D
	G608G
	Kidney					Liver
	Cdkn2a					Cdkn2a
		WT	G608G	G608+5-HT			WT	G608G	G608+5-HT
	1	0.890315	2.14089	0.422232		1	1.07165	3.26569	2.31009
	2	0.962101	1.37254	0.886561		2	1.08914	2.63019	2.3173
	3	1.14758	1.81428	1.18597		3	0.839212	5.14659	1.80033
	Cdkn1a					Cdkn1a
		WT	G608G	G608+5-HT			WT	G608G	G608+5-HT
	1	0.606281	1.54721	0.751583		1	0.881629	2.69447	0.181412
	2	1.28768	1.97864	0.811786		2	1.06332	5.46653	0.194974
	3	1.10604	1.83187	0.719756		3	1.05505	3.63299	0.459472
