# Supplementary material for: The oocyte-enriched metabolite serotonin alleviates cellular senescence and aging phenotypes in the mouse
Source: EMBO J. 2026 Jun 16;45(14):4849–86. doi: 10.1038/s44318-026-00832-x (PMC13373241; doi:10.1038/s44318-026-00832-x)
Supplement: Supplementary file 16 — Figure EV5 Source Data [file 44318_2026_832_MOESM16_ESM.zip]

Archive with 27 entries (21 files):
- D/
- D/Figure EV5D.xlsx
- E/
- E/Figure EV5E.xlsx
- F/
- F/Figure EV5F.xlsx
- G/
- G/Figure EV5G.xlsx
- H/
- H/Fig EV.5H.xlsx
- H/Figure EV5H-PGC1α.ai
- H/Figure EV5H-TIMM23.ai
- H/Figure EV5H-TOMM20.ai
- H/Figure EV5H-β-actin.ai
- H/pgc1α+marker.jpg
- H/replicates/
- H/replicates/Figure EV5H-PGC1α-Rep3.ai
- H/replicates/Figure EV5H-TIMM23-Rep3.ai
- H/replicates/Figure EV5H-TOMM20-Rep3.ai
- H/replicates/Figure EV5H-β-actin-Rep3.ai
- H/replicates/R-1-ACTIN-3-2.tif
- H/replicates/R-1-PGC1A-3.tif
- H/replicates/R-1-TOMM20-3.tif
- H/replicates/RR-TIMM23-6-3.tif
- H/TIMM23+marker.jpg
- H/TOMM20+marker.jpg
- H/β-actin+marker.jpg
