# Supplementary material for: The oocyte-enriched metabolite serotonin alleviates cellular senescence and aging phenotypes in the mouse
Source: EMBO J. 2026 Jun 16;45(14):4849–86. doi: 10.1038/s44318-026-00832-x (PMC13373241; doi:10.1038/s44318-026-00832-x)
Supplement: Supplementary file 16 — Figure EV5 Source Data [file 44318_2026_832_MOESM16_ESM.zip › D/Figure EV5D.xlsx]

## Sheet: Sheet1
Figure EV5D
	Relative mRNA level
		5-HTR1A	5-HTR1B	5-HTR1D	5-HTR1E	5-HTR1F	5-HTR2A	5-HTR2B	5-HTR2C	5-HTR3A	5-HTR3B	5-HTR3C	5-HTR3D	5-HTR3E	5-HTR4	5-HTR5A	5-HTR6	5-HTR7
	1	1	7.12067	1.3411	0.089458	0.017663	1.01455	0	0.646877	1.33994	1.13645	0.000569	0.003089	0.144498	0	1.73901	1.58007	0.114021
	2	1	6.82019	1.6301	0.034241	0.013485	1.05537	0	0.667126	1.30138	1.21369	0.000685	0.001088	0.160939	0	1.7077	1.74877	0.105589
	3	1	7.05788	1.39136	0.060756	0.014535	1.02157	0	1.21363	1.3086	1.14941	0.000667	0.000918	0.18752	0	1.75127	1.47164	0.108346
