# Supplementary material for: The oocyte-enriched metabolite serotonin alleviates cellular senescence and aging phenotypes in the mouse
Source: EMBO J. 2026 Jun 16;45(14):4849–86. doi: 10.1038/s44318-026-00832-x (PMC13373241; doi:10.1038/s44318-026-00832-x)
Supplement: Supplementary file 16 — Figure EV5 Source Data [file 44318_2026_832_MOESM16_ESM.zip › E/Figure EV5E.xlsx]

## Sheet: Sheet1
Figure EV5E
		WT			G608G			G608G+5-HT
	HTR1A	2	0	2	0	0	1	5	0	0
	HTR1B	646	570	484	163	155	120	252	250	217
	HTR1D	0	0	0	0	3	3	0	0	1
	HTR1E	0	1	1	0	0	0	1	0	1
	HTR1F	3	2	1	2	5	0	5	2	2
	HTR2A	25	26	33	60	68	34	60	40	43
	HTR2B	0	4	6	1	8	0	7	3	0
	HTR2C	9	13	8	5	6	0	18	5	8
	HTR3A	0	0	0	0	0	0	0	0	0
	HTR3B	0	0	0	0	2	0	1	2	1
	HTR3C	0	0	0	0	0	0	0	0	0
	HTR3D	0	0	0	0	0	0	0	0	0
	HTR3E	0	0	0	0	1	0	0	0	0
	HTR4	0	0	0	0	1	0	0	0	0
	HTR5A	0	0	0	0	1	0	0	0	0
	HTR6	3	4	0	1	8	6	11	6	13
	HTR7	7	6	7	35	24	12	10	13	12
