# Supplementary material for: The oocyte-enriched metabolite serotonin alleviates cellular senescence and aging phenotypes in the mouse
Source: EMBO J. 2026 Jun 16;45(14):4849–86. doi: 10.1038/s44318-026-00832-x (PMC13373241; doi:10.1038/s44318-026-00832-x)
Supplement: Supplementary file 16 — Figure EV5 Source Data [file 44318_2026_832_MOESM16_ESM.zip › F/Figure EV5F.xlsx]

## Sheet: Sheet1
Figure EV5F
			G608G			G608G+5-HT			G608G+5-HT+SB
		DAY0	1	1	1	1	1	1	1	1	1
		Day1	1.02045	1.12249	1.12249	1.83678	1.83678	1.83678	1.02045	1.12249	1.02045
		Day2	1.42862	1.42862	1.32657	2.04086	2.14291	2.04086	1.6327	1.42862	1.32657
		Day3	1.32657	1.22453	1.42862	2.65311	2.55107	2.65311	1.93882	1.83678	2.04086
		Day4	2.04086	1.93882	1.83678	4.5919	4.69394	4.79598	2.55107	2.44903	2.75515
