# Supplementary material for: The oocyte-enriched metabolite serotonin alleviates cellular senescence and aging phenotypes in the mouse
Source: EMBO J. 2026 Jun 16;45(14):4849–86. doi: 10.1038/s44318-026-00832-x (PMC13373241; doi:10.1038/s44318-026-00832-x)
Supplement: Supplementary file 16 — Figure EV5 Source Data [file 44318_2026_832_MOESM16_ESM.zip › G/Figure EV5G.xlsx]

## Sheet: Sheet1
Figure EV5G
		Relative mRNA level
			G608G			G608G+5-HT			G608G+5-HT+SB
		CDKN2A	1.12484	0.890579	0.984577	0.956246	0.917171	0.955033	0.916948	0.997773	0.842407
		CDKN1A	1.12753	0.889205	0.983268	0.557933	0.57636	0.66729	2.03272	2.56074	2.25793
		TP53	1.07495	0.877287	1.04776	0.734171	0.755569	0.828026	0.873567	0.992609	0.984791
		IL6	0.8294	1.23162	0.938984	0.368286	0.398924	0.413058	1.20525	1.44943	1.71627
		IL1β	0.991643	0.8526	1.15576	0.541254	0.877086	0.70136	3.239	4.24313	3.29186
