# Supplementary material for: The oocyte-enriched metabolite serotonin alleviates cellular senescence and aging phenotypes in the mouse
Source: EMBO J. 2026 Jun 16;45(14):4849–86. doi: 10.1038/s44318-026-00832-x (PMC13373241; doi:10.1038/s44318-026-00832-x)
Supplement: Supplementary file 16 — Figure EV5 Source Data [file 44318_2026_832_MOESM16_ESM.zip › H/Fig EV.5H.xlsx]

## Sheet: Sheet1
Fig EV.5H:relative level
PGC1A	WT	G608G	G608G+5HT	G608G+5HT+SB
	0.891718	0.232413	0.417583	0.277638
	1.0287	0.293627	0.582857	0.343875
	1.07958	0.288413	0.496619	0.290572
TOMM20	WT	G608G	G608G+5HT	G608G+5HT+SB
	0.886294	0.415472	0.74904	0.12062
	0.922986	0.523736	0.966599	0.200863
	1.19072	0.668757	1.02038	0.220131
TIMM23	WT	G608G	G608G+5HT	G608G+5HT+SB
	0.844931	0.45867	0.957206	0.449464
	1.015	0.375807	0.817596	0.498774
	1.14007	0.420171	0.602435	0.289819
