# Supplementary material for: The oocyte-enriched metabolite serotonin alleviates cellular senescence and aging phenotypes in the mouse
Source: EMBO J. 2026 Jun 16;45(14):4849–86. doi: 10.1038/s44318-026-00832-x (PMC13373241; doi:10.1038/s44318-026-00832-x)
Supplement: Supplementary file 17 — Figure EV6 Source Data [file 44318_2026_832_MOESM17_ESM.zip]

Archive with 4 entries (2 files):
- E/
- E/Figure EV6E.xlsx
- F/
- F/Figure EV6F.xlsx
