# Supplementary material for: The oocyte-enriched metabolite serotonin alleviates cellular senescence and aging phenotypes in the mouse
Source: EMBO J. 2026 Jun 16;45(14):4849–86. doi: 10.1038/s44318-026-00832-x (PMC13373241; doi:10.1038/s44318-026-00832-x)
Supplement: Supplementary file 17 — Figure EV6 Source Data [file 44318_2026_832_MOESM17_ESM.zip › E/Figure EV6E.xlsx]

## Sheet: Sheet1
Figure EV6E
	Young
		Actb	Eef1a1	Hba	Acta2	Hbb-b1	Gapdh	H4c1	Hsp90ab1	Hspa8	Akr1c18	Alb	Gstm2	H2bc7	Tmprss13	Acaa2	Hnrnpa2b1	Aldh1a1	Pdia3	Mif	Padi6	Vcp	Hsp90b1	Pkm	Atp5f1a	Ldha	Ppia	Mdh1	Got2	Pfn1	H1-3	Pebp1	Mdh2	Ldhb	Idh1	Gstm1	Hspd1	Afg2a	Hspa9	Ran	Fdxr
		6.15587	6.04772	6.04406	6.03724	5.90542	5.87898	5.86595	5.83639	5.82419	5.82262	5.79653	5.72559	5.71565	5.71461	5.6799	5.66655	5.64746	5.64531	5.64142	5.63797	5.63354	5.63079	5.623	5.6003	5.58891	5.57781	5.57731	5.54733	5.53131	5.51534	5.50344	5.50209	5.49972	5.48501	5.48131	5.47607	5.4608	5.44723	5.44563	5.42806
