# Supplementary material for: The oocyte-enriched metabolite serotonin alleviates cellular senescence and aging phenotypes in the mouse
Source: EMBO J. 2026 Jun 16;45(14):4849–86. doi: 10.1038/s44318-026-00832-x (PMC13373241; doi:10.1038/s44318-026-00832-x)
Supplement: Supplementary file 17 — Figure EV6 Source Data [file 44318_2026_832_MOESM17_ESM.zip › F/Figure EV6F.xlsx]

## Sheet: Sheet1
Figure EV6F
	Old
		Hba	Actb	Gapdh	Gstm2	Atp5f1a	H4c1	Acta2	Idh1	Mdh1	Akr1c18	Gstm1	Hbb-b1	Aldh1a1	H2bc7	Fdxr	Atp5f1b	Hspd1	Acaa2	Eef1a1	H2ac4	Etfb	Hspa8	Alb	Ppia	Tmprss13	Mdh2	Pdia3	Pkm	Adh1	Got2	Ldha	Hadh	Acat1	Pfn1	Hnrnpa2b1	Aldh2	Fdx1	Hsp90ab1	Pebp1	Mif
		6.27179	6.2415	6.2131	6.16919	6.09235	6.08517	6.05936	6.04682	6.03208	6.02561	6.01623	6.00796	5.97833	5.95207	5.93324	5.91995	5.91809	5.8966	5.88191	5.88109	5.87797	5.85138	5.82938	5.80469	5.78786	5.77358	5.76357	5.73716	5.70975	5.68367	5.6803	5.67423	5.65364	5.65288	5.64008	5.63053	5.62899	5.62788	5.60413	5.60166
