# Supplementary material for: The oocyte-enriched metabolite serotonin alleviates cellular senescence and aging phenotypes in the mouse
Source: EMBO J. 2026 Jun 16;45(14):4849–86. doi: 10.1038/s44318-026-00832-x (PMC13373241; doi:10.1038/s44318-026-00832-x)
Supplement: Supplementary file 18 — Figure EV7 Source Data [file 44318_2026_832_MOESM18_ESM.zip]

Archive with 6 entries (3 files):
- A/
- A/Figure EV7A.xlsx
- B/
- B/Figure EV7B.xlsx
- C/
- C/Figure EV7C.xlsx
