# Supplementary material for: The oocyte-enriched metabolite serotonin alleviates cellular senescence and aging phenotypes in the mouse
Source: EMBO J. 2026 Jun 16;45(14):4849–86. doi: 10.1038/s44318-026-00832-x (PMC13373241; doi:10.1038/s44318-026-00832-x)
Supplement: Supplementary file 18 — Figure EV7 Source Data [file 44318_2026_832_MOESM18_ESM.zip › A/Figure EV7A.xlsx]

## Sheet: Sheet1
Figure EV7A
	The percentage of Ki67 positive cells(%)
		G608G	G608G+5-HT	G608G+LDN	G608G+LDN+5-HT
	1	64.7059	76.4706	50	45.4545
	2	64.5833	80	44.8276	54.5455
	3	67.7419	81.4815	43.4783	50
		WT	WT+5-HT	WT+LDN	WT+LDN+5-HT
	1	63.6364	72.7273	45.8333	45.4545
	2	59.0909	71.4286	44	52.6316
	3	58	70.9677	44.8276	51.3514
