# Supplementary material for: The oocyte-enriched metabolite serotonin alleviates cellular senescence and aging phenotypes in the mouse
Source: EMBO J. 2026 Jun 16;45(14):4849–86. doi: 10.1038/s44318-026-00832-x (PMC13373241; doi:10.1038/s44318-026-00832-x)
Supplement: Supplementary file 18 — Figure EV7 Source Data [file 44318_2026_832_MOESM18_ESM.zip › B/Figure EV7B.xlsx]

## Sheet: Sheet1
Figure EV7B
	Relative level of HSP90AB1
		G608G shNC	G608G shHSP90AB1
	1	1.02583	0.0984486
	2	0.976538	0.108573
	3	0.997637	0.104179
		WT shNC	WT shHSP90AB1
	1	0.925412	0.128177
	2	1.02131	0.120066
	3	1.05328	0.140977
