# Supplementary material for: The oocyte-enriched metabolite serotonin alleviates cellular senescence and aging phenotypes in the mouse
Source: EMBO J. 2026 Jun 16;45(14):4849–86. doi: 10.1038/s44318-026-00832-x (PMC13373241; doi:10.1038/s44318-026-00832-x)
Supplement: Supplementary file 18 — Figure EV7 Source Data [file 44318_2026_832_MOESM18_ESM.zip › C/Figure EV7C.xlsx]

## Sheet: Sheet1
Figure EV7C
	The percentage of Ki67 positive cells(%)
		G608G shNC	G608G shHSP90AB1
	1	53.8462	66.6667
	2	58.3333	73.913
	3	53.8462	70.8333
		WT shNC	WT shHSP90AB1
	1	46.6667	63.6364
	2	43.75	55.5556
	3	45.4545	61.1111
