# Supplementary material for: The oocyte-enriched metabolite serotonin alleviates cellular senescence and aging phenotypes in the mouse
Source: EMBO J. 2026 Jun 16;45(14):4849–86. doi: 10.1038/s44318-026-00832-x (PMC13373241; doi:10.1038/s44318-026-00832-x)
Supplement: Supplementary file 19 — Figure EV8 Source Data [file 44318_2026_832_MOESM19_ESM.zip]

Archive with 35 entries (28 files):
- Figure EV8/
- Figure EV8/A/
- Figure EV8/A/Figure EV8A.xlsx
- Figure EV8/B/
- Figure EV8/B/Figure EV8B.xlsx
- Figure EV8/C/
- Figure EV8/C/Fig EV.8C.xlsx
- Figure EV8/C/Figure EV8C-G608G-CHOP.ai
- Figure EV8/C/Figure EV8C-G608G-HSP90β.ai
- Figure EV8/C/Figure EV8C-G608G-β-actin.ai
- Figure EV8/C/Figure EV8C-WT-CHOP.ai
- Figure EV8/C/Figure EV8C-WT-HSP90β.ai
- Figure EV8/C/Figure EV8C-WT-β-actin.ai
- Figure EV8/C/G608G CHOP.tif
- Figure EV8/C/G608G HSP90β.tif
- Figure EV8/C/replicates/
- Figure EV8/C/replicates/1-1824OE-ACTIN-3.tif
- Figure EV8/C/replicates/1-1824OE-DDIT3-3.tif
- Figure EV8/C/replicates/1-1824OE-HSP90-3.tif
- Figure EV8/C/replicates/2-WTOE-ACTIN-3.tif
- Figure EV8/C/replicates/2-WTOE-DDIT3-3.tif
- Figure EV8/C/replicates/2-WTOE-HSP90-3.tif
- Figure EV8/C/replicates/Figure EV8C-G608G-CHOP-Rep3.ai
- Figure EV8/C/replicates/Figure EV8C-G608G-HSP90β-Rep3.ai
- Figure EV8/C/replicates/Figure EV8C-G608G-β-actin-Rep3.ai
- Figure EV8/C/replicates/Figure EV8C-WT-CHOP-Rep3.ai
- Figure EV8/C/replicates/Figure EV8C-WT-HSP90β-Rep3.ai
- Figure EV8/C/replicates/Figure EV8C-WT-β-actin-Rep3.ai
- Figure EV8/C/WT CHOP.tif
- Figure EV8/C/WT HSP90β.tif
- Figure EV8/C/β-actin.tif
- Figure EV8/D/
- Figure EV8/D/Figure EV8D.xlsx
- Figure EV8/E/
- Figure EV8/E/Figure EV8E.xlsx
