# Supplementary material for: The oocyte-enriched metabolite serotonin alleviates cellular senescence and aging phenotypes in the mouse
Source: EMBO J. 2026 Jun 16;45(14):4849–86. doi: 10.1038/s44318-026-00832-x (PMC13373241; doi:10.1038/s44318-026-00832-x)
Supplement: Supplementary file 19 — Figure EV8 Source Data [file 44318_2026_832_MOESM19_ESM.zip › Figure EV8/A/Figure EV8A.xlsx]

## Sheet: Sheet1
Figure EV8A
	Relative level of HSP90AB1
		G608G	G608G OE HSP90AB1	G608G OE HSP90AB1+5-HT
	1	0.877509	5.33594	4.326
	2	1.06523	4.44548	5.26661
	3	1.05726	4.20925	4.52578
		WT	WT OE HSP90AB1	WT OE HSP90AB1+5-HT
	1	1.03849	12.0379	14.1456
	2	0.871975	12.7686	17.0952
	3	1.08953	12.4666	18.7657
