# Supplementary material for: The oocyte-enriched metabolite serotonin alleviates cellular senescence and aging phenotypes in the mouse
Source: EMBO J. 2026 Jun 16;45(14):4849–86. doi: 10.1038/s44318-026-00832-x (PMC13373241; doi:10.1038/s44318-026-00832-x)
Supplement: Supplementary file 19 — Figure EV8 Source Data [file 44318_2026_832_MOESM19_ESM.zip › Figure EV8/B/Figure EV8B.xlsx]

## Sheet: Sheet1
Figure EV8B
	Relative level
		G608G			G608G OE HSP90AB1			G608G OE HSP90AB1+5-HT
		1	2	3	1	2	3	1	2	3
	CDKN2A	1.01625	0.97189	1.01186	9.529	12.2698	9.52934	1.56051	1.87643	2.0332
	CDKN1A	1.00626	1.11778	0.875959	3.55985	3.73874	2.66147	2.38367	2.18107	0.986265
	TP53	0.967973	1.07119	0.960837	1.28106	1.31823	1.2454	0.777141	0.649673	0.648175
		WT			WT OE HSP90AB1			WT OE HSP90AB1+5-HT
		1	2	3	1	2	3	1	2	3
	CDKN2A	0.946443	1.03528	1.01827	2.3651	2.30725	2.63321	1.26875	1.88793	1.82643
	CDKN1A	0.99662	1.01326	0.990119	3.5026	2.71052	3.02126	2.38933	1.89098	2.58686
	TP53	1.05306	1.03374	0.913199	3.19354	3.51834	2.61444	2.59953	2.33566	1.91336
