# Supplementary material for: The oocyte-enriched metabolite serotonin alleviates cellular senescence and aging phenotypes in the mouse
Source: EMBO J. 2026 Jun 16;45(14):4849–86. doi: 10.1038/s44318-026-00832-x (PMC13373241; doi:10.1038/s44318-026-00832-x)
Supplement: Supplementary file 19 — Figure EV8 Source Data [file 44318_2026_832_MOESM19_ESM.zip › Figure EV8/C/Fig EV.8C.xlsx]

## Sheet: Sheet1
Fig EV.8C:relative level
HSP90β	G608G	G608GOE90	G608GOE90+5HT		WT	WT OE90	WT OE90+5HT
	1.32806	3.09972	2.84314		1.09916	1.5395	1.60418
	0.822178	3.09744	2.52005		1.23357	1.73286	1.7423
	0.84976	3.16215	2.6623		0.667268	1.77929	1.65777
CHOP	G608G	G608GOE90	G608GOE90+5HT		WT	WT OE90	WT OE90+5HT
	1.06627	1.31887	0.90298		1.15572	2.44318	2.07426
	1.03986	1.7486	0.50481		1.02432	2.68292	2.06485
	0.893878	1.47413	0.771742		0.819959	2.30399	1.96916
