# Supplementary material for: The oocyte-enriched metabolite serotonin alleviates cellular senescence and aging phenotypes in the mouse
Source: EMBO J. 2026 Jun 16;45(14):4849–86. doi: 10.1038/s44318-026-00832-x (PMC13373241; doi:10.1038/s44318-026-00832-x)
Supplement: Supplementary file 19 — Figure EV8 Source Data [file 44318_2026_832_MOESM19_ESM.zip › Figure EV8/D/Figure EV8D.xlsx]

## Sheet: Sheet1
Figure EV8D
	The percentage of senescent cells(%)
		G608G	G608G OE HSP90AB1	G608G OE HSP90AB1+5-HT
	1	13.1488	27.4194	13.986
	2	12.782	27.6265	18.6957
	3	14.7541	23.913	13.2296
		WT	WT OE HSP90AB1	WT OE HSP90AB1+5-HT
	1	6.66667	20.3125	12.5
	2	7.14286	26.5625	12.5
	3	6.06061	20.9302	11.6279
