# Supplementary material for: The oocyte-enriched metabolite serotonin alleviates cellular senescence and aging phenotypes in the mouse
Source: EMBO J. 2026 Jun 16;45(14):4849–86. doi: 10.1038/s44318-026-00832-x (PMC13373241; doi:10.1038/s44318-026-00832-x)
Supplement: Supplementary file 19 — Figure EV8 Source Data [file 44318_2026_832_MOESM19_ESM.zip › Figure EV8/E/Figure EV8E.xlsx]

## Sheet: Sheet1
Figure EV8E
	The percentage of Ki67 positive cells(%)
		G608G	G608G OE HSP90AB1	G608G OE HSP90AB1+5-HT
	1	57.1429	46.6667	66.6667
	2	60	42.8571	72.7273
	3	58.0645	43.75	65.625
		WT	WT OE HSP90AB1	WT OE HSP90AB1+5-HT
	1	33.3333	16.6667	28.5714
	2	33.3333	20	26.9231
	3	33.3333	17.6471	25
