# Supplementary material for: The oocyte-enriched metabolite serotonin alleviates cellular senescence and aging phenotypes in the mouse
Source: EMBO J. 2026 Jun 16;45(14):4849–86. doi: 10.1038/s44318-026-00832-x (PMC13373241; doi:10.1038/s44318-026-00832-x)
Supplement: Supplementary file 20 — Figure EV9 Source Data [file 44318_2026_832_MOESM20_ESM.zip]

Archive with 9 entries (5 files):
- B/
- B/Figure EV9B.xlsx
- C/
- C/Figure EV9C.ai
- C/FLAG-2.tif
- D/
- D/Figure EV9D.xlsx
- E/
- E/Figure EV9E.xlsx
