# Supplementary material for: The oocyte-enriched metabolite serotonin alleviates cellular senescence and aging phenotypes in the mouse
Source: EMBO J. 2026 Jun 16;45(14):4849–86. doi: 10.1038/s44318-026-00832-x (PMC13373241; doi:10.1038/s44318-026-00832-x)
Supplement: Supplementary file 20 — Figure EV9 Source Data [file 44318_2026_832_MOESM20_ESM.zip › B/Figure EV9B.xlsx]

## Sheet: Sheet1
Figure EV9B
	Normalized specific binding,mP
		HSP90	5-HT	Non 5-HT
		0	0	0
		12.5	48.9418	196.085
		25	47.1698	196.458
		50	52.476	216.257
		100	57.3449	238.017
