# Supplementary material for: The oocyte-enriched metabolite serotonin alleviates cellular senescence and aging phenotypes in the mouse
Source: EMBO J. 2026 Jun 16;45(14):4849–86. doi: 10.1038/s44318-026-00832-x (PMC13373241; doi:10.1038/s44318-026-00832-x)
Supplement: Supplementary file 20 — Figure EV9 Source Data [file 44318_2026_832_MOESM20_ESM.zip › D/Figure EV9D.xlsx]

## Sheet: Sheet1
Figure EV9D
	Relative level
	IL1B
		shHSP90AB1	shHSP90AB1 OE WT	shHSP90AB1 OE WT+5-HT
	1	0.731487	2.21037	1.6839
	2	0.726862	2.179	0.747883
	3	1.24128	2.15656	0.646148
		shHSP90AB1	shHSP90AB1 OE Q207A	shHSP90AB1 OE Q207A+5-HT
	1	0.731487	2.32921	3.62713
	2	0.726862	2.35667	2.67898
	3	1.24128	2.32614	2.89497
		shHSP90AB1	shHSP90AB1 OE Q493A	shHSP90AB1 OE Q493A+5-HT
	1	0.731487	3.26933	2.5739
	2	0.726862	3.79018	2.26721
	3	1.24128	3.9378	1.88511
	CDKN1A
		shHSP90AB1	shHSP90AB1 OE WT	shHSP90AB1 OE WT+5-HT
	1	0.908697	3.48304	1.79589
	2	1.11916	3.64698	1.93296
	3	0.972145	3.84937	1.35217
		shHSP90AB1	shHSP90AB1 OE Q207A	shHSP90AB1 OE Q207A+5-HT
	1	0.908697	3.35463	2.82151
	2	1.11916	3.72777	2.56674
	3	0.972145	3.19798	3.323
		shHSP90AB1	shHSP90AB1 OE Q493A	shHSP90AB1 OE Q493A+5-HT
	1	0.908697	2.96857	1.68568
	2	1.11916	2.08524	1.54686
	3	0.972145	2.72558	1.65411
	CDKN2A
		shHSP90AB1	shHSP90AB1 OE WT	shHSP90AB1 OE WT+5-HT
	1	0.952923	2.39775	0.460859
	2	1.00236	3.82297	0.411635
	3	1.04472	1.87544	0.433916
		shHSP90AB1	shHSP90AB1 OE Q207A	shHSP90AB1 OE Q207A+5-HT
	1	0.952923	1.04826	2.23602
	2	1.00236	1.19777	1.99023
	3	1.04472	1.11291	1.34837
		shHSP90AB1	shHSP90AB1 OE Q493A	shHSP90AB1 OE Q493A+5-HT
	1	0.952923	1.43448	0.561465
	2	1.00236	1.73021	0.387348
	3	1.04472	2.4049	0.644997
