# Supplementary material for: The oocyte-enriched metabolite serotonin alleviates cellular senescence and aging phenotypes in the mouse
Source: EMBO J. 2026 Jun 16;45(14):4849–86. doi: 10.1038/s44318-026-00832-x (PMC13373241; doi:10.1038/s44318-026-00832-x)
Supplement: Supplementary file 20 — Figure EV9 Source Data [file 44318_2026_832_MOESM20_ESM.zip › E/Figure EV9E.xlsx]

## Sheet: Sheet1
Figure EV9E
	The percentage of senescent cells(%)
		shHSP90AB1	shHSP90AB1 OE WT	shHSP90AB1 OE WT+5-HT
	1	2.96097	27.8689	12.9496
	2	3.44371	35.7895	15.9722
	3	1.97802	26.7442	16.7513
		shHSP90AB1	shHSP90AB1 OE Q207A	shHSP90AB1 OE Q207A+5-HT
	1	2.96097	30	25
	2	3.44371	18.2879	25.6983
	3	1.97802	39.7727	44.6809
	4		27.3224	28.2443
		shHSP90AB1	shHSP90AB1 OE Q493A	shHSP90AB1 OE Q493A+5-HT
	1	2.96097	34.4828	17.5676
	2	3.44371	40.3509	16.4835
	3	1.97802	26.087	23.8095
	4		36.6667	19.403
